# Supplementary material for: Single‐Cell Transcriptomics Reveals FLS2‐Dependent Hypoxia Signaling and ERF13‐Mediated Transcription During flg22‐Triggered Immunity
Source: Adv Sci (Weinh). 2026 Mar 9;13(28):e16380. doi: 10.1002/advs.202516380 (PMC13185882; doi:10.1002/advs.202516380)
Supplement: Supplementary file 2 — Supporting File 2: advs74740‐sup‐0002‐TableS1.xls. [file ADVS-13-e16380-s004.xls]

sampleid	Mean_nUMI_beforeQC	Mean_nGene_beforeQC	Mean_mito.percent_beforeQC	Total_cells_beforeQC	Mean_nUMI_afterQC	Mean_nGene_afterQC	Mean_mito.percent_afterQC	Total_cells_afterQC
fls2_CK	8955.25689197468	2788.56131304881	0.00148671828921104	19588	8517.62519464341	2735.74436831724	0.00149110506454175	19266
fls2_flg22	9422.38069783835	2626.18967340226	0.0018683587315525	17024	7580.08239515032	2411.89910924162	0.00190062982716489	16166
WT_CK	10094.6124639102	2849.25211091137	0.00164656093950114	18357	9320.90975637014	2765.55738712561	0.00165931746924084	17896
WT_flg22	8053.51874187064	2344.33822080328	0.00220206411260691	25371	6936.53224034824	2207.88690451975	0.00222717295957414	24581
