# Supplementary material for: Single‐Cell Transcriptomics Reveals FLS2‐Dependent Hypoxia Signaling and ERF13‐Mediated Transcription During flg22‐Triggered Immunity
Source: Adv Sci (Weinh). 2026 Mar 9;13(28):e16380. doi: 10.1002/advs.202516380 (PMC13185882; doi:10.1002/advs.202516380)
Supplement: Supplementary file 3 — Supporting File 3: advs74740‐sup‐0003‐TableS2.xlsx. [file ADVS-13-e16380-s005.xlsx]

## Sheet: clust_cond_freq_info
sampleid	clusters	cell_number	freq
fls2_CK	1	3784	19.6408
fls2_CK	2	172	0.892764
fls2_CK	3	463	2.4032
fls2_CK	4	2202	11.4295
fls2_CK	5	2454	12.7375
fls2_CK	6	1424	7.39126
fls2_CK	7	2594	13.4641
fls2_CK	8	2896	15.0317
fls2_CK	9	1218	6.32202
fls2_CK	10	940	4.87906
fls2_CK	11	573	2.97415
fls2_CK	12	497	2.57967
fls2_CK	13	39	0.202429
fls2_CK	14	10	0.0519049
fls2_flg22	1	2016	12.4706
fls2_flg22	2	366	2.26401
fls2_flg22	3	1173	7.25597
fls2_flg22	4	1708	10.5654
fls2_flg22	5	880	5.44352
fls2_flg22	6	5489	33.954
fls2_flg22	7	1300	8.04157
fls2_flg22	8	800	4.94866
fls2_flg22	9	807	4.99196
fls2_flg22	10	868	5.36929
fls2_flg22	11	391	2.41866
fls2_flg22	12	323	1.99802
fls2_flg22	13	30	0.185575
fls2_flg22	14	15	0.0927873
WT_CK	1	3658	20.4403
WT_CK	2	299	1.67076
WT_CK	3	862	4.81672
WT_CK	4	1635	9.13612
WT_CK	5	4619	25.8102
WT_CK	6	479	2.67658
WT_CK	7	2039	11.3936
WT_CK	8	1648	9.20876
WT_CK	9	965	5.39227
WT_CK	10	715	3.99531
WT_CK	11	574	3.20742
WT_CK	12	367	2.05074
WT_CK	13	24	0.134108
WT_CK	14	12	0.0670541
WT_flg22	1	1973	8.02652
WT_flg22	2	8395	34.1524
WT_flg22	3	5957	24.2342
WT_flg22	4	2716	11.0492
WT_flg22	5	172	0.699727
WT_flg22	6	240	0.976364
WT_flg22	7	1512	6.15109
WT_flg22	8	291	1.18384
WT_flg22	9	1007	4.09666
WT_flg22	10	1182	4.80859
WT_flg22	11	609	2.47752
WT_flg22	12	442	1.79814
WT_flg22	13	48	0.195273
WT_flg22	14	37	0.150523
