# Supplementary material for: Single‐Cell Transcriptomics Reveals FLS2‐Dependent Hypoxia Signaling and ERF13‐Mediated Transcription During flg22‐Triggered Immunity
Source: Adv Sci (Weinh). 2026 Mar 9;13(28):e16380. doi: 10.1002/advs.202516380 (PMC13185882; doi:10.1002/advs.202516380)
Supplement: Supplementary file 4 — Supporting File 4: advs74740‐sup‐0004‐TableS3.xls. [file ADVS-13-e16380-s007.xls]

gene	p_val	avg_logFC	pct.1	pct.2	p_val_adj	cluster	gene_diff	ensemble_id	gene_type	gene_description	TFs_Family	GO_id	GO_term	pathway	pathway_description
AT1G67920	0	0.834967155	0.901	0.536	0	1	1.681	AT1G67920	protein_coding	At1g67920 [Source:UniProtKB/TrEMBL;Acc:Q9C9V8]		GO:0003674,GO:0005634,GO:0008150	molecular_function|nucleus|biological_process
AT4G39670	0	0.791988149	0.956	0.76	0	1	1.258	AT4G39670	protein_coding	ACD11 homolog protein [Source:UniProtKB/Swiss-Prot;Acc:Q8L7U7]		GO:0005737,GO:0017089,GO:0046836,GO:0051861,GO:0005634	cytoplasm|glycolipid transporter activity|glycolipid transport|glycolipid binding|nucleus
ROC4	0	0.731796822	0.965	0.747	0	1	1.292	AT3G62030	protein_coding	Rotamase CYP 4 [Source:UniProtKB/TrEMBL;Acc:F4IX26]
AT5G16010	0	0.724799696	0.987	0.905	0	1	1.091	AT5G16010	protein_coding	3-oxo-5-alpha-steroid 4-dehydrogenase family protein [Source:UniProtKB/TrEMBL;Acc:Q9LFS3]		GO:0003865,GO:0006629,GO:0016021,GO:0016627,GO:0009941,GO:0009507	3-oxo-5-alpha-steroid 4-dehydrogenase activity|lipid metabolic process|integral component of membrane|oxidoreductase activity, acting on the CH-CH group of donors|chloroplast envelope|chloroplast
AT1G70420	0	0.707992906	0.829	0.463	0	1	1.79	AT1G70420	protein_coding	At1g70420/F17O7_4 [Source:UniProtKB/TrEMBL;Acc:O64594]		GO:0003674,GO:0005634,GO:0080167	molecular_function|nucleus|response to karrikin
CML38	0	0.698505417	0.981	0.825	0	1	1.189	AT1G76650	protein_coding	CML38 [Source:UniProtKB/TrEMBL;Acc:A0A178WMC5]		GO:0005509,GO:0005634,GO:0005886,GO:0009611	calcium ion binding|nucleus|plasma membrane|response to wounding	path:ath04626	Plant-pathogen interaction
RPL34	0	0.675633819	0.965	0.753	0	1	1.282	AT1G29070	protein_coding	50S ribosomal protein L34, chloroplastic [Source:UniProtKB/Swiss-Prot;Acc:Q9LP37]		GO:0003735,GO:0005840,GO:0006412,GO:0009507,GO:0019843,GO:0042254	structural constituent of ribosome|ribosome|translation|chloroplast|rRNA binding|ribosome biogenesis	path:ath03010	Ribosome
AT2G43620	0	0.66285654	0.683	0.374	0	1	1.826	AT2G43620	protein_coding	Endochitinase At2g43620 [Source:UniProtKB/Swiss-Prot;Acc:O22841]		GO:0000272,GO:0004568,GO:0005576,GO:0006032,GO:0006952,GO:0008061,GO:0016998,GO:0048046	polysaccharide catabolic process|chitinase activity|extracellular region|chitin catabolic process|defense response|chitin binding|cell wall macromolecule catabolic process|apoplast	path:ath00520	Amino sugar and nucleotide sugar metabolism
AT3G05500	0	0.650977447	0.982	0.807	0	1	1.217	AT3G05500	protein_coding	REF/SRPP-like protein At3g05500 [Source:UniProtKB/Swiss-Prot;Acc:Q9MA63]
AT3G20390	0	0.645852353	0.94	0.664	0	1	1.416	AT3G20390	protein_coding	Endoribonuclease L-PSP family protein [Source:UniProtKB/TrEMBL;Acc:A0A1I9LS34]
WRKY28	0	0.644155536	0.886	0.53	0	1	1.672	AT4G18170	protein_coding	WRKY transcription factor [Source:UniProtKB/TrEMBL;Acc:A0A178V3M3]	AT4G18170.1	GO:0003700,GO:0005634,GO:0006351,GO:0006355,GO:0043565	transcription factor activity, sequence-specific DNA binding|nucleus|transcription, DNA-templated|regulation of transcription, DNA-templated|sequence-specific DNA binding
CBL1	0	0.640175698	0.925	0.533	0	1	1.735	AT4G17615	protein_coding	calcineurin B-like protein 1 [Source:TAIR;Acc:AT4G17615]		GO:0005509,GO:0005886,GO:0006970,GO:0005515,GO:0019722,GO:0009738,GO:0009409,GO:0009651,GO:0019900,GO:0009414,GO:0010107,GO:0010118,GO:0005737,GO:0009860,GO:0090406	calcium ion binding|plasma membrane|response to osmotic stress|protein binding|calcium-mediated signaling|abscisic acid-activated signaling pathway|response to cold|response to salt stress|kinase binding|response to water deprivation|potassium ion import|stomatal movement|cytoplasm|pollen tube growth|pollen tube
AT4G08555	0	0.636947977	0.879	0.578	0	1	1.521	AT4G08555	protein_coding	At4g08555 [Source:UniProtKB/TrEMBL;Acc:Q8GWL6]		GO:0003674,GO:0005575,GO:0008150	molecular_function|cellular_component|biological_process
AT5G54165	0	0.636277537	0.986	0.888	0	1	1.11	AT5G54165	protein_coding	Avr9/Cf-9 rapidly elicited protein [Source:UniProtKB/TrEMBL;Acc:Q570N6]		GO:0003674,GO:0008150,GO:0009507	molecular_function|biological_process|chloroplast
AOC2	0	0.633838726	0.984	0.888	0	1	1.108	AT3G25770	protein_coding	AOC2 [Source:UniProtKB/TrEMBL;Acc:A0A178VKE4]		GO:0009507,GO:0009695,GO:0046423,GO:0009941,GO:0009535,GO:0009409,GO:0010319,GO:0009570	chloroplast|jasmonic acid biosynthetic process|allene-oxide cyclase activity|chloroplast envelope|chloroplast thylakoid membrane|response to cold|stromule|chloroplast stroma	path:ath00592	alpha-Linolenic acid metabolism
RPL13	0	0.623118322	0.957	0.678	0	1	1.412	AT1G78630	protein_coding	50S ribosomal protein L13, chloroplastic [Source:UniProtKB/Swiss-Prot;Acc:Q9SYL9]				path:ath03010	Ribosome
RPE	0	0.613672314	0.95	0.649	0	1	1.464	AT5G61410	protein_coding	RPE [Source:UniProtKB/TrEMBL;Acc:A0A178UPG9]		GO:0004750,GO:0005829,GO:0005975,GO:0009052,GO:0009507,GO:0009793,GO:0019323,GO:0044262,GO:0046872,GO:0009941,GO:0009570,GO:0009579,GO:0009409,GO:0010319,GO:0048046,GO:0009624	ribulose-phosphate 3-epimerase activity|cytosol|carbohydrate metabolic process|pentose-phosphate shunt, non-oxidative branch|chloroplast|embryo development ending in seed dormancy|pentose catabolic process|cellular carbohydrate metabolic process|metal ion binding|chloroplast envelope|chloroplast stroma|thylakoid|response to cold|stromule|apoplast|response to nematode	path:ath01200,path:ath01230,path:ath00030,path:ath00040,path:ath00710	Carbon metabolism|Biosynthesis of amino acids|Pentose phosphate pathway|Pentose and glucuronate interconversions|Carbon fixation in photosynthetic organisms
ACR11	0	0.611695746	0.887	0.443	0	1	2.002	AT1G16880	protein_coding	ACR11 [Source:UniProtKB/TrEMBL;Acc:A0A178WLF3]		GO:0008152,GO:0009507,GO:0016597,GO:0009941,GO:0009535,GO:0009570,GO:0009409,GO:0010319,GO:0009416,GO:0009744,GO:0009735	metabolic process|chloroplast|amino acid binding|chloroplast envelope|chloroplast thylakoid membrane|chloroplast stroma|response to cold|stromule|response to light stimulus|response to sucrose|response to cytokinin
AT1G32928	0	0.604704532	0.962	0.693	0	1	1.388	AT1G32928	protein_coding	Avr9/Cf-9 rapidly elicited protein [Source:UniProtKB/TrEMBL;Acc:Q56XA0]		GO:0003674,GO:0005575,GO:0008150	molecular_function|cellular_component|biological_process
PSAK	0	0.596172285	0.928	0.641	0	1	1.448	AT1G30380	protein_coding	Photosystem I reaction center subunit psaK, chloroplastic [Source:UniProtKB/Swiss-Prot;Acc:Q9SUI5]		GO:0009507,GO:0009522,GO:0015979,GO:0016020,GO:0016021,GO:0016168,GO:0009535,GO:0009579,GO:0009534	chloroplast|photosystem I|photosynthesis|membrane|integral component of membrane|chlorophyll binding|chloroplast thylakoid membrane|thylakoid|chloroplast thylakoid	path:ath00195	Photosynthesis
KIN2	0	0.593893835	0.912	0.681	0	1	1.339	AT5G15970	protein_coding	KIN2 [Source:UniProtKB/TrEMBL;Acc:A0A384KRF8]		GO:0003674,GO:0009409,GO:0005634,GO:0005737,GO:0005886,GO:0009507,GO:0009414,GO:0006970,GO:0009737	molecular_function|response to cold|nucleus|cytoplasm|plasma membrane|chloroplast|response to water deprivation|response to osmotic stress|response to abscisic acid
AT3G13310	0	0.593708349	0.959	0.754	0	1	1.272	AT3G13310	protein_coding	At3g13310 [Source:UniProtKB/TrEMBL;Acc:Q9LTT7]
ZAT12	0	0.592797603	0.99	0.926	0	1	1.069	AT5G59820	protein_coding	Zinc finger protein ZAT12 [Source:UniProtKB/Swiss-Prot;Acc:Q42410]	AT5G59820.1
AT4G25670	0	0.59155291	0.97	0.723	0	1	1.342	AT4G25670	protein_coding	AT4g25670/L73G19_50 [Source:UniProtKB/TrEMBL;Acc:Q94BX3]
SIS	0	0.579093746	0.864	0.53	0	1	1.63	AT5G02020	protein_coding	AT5g02020/T7H20_70 [Source:UniProtKB/TrEMBL;Acc:Q9LZM9]		GO:0003674,GO:0005634,GO:0009651	molecular_function|nucleus|response to salt stress
AT5G03030	0	0.575739821	0.961	0.676	0	1	1.422	AT5G03030	protein_coding	Chaperone DnaJ-domain superfamily protein [Source:TAIR;Acc:AT5G03030]		GO:0005743,GO:0006457,GO:0016021	mitochondrial inner membrane|protein folding|integral component of membrane
AT3G15518	0	0.574545649	0.854	0.518	0	1	1.649	AT3G15518	protein_coding	Putative uncharacterized protein [Source:UniProtKB/TrEMBL;Acc:Q8GYA5]		GO:0003674,GO:0005739,GO:0008150	molecular_function|mitochondrion|biological_process
AT3G04620	0	0.566752025	0.676	0.258	0	1	2.62	AT3G04620	protein_coding	Alba DNA/RNA-binding protein [Source:UniProtKB/TrEMBL;Acc:Q9SR12]
MAPKKK21	0	0.562397401	0.558	0.202	0	1	2.762	AT4G36950	protein_coding	Mitogen-activated protein kinase kinase kinase 21 [Source:UniProtKB/TrEMBL;Acc:Q6K1M3]		GO:0004702,GO:0005524,GO:0005737,GO:0005886	receptor signaling protein serine/threonine kinase activity|ATP binding|cytoplasm|plasma membrane
AT5G45630	0	0.56113958	0.599	0.259	0	1	2.313	AT5G45630	protein_coding	Putative uncharacterized protein [Source:UniProtKB/TrEMBL;Acc:Q9FK78]		GO:0003674,GO:0005634,GO:0008150	molecular_function|nucleus|biological_process
AT1G76600	0	0.558172851	0.993	0.904	0	1	1.098	AT1G76600	protein_coding	Poly polymerase [Source:UniProtKB/TrEMBL;Acc:Q9C9J8]		GO:0003674,GO:0005634,GO:0005730	molecular_function|nucleus|nucleolus
NDHC	0	0.556185096	0.992	0.911	0	1	1.089	--	--	--	--	--	--	--	--
CK1	0	0.555102669	0.983	0.796	0	1	1.235	AT1G71697	protein_coding	Probable choline kinase 1 [Source:UniProtKB/Swiss-Prot;Acc:Q9M9H6]		GO:0004674,GO:0005524,GO:0005634,GO:0005737,GO:0006897,GO:0008360,GO:0016055,GO:0016301,GO:0016310,GO:0018105,GO:0009506,GO:0004103,GO:0009611	protein serine/threonine kinase activity|ATP binding|nucleus|cytoplasm|endocytosis|regulation of cell shape|Wnt signaling pathway|kinase activity|phosphorylation|peptidyl-serine phosphorylation|plasmodesma|choline kinase activity|response to wounding	path:ath00564	Glycerophospholipid metabolism
OXS3	0	0.551321278	0.592	0.27	0	1	2.193	AT5G56550	protein_coding	Emb [Source:UniProtKB/TrEMBL;Acc:Q9LVB9]		GO:0003674,GO:0005634,GO:0006979,GO:0016607,GO:0046686	molecular_function|nucleus|response to oxidative stress|nuclear speck|response to cadmium ion
AT1G20100	0	0.551102188	0.897	0.568	0	1	1.579	AT1G20100	protein_coding	DNA ligase-like protein [Source:UniProtKB/TrEMBL;Acc:Q9LNT6]		GO:0003674,GO:0005634,GO:0008150	molecular_function|nucleus|biological_process
AT1G75860	0	0.55078676	0.809	0.428	0	1	1.89	AT1G75860	protein_coding	unknown protein; BEST Arabidopsis thaliana protein match is: unknown protein (TAIR:AT1G20100.1); Ha. [Source:TAIR;Acc:AT1G75860]		GO:0003674,GO:0005634,GO:0008150	molecular_function|nucleus|biological_process
BCA2	0	0.549428465	0.994	0.95	0	1	1.046	AT5G14740	protein_coding	Beta carbonic anhydrase 2, chloroplastic [Source:UniProtKB/Swiss-Prot;Acc:P42737]				path:ath00910	Nitrogen metabolism
LFNR2	0	0.547834501	0.941	0.624	0	1	1.508	AT1G20020	protein_coding	Ferredoxin--NADP reductase, leaf isozyme 2, chloroplastic [Source:UniProtKB/Swiss-Prot;Acc:Q8W493]				path:ath00195	Photosynthesis
ACP4	0	0.544914895	0.945	0.672	0	1	1.406	AT4G25050	protein_coding	Acyl carrier protein 4 [Source:UniProtKB/TrEMBL;Acc:F4JRT7]		GO:0006633,GO:0009507,GO:0000036,GO:0009416,GO:0009941,GO:0009570,GO:0009627,GO:0042335,GO:0009735	fatty acid biosynthetic process|chloroplast|ACP phosphopantetheine attachment site binding involved in fatty acid biosynthetic process|response to light stimulus|chloroplast envelope|chloroplast stroma|systemic acquired resistance|cuticle development|response to cytokinin
AT5G54170	0	0.542741027	0.948	0.668	0	1	1.419	AT5G54170	protein_coding	Polyketide cyclase/dehydrase and lipid transport superfamily protein [Source:UniProtKB/TrEMBL;Acc:F4JYV3]		GO:0008289,GO:0016021,GO:0009611	lipid binding|integral component of membrane|response to wounding
AT2G36220	0	0.533449261	0.933	0.712	0	1	1.31	AT2G36220	protein_coding	At2g36220/F2H17.17 [Source:UniProtKB/TrEMBL;Acc:Q9SJN3]		GO:0003674,GO:0005575,GO:0009061	molecular_function|cellular_component|anaerobic respiration
FAX5	0	0.530368848	0.933	0.687	0	1	1.358	AT1G50740	protein_coding	Protein FATTY ACID EXPORT 5 [Source:UniProtKB/Swiss-Prot;Acc:Q9C6T7]		GO:0003674,GO:0005739,GO:0008150,GO:0016021	molecular_function|mitochondrion|biological_process|integral component of membrane
AOC1	0	0.530026512	0.955	0.735	0	1	1.299	AT3G25760	protein_coding	At3g25760 [Source:UniProtKB/TrEMBL;Acc:Q2HIV2]		GO:0009507,GO:0009695,GO:0046423,GO:0009941,GO:0009535,GO:0009269	chloroplast|jasmonic acid biosynthetic process|allene-oxide cyclase activity|chloroplast envelope|chloroplast thylakoid membrane|response to desiccation	path:ath00592	alpha-Linolenic acid metabolism
AT5G21940	0	0.527658905	0.912	0.649	0	1	1.405	AT5G21940	protein_coding	At5g21940 [Source:UniProtKB/TrEMBL;Acc:Q9C593]		GO:0003674,GO:0005634,GO:0008150,GO:0005515	molecular_function|nucleus|biological_process|protein binding
FTRC	0	0.514949217	0.916	0.526	0	1	1.741	AT2G04700	protein_coding	Ferredoxin-thioredoxin reductase, catalytic chain [Source:UniProtKB/TrEMBL;Acc:A0A178VTW5]		GO:0009507,GO:0030385,GO:0046872,GO:0009570,GO:0009941	chloroplast|ferredoxin:thioredoxin reductase activity|metal ion binding|chloroplast stroma|chloroplast envelope
HDG1	0	0.512196283	0.466	0.136	0	1	3.426	AT3G61150	protein_coding	HDG1 [Source:UniProtKB/TrEMBL;Acc:A0A178V5Q4]	AT3G61150.1	GO:0003677,GO:0005634,GO:0006351,GO:0006355,GO:0008289,GO:0043565,GO:0003700,GO:0048497	DNA binding|nucleus|transcription, DNA-templated|regulation of transcription, DNA-templated|lipid binding|sequence-specific DNA binding|transcription factor activity, sequence-specific DNA binding|maintenance of floral organ identity
CURT1A	0	0.510654051	0.989	0.923	0	1	1.072	AT4G01150	protein_coding	Protein CURVATURE THYLAKOID 1A, chloroplastic [Source:UniProtKB/Swiss-Prot;Acc:O04616]		GO:0003674,GO:0008150,GO:0009507,GO:0016021,GO:0009941,GO:0009535,GO:0010287,GO:0009579,GO:0009534	molecular_function|biological_process|chloroplast|integral component of membrane|chloroplast envelope|chloroplast thylakoid membrane|plastoglobule|thylakoid|chloroplast thylakoid
GGAT1	0	0.506638856	0.978	0.805	0	1	1.215	AT1G23310	protein_coding	Glutamate--glyoxylate aminotransferase 1 [Source:UniProtKB/Swiss-Prot;Acc:Q9LR30]				path:ath01200,path:ath01210,path:ath01230,path:ath00630,path:ath00710,path:ath00250,path:ath00260,path:ath00220	Carbon metabolism|2-Oxocarboxylic acid metabolism|Biosynthesis of amino acids|Glyoxylate and dicarboxylate metabolism|Carbon fixation in photosynthetic organisms|Alanine, aspartate and glutamate metabolism|Glycine, serine and threonine metabolism|Arginine biosynthesis
BOI	0	0.504912776	0.631	0.3	0	1	2.103	AT4G19700	protein_coding	E3 ubiquitin-protein ligase BOI [Source:UniProtKB/Swiss-Prot;Acc:O81851]
PPL1	0	0.503255791	0.869	0.417	0	1	2.084	AT3G55330	protein_coding	PPL1 [Source:UniProtKB/TrEMBL;Acc:A0A178VEI8]		GO:0005509,GO:0009507,GO:0009543,GO:0009654,GO:0015979,GO:0019898,GO:0030095,GO:0031977,GO:0009579	calcium ion binding|chloroplast|chloroplast thylakoid lumen|photosystem II oxygen evolving complex|photosynthesis|extrinsic component of membrane|chloroplast photosystem II|thylakoid lumen|thylakoid	path:ath00195	Photosynthesis
RPL9	0	0.500796581	0.892	0.477	0	1	1.87	AT3G44890	protein_coding	RPL9 [Source:UniProtKB/TrEMBL;Acc:A0A178VBQ7]		GO:0003735,GO:0005739,GO:0005840,GO:0006412,GO:0009507,GO:0019843,GO:0042254,GO:0000311,GO:0009570,GO:0009941	structural constituent of ribosome|mitochondrion|ribosome|translation|chloroplast|rRNA binding|ribosome biogenesis|plastid large ribosomal subunit|chloroplast stroma|chloroplast envelope	path:ath03010	Ribosome
AT1G32920	0	0.494926874	0.993	0.934	0	1	1.063	AT1G32920	protein_coding	At1g32920/F9L11_25 [Source:UniProtKB/TrEMBL;Acc:Q93WI1]		GO:0003674,GO:0009611	molecular_function|response to wounding
BCA1	0	0.493459361	0.963	0.816	0	1	1.18	AT3G01500	protein_coding	Beta carbonic anhydrase 1, chloroplastic [Source:UniProtKB/Swiss-Prot;Acc:P27140]				path:ath00910	Nitrogen metabolism
AT5G03210	0	0.490158906	0.92	0.679	0	1	1.355	AT5G03210	protein_coding	Arabidopsis thaliana genomic DNA, chromosome 5, P1 clone:MOK16 [Source:UniProtKB/TrEMBL;Acc:Q9FYM8]
AT3G47650	0	0.488263344	0.905	0.546	0	1	1.658	AT3G47650	protein_coding	DnaJ/Hsp40 cysteine-rich domain superfamily protein [Source:UniProtKB/TrEMBL;Acc:Q9SN73]		GO:0009507,GO:0031072,GO:0051082	chloroplast|heat shock protein binding|unfolded protein binding
WDL1	0	0.485082687	0.817	0.394	0	1	2.074	AT3G04630	protein_coding	WVD2-like 1 [Source:TAIR;Acc:AT3G04630]		GO:0003674,GO:0005634,GO:0005737,GO:0005874,GO:0010015,GO:0010031	molecular_function|nucleus|cytoplasm|microtubule|root morphogenesis|circumnutation
FAD6	0	0.482738089	0.883	0.473	0	1	1.867	AT4G30950	protein_coding	SFD4 [Source:UniProtKB/TrEMBL;Acc:A0A178V0M7]		GO:0006636,GO:0009507,GO:0009706,GO:0016021,GO:0016491,GO:0055114,GO:0010205,GO:0009941,GO:0006633	unsaturated fatty acid biosynthetic process|chloroplast|chloroplast inner membrane|integral component of membrane|oxidoreductase activity|oxidation-reduction process|photoinhibition|chloroplast envelope|fatty acid biosynthetic process
AT3G08740	0	0.479568681	0.887	0.48	0	1	1.848	AT3G08740	protein_coding	Elongation factor P (EF-P) family protein [Source:UniProtKB/TrEMBL;Acc:Q8VZW6]		GO:0003746,GO:0006414,GO:0009507,GO:0009570	translation elongation factor activity|translational elongation|chloroplast|chloroplast stroma
SRO5	0	0.475964967	0.819	0.493	0	1	1.661	AT5G62520	protein_coding	Probable inactive poly [ADP-ribose] polymerase SRO5 [Source:UniProtKB/Swiss-Prot;Acc:Q9FJJ3]		GO:0003950,GO:0005634,GO:0007275,GO:0016363,GO:0005739,GO:0009651,GO:0072593	NAD+ ADP-ribosyltransferase activity|nucleus|multicellular organism development|nuclear matrix|mitochondrion|response to salt stress|reactive oxygen species metabolic process
GAPA1	0	0.475842265	0.988	0.888	0	1	1.113	AT3G26650	protein_coding	Glyceraldehyde-3-phosphate dehydrogenase GAPA1, chloroplastic [Source:UniProtKB/Swiss-Prot;Acc:P25856]				path:ath01200,path:ath00710	Carbon metabolism|Carbon fixation in photosynthetic organisms
AT5G14910	0	0.475001052	0.899	0.508	0	1	1.77	AT5G14910	protein_coding	AT5g14910/F2G14_30 [Source:UniProtKB/TrEMBL;Acc:Q93VK7]		GO:0009507,GO:0030001,GO:0046872,GO:0009535,GO:0009579,GO:0009570,GO:0009941,GO:0009735	chloroplast|metal ion transport|metal ion binding|chloroplast thylakoid membrane|thylakoid|chloroplast stroma|chloroplast envelope|response to cytokinin
LHCB5	0	0.473383883	0.95	0.726	0	1	1.309	AT4G10340	protein_coding	Chlorophyll a-b binding protein, chloroplastic [Source:UniProtKB/TrEMBL;Acc:A0A178UW55]		GO:0009507,GO:0009522,GO:0009533,GO:0009768,GO:0009941,GO:0015979,GO:0016021,GO:0016168,GO:0018298,GO:0030076,GO:0031409,GO:0046872,GO:0009783,GO:0009535,GO:0010287,GO:0005515,GO:0042651,GO:0016020,GO:0010196,GO:0009579,GO:0009637,GO:0010114,GO:0010218,GO:0009534,GO:0009517	chloroplast|photosystem I|chloroplast stromal thylakoid|photosynthesis, light harvesting in photosystem I|chloroplast envelope|photosynthesis|integral component of membrane|chlorophyll binding|protein-chromophore linkage|light-harvesting complex|pigment binding|metal ion binding|photosystem II antenna complex|chloroplast thylakoid membrane|plastoglobule|protein binding|thylakoid membrane|membrane…	path:ath00196	Photosynthesis - antenna proteins
BT2	0	0.473201564	0.777	0.433	0	1	1.794	AT3G48360	protein_coding	BTB/POZ and TAZ domain-containing protein 2 [Source:UniProtKB/Swiss-Prot;Acc:Q94BN0]		GO:0003712,GO:0004402,GO:0005634,GO:0008270,GO:0016567,GO:0006355,GO:0005515,GO:0005516,GO:0009611,GO:0009651,GO:0009737,GO:0009751,GO:0042542,GO:0009734,GO:0051973,GO:0005737,GO:0009553,GO:0009555,GO:0009733,GO:0007623,GO:0009409,GO:0009738,GO:0009743,GO:0009753,GO:0010167,GO:0010182	transcription cofactor activity|histone acetyltransferase activity|nucleus|zinc ion binding|protein ubiquitination|regulation of transcription, DNA-templated|protein binding|calmodulin binding|response to wounding|response to salt stress|response to abscisic acid|response to salicylic acid|response to hydrogen peroxide|auxin-activated signaling pathway|positive regulation of telomerase activity|c…	path:ath00903,path:ath00945	Limonene and pinene degradation|Stilbenoid, diarylheptanoid and gingerol biosynthesis
AT5G53050	0	0.473147739	0.874	0.467	0	1	1.872	AT5G53050	protein_coding	Alpha/beta-Hydrolases superfamily protein [Source:UniProtKB/TrEMBL;Acc:Q9LVU7]		GO:0005737,GO:0016021,GO:0016787	cytoplasm|integral component of membrane|hydrolase activity
WRKY48	0	0.468470877	0.778	0.376	0	1	2.069	AT5G49520	protein_coding	Probable WRKY transcription factor 48 [Source:UniProtKB/Swiss-Prot;Acc:Q9FGZ4]	AT5G49520.1	GO:0003700,GO:0005634,GO:0006351,GO:0043565,GO:0006355,GO:0010200,GO:0003677,GO:0009617,GO:0042742,GO:0045893	transcription factor activity, sequence-specific DNA binding|nucleus|transcription, DNA-templated|sequence-specific DNA binding|regulation of transcription, DNA-templated|response to chitin|DNA binding|response to bacterium|defense response to bacterium|positive regulation of transcription, DNA-templated
PETC	0	0.46796688	0.983	0.846	0	1	1.162	AT4G03280	protein_coding	Cytochrome b6-f complex iron-sulfur subunit, chloroplastic [Source:UniProtKB/Swiss-Prot;Acc:Q9ZR03]		GO:0009496,GO:0009507,GO:0016021,GO:0045158,GO:0046872,GO:0051537,GO:0010196,GO:0009512,GO:0009535,GO:0009767,GO:0046028,GO:0005515,GO:0009941,GO:0009579,GO:0005886,GO:0042742,GO:0016020,GO:0009534,GO:0080167	plastoquinol--plastocyanin reductase activity|chloroplast|integral component of membrane|electron transporter, transferring electrons within cytochrome b6/f complex of photosystem II activity|metal ion binding|2 iron, 2 sulfur cluster binding|nonphotochemical quenching|cytochrome b6f complex|chloroplast thylakoid membrane|photosynthetic electron transport chain|electron transporter, transferring …	path:ath00195	Photosynthesis
ATCP1	0	0.466148784	0.975	0.82	0	1	1.189	AT5G49480	protein_coding	Calcium-binding protein CP1 [Source:UniProtKB/Swiss-Prot;Acc:Q9FDX6]
AT1G76070	0	0.462933661	0.932	0.655	0	1	1.423	AT1G76070	protein_coding	Uncharacterized protein At1g76070 [Source:UniProtKB/Swiss-Prot;Acc:Q9SGS5]		GO:0003674,GO:0005634,GO:0008150,GO:0005886	molecular_function|nucleus|biological_process|plasma membrane
AT2G26500	0	0.458170744	0.983	0.873	0	1	1.126	AT2G26500	protein_coding	At2g26500/T9J22.17 [Source:UniProtKB/TrEMBL;Acc:O48717]		GO:0009496,GO:0009507,GO:0009512,GO:0016021,GO:0009535	plastoquinol--plastocyanin reductase activity|chloroplast|cytochrome b6f complex|integral component of membrane|chloroplast thylakoid membrane
GLO1	0	0.457781479	0.943	0.645	0	1	1.462	AT3G14420	protein_coding	(S)-2-hydroxy-acid oxidase GLO1 [Source:UniProtKB/Swiss-Prot;Acc:Q9LRR9]				path:ath01200,path:ath00630,path:ath04146	Carbon metabolism|Glyoxylate and dicarboxylate metabolism|Peroxisome
CML42	0	0.453678013	0.873	0.558	0	1	1.565	AT4G20780	protein_coding	Calcium-binding protein CML42 [Source:UniProtKB/Swiss-Prot;Acc:Q9SVG9]		GO:0005509,GO:0005515,GO:0010091	calcium ion binding|protein binding|trichome branching	path:ath04626	Plant-pathogen interaction
NUDT4	0	0.452966691	0.883	0.546	0	1	1.617	AT1G18300	protein_coding	Nudix hydrolase 4 [Source:UniProtKB/Swiss-Prot;Acc:Q9LE73]		GO:0000210,GO:0009507,GO:0016787,GO:0046872,GO:0047631,GO:0005829	NAD+ diphosphatase activity|chloroplast|hydrolase activity|metal ion binding|ADP-ribose diphosphatase activity|cytosol
HCF136	0	0.449687254	0.892	0.493	0	1	1.809	AT5G23120	protein_coding	photosystem II stability/assembly factor, chloroplast (HCF136) [Source:TAIR;Acc:AT5G23120]		GO:0009507,GO:0009523,GO:0015979,GO:0030095,GO:0009543,GO:0031977,GO:0009579,GO:0006461,GO:0009535,GO:0009570,GO:0046686,GO:0009534,GO:0009941,GO:0009735,GO:0009533,GO:0009657	chloroplast|photosystem II|photosynthesis|chloroplast photosystem II|chloroplast thylakoid lumen|thylakoid lumen|thylakoid|protein complex assembly|chloroplast thylakoid membrane|chloroplast stroma|response to cadmium ion|chloroplast thylakoid|chloroplast envelope|response to cytokinin|chloroplast stromal thylakoid|plastid organization
CP31A	0	0.449608035	0.965	0.741	0	1	1.302	AT4G24770	protein_coding	31 kDa ribonucleoprotein, chloroplastic [Source:UniProtKB/Swiss-Prot;Acc:Q04836]
AT3G52360	0	0.449549082	0.832	0.442	0	1	1.882	AT3G52360	protein_coding	Transmembrane protein [Source:UniProtKB/TrEMBL;Acc:Q9FT46]		GO:0003674,GO:0016021,GO:0080167	molecular_function|integral component of membrane|response to karrikin
RVE2	0	0.449273061	0.603	0.199	0	1	3.03	AT5G37260	protein_coding	Protein REVEILLE 2 [Source:UniProtKB/Swiss-Prot;Acc:F4K5X6]	AT5G37260.1	GO:0003677,GO:0005634,GO:0006351,GO:0003700,GO:0006355,GO:0009651,GO:0009723,GO:0009733,GO:0009737,GO:0009739,GO:0009751,GO:0009753,GO:0007623,GO:0009845,GO:0009909	DNA binding|nucleus|transcription, DNA-templated|transcription factor activity, sequence-specific DNA binding|regulation of transcription, DNA-templated|response to salt stress|response to ethylene|response to auxin|response to abscisic acid|response to gibberellin|response to salicylic acid|response to jasmonic acid|circadian rhythm|seed germination|regulation of flower development
CHLG	0	0.44871169	0.802	0.327	0	1	2.453	AT3G51820	protein_coding	Chlorophyll synthase, chloroplastic [Source:UniProtKB/Swiss-Prot;Acc:Q38833]				path:ath00860	Porphyrin and chlorophyll metabolism
BAS1	0	0.44387877	0.959	0.726	0	1	1.321	AT3G11630	protein_coding	2-Cys peroxiredoxin BAS1, chloroplastic [Source:UniProtKB/Swiss-Prot;Acc:Q96291]		GO:0005506,GO:0016021,GO:0016705,GO:0019825,GO:0020037,GO:0040008,GO:0055114,GO:0008395,GO:0016131,GO:0009416,GO:0009741,GO:0010268	iron ion binding|integral component of membrane|oxidoreductase activity, acting on paired donors, with incorporation or reduction of molecular oxygen|oxygen binding|heme binding|regulation of growth|oxidation-reduction process|steroid hydroxylase activity|brassinosteroid metabolic process|response to light stimulus|response to brassinosteroid|brassinosteroid homeostasis
FAD7	0	0.443659406	0.861	0.459	0	1	1.876	AT3G11170	protein_coding	sn-2 acyl-lipid omega-3 desaturase (ferredoxin), chloroplastic [Source:UniProtKB/Swiss-Prot;Acc:P46310]		GO:0006636,GO:0009507,GO:0009706,GO:0016021,GO:0016717,GO:0055114,GO:0009409,GO:0009941,GO:0006633,GO:0042170	unsaturated fatty acid biosynthetic process|chloroplast|chloroplast inner membrane|integral component of membrane|oxidoreductase activity, acting on paired donors, with oxidation of a pair of donors resulting in the reduction of molecular oxygen to two molecules of water|oxidation-reduction process|response to cold|chloroplast envelope|fatty acid biosynthetic process|plastid membrane
RPS5.1	0	0.443538679	0.888	0.481	0	1	1.846	AT2G33800	protein_coding	30S ribosomal protein S5, chloroplastic [Source:UniProtKB/Swiss-Prot;Acc:P93014]		GO:0005524,GO:0043531,GO:0009626,GO:0006952,GO:0009816,GO:0005886,GO:0005515,GO:0008219,GO:0038023,GO:0000166,GO:0005622	ATP binding|ADP binding|plant-type hypersensitive response|defense response|defense response to bacterium, incompatible interaction|plasma membrane|protein binding|cell death|signaling receptor activity|nucleotide binding|intracellular	path:ath03010	Ribosome
CURT1B	0	0.443055566	0.951	0.708	0	1	1.343	AT2G46820	protein_coding	Protein CURVATURE THYLAKOID 1B, chloroplastic [Source:UniProtKB/Swiss-Prot;Acc:Q8LCA1]
OEP161	0	0.442363044	0.884	0.499	0	1	1.772	AT2G28900	protein_coding	Outer envelope pore protein 16-1, chloroplastic [Source:UniProtKB/Swiss-Prot;Acc:Q9ZV24]
ATPRX Q	0	0.440739492	0.9	0.573	0	1	1.571	AT3G26060	protein_coding	Thioredoxin superfamily protein [Source:UniProtKB/TrEMBL;Acc:F4JBC9]		GO:0004601,GO:0009507,GO:0009543,GO:0010287,GO:0016209,GO:0016491,GO:0051920,GO:0055114,GO:0005515,GO:0009941,GO:0009533,GO:0009535,GO:0009534	peroxidase activity|chloroplast|chloroplast thylakoid lumen|plastoglobule|antioxidant activity|oxidoreductase activity|peroxiredoxin activity|oxidation-reduction process|protein binding|chloroplast envelope|chloroplast stromal thylakoid|chloroplast thylakoid membrane|chloroplast thylakoid
AT4G39970	0	0.438961813	0.738	0.29	0	1	2.545	AT4G39970	protein_coding	Haloacid dehalogenase-like hydrolase domain-containing protein At4g39970 [Source:UniProtKB/Swiss-Prot;Acc:Q680K2]		GO:0008152,GO:0009507,GO:0016787,GO:0046872,GO:0009941,GO:0009570	metabolic process|chloroplast|hydrolase activity|metal ion binding|chloroplast envelope|chloroplast stroma
ABR1	0	0.437254181	0.88	0.48	0	1	1.833	AT5G64750	protein_coding	Ethylene-responsive transcription factor ABR1 [Source:UniProtKB/Swiss-Prot;Acc:Q9FGF8]	AT5G64750.1	GO:0003677,GO:0003700,GO:0005634,GO:0006351,GO:0006355,GO:0009738,GO:0009873,GO:0006970,GO:0009737,GO:0009749,GO:0009788,GO:0050832	DNA binding|transcription factor activity, sequence-specific DNA binding|nucleus|transcription, DNA-templated|regulation of transcription, DNA-templated|abscisic acid-activated signaling pathway|ethylene-activated signaling pathway|response to osmotic stress|response to abscisic acid|response to glucose|negative regulation of abscisic acid-activated signaling pathway|defense response to fungus
RPS16-1	0	0.436221248	0.994	0.951	0	1	1.045	AT4G34620	protein_coding	SSR16 [Source:UniProtKB/TrEMBL;Acc:A0A178UZA3]		GO:0003735,GO:0005739,GO:0005840,GO:0006412,GO:0015935,GO:0032543,GO:0042254,GO:0009941,GO:0009507,GO:0009536,GO:0009793	structural constituent of ribosome|mitochondrion|ribosome|translation|small ribosomal subunit|mitochondrial translation|ribosome biogenesis|chloroplast envelope|chloroplast|plastid|embryo development ending in seed dormancy	path:ath03010	Ribosome
GHS1	0	0.435395142	0.944	0.673	0	1	1.403	AT3G27160	protein_coding	Ribosomal protein S21 family protein [Source:UniProtKB/TrEMBL;Acc:A0A1I9LRJ3]		GO:0003735,GO:0005840,GO:0006412,GO:0009507,GO:0042254,GO:0044391,GO:0009534,GO:0009570	structural constituent of ribosome|ribosome|translation|chloroplast|ribosome biogenesis|ribosomal subunit|chloroplast thylakoid|chloroplast stroma
PP2A5	0	0.434922941	0.792	0.405	0	1	1.956	AT1G65390	protein_coding	Protein PHLOEM PROTEIN 2-LIKE A5 [Source:UniProtKB/Swiss-Prot;Acc:Q9C5Q9]
RPL3A	0	0.433186075	0.829	0.419	0	1	1.979	AT2G43030	protein_coding	50S ribosomal protein L3-1, chloroplastic [Source:UniProtKB/Swiss-Prot;Acc:Q9SKX4]		GO:0003735,GO:0005840,GO:0006412,GO:0009507,GO:0019843,GO:0009570,GO:0016020,GO:0009941	structural constituent of ribosome|ribosome|translation|chloroplast|rRNA binding|chloroplast stroma|membrane|chloroplast envelope	path:ath03010	Ribosome
LHCA2	0	0.431096062	0.968	0.779	0	1	1.243	AT3G61470	protein_coding	Photosystem I chlorophyll a/b-binding protein 2, chloroplastic [Source:UniProtKB/Swiss-Prot;Acc:Q9SYW8]		GO:0009507,GO:0009522,GO:0009768,GO:0009782,GO:0009941,GO:0010287,GO:0015979,GO:0016021,GO:0016168,GO:0018298,GO:0030076,GO:0031409,GO:0046872,GO:0009535,GO:0009409,GO:0009644,GO:0009645,GO:0005515,GO:0016020,GO:0009579,GO:0009534	chloroplast|photosystem I|photosynthesis, light harvesting in photosystem I|photosystem I antenna complex|chloroplast envelope|plastoglobule|photosynthesis|integral component of membrane|chlorophyll binding|protein-chromophore linkage|light-harvesting complex|pigment binding|metal ion binding|chloroplast thylakoid membrane|response to cold|response to high light intensity|response to low light in…	path:ath00196	Photosynthesis - antenna proteins
ATHM1	0	0.428589497	0.888	0.528	0	1	1.682	AT1G03680	protein_coding	Thioredoxin M1, chloroplastic [Source:UniProtKB/Swiss-Prot;Acc:O48737]
FKBP13	0	0.427294306	0.765	0.329	0	1	2.325	AT5G45680	protein_coding	Peptidyl-prolyl cis-trans isomerase FKBP13, chloroplastic [Source:UniProtKB/Swiss-Prot;Acc:Q9SCY2]		GO:0003755,GO:0005528,GO:0005789,GO:0009507,GO:0009543,GO:0016020,GO:0018208,GO:0061077,GO:0031977,GO:0005515	peptidyl-prolyl cis-trans isomerase activity|FK506 binding|endoplasmic reticulum membrane|chloroplast|chloroplast thylakoid lumen|membrane|peptidyl-proline modification|chaperone-mediated protein folding|thylakoid lumen|protein binding
CBBY	0	0.426381725	0.81	0.365	0	1	2.219	AT3G48420	protein_coding	CBBY-like protein [Source:UniProtKB/Swiss-Prot;Acc:Q94K71]		GO:0008152,GO:0009507,GO:0016787,GO:0046872,GO:0009941,GO:0009570	metabolic process|chloroplast|hydrolase activity|metal ion binding|chloroplast envelope|chloroplast stroma
SAP7	0	0.425402582	0.98	0.815	0	1	1.202	AT4G12040	protein_coding	SAP7 [Source:UniProtKB/TrEMBL;Acc:A0A178V0G6]		GO:0003677,GO:0005634,GO:0008150,GO:0008270,GO:0009506	DNA binding|nucleus|biological_process|zinc ion binding|plasmodesma
AT4G27652	0	0.424266181	0.748	0.469	0	1	1.595	AT4G27652	protein_coding	At4g27652 [Source:UniProtKB/TrEMBL;Acc:Q8L9W9]		GO:0003674,GO:0008150	molecular_function|biological_process
AT1G14200	0	0.424254376	0.925	0.772	0	1	1.198	AT1G14200	protein_coding	At1g14200 [Source:UniProtKB/TrEMBL;Acc:Q9XI67]		GO:0005634,GO:0008270	nucleus|zinc ion binding
ERF019	0	0.422147691	0.601	0.317	0	1	1.896	AT1G22810	protein_coding	Ethylene-responsive transcription factor ERF019 [Source:UniProtKB/Swiss-Prot;Acc:O80542]	AT1G22810.1	GO:0003677,GO:0003700,GO:0005634,GO:0006351,GO:0006355,GO:0009873,GO:0005737	DNA binding|transcription factor activity, sequence-specific DNA binding|nucleus|transcription, DNA-templated|regulation of transcription, DNA-templated|ethylene-activated signaling pathway|cytoplasm
GDH3	0	0.422017622	0.921	0.585	0	1	1.574	AT1G32470	protein_coding	Glycine cleavage system H protein 3, mitochondrial [Source:UniProtKB/Swiss-Prot;Acc:Q9LQL0]		GO:0005739,GO:0005960,GO:0006546,GO:0019464,GO:0009507	mitochondrion|glycine cleavage complex|glycine catabolic process|glycine decarboxylation via glycine cleavage system|chloroplast	path:ath00630,path:ath00260	Glyoxylate and dicarboxylate metabolism|Glycine, serine and threonine metabolism
CRB.1	0	0.421665161	0.906	0.558	0	1	1.624	AT1G09340	protein_coding	chloroplast RNA binding [Source:TAIR;Acc:AT1G09340]
SEP1.1	0	0.420828822	0.897	0.515	0	1	1.742	AT4G34190	protein_coding	Stress enhanced protein 1, chloroplastic [Source:UniProtKB/Swiss-Prot;Acc:Q9M7I9]		GO:0003677,GO:0003700,GO:0005634,GO:0006351,GO:0006355,GO:0009523,GO:0009908,GO:0015979,GO:0016021,GO:0030154,GO:0046983,GO:0009535,GO:0009611,GO:0009644,GO:0016168,GO:0071486,GO:0071492,GO:0048481,GO:0005515	DNA binding|transcription factor activity, sequence-specific DNA binding|nucleus|transcription, DNA-templated|regulation of transcription, DNA-templated|photosystem II|flower development|photosynthesis|integral component of membrane|cell differentiation|protein dimerization activity|chloroplast thylakoid membrane|response to wounding|response to high light intensity|chlorophyll binding|cellular r…
SDR3B	0	0.420622439	0.566	0.196	0	1	2.888	AT2G47140	protein_coding	Short-chain dehydrogenase reductase 3b [Source:UniProtKB/Swiss-Prot;Acc:Q94K41]
AT5G35320	0	0.420244218	0.872	0.604	0	1	1.444	AT5G35320	protein_coding	DBH-like monooxygenase [Source:UniProtKB/TrEMBL;Acc:O65233]		GO:0003674,GO:0005634,GO:0008150	molecular_function|nucleus|biological_process
CRRSP38	0	0.41956239	0.848	0.484	0	1	1.752	AT3G22060	protein_coding	Cysteine-rich repeat secretory protein 38 [Source:UniProtKB/Swiss-Prot;Acc:Q9LRJ9]		GO:0003674,GO:0005576,GO:0005773,GO:0005618,GO:0009737	molecular_function|extracellular region|vacuole|cell wall|response to abscisic acid
TCTP1	0	0.418974731	0.991	0.921	0	1	1.076	AT3G16640	protein_coding	Translationally-controlled tumor protein 1 [Source:UniProtKB/Swiss-Prot;Acc:P31265]		GO:0005737,GO:0009579,GO:0005634,GO:0046686,GO:0042742,GO:0005774,GO:0005886,GO:0009507,GO:0048046,GO:0001558,GO:0009860,GO:0010252,GO:0048364,GO:0048527,GO:0048768,GO:0090406,GO:0007346,GO:0008283,GO:0009791,GO:0009793,GO:0040014,GO:0005829,GO:0009506,GO:0005794,GO:0008017,GO:0009819,GO:0031117,GO:0090333,GO:0009735	cytoplasm|thylakoid|nucleus|response to cadmium ion|defense response to bacterium|vacuolar membrane|plasma membrane|chloroplast|apoplast|regulation of cell growth|pollen tube growth|auxin homeostasis|root development|lateral root development|root hair cell tip growth|pollen tube|regulation of mitotic cell cycle|cell proliferation|post-embryonic development|embryo development ending in seed dorman…
AT5G05220	0	0.417617873	0.427	0.182	0	1	2.346	AT5G05220	protein_coding	AT5g05220/K18I23_2 [Source:UniProtKB/TrEMBL;Acc:Q940U2]		GO:0003674,GO:0008150,GO:0009507	molecular_function|biological_process|chloroplast
THI1	0	0.417386937	0.988	0.923	0	1	1.07	AT5G54770	protein_coding	Thiamine thiazole synthase, chloroplastic [Source:UniProtKB/TrEMBL;Acc:A0A178UNL2]		GO:0009507,GO:0016491,GO:0018131,GO:0055114,GO:0005739,GO:0009941,GO:0009570,GO:0009579,GO:0042803,GO:0009409,GO:0010319,GO:0008270,GO:0009228,GO:0006974	chloroplast|oxidoreductase activity|oxazole or thiazole biosynthetic process|oxidation-reduction process|mitochondrion|chloroplast envelope|chloroplast stroma|thylakoid|protein homodimerization activity|response to cold|stromule|zinc ion binding|thiamine biosynthetic process|cellular response to DNA damage stimulus	path:ath00730	Thiamine metabolism
CML37	0	0.415722844	0.892	0.653	0	1	1.366	AT5G42380	protein_coding	Calcium-binding protein CML37 [Source:UniProtKB/Swiss-Prot;Acc:Q9FIH9]		GO:0005509,GO:0010193,GO:0005634,GO:0005737	calcium ion binding|response to ozone|nucleus|cytoplasm	path:ath04626	Plant-pathogen interaction
AT1G33810	0	0.415580211	0.806	0.38	0	1	2.121	AT1G33810	protein_coding	Zinc finger/BTB domain protein [Source:UniProtKB/TrEMBL;Acc:Q8L9M8]		GO:0003674,GO:0005634,GO:0008150,GO:0009941,GO:0009535,GO:0009507,GO:0009536	molecular_function|nucleus|biological_process|chloroplast envelope|chloroplast thylakoid membrane|chloroplast|plastid
SHM1	0	0.414085742	0.944	0.666	0	1	1.417	AT4G37930	protein_coding	Serine hydroxymethyltransferase 1, mitochondrial [Source:UniProtKB/Swiss-Prot;Acc:Q9SZJ5]		GO:0004372,GO:0005739,GO:0006544,GO:0006563,GO:0019464,GO:0030170,GO:0035999,GO:0005759,GO:0007623,GO:0009416,GO:0005634,GO:0009507,GO:0009626,GO:0022626,GO:0009853,GO:0046686,GO:0009409,GO:0010319,GO:0005886,GO:0016020,GO:0008266,GO:0048046,GO:0005515,GO:0009534,GO:0009570,GO:0005829	glycine hydroxymethyltransferase activity|mitochondrion|glycine metabolic process|L-serine metabolic process|glycine decarboxylation via glycine cleavage system|pyridoxal phosphate binding|tetrahydrofolate interconversion|mitochondrial matrix|circadian rhythm|response to light stimulus|nucleus|chloroplast|plant-type hypersensitive response|cytosolic ribosome|photorespiration|response to cadmium i…	path:ath01200,path:ath01230,path:ath00630,path:ath00260,path:ath00460,path:ath00670	Carbon metabolism|Biosynthesis of amino acids|Glyoxylate and dicarboxylate metabolism|Glycine, serine and threonine metabolism|Cyanoamino acid metabolism|One carbon pool by folate
CLPR4	0	0.412863153	0.89	0.503	0	1	1.769	AT4G17040	protein_coding	ATP-dependent Clp protease proteolytic subunit [Source:UniProtKB/TrEMBL;Acc:A0A178V785]		GO:0004252,GO:0006508,GO:0009507,GO:0009570,GO:0009941,GO:0009532,GO:0000302,GO:0010468,GO:0009536	serine-type endopeptidase activity|proteolysis|chloroplast|chloroplast stroma|chloroplast envelope|plastid stroma|response to reactive oxygen species|regulation of gene expression|plastid
GDH1.1	0	0.40889456	0.939	0.687	0	1	1.367	AT2G35370	protein_coding	Glycine cleavage system H protein [Source:UniProtKB/TrEMBL;Acc:A0A178VV72]		GO:0005739,GO:0006520,GO:0016491,GO:0055114,GO:0046686,GO:0005524,GO:0009651,GO:0005507,GO:0008270,GO:0050897,GO:0004353,GO:0006807,GO:0009646	mitochondrion|cellular amino acid metabolic process|oxidoreductase activity|oxidation-reduction process|response to cadmium ion|ATP binding|response to salt stress|copper ion binding|zinc ion binding|cobalt ion binding|glutamate dehydrogenase [NAD(P)+] activity|nitrogen compound metabolic process|response to absence of light	path:ath00630,path:ath00260	Glyoxylate and dicarboxylate metabolism|Glycine, serine and threonine metabolism
ATJ11	0	0.408804754	0.963	0.853	0	1	1.129	AT4G36040	protein_coding	At4g36040 [Source:UniProtKB/TrEMBL;Acc:Q1H544]
AT2G38870	0	0.408307491	1	0.999	0	1	1.001	AT2G38870	protein_coding	Putative protease inhibitor [Source:UniProtKB/TrEMBL;Acc:Q9ZV18]		GO:0004867,GO:0005576,GO:0006508,GO:0008233,GO:0009611,GO:0005618,GO:0050832	serine-type endopeptidase inhibitor activity|extracellular region|proteolysis|peptidase activity|response to wounding|cell wall|defense response to fungus
PSA2	0	0.407600755	0.859	0.432	0	1	1.988	AT2G34860	protein_coding	Protein PHOTOSYSTEM I ASSEMBLY 2, chloroplastic [Source:UniProtKB/Swiss-Prot;Acc:O64750]		GO:0009507,GO:0031072,GO:0046872,GO:0051082,GO:0009535,GO:0009561,GO:0009534,GO:0010027	chloroplast|heat shock protein binding|metal ion binding|unfolded protein binding|chloroplast thylakoid membrane|megagametogenesis|chloroplast thylakoid|thylakoid membrane organization
PGK1	0	0.407446313	0.93	0.643	0	1	1.446	AT3G12780	protein_coding	Phosphoglycerate kinase [Source:UniProtKB/TrEMBL;Acc:A0A178V5M8]		GO:0004618,GO:0005524,GO:0006096,GO:0009507,GO:0019253,GO:0009941,GO:0005634,GO:0009409,GO:0005739,GO:0005737,GO:0009570,GO:0005618,GO:0046686,GO:0009579,GO:0010319,GO:0016020,GO:0048046,GO:0005829	phosphoglycerate kinase activity|ATP binding|glycolytic process|chloroplast|reductive pentose-phosphate cycle|chloroplast envelope|nucleus|response to cold|mitochondrion|cytoplasm|chloroplast stroma|cell wall|response to cadmium ion|thylakoid|stromule|membrane|apoplast|cytosol	path:ath01200,path:ath01230,path:ath00010,path:ath00710	Carbon metabolism|Biosynthesis of amino acids|Glycolysis / Gluconeogenesis|Carbon fixation in photosynthetic organisms
STIC2	0	0.407221114	0.86	0.436	0	1	1.972	AT2G24020	protein_coding	Nucleoid-associated protein At2g24020, chloroplastic [Source:UniProtKB/Swiss-Prot;Acc:O82230]		GO:0003677,GO:0008150,GO:0009507,GO:0009941,GO:0009535,GO:0009570	DNA binding|biological_process|chloroplast|chloroplast envelope|chloroplast thylakoid membrane|chloroplast stroma
AT2G34250	0	0.407066267	0.901	0.581	0	1	1.551	AT2G34250	protein_coding	AT2G34250 protein [Source:UniProtKB/TrEMBL;Acc:O80774]		GO:0009306,GO:0015031,GO:0015450,GO:0016020,GO:0016021,GO:0005794	protein secretion|protein transport|P-P-bond-hydrolysis-driven protein transmembrane transporter activity|membrane|integral component of membrane|Golgi apparatus	path:ath03060,path:ath04141,path:ath04145	Protein export|Protein processing in endoplasmic reticulum|Phagosome
AT5G47190	0	0.406594387	0.87	0.467	0	1	1.863	AT5G47190	protein_coding	50S ribosomal protein L19-2, chloroplastic [Source:UniProtKB/Swiss-Prot;Acc:Q8RXX5]		GO:0003735,GO:0005840,GO:0006412,GO:0009507,GO:0019843,GO:0042254,GO:0009941,GO:0016020,GO:0009570	structural constituent of ribosome|ribosome|translation|chloroplast|rRNA binding|ribosome biogenesis|chloroplast envelope|membrane|chloroplast stroma	path:ath03010	Ribosome
AT2G30020	0	0.404983991	0.784	0.422	0	1	1.858	AT2G30020	protein_coding	PP2C-type phosphatase AP2C1 [Source:UniProtKB/TrEMBL;Acc:F6LPR5]		GO:0004722,GO:0005634,GO:0006470,GO:0046872,GO:0009611,GO:0009620,GO:0050832,GO:0009536,GO:0009738	protein serine/threonine phosphatase activity|nucleus|protein dephosphorylation|metal ion binding|response to wounding|response to fungus|defense response to fungus|plastid|abscisic acid-activated signaling pathway
APE1	0	0.404867219	0.734	0.281	0	1	2.612	AT5G38660	protein_coding	Acclimation of photosynthesis to environment [Source:UniProtKB/TrEMBL;Acc:A0A219HZL6]		GO:0003674,GO:0005634,GO:0005739,GO:0016021,GO:0043248,GO:0009507,GO:0009535,GO:0016020,GO:0009534,GO:0009941	molecular_function|nucleus|mitochondrion|integral component of membrane|proteasome assembly|chloroplast|chloroplast thylakoid membrane|membrane|chloroplast thylakoid|chloroplast envelope
AT1G23710	0	0.404682138	0.964	0.788	0	1	1.223	AT1G23710	protein_coding	At1g23710 [Source:UniProtKB/TrEMBL;Acc:Q9ZUC4]		GO:0003674,GO:0005634,GO:0008150	molecular_function|nucleus|biological_process
AT1G64510	0	0.40350613	0.897	0.526	0	1	1.705	AT1G64510	protein_coding	Translation elongation factor EF1B/ribosomal protein S6 family protein [Source:TAIR;Acc:AT1G64510]		GO:0003735,GO:0005840,GO:0006412,GO:0009507,GO:0019843,GO:0042254,GO:0009535,GO:0009579	structural constituent of ribosome|ribosome|translation|chloroplast|rRNA binding|ribosome biogenesis|chloroplast thylakoid membrane|thylakoid	path:ath03010	Ribosome
AT4G08280	0	0.402653793	0.794	0.356	0	1	2.23	AT4G08280	protein_coding	Glutaredoxin-like protein [Source:UniProtKB/TrEMBL;Acc:Q9SUF2]		GO:0003674,GO:0008150,GO:0009507	molecular_function|biological_process|chloroplast
SBPASE	0	0.400588749	0.876	0.486	0	1	1.802	AT3G55800	protein_coding	Sedoheptulose-1,7-bisphosphatase, chloroplastic [Source:UniProtKB/Swiss-Prot;Acc:P46283]		GO:0005975,GO:0009507,GO:0019253,GO:0042132,GO:0042578,GO:0046872,GO:0009941,GO:0005986,GO:0016051,GO:0019252,GO:0050278,GO:0009570,GO:0009579,GO:0042742,GO:0048046	carbohydrate metabolic process|chloroplast|reductive pentose-phosphate cycle|fructose 1,6-bisphosphate 1-phosphatase activity|phosphoric ester hydrolase activity|metal ion binding|chloroplast envelope|sucrose biosynthetic process|carbohydrate biosynthetic process|starch biosynthetic process|sedoheptulose-bisphosphatase activity|chloroplast stroma|thylakoid|defense response to bacterium|apoplast	path:ath01200,path:ath00710	Carbon metabolism|Carbon fixation in photosynthetic organisms
RPL17	0	0.399847969	0.929	0.661	0	1	1.405	AT3G54210	protein_coding	50S ribosomal protein L17, chloroplastic [Source:UniProtKB/Swiss-Prot;Acc:Q9M385]		GO:0005840,GO:0006412,GO:0009507,GO:0019843,GO:0009570,GO:0009941	ribosome|translation|chloroplast|rRNA binding|chloroplast stroma|chloroplast envelope	path:ath03010	Ribosome
AT5G03880	0	0.399008635	0.827	0.402	0	1	2.057	AT5G03880	protein_coding	Thioredoxin family protein [Source:UniProtKB/TrEMBL;Acc:Q940I2]		GO:0009055,GO:0009507,GO:0045454,GO:0009535,GO:0009534,GO:0009941	electron carrier activity|chloroplast|cell redox homeostasis|chloroplast thylakoid membrane|chloroplast thylakoid|chloroplast envelope
AtMYB74	0	0.39887127	0.568	0.244	0	1	2.328	AT4G05100	protein_coding	Transcription factor MYB74 [Source:UniProtKB/Swiss-Prot;Acc:Q9M0Y5]	AT4G05100.1
AMT2	0	0.398191638	0.836	0.433	0	1	1.931	AT2G38290	protein_coding	Ammonium transporter 2 [Source:UniProtKB/Swiss-Prot;Acc:Q9M6N7]		GO:0005737,GO:0005887,GO:0008519,GO:0015695,GO:0019740,GO:0072488,GO:0005886,GO:0015398,GO:0015696,GO:0009624,GO:0009506	cytoplasm|integral component of plasma membrane|ammonium transmembrane transporter activity|organic cation transport|nitrogen utilization|ammonium transmembrane transport|plasma membrane|high-affinity secondary active ammonium transmembrane transporter activity|ammonium transport|response to nematode|plasmodesma
ndhO	0	0.396307933	0.813	0.39	0	1	2.085	AT1G74880	protein_coding	NAD(P)H-quinone oxidoreductase subunit O, chloroplastic [Source:UniProtKB/Swiss-Prot;Acc:Q9S829]
OASB	0	0.396304211	0.871	0.478	0	1	1.822	AT2G43750	protein_coding	Cysteine synthase [Source:UniProtKB/TrEMBL;Acc:Q0WW95]		GO:0004124,GO:0006535,GO:0009509,GO:0016740,GO:0030170,GO:0009536,GO:0019344,GO:0005739,GO:0009941,GO:0009507,GO:0009570,GO:0046686,GO:0048046,GO:0005768,GO:0005794,GO:0005802,GO:0009567,GO:0009860,GO:0009735	cysteine synthase activity|cysteine biosynthetic process from serine|chromoplast|transferase activity|pyridoxal phosphate binding|plastid|cysteine biosynthetic process|mitochondrion|chloroplast envelope|chloroplast|chloroplast stroma|response to cadmium ion|apoplast|endosome|Golgi apparatus|trans-Golgi network|double fertilization forming a zygote and endosperm|pollen tube growth|response to cyto…	path:ath01200,path:ath01230,path:ath00920,path:ath00270	Carbon metabolism|Biosynthesis of amino acids|Sulfur metabolism|Cysteine and methionine metabolism
CPN20	0	0.394002074	0.936	0.653	0	1	1.433	AT5G20720	protein_coding	20 kDa chaperonin, chloroplastic [Source:UniProtKB/Swiss-Prot;Acc:O65282]
RPL24	0	0.393527747	0.907	0.583	0	1	1.556	AT5G54600	protein_coding	SVR8 [Source:UniProtKB/TrEMBL;Acc:A0A178U954]		GO:0003735,GO:0005739,GO:0005840,GO:0006412,GO:0009507,GO:0015934,GO:0019843,GO:0009570,GO:0009941,GO:0009536,GO:0032544	structural constituent of ribosome|mitochondrion|ribosome|translation|chloroplast|large ribosomal subunit|rRNA binding|chloroplast stroma|chloroplast envelope|plastid|plastid translation	path:ath03010	Ribosome
JAZ10	0	0.393488384	0.766	0.365	0	1	2.099	AT5G13220	protein_coding	jasmonate-zim-domain protein 10 [Source:TAIR;Acc:AT5G13220]				path:ath04075	Plant hormone signal transduction
PSAF	0	0.393095606	0.964	0.793	0	1	1.216	AT1G31330	protein_coding	Photosystem I reaction center subunit III, chloroplastic [Source:UniProtKB/Swiss-Prot;Acc:Q9SHE8]		GO:0003674,GO:0009507,GO:0009538,GO:0015979,GO:0016021,GO:0009941,GO:0009535,GO:0010287,GO:0016020,GO:0009579,GO:0009534	molecular_function|chloroplast|photosystem I reaction center|photosynthesis|integral component of membrane|chloroplast envelope|chloroplast thylakoid membrane|plastoglobule|membrane|thylakoid|chloroplast thylakoid	path:ath00195	Photosynthesis
FSD1	0	0.392267613	0.947	0.802	0	1	1.181	AT4G25100	protein_coding	Superoxide dismutase [Fe] 1, chloroplastic [Source:UniProtKB/Swiss-Prot;Acc:P21276]		GO:0004784,GO:0005739,GO:0009507,GO:0031969,GO:0046872,GO:0055114,GO:0009579,GO:0006979,GO:0009941,GO:0005886,GO:0046688,GO:0009570,GO:0005507,GO:0005737,GO:0046686,GO:0005829,GO:0019430,GO:0005515,GO:0007623,GO:0009642,GO:0010193	superoxide dismutase activity|mitochondrion|chloroplast|chloroplast membrane|metal ion binding|oxidation-reduction process|thylakoid|response to oxidative stress|chloroplast envelope|plasma membrane|response to copper ion|chloroplast stroma|copper ion binding|cytoplasm|response to cadmium ion|cytosol|removal of superoxide radicals|protein binding|circadian rhythm|response to light intensity|respo…	path:ath04146	Peroxisome
PPD3	0	0.391478418	0.704	0.265	0	1	2.657	AT1G76450	protein_coding	PsbP domain-containing protein 3, chloroplastic [Source:UniProtKB/Swiss-Prot;Acc:Q9S720]		GO:0005509,GO:0009507,GO:0009543,GO:0009654,GO:0015979,GO:0019898,GO:0031977,GO:0009579,GO:0009535	calcium ion binding|chloroplast|chloroplast thylakoid lumen|photosystem II oxygen evolving complex|photosynthesis|extrinsic component of membrane|thylakoid lumen|thylakoid|chloroplast thylakoid membrane
AT4G10300	0	0.390226207	0.864	0.463	0	1	1.866	AT4G10300	protein_coding	At4g10300 [Source:UniProtKB/TrEMBL;Acc:Q9SV91]		GO:0003674,GO:0005634,GO:0009507	molecular_function|nucleus|chloroplast
ERF020	0	0.389127313	0.795	0.429	0	1	1.853	AT1G71520	protein_coding	Ethylene-responsive transcription factor ERF020 [Source:UniProtKB/Swiss-Prot;Acc:Q9C9I8]	AT1G71520.1	GO:0003677,GO:0003700,GO:0005634,GO:0006351,GO:0006355,GO:0009873,GO:0010200	DNA binding|transcription factor activity, sequence-specific DNA binding|nucleus|transcription, DNA-templated|regulation of transcription, DNA-templated|ethylene-activated signaling pathway|response to chitin
AT4	0	0.388089453	0.435	0.176	0	1	2.472	AT5G03545	protein_coding	At5g03545 [Source:UniProtKB/TrEMBL;Acc:Q9LZD2]		GO:0003674,GO:0005739,GO:0008150,GO:0016021	molecular_function|mitochondrion|biological_process|integral component of membrane
AT4G32260	0	0.387925834	0.959	0.74	0	1	1.296	AT4G32260	protein_coding	PDE334 [Source:UniProtKB/TrEMBL;Acc:A0A178V017]				path:ath00190,path:ath00195	Oxidative phosphorylation|Photosynthesis
PPA6	0	0.385396382	0.892	0.53	0	1	1.683	AT5G09650	protein_coding	Soluble inorganic pyrophosphatase 6, chloroplastic [Source:UniProtKB/Swiss-Prot;Acc:Q9LXC9]				path:ath00190	Oxidative phosphorylation
AT4G25690	0	0.385232526	0.765	0.386	0	1	1.982	AT4G25690	protein_coding	AT4G25690 protein [Source:UniProtKB/TrEMBL;Acc:Q9SZZ7]		GO:0005634	nucleus
GAPB	0	0.384211871	0.949	0.725	0	1	1.309	AT1G42970	protein_coding	Glyceraldehyde-3-phosphate dehydrogenase GAPB, chloroplastic [Source:UniProtKB/Swiss-Prot;Acc:P25857]		GO:0006006,GO:0006096,GO:0009507,GO:0019253,GO:0031969,GO:0047100,GO:0050661,GO:0051287,GO:0055114,GO:0009941,GO:0009535,GO:0009416,GO:0009744,GO:0009570,GO:0004365,GO:0046686,GO:0009409,GO:0010319,GO:0016020,GO:0048046,GO:0005829	glucose metabolic process|glycolytic process|chloroplast|reductive pentose-phosphate cycle|chloroplast membrane|glyceraldehyde-3-phosphate dehydrogenase (NADP+) (phosphorylating) activity|NADP binding|NAD binding|oxidation-reduction process|chloroplast envelope|chloroplast thylakoid membrane|response to light stimulus|response to sucrose|chloroplast stroma|glyceraldehyde-3-phosphate dehydrogenase…	path:ath01200,path:ath00710	Carbon metabolism|Carbon fixation in photosynthetic organisms
AT5G52970	0	0.383710946	0.734	0.302	0	1	2.43	AT5G52970	protein_coding	Thylakoid lumenal 15.0 kDa protein 2, chloroplastic [Source:UniProtKB/Swiss-Prot;Acc:Q9LVV5]		GO:0003674,GO:0008150,GO:0009507,GO:0009543,GO:0031977,GO:0009579	molecular_function|biological_process|chloroplast|chloroplast thylakoid lumen|thylakoid lumen|thylakoid
Aty2	0	0.382926427	0.798	0.4	0	1	1.995	AT1G43560	protein_coding	Ty2 [Source:UniProtKB/TrEMBL;Acc:A0A178WFY2]
HEMA2	0	0.382880443	0.877	0.51	0	1	1.72	AT1G09940	protein_coding	Glutamyl-tRNA reductase 2, chloroplastic [Source:UniProtKB/Swiss-Prot;Acc:P49294]		GO:0006782,GO:0008883,GO:0009507,GO:0015995,GO:0050661,GO:0055114,GO:0006783,GO:0006979,GO:0033014,GO:0009536,GO:0006779	protoporphyrinogen IX biosynthetic process|glutamyl-tRNA reductase activity|chloroplast|chlorophyll biosynthetic process|NADP binding|oxidation-reduction process|heme biosynthetic process|response to oxidative stress|tetrapyrrole biosynthetic process|plastid|porphyrin-containing compound biosynthetic process	path:ath00860	Porphyrin and chlorophyll metabolism
AT3G59350	0	0.382853139	0.944	0.636	0	1	1.484	AT3G59350	protein_coding	Protein kinase superfamily protein [Source:UniProtKB/TrEMBL;Acc:A0A1I9LM53]		GO:0004715,GO:0005524,GO:0005634,GO:0016301,GO:0019901,GO:0005886	non-membrane spanning protein tyrosine kinase activity|ATP binding|nucleus|kinase activity|protein kinase binding|plasma membrane	path:ath04626	Plant-pathogen interaction
RPS1	0	0.382690569	0.882	0.502	0	1	1.757	AT5G30510	protein_coding	30S ribosomal protein S1, chloroplastic [Source:UniProtKB/Swiss-Prot;Acc:Q93VC7]		GO:0003723,GO:0005739,GO:0005840,GO:0009507,GO:0009579,GO:0016020,GO:0009570,GO:0009735	RNA binding|mitochondrion|ribosome|chloroplast|thylakoid|membrane|chloroplast stroma|response to cytokinin	path:ath03010	Ribosome
RPL5	0	0.381861224	0.91	0.554	0	1	1.643	AT4G01310	protein_coding	50S ribosomal protein L5, chloroplastic [Source:UniProtKB/Swiss-Prot;Acc:O04603]		GO:0003735,GO:0006412,GO:0009507,GO:0019843,GO:0022625,GO:0009941,GO:0022626,GO:0009570,GO:0016020,GO:0009735	structural constituent of ribosome|translation|chloroplast|rRNA binding|cytosolic large ribosomal subunit|chloroplast envelope|cytosolic ribosome|chloroplast stroma|membrane|response to cytokinin	path:ath03010	Ribosome
FBA2	0	0.379975319	0.968	0.75	0	1	1.291	AT4G38970	protein_coding	Fructose-bisphosphate aldolase [Source:UniProtKB/TrEMBL;Acc:A0A178UW98]		GO:0004332,GO:0006096,GO:0006098,GO:0009507,GO:0009941,GO:0009570,GO:0010287,GO:0046686,GO:0009579,GO:0016020,GO:0048046,GO:0009737	fructose-bisphosphate aldolase activity|glycolytic process|pentose-phosphate shunt|chloroplast|chloroplast envelope|chloroplast stroma|plastoglobule|response to cadmium ion|thylakoid|membrane|apoplast|response to abscisic acid	path:ath01200,path:ath01230,path:ath00010,path:ath00030,path:ath00051,path:ath00710	Carbon metabolism|Biosynthesis of amino acids|Glycolysis / Gluconeogenesis|Pentose phosphate pathway|Fructose and mannose metabolism|Carbon fixation in photosynthetic organisms
ATEXO70B2	0	0.379841419	0.806	0.384	0	1	2.099	AT1G07000	protein_coding	Exocyst subunit Exo70 family protein [Source:UniProtKB/TrEMBL;Acc:A0A178WCB5]
SAG21	0	0.379831691	1	1	0	1	1	AT4G02380	protein_coding	senescence-associated gene 21 [Source:TAIR;Acc:AT4G02380]		GO:0003674,GO:0006952,GO:0009507,GO:0009793,GO:0000302,GO:0009409,GO:0009625,GO:0006979,GO:0009416,GO:0009737,GO:0042631,GO:0005739,GO:0009414,GO:0009646,GO:0009723,GO:0010150	molecular_function|defense response|chloroplast|embryo development ending in seed dormancy|response to reactive oxygen species|response to cold|response to insect|response to oxidative stress|response to light stimulus|response to abscisic acid|cellular response to water deprivation|mitochondrion|response to water deprivation|response to absence of light|response to ethylene|leaf senescence
MPK11	0	0.377091789	0.614	0.218	0	1	2.817	AT1G01560	protein_coding	Mitogen-activated protein kinase 11 [Source:UniProtKB/Swiss-Prot;Acc:Q9LMM5]		GO:0005524,GO:0005634,GO:0016301,GO:0004707,GO:0007165,GO:0009737,GO:0005515,GO:0005829	ATP binding|nucleus|kinase activity|MAP kinase activity|signal transduction|response to abscisic acid|protein binding|cytosol	path:ath04933	AGE-RAGE signaling pathway in diabetic complications
AT2G15960	0	0.376746566	0.945	0.764	0	1	1.237	AT2G15960	protein_coding	Expressed protein [Source:UniProtKB/TrEMBL;Acc:Q9XIM6]		GO:0003674,GO:0005575,GO:0008150	molecular_function|cellular_component|biological_process
XBAT34	0	0.376379149	0.757	0.357	0	1	2.12	AT4G14365	protein_coding	Putative E3 ubiquitin-protein ligase XBAT34 [Source:UniProtKB/Swiss-Prot;Acc:Q9FPH0]		GO:0005634,GO:0008270,GO:0016567,GO:0016874	nucleus|zinc ion binding|protein ubiquitination|ligase activity
AT3G62530	0	0.375714366	0.866	0.505	0	1	1.715	AT3G62530	protein_coding	ARM repeat superfamily protein [Source:UniProtKB/TrEMBL;Acc:Q94K48]		GO:0008150,GO:0009507,GO:0016829,GO:0030089,GO:0005739,GO:0046872,GO:0005730,GO:0008270,GO:0005794	biological_process|chloroplast|lyase activity|phycobilisome|mitochondrion|metal ion binding|nucleolus|zinc ion binding|Golgi apparatus
AT2G24100	0	0.375172859	0.792	0.388	0	1	2.041	AT2G24100	protein_coding	ATP-dependent DNA helicase [Source:UniProtKB/TrEMBL;Acc:Q9ZUI1]
AT5G58770	0	0.374901869	0.551	0.251	0	1	2.195	AT5G58770	protein_coding	Dehydrodolichyl diphosphate synthase 2 [Source:UniProtKB/Swiss-Prot;Acc:Q56Y11]				path:ath00900	Terpenoid backbone biosynthesis
RPL27	0	0.374505763	0.869	0.521	0	1	1.668	AT5G40950	protein_coding	50S ribosomal protein L27, chloroplastic [Source:UniProtKB/Swiss-Prot;Acc:Q9FLN4]		GO:0003735,GO:0005762,GO:0005840,GO:0006412,GO:0009507,GO:0009579,GO:0009570,GO:0009941,GO:0009735	structural constituent of ribosome|mitochondrial large ribosomal subunit|ribosome|translation|chloroplast|thylakoid|chloroplast stroma|chloroplast envelope|response to cytokinin	path:ath03010	Ribosome
AT2G21385	0	0.371075719	0.787	0.34	0	1	2.315	AT2G21385	protein_coding	Expressed protein [Source:UniProtKB/TrEMBL;Acc:Q94AU3]
HPR	0	0.368945183	0.893	0.519	0	1	1.721	AT1G68010	protein_coding	hydroxypyruvate reductase [Source:TAIR;Acc:AT1G68010]		GO:0005777,GO:0005829,GO:0009854,GO:0016618,GO:0030267,GO:0051287,GO:0055114,GO:0008465,GO:0008266,GO:0009507,GO:0048046,GO:0042631,GO:0071482,GO:0009853	peroxisome|cytosol|oxidative photosynthetic carbon pathway|hydroxypyruvate reductase activity|glyoxylate reductase (NADP) activity|NAD binding|oxidation-reduction process|glycerate dehydrogenase activity|poly(U) RNA binding|chloroplast|apoplast|cellular response to water deprivation|cellular response to light stimulus|photorespiration	path:ath01200,path:ath00630,path:ath00260	Carbon metabolism|Glyoxylate and dicarboxylate metabolism|Glycine, serine and threonine metabolism
AMK2	0	0.367546201	0.781	0.354	0	1	2.206	AT5G47840	protein_coding	Adenylate kinase 2, chloroplastic [Source:UniProtKB/Swiss-Prot;Acc:Q9FIJ7]		GO:0004017,GO:0005524,GO:0009507,GO:0009570,GO:2000505	adenylate kinase activity|ATP binding|chloroplast|chloroplast stroma|regulation of energy homeostasis	path:ath00230	Purine metabolism
MUB4	0	0.366841744	0.746	0.327	0	1	2.281	AT3G26980	protein_coding	Membrane-anchored ubiquitin-fold protein [Source:UniProtKB/TrEMBL;Acc:A0A178VGS7]		GO:0003674,GO:0005886	molecular_function|plasma membrane
GLN2	0	0.366841307	0.974	0.797	0	1	1.222	AT5G35630	protein_coding	Glutamine synthetase, chloroplastic/mitochondrial [Source:UniProtKB/Swiss-Prot;Acc:Q43127]				path:ath01230,path:ath00630,path:ath00910,path:ath00250,path:ath00220	Biosynthesis of amino acids|Glyoxylate and dicarboxylate metabolism|Nitrogen metabolism|Alanine, aspartate and glutamate metabolism|Arginine biosynthesis
PGRL1A	0	0.364992974	0.816	0.404	0	1	2.02	AT4G22890	protein_coding	PGR5-LIKE A [Source:UniProtKB/TrEMBL;Acc:A0A178UU76]
AT5G17000	0	0.364688504	0.642	0.352	0	1	1.824	AT5G17000	protein_coding	AT5g16970/F2K13_120 [Source:UniProtKB/TrEMBL;Acc:Q93Z72]		GO:0005737,GO:0008270,GO:0016491,GO:0055114,GO:0006979	cytoplasm|zinc ion binding|oxidoreductase activity|oxidation-reduction process|response to oxidative stress
LHCB4.1	0	0.363336541	0.975	0.822	0	1	1.186	AT5G01530	protein_coding	Chlorophyll a-b binding protein CP29.1, chloroplastic [Source:UniProtKB/Swiss-Prot;Acc:Q07473]		GO:0009507,GO:0009522,GO:0009523,GO:0009768,GO:0009941,GO:0015979,GO:0016021,GO:0016168,GO:0018298,GO:0030076,GO:0031409,GO:0046872,GO:0009535,GO:0010287,GO:0016020,GO:0009579,GO:0009637,GO:0010114,GO:0010218,GO:0009534	chloroplast|photosystem I|photosystem II|photosynthesis, light harvesting in photosystem I|chloroplast envelope|photosynthesis|integral component of membrane|chlorophyll binding|protein-chromophore linkage|light-harvesting complex|pigment binding|metal ion binding|chloroplast thylakoid membrane|plastoglobule|membrane|thylakoid|response to blue light|response to red light|response to far red light…	path:ath00196	Photosynthesis - antenna proteins
AT4G29905	0	0.363119346	0.543	0.318	0	1	1.708	AT4G29905	protein_coding	Putative uncharacterized protein [Source:UniProtKB/TrEMBL;Acc:Q940I1]		GO:0005575	cellular_component
NADK1	0	0.362092583	0.841	0.467	0	1	1.801	AT3G21070	protein_coding	NAD kinase 1 [Source:UniProtKB/TrEMBL;Acc:A0A1I9LRY1]		GO:0003951,GO:0005524,GO:0005737,GO:0006741,GO:0016310,GO:0019363,GO:0019674,GO:0042736,GO:0005516	NAD+ kinase activity|ATP binding|cytoplasm|NADP biosynthetic process|phosphorylation|pyridine nucleotide biosynthetic process|NAD metabolic process|NADH kinase activity|calmodulin binding	path:ath00760	Nicotinate and nicotinamide metabolism
RPS9	0	0.360331146	0.924	0.581	0	1	1.59	AT1G74970	protein_coding	30S ribosomal protein S9, chloroplastic [Source:UniProtKB/Swiss-Prot;Acc:Q9XJ27]		GO:0000462,GO:0003735,GO:0006412,GO:0009507,GO:0019843,GO:0022627,GO:0000312,GO:0009941,GO:0009570,GO:0016020	maturation of SSU-rRNA from tricistronic rRNA transcript (SSU-rRNA, 5.8S rRNA, LSU-rRNA)|structural constituent of ribosome|translation|chloroplast|rRNA binding|cytosolic small ribosomal subunit|plastid small ribosomal subunit|chloroplast envelope|chloroplast stroma|membrane	path:ath03010	Ribosome
SNAP33	0	0.358626744	0.913	0.65	0	1	1.405	AT5G61210	protein_coding	SNP33 [Source:UniProtKB/TrEMBL;Acc:A0A178UGR9]		GO:0005634,GO:0015031,GO:0005484,GO:0005886,GO:0016192,GO:0061025,GO:0000911,GO:0005515,GO:0009504,GO:0016021,GO:0009612,GO:0051707,GO:0009507,GO:0009737	nucleus|protein transport|SNAP receptor activity|plasma membrane|vesicle-mediated transport|membrane fusion|cytokinesis by cell plate formation|protein binding|cell plate|integral component of membrane|response to mechanical stimulus|response to other organism|chloroplast|response to abscisic acid
LQY1	0	0.358445786	0.752	0.338	0	1	2.225	AT1G75690	protein_coding	LQY1 [Source:UniProtKB/TrEMBL;Acc:A0A178W9N8]		GO:0009507,GO:0016021,GO:0031072,GO:0046872,GO:0051082,GO:0009535,GO:0009570,GO:0003756,GO:0009534,GO:0010206	chloroplast|integral component of membrane|heat shock protein binding|metal ion binding|unfolded protein binding|chloroplast thylakoid membrane|chloroplast stroma|protein disulfide isomerase activity|chloroplast thylakoid|photosystem II repair
RPL15	0	0.357400429	0.944	0.64	0	1	1.475	AT3G25920	protein_coding	50S ribosomal protein L15, chloroplastic [Source:UniProtKB/Swiss-Prot;Acc:P25873]		GO:0003735,GO:0009507,GO:0000311,GO:0006412,GO:0009570,GO:0009941,GO:0009735	structural constituent of ribosome|chloroplast|plastid large ribosomal subunit|translation|chloroplast stroma|chloroplast envelope|response to cytokinin	path:ath03010	Ribosome
AIR12	0	0.356162344	0.851	0.553	0	1	1.539	AT3G07390	protein_coding	AIR12 [Source:UniProtKB/TrEMBL;Acc:A0A178VEI7]		GO:0005886,GO:0005201,GO:0005576,GO:0009733,GO:0010102,GO:0030198,GO:0031225,GO:0046658	plasma membrane|extracellular matrix structural constituent|extracellular region|response to auxin|lateral root morphogenesis|extracellular matrix organization|anchored component of membrane|anchored component of plasma membrane
PCS1.1	0	0.356134115	0.884	0.518	0	1	1.707	AT5G44070	protein_coding	PCS1 [Source:UniProtKB/TrEMBL;Acc:A0A178UMN4]		GO:0005576,GO:0006508,GO:0009793,GO:0004190,GO:0005783,GO:0008233,GO:0012501	extracellular region|proteolysis|embryo development ending in seed dormancy|aspartic-type endopeptidase activity|endoplasmic reticulum|peptidase activity|programmed cell death
RGP2	0	0.355937229	0.914	0.611	0	1	1.496	AT5G15650	protein_coding	UDP-arabinopyranose mutase 2 [Source:UniProtKB/Swiss-Prot;Acc:Q9LFW1]		GO:0005634,GO:0009832,GO:0030244,GO:0071555,GO:0022626,GO:0005618,GO:0046686,GO:0005515,GO:0005794,GO:0005829,GO:0009555,GO:0009651,GO:0016866,GO:0033356,GO:0052691,GO:0071669,GO:0016020	nucleus|plant-type cell wall biogenesis|cellulose biosynthetic process|cell wall organization|cytosolic ribosome|cell wall|response to cadmium ion|protein binding|Golgi apparatus|cytosol|pollen development|response to salt stress|intramolecular transferase activity|UDP-L-arabinose metabolic process|UDP-arabinopyranose mutase activity|plant-type cell wall organization or biogenesis|membrane	path:ath00520	Amino sugar and nucleotide sugar metabolism
AT4G38810	0	0.355830544	0.601	0.251	0	1	2.394	AT4G38810	protein_coding	Calcium-binding EF-hand family protein [Source:UniProtKB/TrEMBL;Acc:Q9T0I9]		GO:0005509,GO:0005634	calcium ion binding|nucleus
AT2G20270	0	0.355464481	0.765	0.357	0	1	2.143	AT2G20270	protein_coding	Thioredoxin superfamily protein [Source:UniProtKB/TrEMBL;Acc:F4IUG7]		GO:0008794,GO:0009055,GO:0009507,GO:0015035,GO:0045454,GO:0046872,GO:0051537,GO:0009570,GO:0009735	arsenate reductase (glutaredoxin) activity|electron carrier activity|chloroplast|protein disulfide oxidoreductase activity|cell redox homeostasis|metal ion binding|2 iron, 2 sulfur cluster binding|chloroplast stroma|response to cytokinin
RPS13.1	0	0.355238001	0.917	0.616	0	1	1.489	AT5G14320	protein_coding	30S ribosomal protein S13, chloroplastic [Source:UniProtKB/Swiss-Prot;Acc:P42732]				path:ath03010	Ribosome
AT5G25280	0	0.355067298	0.829	0.499	0	1	1.661	AT5G25280	protein_coding	AT5g25280/F18G18_20 [Source:UniProtKB/TrEMBL;Acc:Q93WB2]		GO:0003674,GO:0005634,GO:0008150	molecular_function|nucleus|biological_process
AT1G71000	0	0.354476273	0.479	0.246	0	1	1.947	AT1G71000	protein_coding	Chaperone DnaJ-domain superfamily protein [Source:UniProtKB/TrEMBL;Acc:F4I8D6]		GO:0005737,GO:0006457,GO:0005634	cytoplasm|protein folding|nucleus
AT2G27680	0	0.353386337	0.767	0.326	0	1	2.353	AT2G27680	protein_coding	At2g27680/F15K20.22 [Source:UniProtKB/TrEMBL;Acc:Q9ZUX0]		GO:0004033,GO:0009507,GO:0009941,GO:0009505,GO:0009570	aldo-keto reductase (NADP) activity|chloroplast|chloroplast envelope|plant-type cell wall|chloroplast stroma
ACT2	0	0.351230463	0.932	0.662	0	1	1.408	AT3G18780	protein_coding	Actin-2 [Source:UniProtKB/Swiss-Prot;Acc:Q96292]		GO:0005200,GO:0005524,GO:0005737,GO:0005856,GO:0009644,GO:0048767,GO:0005634,GO:0010053,GO:0009735,GO:0010114,GO:0010218,GO:0016020,GO:0005515,GO:0048768,GO:0005829	structural constituent of cytoskeleton|ATP binding|cytoplasm|cytoskeleton|response to high light intensity|root hair elongation|nucleus|root epidermal cell differentiation|response to cytokinin|response to red light|response to far red light|membrane|protein binding|root hair cell tip growth|cytosol
RTFL5	0	0.349822635	0.309	0.083	0	1	3.723	AT5G59510	protein_coding	At5g59510 [Source:UniProtKB/TrEMBL;Acc:Q8LE84]		GO:0003674,GO:0005634,GO:0048367	molecular_function|nucleus|shoot system development
AT3G44190	0	0.349763022	0.893	0.629	0	1	1.42	AT3G44190	protein_coding	At3g44190 [Source:UniProtKB/TrEMBL;Acc:Q9LXP4]		GO:0005737,GO:0009055,GO:0016491,GO:0055114,GO:0005794	cytoplasm|electron carrier activity|oxidoreductase activity|oxidation-reduction process|Golgi apparatus
PYL7	0	0.348980772	0.715	0.36	0	1	1.986	AT4G01026	protein_coding	RCAR2 [Source:UniProtKB/TrEMBL;Acc:A0A178UTD1]		GO:0004872,GO:0005634,GO:0005737,GO:0005886,GO:0009738,GO:0010427,GO:0080163,GO:0005515,GO:0004864	receptor activity|nucleus|cytoplasm|plasma membrane|abscisic acid-activated signaling pathway|abscisic acid binding|regulation of protein serine/threonine phosphatase activity|protein binding|protein phosphatase inhibitor activity	path:ath04075	Plant hormone signal transduction
AT1G67365	0	0.347493522	0.625	0.326	0	1	1.917	--	--	--	--	--	--	--	--
ZKT	0	0.347040886	0.721	0.295	0	1	2.444	AT1G55480	protein_coding	Protein MET1, chloroplastic [Source:UniProtKB/Swiss-Prot;Acc:Q94BS2]		GO:0009507,GO:0009941,GO:0009535,GO:0009611,GO:0009570,GO:0009534,GO:0009416,GO:0009575,GO:0009579,GO:0015979	chloroplast|chloroplast envelope|chloroplast thylakoid membrane|response to wounding|chloroplast stroma|chloroplast thylakoid|response to light stimulus|chromoplast stroma|thylakoid|photosynthesis
AT5G65207	0	0.345757265	0.902	0.618	0	1	1.46	AT5G65207	protein_coding	Uncharacterized protein At5g65207 [Source:UniProtKB/TrEMBL;Acc:Q8RXW8]		GO:0003674,GO:0005575,GO:0008150	molecular_function|cellular_component|biological_process
AT4G02530	0	0.345538852	0.812	0.39	0	1	2.082	AT4G02530	protein_coding	chloroplast thylakoid lumen protein [Source:TAIR;Acc:AT4G02530]		GO:0003674,GO:0009507,GO:0009543,GO:0031977,GO:0009579,GO:0009535,GO:0009570,GO:0009534,GO:0009941,GO:0009735	molecular_function|chloroplast|chloroplast thylakoid lumen|thylakoid lumen|thylakoid|chloroplast thylakoid membrane|chloroplast stroma|chloroplast thylakoid|chloroplast envelope|response to cytokinin
RPL35	0	0.345304707	0.91	0.586	0	1	1.553	AT2G24090	protein_coding	50S ribosomal protein L35, chloroplastic [Source:UniProtKB/Swiss-Prot;Acc:Q8VZ55]				path:ath03010	Ribosome
GSTU5	0	0.344913785	0.998	0.978	0	1	1.02	AT2G29450	protein_coding	GSTU5 [Source:UniProtKB/TrEMBL;Acc:A0A178VPP0]		GO:0004364,GO:0006749,GO:0009636,GO:0009407,GO:0043295,GO:0005886,GO:0005829,GO:0009506,GO:0005737,GO:0006979	glutathione transferase activity|glutathione metabolic process|response to toxic substance|toxin catabolic process|glutathione binding|plasma membrane|cytosol|plasmodesma|cytoplasm|response to oxidative stress	path:ath00480	Glutathione metabolism
AT1G72060	0	0.343846751	0.669	0.374	0	1	1.789	AT1G72060	protein_coding	Serine-type endopeptidase inhibitor [Source:UniProtKB/TrEMBL;Acc:Q9C7G9]		GO:0004867,GO:0005576,GO:0016021,GO:0006979	serine-type endopeptidase inhibitor activity|extracellular region|integral component of membrane|response to oxidative stress
ATRAB5A	0	0.343408683	0.932	0.633	0	1	1.472	AT5G45130	protein_coding	RAB homolog 1 [Source:TAIR;Acc:AT5G45130]
INVC	0	0.342693497	0.871	0.516	0	1	1.688	AT3G06500	protein_coding	Alkaline/neutral invertase C, mitochondrial [Source:UniProtKB/Swiss-Prot;Acc:B9DFA8]
MAPKKK14	0	0.341100133	0.66	0.343	0	1	1.924	AT2G30040	protein_coding	Mitogen-activated protein kinase kinase kinase 14 [Source:UniProtKB/TrEMBL;Acc:O64741]		GO:0004702,GO:0005524,GO:0005634,GO:0005737,GO:0016021,GO:0016301,GO:0004674,GO:0046777,GO:0009658,GO:0045893	receptor signaling protein serine/threonine kinase activity|ATP binding|nucleus|cytoplasm|integral component of membrane|kinase activity|protein serine/threonine kinase activity|protein autophosphorylation|chloroplast organization|positive regulation of transcription, DNA-templated
RBCS-1A	0	0.340828726	1	1	0	1	1	AT1G67090	protein_coding	Ribulose bisphosphate carboxylase small chain [Source:UniProtKB/TrEMBL;Acc:A0A178WD57]				path:ath01200,path:ath00630,path:ath00710	Carbon metabolism|Glyoxylate and dicarboxylate metabolism|Carbon fixation in photosynthetic organisms
RBCX1	0	0.340210687	0.638	0.213	0	1	2.995	AT4G04330	protein_coding	Chaperonin-like RBCX protein 1, chloroplastic [Source:UniProtKB/Swiss-Prot;Acc:Q94AU9]
AT4G38060	0	0.338601802	0.63	0.324	0	1	1.944	AT4G38060	protein_coding	AT4G38060 protein [Source:UniProtKB/TrEMBL;Acc:Q93VQ7]
FAX6	0	0.338395207	0.761	0.407	0	1	1.87	AT3G20510	protein_coding	Protein FATTY ACID EXPORT 6 [Source:UniProtKB/Swiss-Prot;Acc:Q9LJU6]		GO:0005739,GO:0016021,GO:0005634,GO:0005737,GO:0012505	mitochondrion|integral component of membrane|nucleus|cytoplasm|endomembrane system
VIPP1	0	0.338200163	0.804	0.381	0	1	2.11	AT1G65260	protein_coding	Membrane-associated protein VIPP1, chloroplastic [Source:UniProtKB/Swiss-Prot;Acc:O80796]
AT2G18680	0	0.338200006	0.473	0.199	0	1	2.377	AT2G18680	protein_coding	unknown protein; FUNCTIONS IN: molecular_function unknown; INVOLVED IN: biological_process unknown; LOCATED IN: endomembrane system; EXPRESSED IN: male gametophyte, pollen tube; EXPRESSED DURING: L mature pollen stage, M germinated pollen stage; BES /.../idopsis thaliana protein match is: unknown protein (TAIR:AT2G18690.1); Ha. [Source:TAIR;Acc:AT2G18680]		GO:0003674,GO:0008150,GO:0016021,GO:0005783	molecular_function|biological_process|integral component of membrane|endoplasmic reticulum
AT2G36690	0	0.337864109	0.445	0.214	0	1	2.079	AT2G36690	protein_coding	2-oxoglutarate (2OG) and Fe(II)-dependent oxygenase superfamily protein [Source:UniProtKB/TrEMBL;Acc:F4INZ9]		GO:0005737,GO:0009058,GO:0016706,GO:0046872,GO:0055114	cytoplasm|biosynthetic process|oxidoreductase activity, acting on paired donors, with incorporation or reduction of molecular oxygen, 2-oxoglutarate as one donor, and incorporation of one atom each of oxygen into both donors|metal ion binding|oxidation-reduction process
CLPP6	0	0.337032751	0.754	0.337	0	1	2.237	AT1G11750	protein_coding	ATP-dependent Clp protease proteolytic subunit [Source:UniProtKB/TrEMBL;Acc:F4IAG5]		GO:0004252,GO:0006508,GO:0009507,GO:0009570,GO:0009534,GO:0009840,GO:0009941,GO:0009532,GO:0009658,GO:0015979	serine-type endopeptidase activity|proteolysis|chloroplast|chloroplast stroma|chloroplast thylakoid|chloroplastic endopeptidase Clp complex|chloroplast envelope|plastid stroma|chloroplast organization|photosynthesis
DREB2A	0	0.336974936	0.935	0.764	0	1	1.224	AT5G05410	protein_coding	Dehydration-responsive element-binding protein 2A [Source:UniProtKB/Swiss-Prot;Acc:O82132]		GO:0003677,GO:0003700,GO:0005634,GO:0006351,GO:0006355,GO:0043565,GO:0045893,GO:0009414,GO:0010224,GO:0010286,GO:0009408,GO:0042542,GO:0005515,GO:0044212	DNA binding|transcription factor activity, sequence-specific DNA binding|nucleus|transcription, DNA-templated|regulation of transcription, DNA-templated|sequence-specific DNA binding|positive regulation of transcription, DNA-templated|response to water deprivation|response to UV-B|heat acclimation|response to heat|response to hydrogen peroxide|protein binding|transcription regulatory region DNA b…
AT5G48655	0	0.336617306	0.843	0.484	0	1	1.742	AT5G48655	protein_coding	Putative RING zinc finger [Source:UniProtKB/TrEMBL;Acc:Q8GS41]		GO:0005634,GO:0008270,GO:0010200	nucleus|zinc ion binding|response to chitin
AT5G46170	0	0.335663906	0.589	0.241	0	1	2.444	AT5G46170	protein_coding	F-box protein At5g46170 [Source:UniProtKB/Swiss-Prot;Acc:Q9FNK5]		GO:0003674,GO:0005634,GO:0010286	molecular_function|nucleus|heat acclimation
RPS15AF	0	0.334813711	0.952	0.716	0	1	1.33	AT1G07770	protein_coding	40S ribosomal protein S15a-1 [Source:UniProtKB/Swiss-Prot;Acc:P42798]				path:ath03010	Ribosome
AT3G51660	0	0.33383527	0.973	0.872	0	1	1.116	AT3G51660	protein_coding	LS1-like protein [Source:UniProtKB/TrEMBL;Acc:Q8LG92]		GO:0003674,GO:0006954,GO:0051707,GO:0005777	molecular_function|inflammatory response|response to other organism|peroxisome
SKL1	0	0.332963458	0.742	0.31	0	1	2.394	AT3G26900	protein_coding	Probable inactive shikimate kinase like 1, chloroplastic [Source:UniProtKB/Swiss-Prot;Acc:Q9LW20]		GO:0000287,GO:0009507,GO:0019632,GO:0009073,GO:0009570,GO:0004765,GO:0009658,GO:0010027	magnesium ion binding|chloroplast|shikimate metabolic process|aromatic amino acid family biosynthetic process|chloroplast stroma|shikimate kinase activity|chloroplast organization|thylakoid membrane organization
AT2G47060	0	0.332756798	0.763	0.351	0	1	2.174	AT2G47060	protein_coding	Protein kinase superfamily protein [Source:TAIR;Acc:AT2G47060]
NAC055	0	0.332599412	0.776	0.515	0	1	1.507	AT3G15500	protein_coding	NAC3 [Source:UniProtKB/TrEMBL;Acc:A0A178VLD3]	AT3G15500.1
BAM1.1	0	0.332062494	0.974	0.8	0	1	1.217	AT3G23920	protein_coding	Beta-amylase [Source:UniProtKB/TrEMBL;Acc:A0A178VNG4]		GO:0004674,GO:0005524,GO:0005886,GO:0006468,GO:0007169,GO:0009507,GO:0016021,GO:0016161,GO:0016301,GO:0030154,GO:0010075,GO:0048229,GO:0048437,GO:0010480,GO:0048653,GO:0005983,GO:0005634,GO:0005829,GO:0009934,GO:0009414,GO:0005515,GO:0033612,GO:0043621	protein serine/threonine kinase activity|ATP binding|plasma membrane|protein phosphorylation|transmembrane receptor protein tyrosine kinase signaling pathway|chloroplast|integral component of membrane|beta-amylase activity|kinase activity|cell differentiation|regulation of meristem growth|gametophyte development|floral organ development|microsporocyte differentiation|anther development|starch cat…	path:ath00500	Starch and sucrose metabolism
AT4G24930	0	0.330048932	0.769	0.371	0	1	2.073	AT4G24930	protein_coding	Thylakoid lumenal 17.9 kDa protein, chloroplastic [Source:UniProtKB/Swiss-Prot;Acc:Q9SW33]		GO:0003674,GO:0008150,GO:0009507,GO:0009543,GO:0031977,GO:0009579	molecular_function|biological_process|chloroplast|chloroplast thylakoid lumen|thylakoid lumen|thylakoid
RPS4.2	0	0.329914848	0.99	0.913	0	1	1.084	--	--	--	--	--	--	--	--
RRF	0	0.32941647	0.812	0.375	0	1	2.165	AT3G63190	protein_coding	Ribosome-recycling factor, chloroplastic [Source:UniProtKB/Swiss-Prot;Acc:Q9M1X0]		GO:0002184,GO:0006412,GO:0009507,GO:0043023,GO:0009579,GO:0042742,GO:0009570,GO:0009817,GO:0005507,GO:0009536,GO:0009658,GO:0009793,GO:0032544	cytoplasmic translational termination|translation|chloroplast|ribosomal large subunit binding|thylakoid|defense response to bacterium|chloroplast stroma|defense response to fungus, incompatible interaction|copper ion binding|plastid|chloroplast organization|embryo development ending in seed dormancy|plastid translation
AT5G27760	0	0.329290799	0.981	0.868	0	1	1.13	AT5G27760	protein_coding	Hypoxia-responsive family protein [Source:UniProtKB/TrEMBL;Acc:Q8LG60]		GO:0001666,GO:0003674	response to hypoxia|molecular_function
RPL28	0	0.328077092	0.906	0.582	0	1	1.557	AT2G33450	protein_coding	PRPL28 [Source:UniProtKB/TrEMBL;Acc:A0A178VYG9]				path:ath03010	Ribosome
RPS18C.2	0	0.32802765	0.912	0.592	0	1	1.541	AT4G09800	protein_coding	40S ribosomal protein S18 [Source:UniProtKB/Swiss-Prot;Acc:P34788]				path:ath03010	Ribosome
RPL11	0	0.326967039	0.845	0.453	0	1	1.865	AT1G32990	protein_coding	50S ribosomal protein L11, chloroplastic [Source:UniProtKB/Swiss-Prot;Acc:Q9MAP3]				path:ath03010	Ribosome
AT5G51010	0	0.326717471	0.735	0.315	0	1	2.333	AT5G51010	protein_coding	Rubredoxin-like superfamily protein [Source:UniProtKB/TrEMBL;Acc:Q9FI47]		GO:0005506,GO:0009507,GO:0016021,GO:0046872	iron ion binding|chloroplast|integral component of membrane|metal ion binding
AT2G32200	0	0.326430124	0.753	0.4	0	1	1.882	AT2G32200	protein_coding	unknown protein; BEST Arabidopsis thaliana protein match is: unknown protein (TAIR:AT2G32210.1); Ha. [Source:TAIR;Acc:AT2G32200]		GO:0003674,GO:0008150	molecular_function|biological_process
AT1G19400	0	0.325234133	0.72	0.376	0	1	1.915	AT1G19400	protein_coding	Erythronate-4-phosphate dehydrogenase family protein [Source:UniProtKB/TrEMBL;Acc:Q8VYC6]		GO:0005739,GO:0008150,GO:0016021	mitochondrion|biological_process|integral component of membrane
MSRB2	0	0.324660604	0.904	0.589	0	1	1.535	AT4G21860	protein_coding	Peptide methionine sulfoxide reductase B2, chloroplastic [Source:UniProtKB/Swiss-Prot;Acc:Q9C5C8]		GO:0009507,GO:0030091,GO:0046872,GO:0055114,GO:0006979,GO:0033743,GO:0009570	chloroplast|protein repair|metal ion binding|oxidation-reduction process|response to oxidative stress|peptide-methionine (R)-S-oxide reductase activity|chloroplast stroma
AT2G31945	0	0.324226291	0.859	0.602	0	1	1.427	AT2G31945	protein_coding	At2g31940/F20M17.2 [Source:UniProtKB/TrEMBL;Acc:Q8RU85]		GO:0003674,GO:0008150	molecular_function|biological_process
AT4G17560	0	0.323909158	0.752	0.327	0	1	2.3	AT4G17560	protein_coding	50S ribosomal protein L19-1, chloroplastic [Source:UniProtKB/Swiss-Prot;Acc:Q8W463]		GO:0003735,GO:0005840,GO:0006412,GO:0009507,GO:0019843,GO:0042254,GO:0009941,GO:0016020,GO:0009570	structural constituent of ribosome|ribosome|translation|chloroplast|rRNA binding|ribosome biogenesis|chloroplast envelope|membrane|chloroplast stroma	path:ath03010	Ribosome
AT5G11450	0	0.323253797	0.721	0.303	0	1	2.38	AT5G11450	protein_coding	PPD5 [Source:UniProtKB/TrEMBL;Acc:A0A384KVS7]		GO:0005509,GO:0009507,GO:0009543,GO:0009654,GO:0015979,GO:0019898,GO:0031977,GO:0009535,GO:0009579	calcium ion binding|chloroplast|chloroplast thylakoid lumen|photosystem II oxygen evolving complex|photosynthesis|extrinsic component of membrane|thylakoid lumen|chloroplast thylakoid membrane|thylakoid
UROS	0	0.323157104	0.605	0.224	0	1	2.701	AT2G26540	protein_coding	Uroporphyrinogen-III synthase, chloroplastic [Source:UniProtKB/Swiss-Prot;Acc:O48721]				path:ath00860	Porphyrin and chlorophyll metabolism
AT5G65300	0	0.323093174	0.916	0.678	0	1	1.351	AT5G65300	protein_coding	Uncharacterized protein At5g65300 [Source:UniProtKB/TrEMBL;Acc:Q9FKQ7]		GO:0003674,GO:0005739,GO:0008150	molecular_function|mitochondrion|biological_process
HSFA4A	0	0.322307372	0.78	0.456	0	1	1.711	AT4G18880	protein_coding	HSF A4A [Source:UniProtKB/TrEMBL;Acc:A0A178UUP9]	AT4G18880.1
AT4G11890	0	0.322147912	0.351	0.13	0	1	2.7	AT4G11890	protein_coding	Protein kinase superfamily protein [Source:UniProtKB/TrEMBL;Acc:F4JPT7]
APX4	0	0.322057288	0.73	0.31	0	1	2.355	AT4G09010	protein_coding	ascorbate peroxidase 4 [Source:TAIR;Acc:AT4G09010]		GO:0004601,GO:0006979,GO:0009507,GO:0020037,GO:0055114,GO:0009543,GO:0031977,GO:0009579,GO:0009535,GO:0005634,GO:0005737,GO:0016688,GO:0005515,GO:0009534	peroxidase activity|response to oxidative stress|chloroplast|heme binding|oxidation-reduction process|chloroplast thylakoid lumen|thylakoid lumen|thylakoid|chloroplast thylakoid membrane|nucleus|cytoplasm|L-ascorbate peroxidase activity|protein binding|chloroplast thylakoid	path:ath00053,path:ath00480	Ascorbate and aldarate metabolism|Glutathione metabolism
PP2A10	0	0.322008294	0.588	0.244	0	1	2.41	AT1G10150	protein_coding	Protein PHLOEM PROTEIN 2-LIKE A10 [Source:UniProtKB/Swiss-Prot;Acc:Q9SY57]		GO:0005739,GO:0016021,GO:0030246	mitochondrion|integral component of membrane|carbohydrate binding
FKBP16-3	0	0.321932283	0.782	0.348	0	1	2.247	AT2G43560	protein_coding	Peptidylprolyl isomerase [Source:UniProtKB/TrEMBL;Acc:A0A178VVY6]		GO:0000413,GO:0003755,GO:0005528,GO:0009507,GO:0009543,GO:0016020,GO:0018208,GO:0031977,GO:0009579,GO:0009534,GO:0009570	protein peptidyl-prolyl isomerization|peptidyl-prolyl cis-trans isomerase activity|FK506 binding|chloroplast|chloroplast thylakoid lumen|membrane|peptidyl-proline modification|thylakoid lumen|thylakoid|chloroplast thylakoid|chloroplast stroma
AT4G35110	0	0.321448247	0.689	0.319	0	1	2.16	AT4G35110	protein_coding	Phospholipase-like protein (PEARLI 4) family protein [Source:UniProtKB/TrEMBL;Acc:A8MQE1]		GO:0003674,GO:0003682,GO:0005634,GO:0007064,GO:0010468,GO:0080167	molecular_function|chromatin binding|nucleus|mitotic sister chromatid cohesion|regulation of gene expression|response to karrikin
CYS3	0	0.32050452	0.815	0.524	0	1	1.555	AT2G40880	protein_coding	Cysteine proteinase inhibitor [Source:UniProtKB/TrEMBL;Acc:A0A178VXG7]
PNSL1	0	0.320042427	0.748	0.318	0	1	2.352	AT2G39470	protein_coding	Photosynthetic NDH subunit of lumenal location 1, chloroplastic [Source:UniProtKB/Swiss-Prot;Acc:O80634]
AT2G44920	0	0.320007102	0.725	0.295	0	1	2.458	AT2G44920	protein_coding	Thylakoid lumenal 15 kDa protein 1, chloroplastic [Source:UniProtKB/Swiss-Prot;Acc:O22160]		GO:0003674,GO:0009507,GO:0009543,GO:0031977,GO:0009579,GO:0009535,GO:0005515,GO:0009534	molecular_function|chloroplast|chloroplast thylakoid lumen|thylakoid lumen|thylakoid|chloroplast thylakoid membrane|protein binding|chloroplast thylakoid
PNSL5	0	0.319072877	0.74	0.328	0	1	2.256	AT5G13120	protein_coding	Peptidyl-prolyl cis-trans isomerase [Source:UniProtKB/TrEMBL;Acc:A0A178UN74]
CLPP4	0	0.318726224	0.877	0.525	0	1	1.67	AT5G45390	protein_coding	ATP-dependent Clp protease proteolytic subunit 4, chloroplastic [Source:UniProtKB/Swiss-Prot;Acc:Q94B60]		GO:0004252,GO:0006508,GO:0009507,GO:0009535,GO:0009570,GO:0009840,GO:0009941,GO:0009532,GO:0009579,GO:0009658,GO:0048510,GO:0005829	serine-type endopeptidase activity|proteolysis|chloroplast|chloroplast thylakoid membrane|chloroplast stroma|chloroplastic endopeptidase Clp complex|chloroplast envelope|plastid stroma|thylakoid|chloroplast organization|regulation of timing of transition from vegetative to reproductive phase|cytosol
ERD14	0	0.318493091	0.992	0.943	0	1	1.052	AT1G76180	protein_coding	Dehydrin ERD14 [Source:UniProtKB/Swiss-Prot;Acc:P42763]		GO:0005634,GO:0009415,GO:0009631,GO:0009269,GO:0009409,GO:0009737,GO:0005509,GO:0009507,GO:0005886,GO:0005829,GO:0005794,GO:0009739	nucleus|response to water|cold acclimation|response to desiccation|response to cold|response to abscisic acid|calcium ion binding|chloroplast|plasma membrane|cytosol|Golgi apparatus|response to gibberellin
UGT76E12	0	0.318073839	0.435	0.183	0	1	2.377	AT3G46660	protein_coding	Glycosyltransferase (Fragment) [Source:UniProtKB/TrEMBL;Acc:W8QNL7]		GO:0008194,GO:0009813,GO:0016757,GO:0043231,GO:0047893,GO:0052696,GO:0080043,GO:0080044	UDP-glycosyltransferase activity|flavonoid biosynthetic process|transferase activity, transferring glycosyl groups|intracellular membrane-bounded organelle|flavonol 3-O-glucosyltransferase activity|flavonoid glucuronidation|quercetin 3-O-glucosyltransferase activity|quercetin 7-O-glucosyltransferase activity
GSTU18	0	0.31682432	0.612	0.235	0	1	2.604	AT1G10360	protein_coding	Glutathione S-transferase U18 [Source:UniProtKB/Swiss-Prot;Acc:Q9FUS9]		GO:0004364,GO:0005737,GO:0005829,GO:0006749,GO:0009636,GO:0009407	glutathione transferase activity|cytoplasm|cytosol|glutathione metabolic process|response to toxic substance|toxin catabolic process	path:ath00480	Glutathione metabolism
AT5G60680	0	0.316410769	0.654	0.331	0	1	1.976	AT5G60680	protein_coding	Emb [Source:UniProtKB/TrEMBL;Acc:Q9FF51]		GO:0003674,GO:0005634,GO:0008150	molecular_function|nucleus|biological_process
AT1G19020	0	0.315091653	0.997	0.971	0	1	1.027	AT1G19020	protein_coding	CDP-diacylglycerol-glycerol-3-phosphate 3-phosphatidyltransferase [Source:UniProtKB/TrEMBL;Acc:Q8VYY6]		GO:0003674,GO:0005575,GO:0006979	molecular_function|cellular_component|response to oxidative stress
AT1G15010	0	0.31508858	0.689	0.463	0	1	1.488	AT1G15010	protein_coding	Mediator of RNA polymerase II transcription subunit [Source:UniProtKB/TrEMBL;Acc:Q8LCU9]		GO:0003674,GO:0005739,GO:0016021,GO:0050832	molecular_function|mitochondrion|integral component of membrane|defense response to fungus
PYRP2	0	0.313993582	0.807	0.445	0	1	1.813	AT4G11570	protein_coding	5-amino-6-(5-phospho-D-ribitylamino)uracil phosphatase, chloroplastic [Source:UniProtKB/Swiss-Prot;Acc:Q9LDD5]		GO:0005634,GO:0008152,GO:0016787	nucleus|metabolic process|hydrolase activity
AT5G18400	0	0.313985392	0.919	0.608	0	1	1.512	AT5G18400	protein_coding	Anamorsin homolog [Source:UniProtKB/Swiss-Prot;Acc:Q8L7Z3]
RPS31	0	0.313523728	0.94	0.692	0	1	1.358	AT2G38140	protein_coding	30S ribosomal protein S31, chloroplastic [Source:UniProtKB/Swiss-Prot;Acc:O80439]
PSAH1	0	0.313457092	0.889	0.572	0	1	1.554	AT3G16140	protein_coding	Photosystem I reaction center subunit VI-1, chloroplastic [Source:UniProtKB/Swiss-Prot;Acc:Q9SUI7]				path:ath00195	Photosynthesis
AT5G16650	0	0.313406843	0.752	0.389	0	1	1.933	AT5G16650	protein_coding	Chaperone DnaJ-domain superfamily protein [Source:TAIR;Acc:AT5G16650]		GO:0005737,GO:0006457	cytoplasm|protein folding
AT1G15430	0	0.312708645	0.829	0.489	0	1	1.695	AT1G15430	protein_coding	Uncharacterized protein At1g15430 [Source:UniProtKB/TrEMBL;Acc:Q9C5E6]		GO:0003674,GO:0005634,GO:0008150	molecular_function|nucleus|biological_process
RABH1C	0	0.312665998	0.702	0.322	0	1	2.18	AT4G39890	protein_coding	RABH1c [Source:UniProtKB/TrEMBL;Acc:A0A178V1R4]
PPA1	0	0.312587151	0.79	0.387	0	1	2.041	AT1G01050	protein_coding	Soluble inorganic pyrophosphatase 1 [Source:UniProtKB/Swiss-Prot;Acc:Q93V56]				path:ath00190	Oxidative phosphorylation
ERF053	0	0.312339199	0.481	0.163	0	1	2.951	AT2G20880	protein_coding	Ethylene-responsive transcription factor ERF053 [Source:UniProtKB/Swiss-Prot;Acc:Q9SKT1]	AT2G20880.1
FAX1	0	0.312173922	0.843	0.495	0	1	1.703	AT3G57280	protein_coding	Protein FATTY ACID EXPORT 1, chloroplastic [Source:UniProtKB/Swiss-Prot;Acc:Q93V66]		GO:0009507,GO:0016021,GO:0009706,GO:0009941,GO:0009536,GO:0010208,GO:0015245,GO:0015908,GO:0055088,GO:0071668,GO:1902001	chloroplast|integral component of membrane|chloroplast inner membrane|chloroplast envelope|plastid|pollen wall assembly|fatty acid transporter activity|fatty acid transport|lipid homeostasis|plant-type cell wall assembly|fatty acid transmembrane transport
AT4G23470	0	0.312166916	0.922	0.637	0	1	1.447	AT4G23470	protein_coding	PLAC8 family protein [Source:UniProtKB/TrEMBL;Acc:Q8W458]		GO:0005634,GO:0016021	nucleus|integral component of membrane
LHCA5	0	0.311876574	0.743	0.322	0	1	2.307	AT1G45474	protein_coding	Photosystem I chlorophyll a/b-binding protein 5, chloroplastic [Source:UniProtKB/Swiss-Prot;Acc:Q9C639]				path:ath00196	Photosynthesis - antenna proteins
AT4G36500	0	0.311096379	0.985	0.874	0	1	1.127	AT4G36500	protein_coding	Uncharacterized protein At4g36500 [Source:UniProtKB/TrEMBL;Acc:O23231]		GO:0003674,GO:0005739,GO:0008150	molecular_function|mitochondrion|biological_process
CSP41A	0	0.310286663	0.727	0.32	0	1	2.272	AT3G63140	protein_coding	Chloroplast stem-loop binding protein of 41 kDa a, chloroplastic [Source:UniProtKB/Swiss-Prot;Acc:Q9LYA9]		GO:0003729,GO:0003824,GO:0009507,GO:0019843,GO:0050662,GO:0009941,GO:0009570,GO:0010287,GO:0009579,GO:0008266,GO:0006364,GO:0048046,GO:0005515,GO:0032544,GO:0045727,GO:0045893,GO:0009534,GO:0009735	mRNA binding|catalytic activity|chloroplast|rRNA binding|coenzyme binding|chloroplast envelope|chloroplast stroma|plastoglobule|thylakoid|poly(U) RNA binding|rRNA processing|apoplast|protein binding|plastid translation|positive regulation of translation|positive regulation of transcription, DNA-templated|chloroplast thylakoid|response to cytokinin
AT5G64460	0	0.310236928	0.682	0.269	0	1	2.535	AT5G64460	protein_coding	Phosphoglycerate mutase-like protein 1 [Source:UniProtKB/Swiss-Prot;Acc:Q9FGF0]		GO:0008150,GO:0005829	biological_process|cytosol
AT5G10695	0	0.310083476	0.995	0.954	0	1	1.043	AT5G10695	protein_coding	Methionyl-tRNA synthetase [Source:UniProtKB/TrEMBL;Acc:Q8RXY3]		GO:0005576,GO:0005739,GO:0008150	extracellular region|mitochondrion|biological_process
ZAT6	0	0.309479201	0.71	0.482	0	1	1.473	AT5G04340	protein_coding	Zinc finger protein ZAT6 [Source:UniProtKB/Swiss-Prot;Acc:O22533]	AT5G04340.1	GO:0003676,GO:0003700,GO:0005634,GO:0006351,GO:0006355,GO:0008270,GO:0010200,GO:0043565,GO:0046872,GO:0055062,GO:2000280,GO:0044212,GO:0001047	nucleic acid binding|transcription factor activity, sequence-specific DNA binding|nucleus|transcription, DNA-templated|regulation of transcription, DNA-templated|zinc ion binding|response to chitin|sequence-specific DNA binding|metal ion binding|phosphate ion homeostasis|regulation of root development|transcription regulatory region DNA binding|core promoter binding
PYG7	0	0.308691919	0.689	0.272	0	1	2.533	AT1G22700	protein_coding	Tetratricopeptide repeat domain-containing protein PYG7, chloroplastic [Source:UniProtKB/Swiss-Prot;Acc:B9DHG0]		GO:0005634,GO:0016021,GO:0009535,GO:0048564,GO:0009507	nucleus|integral component of membrane|chloroplast thylakoid membrane|photosystem I assembly|chloroplast
PEX11D	0	0.308482212	0.853	0.457	0	1	1.867	AT2G45740	protein_coding	Peroxisomal membrane protein 11D [Source:UniProtKB/Swiss-Prot;Acc:O80845]		GO:0003674,GO:0005739,GO:0005778,GO:0016559,GO:0044375,GO:0009507,GO:0005779,GO:0007031,GO:0005777,GO:0005515,GO:0042802	molecular_function|mitochondrion|peroxisomal membrane|peroxisome fission|regulation of peroxisome size|chloroplast|integral component of peroxisomal membrane|peroxisome organization|peroxisome|protein binding|identical protein binding
AT5G13200	0	0.30798692	0.647	0.338	0	1	1.914	AT5G13200	protein_coding	GEM-like protein 5 [Source:UniProtKB/Swiss-Prot;Acc:Q9LYV6]
AT5G35735	0	0.30718403	0.966	0.775	0	1	1.246	AT5G35735	protein_coding	Cytochrome b561 and DOMON domain-containing protein At5g35735 [Source:UniProtKB/Swiss-Prot;Acc:Q9FKH6]		GO:0016021,GO:0046872,GO:0055114,GO:0016020,GO:0005886	integral component of membrane|metal ion binding|oxidation-reduction process|membrane|plasma membrane
ADG2	0	0.306100464	0.717	0.298	0	1	2.406	AT5G19220	protein_coding	Glucose-1-phosphate adenylyltransferase large subunit 1, chloroplastic [Source:UniProtKB/Swiss-Prot;Acc:P55229]				path:ath00500,path:ath00520	Starch and sucrose metabolism|Amino sugar and nucleotide sugar metabolism
CPP1	0	0.305857908	0.802	0.427	0	1	1.878	AT5G23040	protein_coding	Protein CHAPERONE-LIKE PROTEIN OF POR1, chloroplastic [Source:UniProtKB/Swiss-Prot;Acc:Q9FN50]
PGMP	0	0.305244715	0.685	0.261	0	1	2.625	AT5G51820	protein_coding	Phosphoglucomutase, chloroplastic [Source:UniProtKB/Swiss-Prot;Acc:Q9SCY0]				path:ath00010,path:ath00030,path:ath00052,path:ath00500,path:ath00520,path:ath00230	Glycolysis / Gluconeogenesis|Pentose phosphate pathway|Galactose metabolism|Starch and sucrose metabolism|Amino sugar and nucleotide sugar metabolism|Purine metabolism
UGT73B2	0	0.304445223	0.741	0.424	0	1	1.748	AT4G34135	protein_coding	UDP-glucosyl transferase 73B2 [Source:UniProtKB/Swiss-Prot;Acc:Q94C57]		GO:0008152,GO:0008194,GO:0016758,GO:0043231,GO:0052696,GO:0080043,GO:0035251,GO:0047893,GO:0051555,GO:0080044,GO:0051707	metabolic process|UDP-glycosyltransferase activity|transferase activity, transferring hexosyl groups|intracellular membrane-bounded organelle|flavonoid glucuronidation|quercetin 3-O-glucosyltransferase activity|UDP-glucosyltransferase activity|flavonol 3-O-glucosyltransferase activity|flavonol biosynthetic process|quercetin 7-O-glucosyltransferase activity|response to other organism
AT3G32930	0	0.303449182	0.669	0.254	0	1	2.634	AT3G32930	protein_coding	6,7-dimethyl-8-ribityllumazine synthase [Source:UniProtKB/TrEMBL;Acc:Q9LHC4]		GO:0003674,GO:0008150,GO:0009507,GO:0009941	molecular_function|biological_process|chloroplast|chloroplast envelope
MGD1	0	0.301648859	0.776	0.375	0	1	2.069	AT4G31780	protein_coding	monogalactosyl diacylglycerol synthase 1 [Source:TAIR;Acc:AT4G31780]		GO:0009507,GO:0016757,GO:0019375,GO:0046509,GO:0008194,GO:0009247,GO:0009706,GO:0009941,GO:0035250,GO:0009793,GO:0010027,GO:0009536	chloroplast|transferase activity, transferring glycosyl groups|galactolipid biosynthetic process|1,2-diacylglycerol 3-beta-galactosyltransferase activity|UDP-glycosyltransferase activity|glycolipid biosynthetic process|chloroplast inner membrane|chloroplast envelope|UDP-galactosyltransferase activity|embryo development ending in seed dormancy|thylakoid membrane organization|plastid	path:ath00561	Glycerolipid metabolism
NDPK2	0	0.301127165	0.819	0.439	0	1	1.866	AT5G63310	protein_coding	NDPK2 [Source:UniProtKB/TrEMBL;Acc:A0A384KNJ7]		GO:0004550,GO:0005524,GO:0006163,GO:0006165,GO:0006183,GO:0006220,GO:0006228,GO:0006241,GO:0009142,GO:0009507,GO:0046872,GO:0005634,GO:0005737,GO:0005515,GO:0009585,GO:0042542,GO:0009941,GO:0009411,GO:0009734,GO:0009570,GO:0009579	nucleoside diphosphate kinase activity|ATP binding|purine nucleotide metabolic process|nucleoside diphosphate phosphorylation|GTP biosynthetic process|pyrimidine nucleotide metabolic process|UTP biosynthetic process|CTP biosynthetic process|nucleoside triphosphate biosynthetic process|chloroplast|metal ion binding|nucleus|cytoplasm|protein binding|red, far-red light phototransduction|response to …	path:ath00230,path:ath00240	Purine metabolism|Pyrimidine metabolism
AT5G59480	0	0.29976069	0.75	0.356	0	1	2.107	AT5G59480	protein_coding	Haloacid dehalogenase-like hydrolase (HAD) superfamily protein [Source:UniProtKB/TrEMBL;Acc:Q9LTI2]		GO:0005634,GO:0008152,GO:0016787	nucleus|metabolic process|hydrolase activity
AT3G03020	0	0.299459847	0.652	0.279	0	1	2.337	AT3G03020	protein_coding	AT3G03020 protein [Source:UniProtKB/TrEMBL;Acc:Q8GUN0]		GO:0003674,GO:0005739,GO:0008150	molecular_function|mitochondrion|biological_process
AT1G56060	0	0.299265385	0.693	0.417	0	1	1.662	AT1G56060	protein_coding	unknown protein; BEST Arabidopsis thaliana protein match is: unknown protein (TAIR:AT2G32210.1); Ha. [Source:TAIR;Acc:AT1G56060]		GO:0003674,GO:0005575,GO:0008150	molecular_function|cellular_component|biological_process
AT4G21570	0	0.298656326	0.831	0.476	0	1	1.746	AT4G21570	protein_coding	Protein of unknown function (DUF300) [Source:TAIR;Acc:AT4G21570]		GO:0009507,GO:0005783	chloroplast|endoplasmic reticulum
PSBQ1	0	0.298577828	0.955	0.757	0	1	1.262	AT4G21280	protein_coding	Oxygen-evolving enhancer protein 3-1, chloroplastic [Source:UniProtKB/Swiss-Prot;Acc:Q9XFT3]				path:ath00195	Photosynthesis
ATHM2	0	0.297916599	0.936	0.684	0	1	1.368	AT4G03520	protein_coding	Thioredoxin M2, chloroplastic [Source:UniProtKB/Swiss-Prot;Acc:Q9SEU8]		GO:0000103,GO:0006457,GO:0006662,GO:0009507,GO:0015035,GO:0016671,GO:0034599,GO:0045454,GO:0055114,GO:0006979,GO:0008047,GO:0043085,GO:0009579,GO:0009535,GO:0009570,GO:0005829,GO:0005515	sulfate assimilation|protein folding|glycerol ether metabolic process|chloroplast|protein disulfide oxidoreductase activity|oxidoreductase activity, acting on a sulfur group of donors, disulfide as acceptor|cellular response to oxidative stress|cell redox homeostasis|oxidation-reduction process|response to oxidative stress|enzyme activator activity|positive regulation of catalytic activity|thylak…
AT3G07195	0	0.297798036	0.688	0.291	0	1	2.364	AT3G07195	protein_coding	RPM1-interacting protein 4 (RIN4) family protein [Source:UniProtKB/TrEMBL;Acc:A0A1I9LSZ8]		GO:0003674,GO:0005634,GO:0008150	molecular_function|nucleus|biological_process
DVL10	0	0.297701523	0.908	0.647	0	1	1.403	AT4G13395	protein_coding	DVL10 [Source:UniProtKB/TrEMBL;Acc:Q6IM91]
VAMP723	0	0.297293663	0.494	0.214	0	1	2.308	AT2G33110	protein_coding	Vesicle-associated membrane protein 723 [Source:UniProtKB/Swiss-Prot;Acc:Q8VY69]		GO:0000149,GO:0005484,GO:0005789,GO:0006887,GO:0006906,GO:0015031,GO:0016020,GO:0016021,GO:0031201,GO:0005783	SNARE binding|SNAP receptor activity|endoplasmic reticulum membrane|exocytosis|vesicle fusion|protein transport|membrane|integral component of membrane|SNARE complex|endoplasmic reticulum
GLU1	0	0.296902572	0.854	0.473	0	1	1.805	AT5G04140	protein_coding	glutamate synthase 1 [Source:TAIR;Acc:AT5G04140]		GO:0005759,GO:0006537,GO:0009507,GO:0019676,GO:0046872,GO:0051538,GO:0055114,GO:0097054,GO:0009941,GO:0009416,GO:0009570,GO:0016020,GO:0048046,GO:0005515,GO:0005739,GO:0009853,GO:0016041,GO:0080114,GO:0009744	mitochondrial matrix|glutamate biosynthetic process|chloroplast|ammonia assimilation cycle|metal ion binding|3 iron, 4 sulfur cluster binding|oxidation-reduction process|L-glutamate biosynthetic process|chloroplast envelope|response to light stimulus|chloroplast stroma|membrane|apoplast|protein binding|mitochondrion|photorespiration|glutamate synthase (ferredoxin) activity|positive regulation of …	path:ath00630,path:ath00910	Glyoxylate and dicarboxylate metabolism|Nitrogen metabolism
AT4G13500	0	0.29606636	0.685	0.278	0	1	2.464	AT4G13500	protein_coding	At4g13500 [Source:UniProtKB/TrEMBL;Acc:Q9T0H1]		GO:0003674,GO:0008150,GO:0009507,GO:0016021,GO:0009534	molecular_function|biological_process|chloroplast|integral component of membrane|chloroplast thylakoid
AT2G14910	0	0.295603856	0.853	0.478	0	1	1.785	AT2G14910	protein_coding	MAR-binding filament-like protein [Source:UniProtKB/TrEMBL;Acc:O82329]		GO:0009507	chloroplast
TIG	0	0.293584009	0.704	0.282	0	1	2.496	AT5G55220	protein_coding	Trigger factor-like protein TIG, Chloroplastic [Source:UniProtKB/Swiss-Prot;Acc:Q8S9L5]		GO:0003755,GO:0006457,GO:0009507,GO:0015031,GO:0009941,GO:0009570	peptidyl-prolyl cis-trans isomerase activity|protein folding|chloroplast|protein transport|chloroplast envelope|chloroplast stroma
PAP4	0	0.290683967	0.753	0.357	0	1	2.109	AT3G26070	protein_coding	Probable plastid-lipid-associated protein 4, chloroplastic [Source:UniProtKB/Swiss-Prot;Acc:Q9LU85]		GO:0005198,GO:0008150,GO:0009507,GO:0009535,GO:0010287,GO:0009534	structural molecule activity|biological_process|chloroplast|chloroplast thylakoid membrane|plastoglobule|chloroplast thylakoid
RPS11C	0	0.29048246	0.889	0.551	0	1	1.613	AT5G23740	protein_coding	RPS11-BETA [Source:UniProtKB/TrEMBL;Acc:A0A178UPD3]				path:ath03010	Ribosome
AT5G42825	0	0.289852772	0.679	0.302	0	1	2.248	AT5G42825	protein_coding	At5g42825 [Source:UniProtKB/TrEMBL;Acc:Q94AK0]		GO:0003674,GO:0005739,GO:0008150	molecular_function|mitochondrion|biological_process
AT4G27657	0	0.288129858	0.598	0.356	0	1	1.68	AT4G27657	protein_coding	At4g27657 [Source:UniProtKB/TrEMBL;Acc:Q8LF18]		GO:0003674,GO:0005739,GO:0008150	molecular_function|mitochondrion|biological_process
RPL10C	0	0.28801101	1	0.999	0	1	1.001	AT1G66580	protein_coding	60S ribosomal protein L10-3 [Source:UniProtKB/Swiss-Prot;Acc:Q93W22]				path:ath03010	Ribosome
DEGP5	0	0.287191348	0.68	0.27	0	1	2.519	AT4G18370	protein_coding	Protease Do-like 5, chloroplastic [Source:UniProtKB/Swiss-Prot;Acc:Q9SEL7]
FBA1	0	0.286629818	0.798	0.431	0	1	1.852	AT2G21330	protein_coding	Fructose-bisphosphate aldolase 1, chloroplastic [Source:UniProtKB/Swiss-Prot;Acc:Q9SJU4]		GO:0004332,GO:0006096,GO:0006098,GO:0009507,GO:0031977,GO:0009941,GO:0022626,GO:0009570,GO:0010287,GO:0046686,GO:0009579,GO:0048046,GO:0009534	fructose-bisphosphate aldolase activity|glycolytic process|pentose-phosphate shunt|chloroplast|thylakoid lumen|chloroplast envelope|cytosolic ribosome|chloroplast stroma|plastoglobule|response to cadmium ion|thylakoid|apoplast|chloroplast thylakoid	path:ath01200,path:ath01230,path:ath00010,path:ath00030,path:ath00051,path:ath00710	Carbon metabolism|Biosynthesis of amino acids|Glycolysis / Gluconeogenesis|Pentose phosphate pathway|Fructose and mannose metabolism|Carbon fixation in photosynthetic organisms
RPS21C	0	0.286329935	0.948	0.693	0	1	1.368	AT5G27700	protein_coding	40S ribosomal protein S21 [Source:UniProtKB/TrEMBL;Acc:A0A178UBS9]		GO:0000447,GO:0000461,GO:0003735,GO:0005737,GO:0005840,GO:0006412,GO:0006414,GO:0042254,GO:0042274,GO:0022627	endonucleolytic cleavage in ITS1 to separate SSU-rRNA from 5.8S rRNA and LSU-rRNA from tricistronic rRNA transcript (SSU-rRNA, 5.8S rRNA, LSU-rRNA)|endonucleolytic cleavage to generate mature 3'-end of SSU-rRNA from (SSU-rRNA, 5.8S rRNA, LSU-rRNA)|structural constituent of ribosome|cytoplasm|ribosome|translation|translational elongation|ribosome biogenesis|ribosomal small subunit biogenesis|cytos…	path:ath03010	Ribosome
ndhL	0	0.285999006	0.739	0.322	0	1	2.295	AT1G70760	protein_coding	NAD(P)H-quinone oxidoreductase subunit L, chloroplastic [Source:UniProtKB/Swiss-Prot;Acc:Q9CAC5]
LNK3	0	0.284064017	0.579	0.265	0	1	2.185	AT3G12320	protein_coding	LNK3 [Source:UniProtKB/TrEMBL;Acc:A0A178VJK8]
2-Cys Prx B	0	0.283985627	0.796	0.415	0	1	1.918	AT5G06290	protein_coding	2-Cys peroxiredoxin BAS1-like, chloroplastic [Source:UniProtKB/Swiss-Prot;Acc:Q9C5R8]		GO:0004601,GO:0005739,GO:0016209,GO:0055114,GO:0051920,GO:0009507,GO:0009570,GO:0009409,GO:0010319,GO:0042742,GO:0048046	peroxidase activity|mitochondrion|antioxidant activity|oxidation-reduction process|peroxiredoxin activity|chloroplast|chloroplast stroma|response to cold|stromule|defense response to bacterium|apoplast
AT3G20340	0	0.283599141	0.415	0.186	0	1	2.231	AT3G20340	protein_coding	At3g20340 [Source:UniProtKB/TrEMBL;Acc:Q9LTR0]		GO:0003674,GO:0005634,GO:0006979	molecular_function|nucleus|response to oxidative stress
RPL29	0	0.283258618	0.906	0.59	0	1	1.536	AT5G65220	protein_coding	AT5G65220 protein [Source:UniProtKB/TrEMBL;Acc:B9DH43]		GO:0003735,GO:0005840,GO:0006412,GO:0009507,GO:0042254,GO:0009941,GO:0009295,GO:0009570	structural constituent of ribosome|ribosome|translation|chloroplast|ribosome biogenesis|chloroplast envelope|nucleoid|chloroplast stroma	path:ath03010	Ribosome
AT5G27560	0	0.283233922	0.632	0.238	0	1	2.655	AT5G27560	protein_coding	DUF1995 domain protein, putative (DUF1995) [Source:UniProtKB/TrEMBL;Acc:Q94K68]		GO:0003674,GO:0008150,GO:0009507	molecular_function|biological_process|chloroplast
COL1	0	0.283013871	0.293	0.11	0	1	2.664	AT5G15850	protein_coding	Zinc finger protein CONSTANS-LIKE 1 [Source:UniProtKB/Swiss-Prot;Acc:O50055]	AT5G15850.1	GO:0003677,GO:0005634,GO:0006351,GO:0006355,GO:0008270,GO:0009416,GO:0003700,GO:0007623,GO:0009909,GO:0005515,GO:0042802	DNA binding|nucleus|transcription, DNA-templated|regulation of transcription, DNA-templated|zinc ion binding|response to light stimulus|transcription factor activity, sequence-specific DNA binding|circadian rhythm|regulation of flower development|protein binding|identical protein binding
AT2G46230	0	0.282713208	0.73	0.426	0	1	1.714	AT2G46230	protein_coding	At2g46230/T3F17.12 [Source:UniProtKB/TrEMBL;Acc:O82346]		GO:0003674,GO:0005634	molecular_function|nucleus	path:ath03008	Ribosome biogenesis in eukaryotes
AT5G59550	0	0.282666184	0.832	0.473	0	1	1.759	AT5G59550	protein_coding	zinc finger (C3HC4-type RING finger) family protein [Source:TAIR;Acc:AT5G59550]
NUDT21	0	0.282358909	0.772	0.471	0	1	1.639	AT1G73540	protein_coding	Nudix hydrolase 21, chloroplastic [Source:UniProtKB/Swiss-Prot;Acc:Q8VY81]		GO:0009507,GO:0016787,GO:0046872	chloroplast|hydrolase activity|metal ion binding
RPL11C.2	0	0.2822311	0.876	0.538	0	1	1.628	AT4G18730	protein_coding	60S ribosomal protein L11-2 [Source:UniProtKB/Swiss-Prot;Acc:P42794]				path:ath03010	Ribosome
AT2G31810	0	0.281898821	0.835	0.46	0	1	1.815	AT2G31810	protein_coding	Acetolactate synthase small subunit 2, chloroplastic [Source:UniProtKB/Swiss-Prot;Acc:Q93YZ7]		GO:0003984,GO:0009097,GO:0009099,GO:0009507,GO:0016597,GO:0009082	acetolactate synthase activity|isoleucine biosynthetic process|valine biosynthetic process|chloroplast|amino acid binding|branched-chain amino acid biosynthetic process	path:ath01210,path:ath01230,path:ath00650,path:ath00660,path:ath00290,path:ath00770	2-Oxocarboxylic acid metabolism|Biosynthesis of amino acids|Butanoate metabolism|C5-Branched dibasic acid metabolism|Valine, leucine and isoleucine biosynthesis|Pantothenate and CoA biosynthesis
PNSB4	0	0.281445235	0.729	0.304	0	1	2.398	AT1G18730	protein_coding	Photosynthetic NDH subunit of subcomplex B 4, chloroplastic [Source:UniProtKB/Swiss-Prot;Acc:Q8RXS1]
AT4G02725	0	0.280171843	0.697	0.307	0	1	2.27	AT4G02725	protein_coding	At4g02725 [Source:UniProtKB/TrEMBL;Acc:Q6DBF6]		GO:0003674,GO:0008150,GO:0009507,GO:0016021,GO:0016020	molecular_function|biological_process|chloroplast|integral component of membrane|membrane
PNSL4	0	0.279600581	0.635	0.231	0	1	2.749	AT4G39710	protein_coding	Photosynthetic NDH subunit of lumenal location 4, chloroplastic [Source:UniProtKB/Swiss-Prot;Acc:Q9SCY3]
SCY1	0	0.278487553	0.688	0.302	0	1	2.278	AT2G18710	protein_coding	SCY1 [Source:UniProtKB/TrEMBL;Acc:A0A178VZD7]		GO:0009306,GO:0009507,GO:0009535,GO:0015031,GO:0015450,GO:0016020,GO:0016021,GO:0005515,GO:0010027	protein secretion|chloroplast|chloroplast thylakoid membrane|protein transport|P-P-bond-hydrolysis-driven protein transmembrane transporter activity|membrane|integral component of membrane|protein binding|thylakoid membrane organization	path:ath03060,path:ath04141,path:ath04145	Protein export|Protein processing in endoplasmic reticulum|Phagosome
MAP1B	0	0.278442191	0.673	0.279	0	1	2.412	AT1G13270	protein_coding	Methionine aminopeptidase 1B, chloroplastic [Source:UniProtKB/Swiss-Prot;Acc:Q9FV52]		GO:0004177,GO:0005739,GO:0006508,GO:0008235,GO:0046872,GO:0009507,GO:0031365	aminopeptidase activity|mitochondrion|proteolysis|metalloexopeptidase activity|metal ion binding|chloroplast|N-terminal protein amino acid modification
PTAC7	0	0.277994823	0.73	0.337	0	1	2.166	AT5G24314	protein_coding	plastid transcriptionally active7 [Source:TAIR;Acc:AT5G24314]
AT4G12000	0	0.277494904	0.491	0.176	0	1	2.79	AT4G12000	protein_coding	SNARE associated Golgi protein family [Source:UniProtKB/TrEMBL;Acc:Q9SZ65]		GO:0005886,GO:0016021,GO:0006979	plasma membrane|integral component of membrane|response to oxidative stress
AT1G61340	0	0.277028911	0.857	0.56	0	1	1.53	AT1G61340	protein_coding	F-box protein At1g61340 [Source:UniProtKB/Swiss-Prot;Acc:Q8GX77]
DRT112	0	0.276534882	0.966	0.829	0	1	1.165	AT1G20340	protein_coding	Plastocyanin major isoform, chloroplastic [Source:UniProtKB/Swiss-Prot;Acc:P42699]		GO:0005507,GO:0009507,GO:0009535,GO:0055114,GO:0009543,GO:0031977,GO:0009579,GO:0009570,GO:0046688,GO:0055070,GO:0017148,GO:0009534,GO:0055035,GO:0009411	copper ion binding|chloroplast|chloroplast thylakoid membrane|oxidation-reduction process|chloroplast thylakoid lumen|thylakoid lumen|thylakoid|chloroplast stroma|response to copper ion|copper ion homeostasis|negative regulation of translation|chloroplast thylakoid|plastid thylakoid membrane|response to UV	path:ath00195	Photosynthesis
AT4G31510	0	0.275623102	0.619	0.306	0	1	2.023	AT4G31510	protein_coding	Major centromere autoantigen B-like protein [Source:UniProtKB/TrEMBL;Acc:Q9SV19]		GO:0003674,GO:0005634,GO:0008150	molecular_function|nucleus|biological_process
AT1G30230	0	0.273530616	0.951	0.709	0	1	1.341	AT1G30230	protein_coding	Translation elongation factor EF1B/ribosomal protein S6 family protein [Source:UniProtKB/TrEMBL;Acc:A8MRC4]
ACR9	0	0.273295216	0.789	0.436	0	1	1.81	AT2G39570	protein_coding	ACT domain-containing protein ACR9 [Source:UniProtKB/Swiss-Prot;Acc:O80644]		GO:0005634,GO:0008152,GO:0016597	nucleus|metabolic process|amino acid binding
AT1G21065	0	0.273233975	0.794	0.413	0	1	1.923	AT1G21065	protein_coding	Secondary thiamine-phosphate synthase enzyme [Source:UniProtKB/TrEMBL;Acc:Q9LPU1]		GO:0008150,GO:0016021,GO:0009507	biological_process|integral component of membrane|chloroplast
AT3G14415	0	0.271404111	0.904	0.568	0	1	1.592	AT3G14415	protein_coding	GOX2 [Source:UniProtKB/TrEMBL;Acc:A0A384L6X3]				path:ath01200,path:ath00630,path:ath04146	Carbon metabolism|Glyoxylate and dicarboxylate metabolism|Peroxisome
AT4G24380	0	0.270955308	0.935	0.731	0	1	1.279	AT4G24380	protein_coding	INVOLVED IN: 10-formyltetrahydrofolate biosynthetic process, folic acid and derivative biosynthetic process; EXPRESSED IN: 24 plant structures; EXPRESSED DURING: 15 growth stages; CONTAINS InterPro DOMAIN/s: Serine hydrolase (InterPro:IPR005645); BE /.../bidopsis thaliana protein match is: alpha/beta-Hydrolases superfamily protein (TAIR:AT5G65400.1); Ha. [Source:TAIR;Acc:AT4G24380]		GO:0009507	chloroplast
FAH2	0	0.269502031	0.637	0.266	0	1	2.395	AT4G20870	protein_coding	Dihydroceramide fatty acyl 2-hydroxylase FAH2 [Source:UniProtKB/Swiss-Prot;Acc:Q9SUC5]		GO:0003824,GO:0005506,GO:0005739,GO:0005789,GO:0006631,GO:0006633,GO:0016021,GO:0016491,GO:0055114,GO:0005515,GO:0005783,GO:0043069,GO:0080132	catalytic activity|iron ion binding|mitochondrion|endoplasmic reticulum membrane|fatty acid metabolic process|fatty acid biosynthetic process|integral component of membrane|oxidoreductase activity|oxidation-reduction process|protein binding|endoplasmic reticulum|negative regulation of programmed cell death|fatty acid alpha-hydroxylase activity
PPH1	0	0.269265326	0.755	0.338	0	1	2.234	AT4G27800	protein_coding	Protein phosphatase 2C 57 [Source:UniProtKB/Swiss-Prot;Acc:P49599]
AT1G64065	0	0.268800771	0.712	0.359	0	1	1.983	AT1G64065	protein_coding	Late embryogenesis abundant protein At1g64065 [Source:UniProtKB/Swiss-Prot;Acc:Q6DST1]		GO:0003674,GO:0005634,GO:0008150,GO:0016021,GO:0016020	molecular_function|nucleus|biological_process|integral component of membrane|membrane
SYP121	0	0.268539337	0.905	0.585	0	1	1.547	AT3G11820	protein_coding	SYR1 [Source:UniProtKB/TrEMBL;Acc:A0A178VIM4]		GO:0000149,GO:0005484,GO:0006887,GO:0006906,GO:0016021,GO:0031201,GO:0048278,GO:0005886,GO:0006886,GO:0061025,GO:0009620,GO:0050832,GO:0006952,GO:0043495,GO:0031348,GO:0009863,GO:0009867,GO:0010363,GO:0043069,GO:0051245,GO:0006612,GO:0005515,GO:0009506,GO:0005802,GO:0009504,GO:0010119,GO:0010148,GO:0072660,GO:0072661,GO:0016192,GO:0009737	SNARE binding|SNAP receptor activity|exocytosis|vesicle fusion|integral component of membrane|SNARE complex|vesicle docking|plasma membrane|intracellular protein transport|membrane fusion|response to fungus|defense response to fungus|defense response|protein anchor|negative regulation of defense response|salicylic acid mediated signaling pathway|jasmonic acid mediated signaling pathway|regulation…	path:ath04130	SNARE interactions in vesicular transport
AT5G47830	0	0.267870388	0.686	0.393	0	1	1.746	AT5G47830	protein_coding	unknown protein; Ha. [Source:TAIR;Acc:AT5G47830]		GO:0003674,GO:0005634,GO:0005739,GO:0008150	molecular_function|nucleus|mitochondrion|biological_process
PSBO1	0	0.267428105	0.969	0.82	0	1	1.182	AT5G66570	protein_coding	Oxygen-evolving enhancer protein 1-1, chloroplastic [Source:UniProtKB/Swiss-Prot;Acc:P23321]		GO:0005509,GO:0009507,GO:0009543,GO:0009654,GO:0016021,GO:0019898,GO:0030095,GO:0031977,GO:0009579,GO:0009535,GO:0010207,GO:0042549,GO:0009570,GO:0010287,GO:0042742,GO:0010205,GO:0035304,GO:0008266,GO:0048046,GO:0005515,GO:0009534,GO:0055035,GO:0010242,GO:0019684	calcium ion binding|chloroplast|chloroplast thylakoid lumen|photosystem II oxygen evolving complex|integral component of membrane|extrinsic component of membrane|chloroplast photosystem II|thylakoid lumen|thylakoid|chloroplast thylakoid membrane|photosystem II assembly|photosystem II stabilization|chloroplast stroma|plastoglobule|defense response to bacterium|photoinhibition|regulation of protein…	path:ath00195	Photosynthesis
ATG8E	0	0.267288999	0.957	0.797	0	1	1.201	AT2G45170	protein_coding	Autophagy-related protein 8e [Source:UniProtKB/Swiss-Prot;Acc:Q8S926]		GO:0000421,GO:0005634,GO:0005874,GO:0006914,GO:0008017,GO:0015031,GO:0033110,GO:0005737,GO:0005776,GO:0009267,GO:0016020	autophagosome membrane|nucleus|microtubule|autophagy|microtubule binding|protein transport|Cvt vesicle membrane|cytoplasm|autophagosome|cellular response to starvation|membrane	path:ath04140	Regulation of autophagy
RTNLB5	0	0.26682549	0.724	0.357	0	1	2.028	AT2G46170	protein_coding	Reticulon-like protein B5 [Source:UniProtKB/Swiss-Prot;Acc:O82352]		GO:0005783,GO:0005789,GO:0016021,GO:0005886,GO:0080167	endoplasmic reticulum|endoplasmic reticulum membrane|integral component of membrane|plasma membrane|response to karrikin
ERD7	0	0.265904119	0.87	0.643	0	1	1.353	AT2G17840	protein_coding	Protein EARLY-RESPONSIVE TO DEHYDRATION 7, chloroplastic [Source:UniProtKB/Swiss-Prot;Acc:O48832]		GO:0003674,GO:0005737,GO:0009409,GO:0009644,GO:0009651,GO:0005886,GO:0009414	molecular_function|cytoplasm|response to cold|response to high light intensity|response to salt stress|plasma membrane|response to water deprivation	path:ath04144	Endocytosis
VHA-E2.1	0	0.265865047	0.913	0.62	0	1	1.473	AT4G26710	protein_coding	V-type proton ATPase subunit e2 [Source:UniProtKB/Swiss-Prot;Acc:Q9SZ13]		GO:0000139,GO:0005789,GO:0015991,GO:0016021,GO:0033179,GO:0005773	Golgi membrane|endoplasmic reticulum membrane|ATP hydrolysis coupled proton transport|integral component of membrane|proton-transporting V-type ATPase, V0 domain|vacuole	path:ath00190,path:ath04145	Oxidative phosphorylation|Phagosome
MDAR5	0	0.265716058	0.697	0.319	0	1	2.185	AT1G63940	protein_coding	MDAR6 [Source:UniProtKB/TrEMBL;Acc:A0A178WFH3]		GO:0009507,GO:0016491,GO:0016656,GO:0055114,GO:0005739,GO:0009570,GO:0046686,GO:0009409,GO:0010319,GO:0005524,GO:0005829	chloroplast|oxidoreductase activity|monodehydroascorbate reductase (NADH) activity|oxidation-reduction process|mitochondrion|chloroplast stroma|response to cadmium ion|response to cold|stromule|ATP binding|cytosol	path:ath00053	Ascorbate and aldarate metabolism
PSAN	0	0.264835658	0.851	0.578	0	1	1.472	AT5G64040	protein_coding	Photosystem I reaction center subunit PSI-N, chloroplast, putative / PSI-N, putative (PSAN) [Source:UniProtKB/TrEMBL;Acc:F4KC80]		GO:0009507,GO:0009522,GO:0009535,GO:0009773,GO:0015979,GO:0030093,GO:0009543,GO:0005516,GO:0009579,GO:0009534	chloroplast|photosystem I|chloroplast thylakoid membrane|photosynthetic electron transport in photosystem I|photosynthesis|chloroplast photosystem I|chloroplast thylakoid lumen|calmodulin binding|thylakoid|chloroplast thylakoid	path:ath00195	Photosynthesis
ORRM6	0	0.264492221	0.636	0.252	0	1	2.524	AT1G73530	protein_coding	Organelle RRM domain-containing protein 6, chloroplastic [Source:UniProtKB/Swiss-Prot;Acc:Q9FX45]		GO:0000166,GO:0003676,GO:0003723,GO:0008150,GO:0009507	nucleotide binding|nucleic acid binding|RNA binding|biological_process|chloroplast
AT4G05010	0	0.264321258	0.809	0.456	0	1	1.774	AT4G05010	protein_coding	F-box protein At4g05010 [Source:UniProtKB/Swiss-Prot;Acc:Q9S9T6]
RPL6	0	0.26354878	0.939	0.66	0	1	1.423	AT1G05190	protein_coding	50S ribosomal protein L6, chloroplastic [Source:UniProtKB/Swiss-Prot;Acc:O23049]				path:ath03010	Ribosome
WRKY25	0	0.263488771	0.754	0.382	0	1	1.974	AT2G30250	protein_coding	Probable WRKY transcription factor 25 [Source:UniProtKB/Swiss-Prot;Acc:O22921]	AT2G30250.1	GO:0003700,GO:0005634,GO:0006351,GO:0006355,GO:0043565,GO:0005515,GO:0006970,GO:0009409,GO:0009651,GO:0034605,GO:0070370	transcription factor activity, sequence-specific DNA binding|nucleus|transcription, DNA-templated|regulation of transcription, DNA-templated|sequence-specific DNA binding|protein binding|response to osmotic stress|response to cold|response to salt stress|cellular response to heat|cellular heat acclimation	path:ath04626	Plant-pathogen interaction
YLMG2	0	0.263176466	0.712	0.303	0	1	2.35	AT5G21920	protein_coding	YlmG homolog protein 2, chloroplastic [Source:UniProtKB/Swiss-Prot;Acc:Q9C595]		GO:0003674,GO:0005886,GO:0008150,GO:0009535,GO:0016020,GO:0016021	molecular_function|plasma membrane|biological_process|chloroplast thylakoid membrane|membrane|integral component of membrane
RPL21	0	0.262770274	0.913	0.591	0	1	1.545	AT1G35680	protein_coding	50S ribosomal protein L21, chloroplastic [Source:UniProtKB/Swiss-Prot;Acc:P51412]				path:ath03010	Ribosome
LYM2	0	0.262047341	0.667	0.328	0	1	2.034	AT2G17120	protein_coding	LysM domain-containing GPI-anchored protein 2 [Source:UniProtKB/Swiss-Prot;Acc:O23006]
SAP12	0	0.260823978	0.976	0.871	0	1	1.121	AT3G28210	protein_coding	Zinc finger AN1 domain-containing stress-associated protein 12 [Source:UniProtKB/Swiss-Prot;Acc:Q67YE6]
FdC1	0	0.26056929	0.646	0.27	0	1	2.393	AT1G32550	protein_coding	2Fe-2S ferredoxin-like superfamily protein [Source:UniProtKB/TrEMBL;Acc:F4IE99]		GO:0009055,GO:0009507,GO:0022900,GO:0046872,GO:0051537	electron carrier activity|chloroplast|electron transport chain|metal ion binding|2 iron, 2 sulfur cluster binding	path:ath00195	Photosynthesis
PUB17	0	0.259976072	0.732	0.352	0	1	2.08	AT1G29340	protein_coding	RING-type E3 ubiquitin transferase [Source:UniProtKB/TrEMBL;Acc:A0A178WA68]		GO:0005634,GO:0005737,GO:0016567,GO:0016874,GO:0004842,GO:0009626,GO:0009814,GO:0009817	nucleus|cytoplasm|protein ubiquitination|ligase activity|ubiquitin-protein transferase activity|plant-type hypersensitive response|defense response, incompatible interaction|defense response to fungus, incompatible interaction
AT3G61870	0	0.259973923	0.733	0.333	0	1	2.201	AT3G61870	protein_coding	AT3g61870/F21F14_40 [Source:UniProtKB/TrEMBL;Acc:Q9M277]		GO:0003674,GO:0005739,GO:0008150,GO:0009507,GO:0016021,GO:0009706,GO:0009941,GO:0009534	molecular_function|mitochondrion|biological_process|chloroplast|integral component of membrane|chloroplast inner membrane|chloroplast envelope|chloroplast thylakoid
ATOEP16-3	0	0.258193967	0.868	0.53	0	1	1.638	AT2G42210	protein_coding	Mitochondrial import inner membrane translocase subunit Tim17/Tim22/Tim23 family protein [Source:TAIR;Acc:AT2G42210]
RTFL17	0	0.257942077	0.647	0.377	0	1	1.716	AT1G13245	protein_coding	At1g13245 [Source:UniProtKB/TrEMBL;Acc:Q9SAF8]		GO:0003674,GO:0005739,GO:0048367	molecular_function|mitochondrion|shoot system development
AT2G28400	0	0.257783592	0.768	0.454	0	1	1.692	AT2G28400	protein_coding	Uncharacterized protein At2g28400 [Source:UniProtKB/TrEMBL;Acc:Q9SKN0]		GO:0003674,GO:0008150	molecular_function|biological_process
AT4G01360	0	0.257751919	0.692	0.389	0	1	1.779	AT4G01360	protein_coding	BPS1-like protein [Source:UniProtKB/TrEMBL;Acc:F4JI15]
BIK1	0	0.257668381	0.871	0.557	0	1	1.564	AT2G39660	protein_coding	BIK1 [Source:UniProtKB/TrEMBL;Acc:A0A178VYW0]		GO:0004674,GO:0005524,GO:0009507,GO:0016301,GO:0005634,GO:0005730,GO:0005737,GO:0005886,GO:0009620,GO:0046777,GO:0050832,GO:0052033	protein serine/threonine kinase activity|ATP binding|chloroplast|kinase activity|nucleus|nucleolus|cytoplasm|plasma membrane|response to fungus|protein autophosphorylation|defense response to fungus|pathogen-associated molecular pattern dependent induction by symbiont of host innate immune response
ALB3	0	0.257487255	0.797	0.416	0	1	1.916	AT2G28800	protein_coding	ALB3 [Source:UniProtKB/TrEMBL;Acc:A0A178VUV3]		GO:0005886,GO:0009507,GO:0016021,GO:0051205,GO:0009535,GO:0015450,GO:0045038,GO:0005515,GO:0090342,GO:0010027,GO:0009534	plasma membrane|chloroplast|integral component of membrane|protein insertion into membrane|chloroplast thylakoid membrane|P-P-bond-hydrolysis-driven protein transmembrane transporter activity|protein import into chloroplast thylakoid membrane|protein binding|regulation of cell aging|thylakoid membrane organization|chloroplast thylakoid	path:ath03060	Protein export
PIFI	0	0.256298981	0.73	0.33	0	1	2.212	AT3G15840	protein_coding	Post-illumination chlorophyll fluorescence increase [Source:UniProtKB/TrEMBL;Acc:Q9LVZ5]		GO:0003674,GO:0009507,GO:0009579,GO:0009570,GO:0010478	molecular_function|chloroplast|thylakoid|chloroplast stroma|chlororespiration
AT1G28150	0	0.255930158	0.721	0.333	0	1	2.165	AT1G28150	protein_coding	UPF0426 protein At1g28150, chloroplastic [Source:UniProtKB/Swiss-Prot;Acc:Q9FZ89]		GO:0003674,GO:0008150,GO:0009507,GO:0010287	molecular_function|biological_process|chloroplast|plastoglobule
PSBR	0	0.255283526	0.997	0.977	0	1	1.02	AT1G79040	protein_coding	Photosystem II 10 kDa polypeptide, chloroplastic [Source:UniProtKB/Swiss-Prot;Acc:P27202]		GO:0009507,GO:0009523,GO:0009654,GO:0015979,GO:0009535,GO:0010270,GO:0009579,GO:0009534,GO:0005515,GO:0009735	chloroplast|photosystem II|photosystem II oxygen evolving complex|photosynthesis|chloroplast thylakoid membrane|photosystem II oxygen evolving complex assembly|thylakoid|chloroplast thylakoid|protein binding|response to cytokinin	path:ath00195	Photosynthesis
AT5G38520	0	0.254893753	0.624	0.235	0	1	2.655	AT5G38520	protein_coding	Alpha/beta-Hydrolases superfamily protein [Source:UniProtKB/TrEMBL;Acc:F4KBJ3]		GO:0009507,GO:0016787,GO:0009941,GO:0009534	chloroplast|hydrolase activity|chloroplast envelope|chloroplast thylakoid
CML40	0	0.254475769	0.775	0.448	0	1	1.73	AT3G01830	protein_coding	Probable calcium-binding protein CML40 [Source:UniProtKB/Swiss-Prot;Acc:Q9SGI8]		GO:0005509,GO:0005634,GO:0008150	calcium ion binding|nucleus|biological_process	path:ath04626	Plant-pathogen interaction
RPL30B	0	0.253989374	0.922	0.636	0	1	1.45	AT1G77940	protein_coding	60S ribosomal protein L30-2 [Source:UniProtKB/Swiss-Prot;Acc:Q8VZ19]		GO:0005737,GO:0006412,GO:0003735,GO:0022626,GO:0022625,GO:0005829	cytoplasm|translation|structural constituent of ribosome|cytosolic ribosome|cytosolic large ribosomal subunit|cytosol	path:ath03010	Ribosome
NDPK3	0	0.253908663	0.882	0.554	0	1	1.592	AT4G11010	protein_coding	Nucleoside diphosphate kinase [Source:UniProtKB/TrEMBL;Acc:A0A178UTZ0]		GO:0004550,GO:0005524,GO:0005758,GO:0006163,GO:0006165,GO:0006183,GO:0006220,GO:0006228,GO:0006241,GO:0009142,GO:0009507,GO:0009543,GO:0005743,GO:0005739,GO:0006979,GO:0009536,GO:0008270,GO:0050897,GO:0005829,GO:0005794	nucleoside diphosphate kinase activity|ATP binding|mitochondrial intermembrane space|purine nucleotide metabolic process|nucleoside diphosphate phosphorylation|GTP biosynthetic process|pyrimidine nucleotide metabolic process|UTP biosynthetic process|CTP biosynthetic process|nucleoside triphosphate biosynthetic process|chloroplast|chloroplast thylakoid lumen|mitochondrial inner membrane|mitochondr…	path:ath00230,path:ath00240	Purine metabolism|Pyrimidine metabolism
PDX12	0	0.253832881	0.743	0.487	0	1	1.526	AT3G16050	protein_coding	Pyridoxal 5'-phosphate synthase-like subunit PDX1.2 [Source:UniProtKB/Swiss-Prot;Acc:Q9ZNR6]				path:ath00750	Vitamin B6 metabolism
AT4G09150	0	0.2536423	0.841	0.567	0	1	1.483	AT4G09150	protein_coding	T-complex protein 11 [Source:UniProtKB/TrEMBL;Acc:F4JJB2]		GO:0005634,GO:0008150	nucleus|biological_process
ATPC1	0	0.253546217	0.865	0.53	0	1	1.632	AT4G04640	protein_coding	ATP synthase gamma chain 1, chloroplastic [Source:UniProtKB/Swiss-Prot;Acc:Q01908]		GO:0009507,GO:0045261,GO:0046933,GO:0046961,GO:0009579,GO:0009941,GO:0006754,GO:0009772,GO:0009535,GO:0016020,GO:0009544,GO:0015986,GO:0030234,GO:0009534	chloroplast|proton-transporting ATP synthase complex, catalytic core F(1)|proton-transporting ATP synthase activity, rotational mechanism|proton-transporting ATPase activity, rotational mechanism|thylakoid|chloroplast envelope|ATP biosynthetic process|photosynthetic electron transport in photosystem II|chloroplast thylakoid membrane|membrane|chloroplast ATP synthase complex|ATP synthesis coupled …	path:ath00190,path:ath00195	Oxidative phosphorylation|Photosynthesis
AT5G02610	0	0.253133697	0.816	0.451	0	1	1.809	AT5G02610	protein_coding	Ribosomal L29 family protein [Source:UniProtKB/TrEMBL;Acc:F4KDR2]		GO:0003735,GO:0005737,GO:0005840,GO:0006412,GO:0042254,GO:0005886,GO:0022626,GO:0005774,GO:0022625,GO:0009506,GO:0005794	structural constituent of ribosome|cytoplasm|ribosome|translation|ribosome biogenesis|plasma membrane|cytosolic ribosome|vacuolar membrane|cytosolic large ribosomal subunit|plasmodesma|Golgi apparatus	path:ath03010	Ribosome
AT3G19970	0	0.252969457	0.59	0.238	0	1	2.479	AT3G19970	protein_coding	AT3g19970/MZE19_2 [Source:UniProtKB/TrEMBL;Acc:Q9LHE8]		GO:0003674,GO:0008150	molecular_function|biological_process
AT2G32240	0	0.252685318	0.922	0.666	0	1	1.384	AT2G32240	protein_coding	FUNCTIONS IN: molecular_function unknown; INVOLVED IN: response to cadmium ion; LOCATED IN: plasma membrane; EXPRESSED IN: 25 plant structures; EXPRESSED DURING: 13 growth stages; CONTAINS InterPro DOMAIN/s: Prefoldin (InterPro:IPR009053); BEST Arab /.../s thaliana protein match is: unknown protein (TAIR:AT1G05320.3); Ha. [Source:TAIR;Acc:AT2G32240]		GO:0003674,GO:0005737,GO:0016021,GO:0046686,GO:0005886,GO:0009737,GO:0005829	molecular_function|cytoplasm|integral component of membrane|response to cadmium ion|plasma membrane|response to abscisic acid|cytosol
AT2G26340	0	0.252357895	0.692	0.304	0	1	2.276	AT2G26340	protein_coding	unknown protein; FUNCTIONS IN: molecular_function unknown; INVOLVED IN: biological_process unknown; LOCATED IN: chloroplast thylakoid membrane, chloroplast thylakoid lumen, chloroplast; EXPRESSED IN: 22 plant structures; EXPRESSED DURING: 13 growth /.../; Ha. [Source:TAIR;Acc:AT2G26340]		GO:0003674,GO:0005634,GO:0008150,GO:0009543,GO:0009535,GO:0009507	molecular_function|nucleus|biological_process|chloroplast thylakoid lumen|chloroplast thylakoid membrane|chloroplast
AT4G17250	0	0.252165337	0.432	0.143	0	1	3.021	AT4G17250	protein_coding	AT4g17250/dl4660w [Source:UniProtKB/TrEMBL;Acc:Q93ZA8]		GO:0003674,GO:0016021,GO:0010286	molecular_function|integral component of membrane|heat acclimation
ATHM4	0	0.251901373	0.876	0.533	0	1	1.644	AT3G15360	protein_coding	TRX-M4 [Source:UniProtKB/TrEMBL;Acc:A0A178VJ83]
AT1G70780	0	0.25182455	0.933	0.708	0	1	1.318	AT1G70780	protein_coding	At1g70780/F5A18_4 [Source:UniProtKB/TrEMBL;Acc:Q9S812]		GO:0003674,GO:0008150	molecular_function|biological_process
SKIP14	0	0.251542182	0.787	0.435	0	1	1.809	AT3G26000	protein_coding	F-box protein SKIP14 [Source:UniProtKB/Swiss-Prot;Acc:Q9LU91]
LSD1	0	0.251502012	0.713	0.339	0	1	2.103	AT4G20380	protein_coding	LSD1 zinc finger family protein [Source:UniProtKB/TrEMBL;Acc:F4JUW0]		GO:0005576,GO:0005634,GO:0005737,GO:0006915,GO:0009626,GO:0003700,GO:0009862,GO:0005515,GO:0002240,GO:0001666,GO:0010310,GO:0010602,GO:0010618,GO:0010104,GO:0043067,GO:0043069,GO:0000303,GO:0008219	extracellular region|nucleus|cytoplasm|apoptotic process|plant-type hypersensitive response|transcription factor activity, sequence-specific DNA binding|systemic acquired resistance, salicylic acid mediated signaling pathway|protein binding|response to molecule of oomycetes origin|response to hypoxia|regulation of hydrogen peroxide metabolic process|regulation of 1-aminocyclopropane-1-carboxylate…
RD2	0	0.251446879	0.945	0.774	0	1	1.221	AT2G21620	protein_coding	Adenine nucleotide alpha hydrolases-like superfamily protein [Source:UniProtKB/TrEMBL;Acc:Q94II5]		GO:0003674,GO:0005737,GO:0006950,GO:0009269,GO:0005886	molecular_function|cytoplasm|response to stress|response to desiccation|plasma membrane
WRKY11	0	0.251329293	0.889	0.617	0	1	1.441	AT4G31550	protein_coding	Probable WRKY transcription factor 11 [Source:UniProtKB/Swiss-Prot;Acc:Q9SV15]		GO:0003700,GO:0005634,GO:0006351,GO:0006355,GO:0043565,GO:0005516,GO:0042742,GO:0010200	transcription factor activity, sequence-specific DNA binding|nucleus|transcription, DNA-templated|regulation of transcription, DNA-templated|sequence-specific DNA binding|calmodulin binding|defense response to bacterium|response to chitin
RPS24B	0	0.250824341	0.929	0.666	0	1	1.395	AT5G28060	protein_coding	40S ribosomal protein S24-2 [Source:UniProtKB/Swiss-Prot;Acc:Q8LC83]		GO:0000166,GO:0000462,GO:0003735,GO:0005730,GO:0005737,GO:0005840,GO:0006412,GO:0006414,GO:0042254,GO:0022626,GO:0005618,GO:0016020,GO:0022627,GO:0005794	nucleotide binding|maturation of SSU-rRNA from tricistronic rRNA transcript (SSU-rRNA, 5.8S rRNA, LSU-rRNA)|structural constituent of ribosome|nucleolus|cytoplasm|ribosome|translation|translational elongation|ribosome biogenesis|cytosolic ribosome|cell wall|membrane|cytosolic small ribosomal subunit|Golgi apparatus	path:ath03010	Ribosome
OPR3	0	0.250616223	0.77	0.474	0	1	1.624	AT2G06050	protein_coding	12-oxophytodienoate reductase 3 [Source:UniProtKB/Swiss-Prot;Acc:Q9FUP0]		GO:0003959,GO:0010181,GO:0031408,GO:0055114,GO:0009695,GO:0016629,GO:0010193,GO:0005777,GO:0009620	NADPH dehydrogenase activity|FMN binding|oxylipin biosynthetic process|oxidation-reduction process|jasmonic acid biosynthetic process|12-oxophytodienoate reductase activity|response to ozone|peroxisome|response to fungus	path:ath00592	alpha-Linolenic acid metabolism
ATL5	0	0.250186992	0.905	0.599	0	1	1.511	AT3G25520	protein_coding	RPL5A [Source:UniProtKB/TrEMBL;Acc:A0A178V891]		GO:0000027,GO:0003735,GO:0005634,GO:0005737,GO:0005840,GO:0006412,GO:0008097,GO:0008270,GO:0016021,GO:0016567,GO:0042254,GO:0006461,GO:0016020,GO:0005730,GO:0006913,GO:0009507,GO:0005773,GO:0022626,GO:0005886,GO:0022625,GO:0009955,GO:0008283,GO:0009965,GO:0010015,GO:0005829,GO:0005794,GO:0009735	ribosomal large subunit assembly|structural constituent of ribosome|nucleus|cytoplasm|ribosome|translation|5S rRNA binding|zinc ion binding|integral component of membrane|protein ubiquitination|ribosome biogenesis|protein complex assembly|membrane|nucleolus|nucleocytoplasmic transport|chloroplast|vacuole|cytosolic ribosome|plasma membrane|cytosolic large ribosomal subunit|adaxial/abaxial pattern …	path:ath03010	Ribosome
URGT1	0	0.249965191	0.672	0.312	0	1	2.154	AT1G76670	protein_coding	UDP-rhamnose/UDP-galactose transporter 1 [Source:UniProtKB/Swiss-Prot;Acc:Q9SRE4]
AT4G21500	0	0.249927971	0.361	0.138	0	1	2.616	AT4G21500	protein_coding	At4g21500 [Source:UniProtKB/TrEMBL;Acc:O65415]		GO:0003674,GO:0008150,GO:0009507,GO:0016021	molecular_function|biological_process|chloroplast|integral component of membrane
AT3G04640	0	0.249871214	0.896	0.612	0	1	1.464	AT3G04640	protein_coding	At3g04640 [Source:UniProtKB/TrEMBL;Acc:Q9SR10]		GO:0003674,GO:0008150,GO:0031225	molecular_function|biological_process|anchored component of membrane
AT1G51620	0	0.249463597	0.468	0.173	0	1	2.705	AT1G51620	protein_coding	Protein kinase superfamily protein [Source:UniProtKB/TrEMBL;Acc:Q9C8H4]		GO:0004672,GO:0005524,GO:0005634,GO:0005886,GO:0006468,GO:0016301,GO:0016310	protein kinase activity|ATP binding|nucleus|plasma membrane|protein phosphorylation|kinase activity|phosphorylation
ADS3	0	0.249249872	0.708	0.33	0	1	2.145	AT3G15850	protein_coding	JB67 [Source:UniProtKB/TrEMBL;Acc:A0A178VBZ6]				path:ath01212,path:ath01040	Fatty acid metabolism|Biosynthesis of unsaturated fatty acids
AT5G66530	0	0.249242263	0.632	0.262	0	1	2.412	AT5G66530	protein_coding	Glucose-6-phosphate 1-epimerase [Source:UniProtKB/TrEMBL;Acc:Q9FJY6]		GO:0004034,GO:0005975,GO:0006012,GO:0009507,GO:0016853,GO:0030246,GO:0009570,GO:0048046	aldose 1-epimerase activity|carbohydrate metabolic process|galactose metabolic process|chloroplast|isomerase activity|carbohydrate binding|chloroplast stroma|apoplast	path:ath00010	Glycolysis / Gluconeogenesis
LPA3	0	0.248751663	0.679	0.281	0	1	2.416	AT1G73060	protein_coding	Protein LOW PSII ACCUMULATION 3, chloroplastic [Source:UniProtKB/Swiss-Prot;Acc:Q8H0W0]		GO:0003674,GO:0009507,GO:0009535,GO:0009570,GO:0009571,GO:0010207,GO:0009735	molecular_function|chloroplast|chloroplast thylakoid membrane|chloroplast stroma|proplastid stroma|photosystem II assembly|response to cytokinin
CYP74A	0	0.247668305	0.77	0.461	0	1	1.67	AT5G42650	protein_coding	Allene oxide synthase, chloroplastic [Source:UniProtKB/Swiss-Prot;Acc:Q96242]				path:ath00592	alpha-Linolenic acid metabolism
FAMT	0	0.247505371	0.515	0.297	0	1	1.734	AT3G44860	protein_coding	Farnesoic acid carboxyl-O-methyltransferase [Source:UniProtKB/Swiss-Prot;Acc:Q9FYC4]		GO:0008757,GO:0009507,GO:0032259,GO:0019010	S-adenosylmethionine-dependent methyltransferase activity|chloroplast|methylation|farnesoic acid O-methyltransferase activity
CCB1	0	0.247113626	0.745	0.346	0	1	2.153	AT3G26710	protein_coding	Protein COFACTOR ASSEMBLY OF COMPLEX C SUBUNIT B CCB1, chloroplastic [Source:UniProtKB/Swiss-Prot;Acc:Q9LSE4]		GO:0003674,GO:0009507,GO:0009535,GO:0016021,GO:0010190	molecular_function|chloroplast|chloroplast thylakoid membrane|integral component of membrane|cytochrome b6f complex assembly
NDL1	0	0.247103137	0.72	0.348	0	1	2.069	AT5G56750	protein_coding	Protein NDL1 [Source:UniProtKB/Swiss-Prot;Acc:Q9FJT7]		GO:0003674,GO:0005737,GO:0016021,GO:0030154,GO:0060918	molecular_function|cytoplasm|integral component of membrane|cell differentiation|auxin transport
RPS7B	0	0.246915648	0.869	0.536	0	1	1.621	AT3G02560	protein_coding	40S ribosomal protein S7-2 [Source:UniProtKB/Swiss-Prot;Acc:Q9M885]		GO:0003735,GO:0006364,GO:0006412,GO:0030686,GO:0032040,GO:0042274,GO:0022627,GO:0022626,GO:0016020,GO:0009507,GO:0005829,GO:0005794	structural constituent of ribosome|rRNA processing|translation|90S preribosome|small-subunit processome|ribosomal small subunit biogenesis|cytosolic small ribosomal subunit|cytosolic ribosome|membrane|chloroplast|cytosol|Golgi apparatus	path:ath03010	Ribosome
AT5G42570	0	0.246823366	0.792	0.482	0	1	1.643	AT5G42570	protein_coding	At5g42570 [Source:UniProtKB/TrEMBL;Acc:Q93XZ7]		GO:0003674,GO:0006886,GO:0009507,GO:0016021,GO:0005783,GO:0005774,GO:0009506	molecular_function|intracellular protein transport|chloroplast|integral component of membrane|endoplasmic reticulum|vacuolar membrane|plasmodesma	path:ath04141	Protein processing in endoplasmic reticulum
AT1G19310	0	0.246569291	0.778	0.408	0	1	1.907	AT1G19310	protein_coding	At1g19310/F18O14_14 [Source:UniProtKB/TrEMBL;Acc:Q9LN67]		GO:0005634,GO:0008270,GO:0016021	nucleus|zinc ion binding|integral component of membrane	path:ath04141	Protein processing in endoplasmic reticulum
PPC3-1.2	0	0.245787807	0.901	0.597	0	1	1.509	AT2G20630	protein_coding	Probable protein phosphatase 2C 20 [Source:UniProtKB/Swiss-Prot;Acc:Q9SIU8]
CAS	0	0.244640629	0.661	0.282	0	1	2.344	AT5G23060	protein_coding	Calcium sensing receptor, chloroplastic [Source:UniProtKB/Swiss-Prot;Acc:Q9FN48]
COS1	0	0.244372641	0.684	0.313	0	1	2.185	AT2G44050	protein_coding	6,7-dimethyl-8-ribityllumazine synthase, chloroplastic [Source:UniProtKB/Swiss-Prot;Acc:O80575]		GO:0000906,GO:0009231,GO:0009349,GO:0009507,GO:0016740,GO:0009867,GO:0009570	6,7-dimethyl-8-ribityllumazine synthase activity|riboflavin biosynthetic process|riboflavin synthase complex|chloroplast|transferase activity|jasmonic acid mediated signaling pathway|chloroplast stroma	path:ath00740	Riboflavin metabolism
AT1G28190	0	0.243886942	0.75	0.447	0	1	1.678	AT1G28190	protein_coding	F3H9.15 protein [Source:UniProtKB/TrEMBL;Acc:Q9FZ93]		GO:0003674,GO:0008150,GO:0005634	molecular_function|biological_process|nucleus
TFIIB1	0	0.243816575	0.789	0.451	0	1	1.749	AT2G41630	protein_coding	TFIIB1 [Source:UniProtKB/TrEMBL;Acc:A0A178VYM4]		GO:0005634,GO:0006352,GO:0006355,GO:0008270,GO:0017025,GO:0009960,GO:0010183,GO:0080092	nucleus|DNA-templated transcription, initiation|regulation of transcription, DNA-templated|zinc ion binding|TBP-class protein binding|endosperm development|pollen tube guidance|regulation of pollen tube growth	path:ath03022	Basal transcription factors
NDK1	0	0.243226929	0.861	0.557	0	1	1.546	AT4G09320	protein_coding	Nucleoside diphosphate kinase [Source:UniProtKB/TrEMBL;Acc:A0A178UXQ6]		GO:0004550,GO:0005524,GO:0005737,GO:0006163,GO:0006220,GO:0009142,GO:0005773,GO:0046686,GO:0005774,GO:0005886,GO:0009651,GO:0009507,GO:0048046,GO:0005777,GO:0005829,GO:0009506,GO:0005794	nucleoside diphosphate kinase activity|ATP binding|cytoplasm|purine nucleotide metabolic process|pyrimidine nucleotide metabolic process|nucleoside triphosphate biosynthetic process|vacuole|response to cadmium ion|vacuolar membrane|plasma membrane|response to salt stress|chloroplast|apoplast|peroxisome|cytosol|plasmodesma|Golgi apparatus	path:ath00230,path:ath00240	Purine metabolism|Pyrimidine metabolism
AT2G39080	0	0.243149637	0.624	0.265	0	1	2.355	AT2G39080	protein_coding	NAD(P)-binding Rossmann-fold superfamily protein [Source:UniProtKB/TrEMBL;Acc:Q8VZB1]
TRXF1	0	0.242795051	0.765	0.381	0	1	2.008	AT3G02730	protein_coding	TRXF1 [Source:UniProtKB/TrEMBL;Acc:A0A178VBJ7]		GO:0000103,GO:0006457,GO:0006662,GO:0009507,GO:0015035,GO:0016671,GO:0034599,GO:0045454,GO:0055114,GO:0008047,GO:0043085,GO:0009570,GO:0004857,GO:0006109,GO:0043086,GO:0009534,GO:0005623,GO:0009642	sulfate assimilation|protein folding|glycerol ether metabolic process|chloroplast|protein disulfide oxidoreductase activity|oxidoreductase activity, acting on a sulfur group of donors, disulfide as acceptor|cellular response to oxidative stress|cell redox homeostasis|oxidation-reduction process|enzyme activator activity|positive regulation of catalytic activity|chloroplast stroma|enzyme inhibitor…
AT1G42960	0	0.242704067	0.856	0.513	0	1	1.669	AT1G42960	protein_coding	Inner membrane localized protein [Source:UniProtKB/TrEMBL;Acc:Q9C7S3]		GO:0003674,GO:0008150,GO:0009507,GO:0016021,GO:0009706,GO:0009941,GO:0009535,GO:0005739,GO:0009536,GO:0016020	molecular_function|biological_process|chloroplast|integral component of membrane|chloroplast inner membrane|chloroplast envelope|chloroplast thylakoid membrane|mitochondrion|plastid|membrane
AT4G02550	0	0.24244369	0.464	0.247	0	1	1.879	AT4G02550	protein_coding	unknown protein; BEST Arabidopsis thaliana protein match is: unknown protein (TAIR:AT4G02210.2); Ha. [Source:TAIR;Acc:AT4G02550]		GO:0003674,GO:0005634,GO:0031347	molecular_function|nucleus|regulation of defense response
AT4G34881	0	0.242394888	0.885	0.553	0	1	1.6	AT4G34881	protein_coding	Transmembrane protein [Source:UniProtKB/TrEMBL;Acc:Q0WQ74]		GO:0003674,GO:0005739,GO:0008150,GO:0016021	molecular_function|mitochondrion|biological_process|integral component of membrane
HEME1	0	0.242360185	0.656	0.283	0	1	2.318	AT3G14930	protein_coding	Uroporphyrinogen decarboxylase 1, chloroplastic [Source:UniProtKB/Swiss-Prot;Acc:Q93ZB6]		GO:0004853,GO:0005737,GO:0005829,GO:0006782,GO:0006783,GO:0009507,GO:0015995,GO:0009570,GO:0046686	uroporphyrinogen decarboxylase activity|cytoplasm|cytosol|protoporphyrinogen IX biosynthetic process|heme biosynthetic process|chloroplast|chlorophyll biosynthetic process|chloroplast stroma|response to cadmium ion	path:ath00860	Porphyrin and chlorophyll metabolism
AKR2	0	0.242071827	0.868	0.515	0	1	1.685	AT4G35450	protein_coding	Ankyrin repeat-containing protein 2 [Source:UniProtKB/TrEMBL;Acc:F4JN13]		GO:0005634,GO:0009507,GO:0009816,GO:0046686,GO:0005515,GO:0006457,GO:0030941,GO:0031359,GO:0045036,GO:0005737,GO:0009791,GO:0010228	nucleus|chloroplast|defense response to bacterium, incompatible interaction|response to cadmium ion|protein binding|protein folding|chloroplast targeting sequence binding|integral component of chloroplast outer membrane|protein targeting to chloroplast|cytoplasm|post-embryonic development|vegetative to reproductive phase transition of meristem
RABA1C	0	0.241958706	0.708	0.348	0	1	2.034	AT5G45750	protein_coding	RABA1c [Source:UniProtKB/TrEMBL;Acc:A0A178UDB2]
RPL1	0	0.241670944	0.855	0.485	0	1	1.763	AT3G63490	protein_coding	50S ribosomal protein L1, chloroplastic [Source:UniProtKB/Swiss-Prot;Acc:Q9LY66]				path:ath03010	Ribosome
CBSX2	0	0.241418006	0.932	0.689	0	1	1.353	AT4G34120	protein_coding	CBS domain-containing protein CBSX2, chloroplastic [Source:UniProtKB/Swiss-Prot;Acc:Q9C5D0]
WRKY22	0	0.240296422	0.911	0.677	0	1	1.346	AT4G01250	protein_coding	WRKY transcription factor 22 [Source:UniProtKB/Swiss-Prot;Acc:O04609]	AT4G01250.1	GO:0003700,GO:0005634,GO:0006351,GO:0006355,GO:0006952,GO:0043565,GO:0010200,GO:0010150	transcription factor activity, sequence-specific DNA binding|nucleus|transcription, DNA-templated|regulation of transcription, DNA-templated|defense response|sequence-specific DNA binding|response to chitin|leaf senescence	path:ath04626	Plant-pathogen interaction
AT5G52960	0	0.239483599	0.617	0.265	0	1	2.328	AT5G52960	protein_coding	At5g52960 [Source:UniProtKB/TrEMBL;Acc:Q9LVV6]		GO:0003674,GO:0008150,GO:0009507	molecular_function|biological_process|chloroplast
AT4G31530	0	0.239250524	0.606	0.237	0	1	2.557	AT4G31530	protein_coding	NAD(P)-binding Rossmann-fold superfamily protein [Source:UniProtKB/TrEMBL;Acc:F4JSP1]		GO:0009507,GO:0009941,GO:0009570	chloroplast|chloroplast envelope|chloroplast stroma
GLYR1	0	0.239053571	0.688	0.303	0	1	2.271	AT3G25530	protein_coding	GR1 [Source:UniProtKB/TrEMBL;Acc:A0A178VK60]		GO:0004616,GO:0005739,GO:0030267,GO:0051287,GO:0055114,GO:0003858,GO:0006979,GO:0005829	phosphogluconate dehydrogenase (decarboxylating) activity|mitochondrion|glyoxylate reductase (NADP) activity|NAD binding|oxidation-reduction process|3-hydroxybutyrate dehydrogenase activity|response to oxidative stress|cytosol	path:ath01200,path:ath00630,path:ath00650	Carbon metabolism|Glyoxylate and dicarboxylate metabolism|Butanoate metabolism
ERD2A	0	0.238682562	0.674	0.317	0	1	2.126	AT1G29330	protein_coding	ER lumen protein-retaining receptor A [Source:UniProtKB/Swiss-Prot;Acc:P35402]
CPN60B1	0	0.238323638	0.831	0.441	0	1	1.884	AT1G55490	protein_coding	LEN1 [Source:UniProtKB/TrEMBL;Acc:A0A178W724]				path:ath03018	RNA degradation
BRG1	0	0.238280523	0.546	0.267	0	1	2.045	AT5G45100	protein_coding	BOI-related E3 ubiquitin-protein ligase 1 [Source:UniProtKB/Swiss-Prot;Acc:Q9FHE4]		GO:0005737,GO:0006952,GO:0008270,GO:0016874,GO:0043161,GO:0004842,GO:0043067	cytoplasm|defense response|zinc ion binding|ligase activity|proteasome-mediated ubiquitin-dependent protein catabolic process|ubiquitin-protein transferase activity|regulation of programmed cell death
CCSA	0	0.237972183	0.969	0.754	0	1	1.285	--	--	--	--	--	--	--	--
ERF069	0	0.237883036	0.713	0.458	0	1	1.557	AT1G22985	protein_coding	CRF7 [Source:UniProtKB/TrEMBL;Acc:A0A178W874]	AT1G22985.1
PNSB5	0	0.237851723	0.646	0.266	0	1	2.429	AT5G43750	protein_coding	PnsB5 [Source:UniProtKB/TrEMBL;Acc:A0A178UJI2]
LFNR1	0	0.237365287	0.856	0.484	0	1	1.769	AT5G66190	protein_coding	Ferredoxin--NADP reductase, leaf isozyme 1, chloroplastic [Source:UniProtKB/Swiss-Prot;Acc:Q9FKW6]				path:ath00195	Photosynthesis
ATHX	0	0.23727664	0.854	0.522	0	1	1.636	AT1G50320	protein_coding	Thioredoxin X, chloroplastic [Source:UniProtKB/Swiss-Prot;Acc:Q8LD49]
HSFB2A	0	0.237236176	0.684	0.376	0	1	1.819	AT5G62020	protein_coding	HSFB2A [Source:UniProtKB/TrEMBL;Acc:A0A384KDZ5]	AT5G62020.1	GO:0003677,GO:0003700,GO:0005634,GO:0006351,GO:0006355,GO:0043565,GO:0010200	DNA binding|transcription factor activity, sequence-specific DNA binding|nucleus|transcription, DNA-templated|regulation of transcription, DNA-templated|sequence-specific DNA binding|response to chitin
PIPC	0	0.237071921	0.809	0.449	0	1	1.802	AT5G58720	protein_coding	SMR domain-containing protein At5g58720 [Source:UniProtKB/Swiss-Prot;Acc:O65573]		GO:0003684,GO:0005524,GO:0005634,GO:0005737,GO:0006298	damaged DNA binding|ATP binding|nucleus|cytoplasm|mismatch repair
PSBS	0	0.237047511	0.909	0.602	0	1	1.51	AT1G44575	protein_coding	Photosystem II 22 kDa protein, chloroplastic [Source:UniProtKB/Swiss-Prot;Acc:Q9XF91]				path:ath00195	Photosynthesis
AT5G43440	0	0.236980589	0.342	0.112	0	1	3.054	AT5G43440	protein_coding	1-aminocyclopropane-1-carboxylate oxidase homolog 9 [Source:UniProtKB/Swiss-Prot;Acc:Q9LSW7]		GO:0005737,GO:0046872,GO:0055114,GO:0009815	cytoplasm|metal ion binding|oxidation-reduction process|1-aminocyclopropane-1-carboxylate oxidase activity
SEC61G3	0	0.23685547	0.664	0.349	0	1	1.903	AT3G48570	protein_coding	At3g48570 [Source:UniProtKB/TrEMBL;Acc:Q2HIR4]		GO:0005789,GO:0006605,GO:0006886,GO:0015450,GO:0016021,GO:0005886	endoplasmic reticulum membrane|protein targeting|intracellular protein transport|P-P-bond-hydrolysis-driven protein transmembrane transporter activity|integral component of membrane|plasma membrane	path:ath03060,path:ath04141,path:ath04145	Protein export|Protein processing in endoplasmic reticulum|Phagosome
AT5G18150	0	0.235346924	0.846	0.627	0	1	1.349	AT5G18150	protein_coding	Emb [Source:UniProtKB/TrEMBL;Acc:Q9FK55]		GO:0008168,GO:0032259	methyltransferase activity|methylation
CTIMC	0	0.235290615	0.976	0.845	0	1	1.155	AT3G55440	protein_coding	Triosephosphate isomerase, cytosolic [Source:UniProtKB/Swiss-Prot;Acc:P48491]				path:ath01200,path:ath01230,path:ath00010,path:ath00051,path:ath00562,path:ath00710	Carbon metabolism|Biosynthesis of amino acids|Glycolysis / Gluconeogenesis|Fructose and mannose metabolism|Inositol phosphate metabolism|Carbon fixation in photosynthetic organisms
UGT76E11	0	0.233099755	0.347	0.113	0	1	3.071	AT3G46670	protein_coding	Glycosyltransferase (Fragment) [Source:UniProtKB/TrEMBL;Acc:W8PUR9]		GO:0005634,GO:0008194,GO:0009813,GO:0016757,GO:0043231,GO:0052696,GO:0080043,GO:0080044	nucleus|UDP-glycosyltransferase activity|flavonoid biosynthetic process|transferase activity, transferring glycosyl groups|intracellular membrane-bounded organelle|flavonoid glucuronidation|quercetin 3-O-glucosyltransferase activity|quercetin 7-O-glucosyltransferase activity
atnudt8	0	0.233084876	0.275	0.089	0	1	3.09	AT5G47240	protein_coding	nudix hydrolase homolog 8 [Source:TAIR;Acc:AT5G47240]		GO:0016787,GO:0046872,GO:0005829,GO:0009611	hydrolase activity|metal ion binding|cytosol|response to wounding
AT4G36010	0	0.232084612	0.69	0.367	0	1	1.88	AT4G36010	protein_coding	Pathogenesis-related thaumatin superfamily protein [Source:UniProtKB/TrEMBL;Acc:O65638]		GO:0003674,GO:0005576,GO:0051707,GO:0031225	molecular_function|extracellular region|response to other organism|anchored component of membrane
RPS7C	0	0.231310966	0.854	0.487	0	1	1.754	AT5G16130	protein_coding	40S ribosomal protein S7-3 [Source:UniProtKB/Swiss-Prot;Acc:Q8LD03]		GO:0003735,GO:0006364,GO:0006412,GO:0030686,GO:0032040,GO:0042274,GO:0022627,GO:0005730,GO:0022626,GO:0005886,GO:0016020,GO:0005829,GO:0009506,GO:0005794	structural constituent of ribosome|rRNA processing|translation|90S preribosome|small-subunit processome|ribosomal small subunit biogenesis|cytosolic small ribosomal subunit|nucleolus|cytosolic ribosome|plasma membrane|membrane|cytosol|plasmodesma|Golgi apparatus	path:ath03010	Ribosome
AT5G66070	0	0.231239973	0.771	0.407	0	1	1.894	AT5G66070	protein_coding	RING/U-box superfamily protein [Source:UniProtKB/TrEMBL;Acc:F4JZ26]		GO:0005739,GO:0006952,GO:0008270,GO:0016021,GO:0010200	mitochondrion|defense response|zinc ion binding|integral component of membrane|response to chitin
GSTU4	0	0.231021298	0.884	0.69	0	1	1.281	AT2G29460	protein_coding	Glutathione S-transferase U4 [Source:UniProtKB/Swiss-Prot;Acc:Q9ZW27]		GO:0004364,GO:0005737,GO:0005829,GO:0006749,GO:0009636,GO:0009407	glutathione transferase activity|cytoplasm|cytosol|glutathione metabolic process|response to toxic substance|toxin catabolic process	path:ath00480	Glutathione metabolism
OHP2	0	0.230212155	0.725	0.391	0	1	1.854	AT1G34000	protein_coding	OHP2 [Source:UniProtKB/TrEMBL;Acc:A0A178WAB5]		GO:0003674,GO:0009507,GO:0009535,GO:0009642,GO:0009534	molecular_function|chloroplast|chloroplast thylakoid membrane|response to light intensity|chloroplast thylakoid
AT3G01820	0	0.229873256	0.738	0.36	0	1	2.05	AT3G01820	protein_coding	Probable adenylate kinase 7, mitochondrial [Source:UniProtKB/Swiss-Prot;Acc:Q8L7W7]		GO:0004017,GO:0005524,GO:0005739,GO:0019201,GO:0046939	adenylate kinase activity|ATP binding|mitochondrion|nucleotide kinase activity|nucleotide phosphorylation	path:ath00230	Purine metabolism
AT5G46295	0	0.229844272	0.305	0.104	0	1	2.933	AT5G46295	protein_coding	Transmembrane protein [Source:UniProtKB/TrEMBL;Acc:Q3E8F8]		GO:0003674,GO:0005739,GO:0008150,GO:0016021	molecular_function|mitochondrion|biological_process|integral component of membrane
ISPD	0	0.229681773	0.491	0.164	0	1	2.994	AT2G02500	protein_coding	2-C-methyl-D-erythritol 4-phosphate cytidylyltransferase, chloroplastic [Source:UniProtKB/Swiss-Prot;Acc:P69834]		GO:0005737,GO:0009536,GO:0019288,GO:0050518,GO:0009570,GO:0009507	cytoplasm|plastid|isopentenyl diphosphate biosynthetic process, methylerythritol 4-phosphate pathway|2-C-methyl-D-erythritol 4-phosphate cytidylyltransferase activity|chloroplast stroma|chloroplast	path:ath00900	Terpenoid backbone biosynthesis
PLGG1	0	0.228311667	0.654	0.268	0	1	2.44	AT1G32080	protein_coding	Plastidal glycolate/glycerate translocator 1, chloroplastic [Source:UniProtKB/Swiss-Prot;Acc:Q9FVQ4]
FKBP19	0	0.227993168	0.586	0.22	0	1	2.664	AT5G13410	protein_coding	Peptidyl-prolyl cis-trans isomerase FKBP19, chloroplastic [Source:UniProtKB/Swiss-Prot;Acc:Q9LYR5]		GO:0000413,GO:0003755,GO:0005528,GO:0009507,GO:0009543,GO:0018208,GO:0031977,GO:0009579,GO:0009535	protein peptidyl-prolyl isomerization|peptidyl-prolyl cis-trans isomerase activity|FK506 binding|chloroplast|chloroplast thylakoid lumen|peptidyl-proline modification|thylakoid lumen|thylakoid|chloroplast thylakoid membrane
RVE1	0	0.227479636	0.432	0.16	0	1	2.7	AT5G17300	protein_coding	Protein REVEILLE 1 [Source:UniProtKB/Swiss-Prot;Acc:F4KGY6]	AT5G17300.1	GO:0005634,GO:0006351,GO:0003700,GO:0006355,GO:0003677,GO:0007623,GO:0009734,GO:0009851,GO:0010600	nucleus|transcription, DNA-templated|transcription factor activity, sequence-specific DNA binding|regulation of transcription, DNA-templated|DNA binding|circadian rhythm|auxin-activated signaling pathway|auxin biosynthetic process|regulation of auxin biosynthetic process
AT5G22340	0	0.22736802	0.632	0.252	0	1	2.508	AT5G22340	protein_coding	unknown protein; FUNCTIONS IN: molecular_function unknown; INVOLVED IN: biological_process unknown; LOCATED IN: chloroplast; EXPRESSED IN: 22 plant structures; EXPRESSED DURING: 13 growth stages; Ha. [Source:TAIR;Acc:AT5G22340]		GO:0003674,GO:0008150,GO:0009507,GO:0016021	molecular_function|biological_process|chloroplast|integral component of membrane
ENH1	0	0.227248508	0.574	0.233	0	1	2.464	AT5G17170	protein_coding	Rubredoxin family protein [Source:UniProtKB/TrEMBL;Acc:Q9FFJ2]		GO:0005506,GO:0009507,GO:0016021,GO:0046872,GO:0009941,GO:0009535,GO:0009534	iron ion binding|chloroplast|integral component of membrane|metal ion binding|chloroplast envelope|chloroplast thylakoid membrane|chloroplast thylakoid
CYP37	0	0.227245353	0.55	0.2	0	1	2.75	AT3G15520	protein_coding	Peptidyl-prolyl cis-trans isomerase CYP37, chloroplastic [Source:UniProtKB/Swiss-Prot;Acc:P82869]		GO:0000413,GO:0003755,GO:0006457,GO:0009507,GO:0009543,GO:0031977,GO:0009535,GO:0009579,GO:0009534	protein peptidyl-prolyl isomerization|peptidyl-prolyl cis-trans isomerase activity|protein folding|chloroplast|chloroplast thylakoid lumen|thylakoid lumen|chloroplast thylakoid membrane|thylakoid|chloroplast thylakoid
HSP15.7	0	0.227020657	0.68	0.45	0	1	1.511	AT5G37670	protein_coding	15.7 kDa heat shock protein, peroxisomal [Source:UniProtKB/Swiss-Prot;Acc:Q9FHQ3]		GO:0003674,GO:0005737,GO:0009408,GO:0000302,GO:0005782,GO:0006457	molecular_function|cytoplasm|response to heat|response to reactive oxygen species|peroxisomal matrix|protein folding	path:ath04141	Protein processing in endoplasmic reticulum
STR11	0	0.226755246	0.635	0.256	0	1	2.48	AT4G24750	protein_coding	Rhodanese-like domain-containing protein 11, chloroplastic [Source:UniProtKB/Swiss-Prot;Acc:Q0WWT7]		GO:0003674,GO:0008150,GO:0009507	molecular_function|biological_process|chloroplast
PSAG	0	0.226412364	0.952	0.811	0	1	1.174	AT1G55670	protein_coding	Photosystem I reaction center subunit V, chloroplastic [Source:UniProtKB/Swiss-Prot;Acc:Q9S7N7]		GO:0009507,GO:0009522,GO:0015979,GO:0016020,GO:0016021,GO:0016168,GO:0009773,GO:0050821,GO:0009941,GO:0009535,GO:0009780,GO:0042550,GO:0030093,GO:0009579,GO:0009534	chloroplast|photosystem I|photosynthesis|membrane|integral component of membrane|chlorophyll binding|photosynthetic electron transport in photosystem I|protein stabilization|chloroplast envelope|chloroplast thylakoid membrane|photosynthetic NADP+ reduction|photosystem I stabilization|chloroplast photosystem I|thylakoid|chloroplast thylakoid	path:ath00195	Photosynthesis
AT3G27355	0	0.226118184	0.277	0.071	0	1	3.901	AT3G27355	protein_coding	Hop-interacting protein [Source:UniProtKB/TrEMBL;Acc:Q9LTZ3]
AT2G16900	0	0.225809648	0.811	0.518	0	1	1.566	AT2G16900	protein_coding	Expressed protein [Source:UniProtKB/TrEMBL;Acc:Q9ZVX3]		GO:0003674,GO:0003682,GO:0005634,GO:0007064,GO:0008150,GO:0010468,GO:0005886	molecular_function|chromatin binding|nucleus|mitotic sister chromatid cohesion|biological_process|regulation of gene expression|plasma membrane
TOL4	0	0.225699327	0.635	0.279	0	1	2.276	AT1G76970	protein_coding	TOM1-like protein 4 [Source:UniProtKB/Swiss-Prot;Acc:Q6NQK0]		GO:0005622,GO:0005795,GO:0006886,GO:0006891,GO:0008565,GO:0015031	intracellular|Golgi stack|intracellular protein transport|intra-Golgi vesicle-mediated transport|protein transporter activity|protein transport
PAP12	0	0.22560875	0.493	0.166	0	1	2.97	AT1G51110	protein_coding	Probable plastid-lipid-associated protein 12, chloroplastic [Source:UniProtKB/Swiss-Prot;Acc:Q8LAP6]		GO:0005198,GO:0009507,GO:0010287,GO:0009535,GO:0016020,GO:0009534,GO:0009941	structural molecule activity|chloroplast|plastoglobule|chloroplast thylakoid membrane|membrane|chloroplast thylakoid|chloroplast envelope
BT5	0	0.224938104	0.736	0.463	0	1	1.59	AT4G37610	protein_coding	BTB/POZ and TAZ domain-containing protein 5 [Source:UniProtKB/Swiss-Prot;Acc:Q6EJ98]		GO:0003712,GO:0004402,GO:0005634,GO:0008270,GO:0016567,GO:0006355,GO:0005516,GO:0009409,GO:0009751,GO:0042542,GO:0010200,GO:0005737,GO:0009733	transcription cofactor activity|histone acetyltransferase activity|nucleus|zinc ion binding|protein ubiquitination|regulation of transcription, DNA-templated|calmodulin binding|response to cold|response to salicylic acid|response to hydrogen peroxide|response to chitin|cytoplasm|response to auxin
NADP-ME2	0	0.224691822	0.954	0.778	0	1	1.226	AT5G11670	protein_coding	NADP-dependent malic enzyme 2 [Source:UniProtKB/Swiss-Prot;Acc:Q9LYG3]		GO:0004470,GO:0004471,GO:0006108,GO:0008948,GO:0009507,GO:0016652,GO:0046872,GO:0051287,GO:0055114,GO:0004473,GO:0009051,GO:0051260,GO:0005618,GO:0046686,GO:0005774,GO:0005886,GO:0016020,GO:0048046,GO:0005829,GO:0009506	malic enzyme activity|malate dehydrogenase (decarboxylating) (NAD+) activity|malate metabolic process|oxaloacetate decarboxylase activity|chloroplast|oxidoreductase activity, acting on NAD(P)H, NAD(P) as acceptor|metal ion binding|NAD binding|oxidation-reduction process|malate dehydrogenase (decarboxylating) (NADP+) activity|pentose-phosphate shunt, oxidative branch|protein homooligomerization|ce…	path:ath01200,path:ath00620,path:ath00710	Carbon metabolism|Pyruvate metabolism|Carbon fixation in photosynthetic organisms
AT2G27290	0	0.224464807	0.694	0.323	0	1	2.149	AT2G27290	protein_coding	At2g27290 [Source:UniProtKB/TrEMBL;Acc:Q9XIN6]		GO:0003674,GO:0008150,GO:0009507,GO:0009535	molecular_function|biological_process|chloroplast|chloroplast thylakoid membrane
SCAMP3	0	0.223950037	0.873	0.564	0	1	1.548	AT1G61250	protein_coding	Secretory carrier-associated membrane protein 3 [Source:UniProtKB/Swiss-Prot;Acc:Q9M5P2]		GO:0005886,GO:0015031,GO:0016021,GO:0022857,GO:0030658	plasma membrane|protein transport|integral component of membrane|transmembrane transporter activity|transport vesicle membrane
CHLM	0	0.223669733	0.729	0.34	0	1	2.144	AT4G25080	protein_coding	magnesium-protoporphyrin IX methyltransferase [Source:TAIR;Acc:AT4G25080]		GO:0005737,GO:0009507,GO:0009535,GO:0015995,GO:0031969,GO:0032259,GO:0009941,GO:0046406,GO:0009534	cytoplasm|chloroplast|chloroplast thylakoid membrane|chlorophyll biosynthetic process|chloroplast membrane|methylation|chloroplast envelope|magnesium protoporphyrin IX methyltransferase activity|chloroplast thylakoid	path:ath00860	Porphyrin and chlorophyll metabolism
GAD4	0	0.223539637	0.687	0.37	0	1	1.857	AT2G02010	protein_coding	glutamate decarboxylase 4 [Source:TAIR;Acc:AT2G02010]		GO:0004351,GO:0005516,GO:0006536,GO:0030170,GO:0005634,GO:0005829	glutamate decarboxylase activity|calmodulin binding|glutamate metabolic process|pyridoxal phosphate binding|nucleus|cytosol	path:ath00650,path:ath00250,path:ath00410,path:ath00430	Butanoate metabolism|Alanine, aspartate and glutamate metabolism|beta-Alanine metabolism|Taurine and hypotaurine metabolism
GGCT2;2	0	0.222829817	0.742	0.413	0	1	1.797	AT4G31290	protein_coding	Gamma-glutamylcyclotransferase 2-2 [Source:UniProtKB/Swiss-Prot;Acc:Q84MC1]
AT4G27680	0	0.222824877	0.674	0.342	0	1	1.971	AT4G27680	protein_coding	26S proteasome regulatory particle chain RPT6-like protein [Source:UniProtKB/TrEMBL;Acc:Q9T090]		GO:0000502,GO:0005524,GO:0005886,GO:0016021,GO:0016887	proteasome complex|ATP binding|plasma membrane|integral component of membrane|ATPase activity
GLYR2	0	0.222656948	0.521	0.186	0	1	2.801	AT1G17650	protein_coding	Glyoxylate/succinic semialdehyde reductase 2, chloroplastic [Source:UniProtKB/Swiss-Prot;Acc:F4I907]		GO:0004616,GO:0005739,GO:0051287,GO:0055114,GO:0009507,GO:0030267,GO:0009570	phosphogluconate dehydrogenase (decarboxylating) activity|mitochondrion|NAD binding|oxidation-reduction process|chloroplast|glyoxylate reductase (NADP) activity|chloroplast stroma	path:ath01200,path:ath00630,path:ath00650	Carbon metabolism|Glyoxylate and dicarboxylate metabolism|Butanoate metabolism
RPL16.1	0	0.222421251	0.941	0.677	0	1	1.39	--	--	--	--	--	--	--	--
CPX1	0	0.222378426	0.703	0.342	0	1	2.056	AT1G03475	protein_coding	Coproporphyrinogen-III oxidase 1, chloroplastic [Source:UniProtKB/Swiss-Prot;Acc:Q9LR75]				path:ath00860	Porphyrin and chlorophyll metabolism
AT2G36835	0	0.221954673	0.765	0.402	0	1	1.903	AT2G36835	protein_coding	Expressed protein [Source:UniProtKB/TrEMBL;Acc:Q8W455]		GO:0003674,GO:0008150,GO:0009941	molecular_function|biological_process|chloroplast envelope
CPN10-2	0	0.221356162	0.844	0.51	0	1	1.655	AT2G44650	protein_coding	10 kDa chaperonin 2, chloroplastic [Source:UniProtKB/Swiss-Prot;Acc:O80504]		GO:0005759,GO:0006986,GO:0009507,GO:0046872,GO:0051082,GO:0051085,GO:0051087,GO:0006457,GO:0009570,GO:0009941	mitochondrial matrix|response to unfolded protein|chloroplast|metal ion binding|unfolded protein binding|chaperone mediated protein folding requiring cofactor|chaperone binding|protein folding|chloroplast stroma|chloroplast envelope
APE2	0	0.22114377	0.891	0.56	0	1	1.591	AT5G46110	protein_coding	Glucose-6-phosphate/phosphate translocator-like protein [Source:UniProtKB/TrEMBL;Acc:A0A219I0W9]
AT3G60370	0	0.220822648	0.521	0.195	0	1	2.672	AT3G60370	protein_coding	Peptidylprolyl isomerase [Source:UniProtKB/TrEMBL;Acc:A0A1I9LRJ6]		GO:0003755,GO:0005528,GO:0005576,GO:0009543,GO:0016020,GO:0018208,GO:0031977,GO:0009579,GO:0009507,GO:0010207,GO:0016491	peptidyl-prolyl cis-trans isomerase activity|FK506 binding|extracellular region|chloroplast thylakoid lumen|membrane|peptidyl-proline modification|thylakoid lumen|thylakoid|chloroplast|photosystem II assembly|oxidoreductase activity
AT5G36925	0	0.220424399	0.685	0.427	0	1	1.604	AT5G36925	protein_coding	Putative uncharacterized protein [Source:UniProtKB/TrEMBL;Acc:Q9FIW0]
NDHJ	0	0.220227348	0.913	0.609	0	1	1.499	--	--	--	--	--	--	--	--
ALAAT1	0	0.219783709	0.945	0.72	0	1	1.312	AT1G17290	protein_coding	Alanine aminotransferase 1, mitochondrial [Source:UniProtKB/Swiss-Prot;Acc:F4I7I0]				path:ath01200,path:ath01210,path:ath01230,path:ath00710,path:ath00250,path:ath00220	Carbon metabolism|2-Oxocarboxylic acid metabolism|Biosynthesis of amino acids|Carbon fixation in photosynthetic organisms|Alanine, aspartate and glutamate metabolism|Arginine biosynthesis
DEGP2	0	0.219359021	0.68	0.313	0	1	2.173	AT2G47940	protein_coding	EMB3117 [Source:UniProtKB/TrEMBL;Acc:A0A178VUR8]
UBC8	0	0.219238406	0.932	0.671	0	1	1.389	AT5G41700	protein_coding	ubiquitin conjugating enzyme 8 [Source:TAIR;Acc:AT5G41700]		GO:0004842,GO:0005524,GO:0005634,GO:0005737,GO:0016567,GO:0016740,GO:0006511,GO:0005515,GO:0009960	ubiquitin-protein transferase activity|ATP binding|nucleus|cytoplasm|protein ubiquitination|transferase activity|ubiquitin-dependent protein catabolic process|protein binding|endosperm development
SAMC1	0	0.219111662	0.632	0.272	0	1	2.324	AT4G39460	protein_coding	SAMT1 [Source:UniProtKB/TrEMBL;Acc:A0A178UZZ4]		GO:0003735,GO:0005739,GO:0005743,GO:0006412,GO:0006810,GO:0006839,GO:0016021,GO:0031966,GO:0031969,GO:0009941,GO:0009536,GO:0000095,GO:0009507,GO:0009658,GO:0015805	structural constituent of ribosome|mitochondrion|mitochondrial inner membrane|translation|transport|mitochondrial transport|integral component of membrane|mitochondrial membrane|chloroplast membrane|chloroplast envelope|plastid|S-adenosyl-L-methionine transmembrane transporter activity|chloroplast|chloroplast organization|S-adenosyl-L-methionine transport
LOG1	0	0.218841723	0.413	0.168	0	1	2.458	AT2G28305	protein_coding	Cytokinin riboside 5'-monophosphate phosphoribohydrolase [Source:UniProtKB/TrEMBL;Acc:A0A178VS96]		GO:0009691,GO:0016799,GO:0005634,GO:0005829	cytokinin biosynthetic process|hydrolase activity, hydrolyzing N-glycosyl compounds|nucleus|cytosol
IF3-2	0	0.218742269	0.699	0.301	0	1	2.322	AT2G24060	protein_coding	Translation initiation factor IF3-2, chloroplastic [Source:UniProtKB/Swiss-Prot;Acc:O82234]
CLPR2	0	0.218129972	0.813	0.446	0	1	1.823	AT1G12410	protein_coding	ATP-dependent Clp protease proteolytic subunit-related protein 2, chloroplastic [Source:UniProtKB/Swiss-Prot;Acc:Q9XJ36]
DREB2B	0	0.217514233	0.414	0.17	0	1	2.435	AT3G11020	protein_coding	Dehydration-responsive element-binding protein 2B [Source:UniProtKB/Swiss-Prot;Acc:O82133]	AT3G11020.1	GO:0003677,GO:0003700,GO:0005634,GO:0006351,GO:0006355,GO:0043565,GO:0045893,GO:0009414,GO:0010286,GO:0044212,GO:0009555	DNA binding|transcription factor activity, sequence-specific DNA binding|nucleus|transcription, DNA-templated|regulation of transcription, DNA-templated|sequence-specific DNA binding|positive regulation of transcription, DNA-templated|response to water deprivation|heat acclimation|transcription regulatory region DNA binding|pollen development
AT5G04250	0	0.217319851	0.555	0.219	0	1	2.534	AT5G04250	protein_coding	At5g04250 [Source:UniProtKB/TrEMBL;Acc:Q8LBW2]		GO:0005737,GO:0006508,GO:0008233,GO:0008234	cytoplasm|proteolysis|peptidase activity|cysteine-type peptidase activity
AT1G30755	0	0.21726179	0.632	0.269	0	1	2.349	AT1G30755	protein_coding	Elongation factor G, putative (DUF668) [Source:UniProtKB/TrEMBL;Acc:Q8L5Y3]
APS1	0	0.216734358	0.682	0.303	0	1	2.251	AT5G48300	protein_coding	Glucose-1-phosphate adenylyltransferase small subunit, chloroplastic [Source:UniProtKB/Swiss-Prot;Acc:P55228]		GO:0000103,GO:0005524,GO:0009507,GO:0070814,GO:0001887,GO:0009570,GO:0046686,GO:0005886,GO:0005829,GO:0009735,GO:0004781	sulfate assimilation|ATP binding|chloroplast|hydrogen sulfide biosynthetic process|selenium compound metabolic process|chloroplast stroma|response to cadmium ion|plasma membrane|cytosol|response to cytokinin|sulfate adenylyltransferase (ATP) activity	path:ath00500,path:ath00520	Starch and sucrose metabolism|Amino sugar and nucleotide sugar metabolism
PP2C27	0	0.216715321	0.706	0.346	0	1	2.04	AT2G33700	protein_coding	Probable protein phosphatase 2C 27 [Source:UniProtKB/Swiss-Prot;Acc:P93006]
AT2G29340	0	0.216407028	0.661	0.31	0	1	2.132	AT2G29340	protein_coding	Tropinone reductase homolog At2g29340 [Source:UniProtKB/Swiss-Prot;Acc:F4IKM1]		GO:0016491,GO:0055114	oxidoreductase activity|oxidation-reduction process	path:ath00960	Tropane, piperidine and pyridine alkaloid biosynthesis
GT-3A	0	0.2157079	0.574	0.348	0	1	1.649	AT5G01380	protein_coding	Trihelix transcription factor GT-3a [Source:UniProtKB/Swiss-Prot;Acc:Q9SDW0]	AT5G01380.1	GO:0005634,GO:0006351,GO:0003700,GO:0006355,GO:0005515,GO:0042802,GO:0043565	nucleus|transcription, DNA-templated|transcription factor activity, sequence-specific DNA binding|regulation of transcription, DNA-templated|protein binding|identical protein binding|sequence-specific DNA binding
AT4G34150	0	0.215665633	0.957	0.745	0	1	1.285	AT4G34150	protein_coding	AT4g34150/F28A23_90 [Source:UniProtKB/TrEMBL;Acc:Q945K9]		GO:0009409,GO:0005829,GO:0009506	response to cold|cytosol|plasmodesma
SAP5	0	0.215377167	0.929	0.68	0	1	1.366	AT3G12630	protein_coding	Zinc finger A20 and AN1 domain-containing stress-associated protein 5 [Source:UniProtKB/Swiss-Prot;Acc:Q9LHJ8]		GO:0003677,GO:0008270,GO:0004842,GO:0005634,GO:0009414,GO:0016567,GO:0051865	DNA binding|zinc ion binding|ubiquitin-protein transferase activity|nucleus|response to water deprivation|protein ubiquitination|protein autoubiquitination
AGT1	0	0.215374105	0.908	0.611	0	1	1.486	AT2G13360	protein_coding	Serine--glyoxylate aminotransferase [Source:UniProtKB/Swiss-Prot;Acc:Q56YA5]				path:ath01200,path:ath00630,path:ath00250,path:ath00260,path:ath04146	Carbon metabolism|Glyoxylate and dicarboxylate metabolism|Alanine, aspartate and glutamate metabolism|Glycine, serine and threonine metabolism|Peroxisome
HSFA7A	0	0.21483147	0.418	0.204	0	1	2.049	AT3G51910	protein_coding	Heat stress transcription factor A-7a [Source:UniProtKB/Swiss-Prot;Acc:Q9SV12]	AT3G51910.1	GO:0003677,GO:0003700,GO:0005634,GO:0006351,GO:0006355,GO:0043565,GO:0009408,GO:0009644,GO:0032268	DNA binding|transcription factor activity, sequence-specific DNA binding|nucleus|transcription, DNA-templated|regulation of transcription, DNA-templated|sequence-specific DNA binding|response to heat|response to high light intensity|regulation of cellular protein metabolic process
PARG2	0	0.214723029	0.461	0.173	0	1	2.665	AT2G31865	protein_coding	poly(ADP-ribose) glycohydrolase 2 [Source:TAIR;Acc:AT2G31865]		GO:0004649,GO:0005634,GO:0005975,GO:0050832,GO:0006974	poly(ADP-ribose) glycohydrolase activity|nucleus|carbohydrate metabolic process|defense response to fungus|cellular response to DNA damage stimulus
FER3	0	0.214644216	0.627	0.301	0	1	2.083	AT3G56090	protein_coding	Ferritin-3, chloroplastic [Source:UniProtKB/Swiss-Prot;Acc:Q9LYN2]		GO:0004322,GO:0006826,GO:0006879,GO:0008199,GO:0009507,GO:0055114,GO:0010039,GO:0009941,GO:0016020,GO:0000302,GO:0009908,GO:0015979,GO:0048366,GO:0055072,GO:0009570	ferroxidase activity|iron ion transport|cellular iron ion homeostasis|ferric iron binding|chloroplast|oxidation-reduction process|response to iron ion|chloroplast envelope|membrane|response to reactive oxygen species|flower development|photosynthesis|leaf development|iron ion homeostasis|chloroplast stroma
ZCF37	0	0.214449346	0.534	0.298	0	1	1.792	AT1G59590	protein_coding	At1g59590 [Source:UniProtKB/TrEMBL;Acc:Q9SLT9]		GO:0005739,GO:0016021	mitochondrion|integral component of membrane
AT1G18060	0	0.214239782	0.508	0.185	0	1	2.746	AT1G18060	protein_coding	AT1g18060/T10F20.23 [Source:UniProtKB/TrEMBL;Acc:Q9LM40]		GO:0008150,GO:0009507	biological_process|chloroplast
NLP3	0	0.21410553	0.516	0.245	0	1	2.106	AT5G12040	protein_coding	Omega-amidase, chloroplastic [Source:UniProtKB/Swiss-Prot;Acc:Q8RUF8]		GO:0006807,GO:0009507,GO:0016810,GO:0008270,GO:0009570,GO:0005829,GO:0006107,GO:0006108,GO:0050152	nitrogen compound metabolic process|chloroplast|hydrolase activity, acting on carbon-nitrogen (but not peptide) bonds|zinc ion binding|chloroplast stroma|cytosol|oxaloacetate metabolic process|malate metabolic process|omega-amidase activity	path:ath00250	Alanine, aspartate and glutamate metabolism
AT1G49032	0	0.213926299	0.644	0.323	0	1	1.994	AT1G49032	protein_coding	Putative uncharacterized protein [Source:UniProtKB/TrEMBL;Acc:Q8GX22]		GO:0003674,GO:0005739,GO:0008150	molecular_function|mitochondrion|biological_process
AT3G49790	0	0.213464435	0.451	0.212	0	1	2.127	AT3G49790	protein_coding	At3g49790 [Source:UniProtKB/TrEMBL;Acc:Q9M2X9]		GO:0008150	biological_process
CLPP5	0	0.213442624	0.819	0.461	0	1	1.777	AT1G02560	protein_coding	ATP-dependent Clp protease proteolytic subunit [Source:UniProtKB/TrEMBL;Acc:A0A178WMF0]		GO:0004252,GO:0006508,GO:0009507,GO:0009534,GO:0009570,GO:0009840,GO:0009941,GO:0009532,GO:0009579	serine-type endopeptidase activity|proteolysis|chloroplast|chloroplast thylakoid|chloroplast stroma|chloroplastic endopeptidase Clp complex|chloroplast envelope|plastid stroma|thylakoid
HHL1	0	0.213055124	0.794	0.394	0	1	2.015	AT1G67700	protein_coding	Protein HHL1, chloroplastic [Source:UniProtKB/Swiss-Prot;Acc:Q8LDL0]		GO:0004222,GO:0006518,GO:0009535,GO:0016021,GO:0009941,GO:0009507,GO:0009534	metalloendopeptidase activity|peptide metabolic process|chloroplast thylakoid membrane|integral component of membrane|chloroplast envelope|chloroplast|chloroplast thylakoid
PDS2	0	0.212679771	0.513	0.18	0	1	2.85	AT3G11945	protein_coding	Homogentisate prenyltransferase [Source:UniProtKB/TrEMBL;Acc:F4J8K0]		GO:0004161,GO:0004659,GO:0005487,GO:0005635,GO:0005739,GO:0016021,GO:0031969,GO:0005515,GO:0005634,GO:0048364,GO:0035281,GO:0010236,GO:0010355,GO:0010356,GO:0010357,GO:0009941,GO:0009536,GO:0016117,GO:0009910,GO:0009944,GO:0009965,GO:0048367	dimethylallyltranstransferase activity|prenyltransferase activity|nucleocytoplasmic transporter activity|nuclear envelope|mitochondrion|integral component of membrane|chloroplast membrane|protein binding|nucleus|root development|pre-miRNA export from nucleus|plastoquinone biosynthetic process|homogentisate farnesyltransferase activity|homogentisate geranylgeranyltransferase activity|homogentisate…	path:ath00130	Ubiquinone and other terpenoid-quinone biosynthesis
AT4G38932	0	0.212530799	0.69	0.385	0	1	1.792	--	--	--	--	--	--	--	--
AT3G02840	0	0.212311028	0.667	0.34	0	1	1.962	AT3G02840	protein_coding	ARM repeat superfamily protein [Source:UniProtKB/TrEMBL;Acc:Q9M8S5]		GO:0005737,GO:0051707,GO:0010193,GO:0005634	cytoplasm|response to other organism|response to ozone|nucleus
AT5G59540	0	0.210945767	0.758	0.423	0	1	1.792	AT5G59540	protein_coding	1-aminocyclopropane-1-carboxylate oxidase homolog 12 [Source:UniProtKB/Swiss-Prot;Acc:Q9LTH7]		GO:0005737,GO:0016491,GO:0046872,GO:0055114	cytoplasm|oxidoreductase activity|metal ion binding|oxidation-reduction process
AT1G13820	0	0.210854559	0.504	0.181	0	1	2.785	AT1G13820	protein_coding	Alpha/beta-Hydrolases superfamily protein [Source:UniProtKB/TrEMBL;Acc:Q6NL07]		GO:0005737,GO:0016787	cytoplasm|hydrolase activity
RPH1	0	0.210796734	0.685	0.316	0	1	2.168	AT2G48070	protein_coding	Resistance to phytophthora 1 [Source:UniProtKB/TrEMBL;Acc:F4IN59]		GO:0003674,GO:0005739,GO:0009507,GO:0016021,GO:0002229,GO:0009536,GO:0010729	molecular_function|mitochondrion|chloroplast|integral component of membrane|defense response to oomycetes|plastid|positive regulation of hydrogen peroxide biosynthetic process
AT2G05310	0	0.210768846	0.7	0.318	0	1	2.201	AT2G05310	protein_coding	Expressed protein [Source:UniProtKB/TrEMBL;Acc:Q9SJ31]		GO:0003674,GO:0008150,GO:0009507,GO:0016021	molecular_function|biological_process|chloroplast|integral component of membrane
GPX6	0	0.210471785	0.988	0.902	0	1	1.095	AT4G11600	protein_coding	Probable phospholipid hydroperoxide glutathione peroxidase 6, mitochondrial [Source:UniProtKB/Swiss-Prot;Acc:O48646]		GO:0004602,GO:0005739,GO:0006979,GO:0047066,GO:0055114,GO:0005829,GO:0005886,GO:0046686,GO:0009651,GO:0009507,GO:0048046,GO:0098869	glutathione peroxidase activity|mitochondrion|response to oxidative stress|phospholipid-hydroperoxide glutathione peroxidase activity|oxidation-reduction process|cytosol|plasma membrane|response to cadmium ion|response to salt stress|chloroplast|apoplast|cellular oxidant detoxification	path:ath00590,path:ath00480	Arachidonic acid metabolism|Glutathione metabolism
AT2G35450	0	0.210366933	0.471	0.158	0	1	2.981	AT2G35450	protein_coding	Catalytic/ hydrolase [Source:UniProtKB/TrEMBL;Acc:Q682E0]		GO:0009507,GO:0016787	chloroplast|hydrolase activity
OHP1	0	0.210307876	0.656	0.306	0	1	2.144	AT5G02120	protein_coding	Light-harvesting complex-like protein OHP1, chloroplastic [Source:UniProtKB/Swiss-Prot;Acc:O81208]
BSK7	0	0.208469854	0.523	0.23	0	1	2.274	AT1G63500	protein_coding	BSK7 [Source:UniProtKB/TrEMBL;Acc:A0A178WJ26]				path:ath04075	Plant hormone signal transduction
AT4G29070	0	0.208181995	0.623	0.324	0	1	1.923	AT4G29070	protein_coding	At4g29070 [Source:UniProtKB/TrEMBL;Acc:Q2HIU1]		GO:0003674,GO:0008150	molecular_function|biological_process
RPL23A	0	0.207621041	0.904	0.629	0	1	1.437	AT1G04480	protein_coding	60S ribosomal protein L23 [Source:UniProtKB/Swiss-Prot;Acc:P49690]		GO:0003735,GO:0005840,GO:0006412,GO:0009507	structural constituent of ribosome|ribosome|translation|chloroplast	path:ath03010	Ribosome
CAM5	0	0.2076165	0.928	0.701	0	1	1.324	AT3G56800	protein_coding	Calmodulin-2 [Source:UniProtKB/Swiss-Prot;Acc:P0DH97]		GO:0005509,GO:0005737,GO:0005515,GO:0030163,GO:0009846,GO:0005829	calcium ion binding|cytoplasm|protein binding|protein catabolic process|pollen germination|cytosol	path:ath04070,path:ath04626	Phosphatidylinositol signaling system|Plant-pathogen interaction
AT3G06780	0	0.207543802	0.659	0.3	0	1	2.197	AT3G06780	protein_coding	F3E22.8 protein [Source:UniProtKB/TrEMBL;Acc:Q9M7Y4]		GO:0003674,GO:0008150	molecular_function|biological_process
AT1G11200	0	0.206941139	0.434	0.154	0	1	2.818	AT1G11200	protein_coding	Protein of unknown function (DUF300) [Source:TAIR;Acc:AT1G11200]
AT3G53600	0	0.206920781	0.386	0.176	0	1	2.193	AT3G53600	protein_coding	At3g53600 [Source:UniProtKB/TrEMBL;Acc:Q9LFG0]	AT3G53600.1	GO:0003676,GO:0005634,GO:0008270,GO:0046872,GO:0003700,GO:0006355,GO:0010200	nucleic acid binding|nucleus|zinc ion binding|metal ion binding|transcription factor activity, sequence-specific DNA binding|regulation of transcription, DNA-templated|response to chitin
ARF2-A	0	0.206531922	0.97	0.787	0	1	1.233	AT1G23490	protein_coding	ADP-ribosylation factor 2-B [Source:UniProtKB/Swiss-Prot;Acc:P0DH91]				path:ath04144	Endocytosis
GA2OX6	0	0.206456081	0.846	0.518	0	1	1.633	AT1G02400	protein_coding	Gibberellin 2-beta-dioxygenase 6 [Source:UniProtKB/Swiss-Prot;Acc:Q9FZ21]		GO:0005737,GO:0009686,GO:0046872,GO:0055114,GO:0009639,GO:0045487,GO:0052634,GO:0052635	cytoplasm|gibberellin biosynthetic process|metal ion binding|oxidation-reduction process|response to red or far red light|gibberellin catabolic process|C-19 gibberellin 2-beta-dioxygenase activity|C-20 gibberellin 2-beta-dioxygenase activity	path:ath00904	Diterpenoid biosynthesis
AT1G27290	0	0.206270784	0.856	0.543	0	1	1.576	AT1G27290	protein_coding	Transmembrane protein [Source:UniProtKB/TrEMBL;Acc:Q94F23]		GO:0003674,GO:0005739,GO:0008150,GO:0016021	molecular_function|mitochondrion|biological_process|integral component of membrane
BTF3	0	0.206260712	0.914	0.634	0	1	1.442	AT1G17880	protein_coding	Basic transcription factor 3 [Source:UniProtKB/Swiss-Prot;Acc:Q9SMW7]		GO:0003700,GO:0005634,GO:0006351,GO:0006355,GO:0005515,GO:0009651	transcription factor activity, sequence-specific DNA binding|nucleus|transcription, DNA-templated|regulation of transcription, DNA-templated|protein binding|response to salt stress
LAP2	0	0.206218828	0.633	0.279	0	1	2.269	AT4G30920	protein_coding	Leucine aminopeptidase 2, chloroplastic [Source:UniProtKB/Swiss-Prot;Acc:Q944P7]				path:ath00480	Glutathione metabolism
UBQ3	0	0.20550677	0.99	0.919	0	1	1.077	AT5G03240	protein_coding	Ubiquitin 4 [Source:UniProtKB/TrEMBL;Acc:A0A1P8BGQ7]		GO:0005622,GO:0005634,GO:0006464,GO:0010224,GO:0005773,GO:0006511	intracellular|nucleus|cellular protein modification process|response to UV-B|vacuole|ubiquitin-dependent protein catabolic process
PAT1.2	0	0.205406359	0.408	0.165	0	1	2.473	AT5G48150	protein_coding	Scarecrow-like transcription factor PAT1 [Source:UniProtKB/Swiss-Prot;Acc:Q9LDL7]		GO:0003700,GO:0003723,GO:0005634,GO:0005737,GO:0006351,GO:0006355,GO:0033962,GO:0043565,GO:0004871,GO:0009640,GO:0000290,GO:0000932,GO:0005515,GO:0045087	transcription factor activity, sequence-specific DNA binding|RNA binding|nucleus|cytoplasm|transcription, DNA-templated|regulation of transcription, DNA-templated|cytoplasmic mRNA processing body assembly|sequence-specific DNA binding|signal transducer activity|photomorphogenesis|deadenylation-dependent decapping of nuclear-transcribed mRNA|cytoplasmic mRNA processing body|protein binding|innate …
TATA	0	0.205252004	0.774	0.432	0	1	1.792	AT5G28750	protein_coding	Sec-independent protein translocase protein TATA, chloroplastic [Source:UniProtKB/Swiss-Prot;Acc:Q9LKU2]		GO:0008565,GO:0009306,GO:0009507,GO:0015031,GO:0016021,GO:0009941,GO:0009535,GO:0033281	protein transporter activity|protein secretion|chloroplast|protein transport|integral component of membrane|chloroplast envelope|chloroplast thylakoid membrane|TAT protein transport complex	path:ath03060	Protein export
CP29B	0	0.204559292	0.918	0.616	0	1	1.49	AT2G37220	protein_coding	RNA-binding protein CP29B, chloroplastic [Source:UniProtKB/Swiss-Prot;Acc:Q9ZUU4]		GO:0000166,GO:0003723,GO:0006397,GO:0009507,GO:0030529,GO:0009579,GO:0009941,GO:0009535,GO:0009570,GO:0009409,GO:0010319,GO:0045087,GO:0008266,GO:0009737,GO:0009534	nucleotide binding|RNA binding|mRNA processing|chloroplast|intracellular ribonucleoprotein complex|thylakoid|chloroplast envelope|chloroplast thylakoid membrane|chloroplast stroma|response to cold|stromule|innate immune response|poly(U) RNA binding|response to abscisic acid|chloroplast thylakoid
PSB28	0	0.204415531	0.809	0.436	0	1	1.856	AT4G28660	protein_coding	Photosystem II reaction center Psb28 protein [Source:UniProtKB/TrEMBL;Acc:F4JM05]		GO:0003674,GO:0009507,GO:0009535,GO:0009539,GO:0009654,GO:0015979,GO:0009579,GO:0009570	molecular_function|chloroplast|chloroplast thylakoid membrane|photosystem II reaction center|photosystem II oxygen evolving complex|photosynthesis|thylakoid|chloroplast stroma	path:ath00195	Photosynthesis
PAP6.1	0	0.204016088	0.714	0.358	0	1	1.994	AT3G23400	protein_coding	Plastid-lipid-associated protein 6, chloroplastic [Source:UniProtKB/Swiss-Prot;Acc:Q9LW57]		GO:0004722,GO:0005576,GO:0046872,GO:0003993,GO:0016311	protein serine/threonine phosphatase activity|extracellular region|metal ion binding|acid phosphatase activity|dephosphorylation
AT1G11860	0	0.203983449	0.868	0.533	0	1	1.629	AT1G11860	protein_coding	Glycine cleavage T-protein family [Source:TAIR;Acc:AT1G11860]		GO:0004047,GO:0005739,GO:0006546,GO:0008483,GO:0009941,GO:0022626,GO:0046686,GO:0016020,GO:0009507,GO:0048046,GO:0009534,GO:0009570	aminomethyltransferase activity|mitochondrion|glycine catabolic process|transaminase activity|chloroplast envelope|cytosolic ribosome|response to cadmium ion|membrane|chloroplast|apoplast|chloroplast thylakoid|chloroplast stroma	path:ath01200,path:ath00630,path:ath00260,path:ath00670	Carbon metabolism|Glyoxylate and dicarboxylate metabolism|Glycine, serine and threonine metabolism|One carbon pool by folate
AT1G36320	0	0.203795234	0.579	0.239	0	1	2.423	AT1G36320	protein_coding	At1g36320/F7F23_4 [Source:UniProtKB/TrEMBL;Acc:Q9C8X8]		GO:0003674,GO:0008150,GO:0009507	molecular_function|biological_process|chloroplast
PP2C5	0	0.203001762	0.317	0.111	0	1	2.856	AT2G40180	protein_coding	PP2C-type phosphatase AP2C3 [Source:UniProtKB/TrEMBL;Acc:F6LPR7]		GO:0004722,GO:0005634,GO:0006470,GO:0046872,GO:0009738,GO:0010440	protein serine/threonine phosphatase activity|nucleus|protein dephosphorylation|metal ion binding|abscisic acid-activated signaling pathway|stomatal lineage progression
AT5G38410	0	0.202883403	0.998	0.989	0	1	1.009	AT5G38410	protein_coding	Ribulose bisphosphate carboxylase small chain [Source:UniProtKB/TrEMBL;Acc:B3H5S2]				path:ath01200,path:ath00630,path:ath00710	Carbon metabolism|Glyoxylate and dicarboxylate metabolism|Carbon fixation in photosynthetic organisms
RPL10AA	0	0.202859864	0.888	0.573	0	1	1.55	AT1G08360	protein_coding	60S ribosomal protein L10a-1 [Source:UniProtKB/Swiss-Prot;Acc:Q8VZB9]		GO:0003723,GO:0003735,GO:0005737,GO:0005840,GO:0006412,GO:0022626,GO:0005886,GO:0022625,GO:0005829,GO:0009506	RNA binding|structural constituent of ribosome|cytoplasm|ribosome|translation|cytosolic ribosome|plasma membrane|cytosolic large ribosomal subunit|cytosol|plasmodesma	path:ath03010	Ribosome
AT5G01650	0	0.202840465	0.846	0.499	0	1	1.695	AT5G01650	protein_coding	Tautomerase/MIF superfamily protein [Source:UniProtKB/TrEMBL;Acc:F4K9G5]		GO:0003674,GO:0006954,GO:0009507,GO:0051707	molecular_function|inflammatory response|chloroplast|response to other organism
AT5G63130	0	0.202784021	0.423	0.185	0	1	2.286	AT5G63130	protein_coding	At5g63130 [Source:UniProtKB/TrEMBL;Acc:Q9FML0]		GO:0003674,GO:0005634,GO:0008150	molecular_function|nucleus|biological_process
AT5G13100	0	0.202619431	0.675	0.305	0	1	2.213	AT5G13100	protein_coding	AT5g13100/T19L5_60 [Source:UniProtKB/TrEMBL;Acc:Q9FYA0]		GO:0009507	chloroplast
RPL18	0	0.202237485	0.906	0.595	0	1	1.523	AT1G48350	protein_coding	Uncharacterized protein At1g48350 [Source:UniProtKB/TrEMBL;Acc:Q0WWC5]		GO:0003723,GO:0003735,GO:0005737,GO:0006412,GO:0015934,GO:0009507,GO:0005773,GO:0005774,GO:0005886,GO:0022625,GO:0005515,GO:0005794	RNA binding|structural constituent of ribosome|cytoplasm|translation|large ribosomal subunit|chloroplast|vacuole|vacuolar membrane|plasma membrane|cytosolic large ribosomal subunit|protein binding|Golgi apparatus	path:ath03010	Ribosome
AT1G63610	0	0.201949956	0.511	0.185	0	1	2.762	AT1G63610	protein_coding	At1g63610 [Source:UniProtKB/TrEMBL;Acc:Q9CAC8]		GO:0003674,GO:0008150,GO:0009507,GO:0009570	molecular_function|biological_process|chloroplast|chloroplast stroma
ERD6	0	0.200970236	0.9	0.601	0	1	1.498	AT1G08930	protein_coding	ERD6 [Source:UniProtKB/TrEMBL;Acc:A0A178W9Q9]		GO:0005351,GO:0005355,GO:0005886,GO:0005887,GO:0015144,GO:0016020,GO:0035428,GO:0046323,GO:0010200,GO:0009414,GO:0009651,GO:0009737,GO:0005783,GO:0034219,GO:0051119	sugar:proton symporter activity|glucose transmembrane transporter activity|plasma membrane|integral component of plasma membrane|carbohydrate transmembrane transporter activity|membrane|hexose transmembrane transport|glucose import|response to chitin|response to water deprivation|response to salt stress|response to abscisic acid|endoplasmic reticulum|carbohydrate transmembrane transport|sugar tra…
SEC	0	0.200815243	0.618	0.275	0	1	2.247	AT3G04240	protein_coding	Probable UDP-N-acetylglucosamine--peptide N-acetylglucosaminyltransferase SEC [Source:UniProtKB/Swiss-Prot;Acc:Q9M8Y0]		GO:0005634,GO:0006493,GO:0007275,GO:0016757	nucleus|protein O-linked glycosylation|multicellular organism development|transferase activity, transferring glycosyl groups	path:ath00514,path:ath04931	Other types of O-glycan biosynthesis|Insulin resistance
AT5G40540	0	0.200628603	0.46	0.186	0	1	2.473	AT5G40540	protein_coding	Protein kinase ATN1 [Source:UniProtKB/TrEMBL;Acc:Q9FM43]		GO:0005524,GO:0005737,GO:0006468,GO:0016301,GO:0004712	ATP binding|cytoplasm|protein phosphorylation|kinase activity|protein serine/threonine/tyrosine kinase activity
BZIP1	0	0.200488524	0.876	0.66	0	1	1.327	AT5G49450	protein_coding	Basic leucine zipper 1 [Source:UniProtKB/Swiss-Prot;Acc:Q9FGX2]	AT5G49450.1
ILL4	0	0.199478549	0.872	0.641	0	1	1.36	AT1G51760	protein_coding	JR3 [Source:UniProtKB/TrEMBL;Acc:A0A178W8I8]
AT2G30170	0	0.199251823	0.506	0.186	0	1	2.72	AT2G30170	protein_coding	Probable protein phosphatase 2C 26 [Source:UniProtKB/Swiss-Prot;Acc:O64730]
RPS26B	0	0.199175695	0.8	0.455	0	1	1.758	AT2G40510	protein_coding	40S ribosomal protein S26 [Source:UniProtKB/TrEMBL;Acc:A0A178VTX1]		GO:0003735,GO:0005737,GO:0005840,GO:0006412,GO:0042254,GO:0009507,GO:0022627,GO:0005829,GO:0009506	structural constituent of ribosome|cytoplasm|ribosome|translation|ribosome biogenesis|chloroplast|cytosolic small ribosomal subunit|cytosol|plasmodesma	path:ath03010	Ribosome
AT1G56190	0	0.198891054	0.634	0.266	0	1	2.383	AT1G56190	protein_coding	Phosphoglycerate kinase [Source:UniProtKB/TrEMBL;Acc:A0A178W4Q1]		GO:0004618,GO:0005524,GO:0005737,GO:0006096,GO:0009507,GO:0019253,GO:0005739,GO:0009570,GO:0046686,GO:0009579,GO:0016020,GO:0005829	phosphoglycerate kinase activity|ATP binding|cytoplasm|glycolytic process|chloroplast|reductive pentose-phosphate cycle|mitochondrion|chloroplast stroma|response to cadmium ion|thylakoid|membrane|cytosol	path:ath01200,path:ath01230,path:ath00010,path:ath00710	Carbon metabolism|Biosynthesis of amino acids|Glycolysis / Gluconeogenesis|Carbon fixation in photosynthetic organisms
XTH18	0	0.197891678	0.775	0.547	0	1	1.417	AT4G30280	protein_coding	Probable xyloglucan endotransglucosylase/hydrolase protein 18 [Source:UniProtKB/Swiss-Prot;Acc:Q9M0D2]		GO:0005576,GO:0005618,GO:0016762,GO:0016798,GO:0042546,GO:0048046,GO:0071555,GO:0010411,GO:0033946,GO:0080039,GO:0005794	extracellular region|cell wall|xyloglucan:xyloglucosyl transferase activity|hydrolase activity, acting on glycosyl bonds|cell wall biogenesis|apoplast|cell wall organization|xyloglucan metabolic process|xyloglucan-specific endo-beta-1,4-glucanase activity|xyloglucan endotransglucosylase activity|Golgi apparatus
PMDH2	0	0.197732429	0.804	0.411	0	1	1.956	AT5G09660	protein_coding	Malate dehydrogenase [Source:UniProtKB/TrEMBL;Acc:B3H560]		GO:0005737,GO:0005975,GO:0006097,GO:0006099,GO:0006108,GO:0009514,GO:0030060,GO:0009941,GO:0009507,GO:0005773,GO:0005777,GO:0031998,GO:0048046,GO:0080093,GO:0009735,GO:0016615,GO:0042579	cytoplasm|carbohydrate metabolic process|glyoxylate cycle|tricarboxylic acid cycle|malate metabolic process|glyoxysome|L-malate dehydrogenase activity|chloroplast envelope|chloroplast|vacuole|peroxisome|regulation of fatty acid beta-oxidation|apoplast|regulation of photorespiration|response to cytokinin|malate dehydrogenase activity|microbody	path:ath01200,path:ath00020,path:ath00620,path:ath00630,path:ath00710,path:ath00270	Carbon metabolism|Citrate cycle (TCA cycle)|Pyruvate metabolism|Glyoxylate and dicarboxylate metabolism|Carbon fixation in photosynthetic organisms|Cysteine and methionine metabolism
CcdA	0	0.19768671	0.559	0.216	0	1	2.588	AT5G54290	protein_coding	Cytochrome c biogenesis protein family [Source:UniProtKB/TrEMBL;Acc:F4K0A8]
FAB1D	0	0.19724198	0.639	0.302	0	1	2.116	AT1G34260	protein_coding	Putative 1-phosphatidylinositol-3-phosphate 5-kinase FAB1D [Source:UniProtKB/Swiss-Prot;Acc:Q9XID0]		GO:0000285,GO:0005524,GO:0005634,GO:0016308	1-phosphatidylinositol-3-phosphate 5-kinase activity|ATP binding|nucleus|1-phosphatidylinositol-4-phosphate 5-kinase activity	path:ath00562,path:ath04070,path:ath04145	Inositol phosphate metabolism|Phosphatidylinositol signaling system|Phagosome
AT3G57450	0	0.196742599	0.933	0.739	0	1	1.263	AT3G57450	protein_coding	At3g57450 [Source:UniProtKB/TrEMBL;Acc:Q9SCM7]		GO:0003674,GO:0008150	molecular_function|biological_process
PAP10.1	0	0.196703078	0.466	0.159	0	1	2.931	AT2G46910	protein_coding	Probable plastid-lipid-associated protein 10, chloroplastic [Source:UniProtKB/Swiss-Prot;Acc:Q8W4F1]		GO:0008150,GO:0009507,GO:0010287	biological_process|chloroplast|plastoglobule
CYP97A3	0	0.19649055	0.53	0.198	0	1	2.677	AT1G31800	protein_coding	Protein LUTEIN DEFICIENT 5, chloroplastic [Source:UniProtKB/Swiss-Prot;Acc:Q93VK5]		GO:0005506,GO:0009507,GO:0016705,GO:0019825,GO:0020037,GO:0031969,GO:0055114,GO:0010291,GO:0016117,GO:0016123,GO:0009941	iron ion binding|chloroplast|oxidoreductase activity, acting on paired donors, with incorporation or reduction of molecular oxygen|oxygen binding|heme binding|chloroplast membrane|oxidation-reduction process|carotene beta-ring hydroxylase activity|carotenoid biosynthetic process|xanthophyll biosynthetic process|chloroplast envelope	path:ath00906	Carotenoid biosynthesis
AT5G46420	0	0.196484393	0.662	0.299	0	1	2.214	AT5G46420	protein_coding	16S rRNA processing protein RimM family [Source:UniProtKB/TrEMBL;Acc:Q9FHG3]		GO:0005840,GO:0006364,GO:0009507,GO:0042254,GO:0043022	ribosome|rRNA processing|chloroplast|ribosome biogenesis|ribosome binding
AT3G10300	0	0.196376183	0.829	0.476	0	1	1.742	AT3G10300	protein_coding	Calcium-binding EF-hand family protein [Source:UniProtKB/TrEMBL;Acc:A0A1I9LRS6]		GO:0005509	calcium ion binding	path:ath04626	Plant-pathogen interaction
AT3G02690	0	0.195792903	0.478	0.17	0	1	2.812	AT3G02690	protein_coding	WAT1-related protein At3g02690, chloroplastic [Source:UniProtKB/Swiss-Prot;Acc:Q93V85]		GO:0009507,GO:0016020,GO:0016021,GO:0031969	chloroplast|membrane|integral component of membrane|chloroplast membrane
RPS9B	0	0.195621528	0.961	0.786	0	1	1.223	AT5G15200	protein_coding	40S ribosomal protein S9-1 [Source:UniProtKB/Swiss-Prot;Acc:Q9LXG1]		GO:0003735,GO:0005739,GO:0006412,GO:0015935,GO:0019843,GO:0022627,GO:0009507,GO:0005730,GO:0022626,GO:0005618,GO:0005774,GO:0016020,GO:0005515,GO:0005829,GO:0009506,GO:0005794	structural constituent of ribosome|mitochondrion|translation|small ribosomal subunit|rRNA binding|cytosolic small ribosomal subunit|chloroplast|nucleolus|cytosolic ribosome|cell wall|vacuolar membrane|membrane|protein binding|cytosol|plasmodesma|Golgi apparatus	path:ath03010	Ribosome
AT4G27350	0	0.195335382	0.628	0.294	0	1	2.136	AT4G27350	protein_coding	Membrane lipoprotein lipid attachment site-like protein, putative (DUF1223) [Source:UniProtKB/TrEMBL;Acc:O81838]		GO:0003674,GO:0008150	molecular_function|biological_process
RPP1B	0	0.194808363	0.842	0.506	0	1	1.664	AT4G00810	protein_coding	AT4G00810 protein [Source:UniProtKB/TrEMBL;Acc:B9DFS7]		GO:0003735,GO:0005840,GO:0006414,GO:0022626,GO:0005634,GO:0005829	structural constituent of ribosome|ribosome|translational elongation|cytosolic ribosome|nucleus|cytosol	path:ath03010	Ribosome
CHL	0	0.194684728	0.515	0.188	0	1	2.739	AT3G47860	protein_coding	CHL [Source:UniProtKB/TrEMBL;Acc:A0A178VKZ0]		GO:0005576,GO:0006629,GO:0009543,GO:0045735,GO:0009535,GO:0009507,GO:0006979,GO:0009414,GO:0009644,GO:0009737,GO:0031977,GO:0046322,GO:1901562,GO:0009408,GO:0010431	extracellular region|lipid metabolic process|chloroplast thylakoid lumen|nutrient reservoir activity|chloroplast thylakoid membrane|chloroplast|response to oxidative stress|response to water deprivation|response to high light intensity|response to abscisic acid|thylakoid lumen|negative regulation of fatty acid oxidation|response to paraquat|response to heat|seed maturation
AT4G21920	0	0.194552184	0.428	0.235	0	1	1.821	AT4G21920	protein_coding	Uncharacterized protein AT4g21920 [Source:UniProtKB/TrEMBL;Acc:O49715]		GO:0003674,GO:0005634	molecular_function|nucleus
AT2G22230	0	0.194030521	0.566	0.229	0	1	2.472	AT2G22230	protein_coding	At2g22230/T26C19.11 [Source:UniProtKB/TrEMBL;Acc:Q9SIE3]		GO:0006633,GO:0009507,GO:0019171,GO:0005618,GO:0047450,GO:0009817,GO:0009534	fatty acid biosynthetic process|chloroplast|3-hydroxyacyl-[acyl-carrier-protein] dehydratase activity|cell wall|crotonoyl-[acyl-carrier-protein] hydratase activity|defense response to fungus, incompatible interaction|chloroplast thylakoid	path:ath01212,path:ath00061,path:ath00780	Fatty acid metabolism|Fatty acid biosynthesis|Biotin metabolism
AT2G39420	0	0.193933676	0.594	0.306	0	1	1.941	AT2G39420	protein_coding	Alpha/beta-Hydrolases superfamily protein [Source:UniProtKB/TrEMBL;Acc:Q8RXN7]
RCA	0	0.193376537	0.961	0.796	0	1	1.207	AT2G39730	protein_coding	Ribulose bisphosphate carboxylase/oxygenase activase, chloroplastic [Source:UniProtKB/Swiss-Prot;Acc:P10896]		GO:0005524,GO:0009507,GO:0030234,GO:0009941,GO:0005634,GO:0009535,GO:0009570,GO:0005618,GO:0010287,GO:0009579,GO:0043531,GO:0046863,GO:0009409,GO:0010319,GO:0042742,GO:0016020,GO:0048046,GO:0009753,GO:0010150,GO:0009416	ATP binding|chloroplast|enzyme regulator activity|chloroplast envelope|nucleus|chloroplast thylakoid membrane|chloroplast stroma|cell wall|plastoglobule|thylakoid|ADP binding|ribulose-1,5-bisphosphate carboxylase/oxygenase activator activity|response to cold|stromule|defense response to bacterium|membrane|apoplast|response to jasmonic acid|leaf senescence|response to light stimulus
PSAE2	0	0.193128556	0.883	0.588	0	1	1.502	AT2G20260	protein_coding	Photosystem I reaction center subunit IV B, chloroplastic [Source:UniProtKB/Swiss-Prot;Acc:Q9S714]				path:ath00195	Photosynthesis
HSPRO2	0	0.193099054	0.969	0.819	0	1	1.183	AT2G40000	protein_coding	Nematode resistance protein-like HSPRO2 [Source:UniProtKB/Swiss-Prot;Acc:O04203]		GO:0005737,GO:0005739,GO:0005515,GO:0009751,GO:0009816,GO:0006979	cytoplasm|mitochondrion|protein binding|response to salicylic acid|defense response to bacterium, incompatible interaction|response to oxidative stress
RPL4	0	0.193067974	0.813	0.439	0	1	1.852	AT1G07320	protein_coding	RPL4 [Source:UniProtKB/TrEMBL;Acc:A0A384KN11]		GO:0003735,GO:0005737,GO:0005840,GO:0006412,GO:0009507,GO:0015934,GO:0019843,GO:0009579,GO:0005634,GO:0005773,GO:0009535,GO:0005730,GO:0022626,GO:0009570,GO:0005774,GO:0005886,GO:0016020,GO:0008266,GO:0022625,GO:0005829,GO:0009506,GO:0009735,GO:0000311,GO:0009547	structural constituent of ribosome|cytoplasm|ribosome|translation|chloroplast|large ribosomal subunit|rRNA binding|thylakoid|nucleus|vacuole|chloroplast thylakoid membrane|nucleolus|cytosolic ribosome|chloroplast stroma|vacuolar membrane|plasma membrane|membrane|poly(U) RNA binding|cytosolic large ribosomal subunit|cytosol|plasmodesma|response to cytokinin|plastid large ribosomal subunit|plastid …	path:ath03010	Ribosome
FKBP18	0	0.192915444	0.542	0.21	0	1	2.581	AT1G20810	protein_coding	Peptidyl-prolyl cis-trans isomerase FKBP18, chloroplastic [Source:UniProtKB/Swiss-Prot;Acc:Q9LM71]		GO:0000413,GO:0003755,GO:0005528,GO:0009507,GO:0009543,GO:0016020,GO:0018208,GO:0031977	protein peptidyl-prolyl isomerization|peptidyl-prolyl cis-trans isomerase activity|FK506 binding|chloroplast|chloroplast thylakoid lumen|membrane|peptidyl-proline modification|thylakoid lumen
AT3G44620	0	0.192863991	0.554	0.228	0	1	2.43	AT3G44620	protein_coding	Protein-tyrosine phosphatase [Source:UniProtKB/TrEMBL;Acc:F4J355]		GO:0004725,GO:0005737,GO:0006470,GO:0009507,GO:0009570	protein tyrosine phosphatase activity|cytoplasm|protein dephosphorylation|chloroplast|chloroplast stroma
RIPK	0	0.192742924	0.69	0.367	0	1	1.88	AT2G05940	protein_coding	Serine/threonine-protein kinase RIPK [Source:UniProtKB/Swiss-Prot;Acc:Q9ZUF4]
PAM16L2	0	0.192456456	0.863	0.572	0	1	1.509	AT3G59280	protein_coding	Mitochondrial import inner membrane translocase subunit PAM16 like 2 [Source:UniProtKB/Swiss-Prot;Acc:Q93VV9]		GO:0005739,GO:0005744,GO:0030150	mitochondrion|mitochondrial inner membrane presequence translocase complex|protein import into mitochondrial matrix
AT3G55430	0	0.192201175	0.957	0.754	0	1	1.269	AT3G55430	protein_coding	Beta-1, 3-glucanase-like protein [Source:UniProtKB/TrEMBL;Acc:Q9M2T6]		GO:0004553,GO:0005576,GO:0005975,GO:0005618,GO:0009506	hydrolase activity, hydrolyzing O-glycosyl compounds|extracellular region|carbohydrate metabolic process|cell wall|plasmodesma
OVA4	0	0.192156967	0.489	0.176	0	1	2.778	AT2G25840	protein_coding	Nucleotidylyl transferase superfamily protein [Source:UniProtKB/TrEMBL;Acc:F4ISP4]		GO:0004812,GO:0004830,GO:0005524,GO:0005737,GO:0005739,GO:0006418,GO:0006436,GO:0009507,GO:0048481,GO:0009570	aminoacyl-tRNA ligase activity|tryptophan-tRNA ligase activity|ATP binding|cytoplasm|mitochondrion|tRNA aminoacylation for protein translation|tryptophanyl-tRNA aminoacylation|chloroplast|plant ovule development|chloroplast stroma	path:ath00970	Aminoacyl-tRNA biosynthesis
RPL38A	0	0.192103566	0.906	0.626	0	1	1.447	AT3G59540	protein_coding	60S ribosomal protein L38 [Source:UniProtKB/Swiss-Prot;Acc:O22860]		GO:0003735,GO:0005737,GO:0005840,GO:0006412,GO:0042254,GO:0022625	structural constituent of ribosome|cytoplasm|ribosome|translation|ribosome biogenesis|cytosolic large ribosomal subunit	path:ath03010	Ribosome
AT3G62260	0	0.191990128	0.729	0.429	0	1	1.699	AT3G62260	protein_coding	Probable protein phosphatase 2C 49 [Source:UniProtKB/Swiss-Prot;Acc:Q3EAF9]		GO:0004722,GO:0005739,GO:0006470,GO:0046872	protein serine/threonine phosphatase activity|mitochondrion|protein dephosphorylation|metal ion binding
RTNLB2	0	0.191964208	0.825	0.531	0	1	1.554	AT4G11220	protein_coding	Reticulon-like protein B2 [Source:UniProtKB/Swiss-Prot;Acc:Q9SUT9]
LIL3.2	0	0.191928246	0.762	0.398	0	1	1.915	AT5G47110	protein_coding	Light-harvesting complex-like protein 3 isotype 2, chloroplastic [Source:UniProtKB/Swiss-Prot;Acc:Q6NKS4]		GO:0003674,GO:0009507,GO:0009765,GO:0009535,GO:0019899,GO:1902326,GO:1904966,GO:0042651,GO:0043495,GO:1904964	molecular_function|chloroplast|photosynthesis, light harvesting|chloroplast thylakoid membrane|enzyme binding|positive regulation of chlorophyll biosynthetic process|positive regulation of vitamin E biosynthetic process|thylakoid membrane|protein anchor|positive regulation of phytol biosynthetic process
DSP4	0	0.191414148	0.499	0.18	0	1	2.772	AT3G52180	protein_coding	SEX4 [Source:UniProtKB/TrEMBL;Acc:A0A178VES0]
AT1G04420	0	0.191339549	0.534	0.206	0	1	2.592	AT1G04420	protein_coding	NAD(P)-linked oxidoreductase superfamily protein [Source:UniProtKB/TrEMBL;Acc:Q8VZ23]		GO:0004033,GO:0009507,GO:0009941,GO:0009570	aldo-keto reductase (NADP) activity|chloroplast|chloroplast envelope|chloroplast stroma
AT1G21930	0	0.190918646	0.494	0.19	0	1	2.6	AT1G21930	protein_coding	At1g21930 [Source:UniProtKB/TrEMBL;Acc:Q84VW7]		GO:0003674,GO:0008150,GO:0016021	molecular_function|biological_process|integral component of membrane
AT2G25250	0	0.190752249	0.557	0.347	0	1	1.605	AT2G25250	protein_coding	At2g25250 [Source:UniProtKB/TrEMBL;Acc:Q9SIR8]		GO:0003674,GO:0005634,GO:0008150	molecular_function|nucleus|biological_process
A70	0	0.190358125	0.727	0.431	0	1	1.687	AT5G56980	protein_coding	unknown protein; FUNCTIONS IN: molecular_function unknown; INVOLVED IN: biological_process unknown; LOCATED IN: endomembrane system; EXPRESSED IN: 18 plant structures; EXPRESSED DURING: 12 growth stages; BEST Arabidopsis thaliana protein match is: u /.../ protein (TAIR:AT4G26130.1); Ha. [Source:TAIR;Acc:AT5G56980]		GO:0003674,GO:0008150,GO:0009507,GO:0016021	molecular_function|biological_process|chloroplast|integral component of membrane
AT5G48657	0	0.18944383	0.61	0.318	0	1	1.918	AT5G48657	protein_coding	defense protein-related [Source:TAIR;Acc:AT5G48657]		GO:0003674,GO:0005634,GO:0008150,GO:0016021	molecular_function|nucleus|biological_process|integral component of membrane
RPL40B	0	0.18924783	0.961	0.783	0	1	1.227	AT3G52590	protein_coding	Ubiquitin-60S ribosomal protein L40-1 [Source:UniProtKB/Swiss-Prot;Acc:B9DHA6]				path:ath03010	Ribosome
CPN60A1	0	0.188881532	0.851	0.542	0	1	1.57	AT2G28000	protein_coding	SLP [Source:UniProtKB/TrEMBL;Acc:A0A178VZW6]
ndhU	0	0.188755151	0.613	0.24	0	1	2.554	AT5G21430	protein_coding	NdhU [Source:UniProtKB/TrEMBL;Acc:A0A178UN62]
AT1G01170	0	0.188714482	0.783	0.414	0	1	1.891	AT1G01170	protein_coding	At1g01170 [Source:UniProtKB/TrEMBL;Acc:Q2HIQ2]		GO:0003674,GO:0016021,GO:0005739,GO:0016020	molecular_function|integral component of membrane|mitochondrion|membrane
BOLA4	0	0.188261149	0.726	0.404	0	1	1.797	AT5G17560	protein_coding	Protein BOLA4, chloroplastic/mitochondrial [Source:UniProtKB/Swiss-Prot;Acc:Q9LF68]
AT1G52510	0	0.187835336	0.595	0.252	0	1	2.361	AT1G52510	protein_coding	Alpha/beta-Hydrolases superfamily protein [Source:UniProtKB/TrEMBL;Acc:Q8VZ57]		GO:0005737,GO:0009507,GO:0016787,GO:0009941,GO:0009570	cytoplasm|chloroplast|hydrolase activity|chloroplast envelope|chloroplast stroma
AT4G09620	0	0.187785202	0.51	0.191	0	1	2.67	AT4G09620	protein_coding	Mitochondrial transcription termination factor family protein [Source:UniProtKB/TrEMBL;Acc:F4JK28]		GO:0003690,GO:0005739,GO:0006355,GO:0009507	double-stranded DNA binding|mitochondrion|regulation of transcription, DNA-templated|chloroplast
AT3G19240	0	0.187726023	0.718	0.427	0	1	1.681	AT3G19240	protein_coding	Dem protein [Source:UniProtKB/TrEMBL;Acc:Q9LJK5]		GO:0003674,GO:0005737	molecular_function|cytoplasm
AT5G05200	0	0.187482992	0.531	0.204	0	1	2.603	AT5G05200	protein_coding	Uncharacterized aarF domain-containing protein kinase At5g05200, chloroplastic [Source:UniProtKB/Swiss-Prot;Acc:Q9ASX5]		GO:0005524,GO:0005886,GO:0016301,GO:0016310,GO:0010287,GO:0009507	ATP binding|plasma membrane|kinase activity|phosphorylation|plastoglobule|chloroplast
THF1	0	0.187154459	0.796	0.434	0	1	1.834	AT2G20890	protein_coding	THF1 [Source:UniProtKB/TrEMBL;Acc:A0A178VVV5]
TOC33	0	0.186749404	0.641	0.295	0	1	2.173	AT1G02280	protein_coding	Translocase of chloroplast 33, chloroplastic [Source:UniProtKB/Swiss-Prot;Acc:O23680]		GO:0005525,GO:0015450,GO:0016021,GO:0046872,GO:0009707,GO:0009941,GO:0003924,GO:0042802,GO:0005515,GO:0009507,GO:0042803,GO:0005622,GO:0005623,GO:0045036	GTP binding|P-P-bond-hydrolysis-driven protein transmembrane transporter activity|integral component of membrane|metal ion binding|chloroplast outer membrane|chloroplast envelope|GTPase activity|identical protein binding|protein binding|chloroplast|protein homodimerization activity|intracellular|cell|protein targeting to chloroplast
AT5G59250	0	0.186320306	0.465	0.157	0	1	2.962	AT5G59250	protein_coding	D-xylose-proton symporter-like 3, chloroplastic [Source:UniProtKB/Swiss-Prot;Acc:Q0WWW9]
AT5G58330	0	0.186318564	0.804	0.448	0	1	1.795	AT5G58330	protein_coding	Malate dehydrogenase [NADP], chloroplastic [Source:UniProtKB/Swiss-Prot;Acc:Q8H1E2]				path:ath01200,path:ath00620,path:ath00710	Carbon metabolism|Pyruvate metabolism|Carbon fixation in photosynthetic organisms
GPX1	0	0.185743398	0.791	0.439	0	1	1.802	AT2G25080	protein_coding	Phospholipid hydroperoxide glutathione peroxidase 1, chloroplastic [Source:UniProtKB/Swiss-Prot;Acc:P52032]		GO:0004602,GO:0006979,GO:0009507,GO:0047066,GO:0055114,GO:0009941,GO:0009535,GO:0009570	glutathione peroxidase activity|response to oxidative stress|chloroplast|phospholipid-hydroperoxide glutathione peroxidase activity|oxidation-reduction process|chloroplast envelope|chloroplast thylakoid membrane|chloroplast stroma	path:ath00590,path:ath00480	Arachidonic acid metabolism|Glutathione metabolism
RPL18AA.1	0	0.185382945	0.765	0.432	0	1	1.771	AT1G29970	protein_coding	60S ribosomal protein L18A-1 [Source:UniProtKB/TrEMBL;Acc:A8MRF3]		GO:0003735,GO:0005737,GO:0005840,GO:0006412,GO:0016021,GO:0005829	structural constituent of ribosome|cytoplasm|ribosome|translation|integral component of membrane|cytosol	path:ath03010	Ribosome
AT4G29950	0	0.18529541	0.668	0.362	0	1	1.845	AT4G29950	protein_coding	Ypt/Rab-GAP domain of gyp1p superfamily protein [Source:UniProtKB/TrEMBL;Acc:Q9SZR5]		GO:0005737	cytoplasm
AT2G24550	0	0.185272961	0.822	0.526	0	1	1.563	AT2G24550	protein_coding	At2g24550/F25P17.15 [Source:UniProtKB/TrEMBL;Acc:Q945P6]		GO:0003674,GO:0005634,GO:0008150	molecular_function|nucleus|biological_process
AT3G56680	0	0.184666244	0.689	0.353	0	1	1.952	AT3G56680	protein_coding	AT3g56680/T8M16_10 [Source:UniProtKB/TrEMBL;Acc:Q9LET8]		GO:0003676,GO:0005737,GO:0008150	nucleic acid binding|cytoplasm|biological_process
NDHF	0	0.183535318	0.785	0.409	0	1	1.919	--	--	--	--	--	--	--	--
AT2G25297	0	0.183432638	0.395	0.216	0	1	1.829	AT2G25297	protein_coding
RPS18C.1	0	0.183129477	0.836	0.506	0	1	1.652	AT1G34030	protein_coding	40S ribosomal protein S18 [Source:UniProtKB/Swiss-Prot;Acc:P34788]		GO:0003735,GO:0005737,GO:0006412,GO:0015935,GO:0042254,GO:0005886,GO:0022626,GO:0005618,GO:0005774,GO:0016020,GO:0022627,GO:0005515,GO:0005829,GO:0009506,GO:0005794	structural constituent of ribosome|cytoplasm|translation|small ribosomal subunit|ribosome biogenesis|plasma membrane|cytosolic ribosome|cell wall|vacuolar membrane|membrane|cytosolic small ribosomal subunit|protein binding|cytosol|plasmodesma|Golgi apparatus	path:ath03010	Ribosome
AT5G66052	0	0.182740752	0.74	0.426	0	1	1.737	AT5G66052	protein_coding	Transmembrane protein [Source:UniProtKB/TrEMBL;Acc:Q8GW83]		GO:0003674,GO:0008150,GO:0016021	molecular_function|biological_process|integral component of membrane
GB1	0	0.182348849	0.744	0.388	0	1	1.918	AT4G34460	protein_coding	ELK4 [Source:UniProtKB/TrEMBL;Acc:A0A178V0Y1]		GO:0005622,GO:0007264,GO:0015031,GO:0005525	intracellular|small GTPase mediated signal transduction|protein transport|GTP binding
AT1G72416	0	0.182144895	0.47	0.253	0	1	1.858	AT1G72416	protein_coding	Chaperone DnaJ-domain superfamily protein [Source:UniProtKB/TrEMBL;Acc:B3H5X6]		GO:0005737,GO:0016021	cytoplasm|integral component of membrane
GAPA-2	0	0.181731058	0.855	0.541	0	1	1.58	AT1G12900	protein_coding	glyceraldehyde 3-phosphate dehydrogenase A subunit 2 [Source:TAIR;Acc:AT1G12900]				path:ath01200,path:ath00710	Carbon metabolism|Carbon fixation in photosynthetic organisms
AT1G71500	0	0.181683968	0.893	0.567	0	1	1.575	AT1G71500	protein_coding	Rieske (2Fe-2S) domain-containing protein [Source:UniProtKB/TrEMBL;Acc:Q9C9I7]
ARL8A	0	0.181677658	0.744	0.42	0	1	1.771	AT3G49870	protein_coding	ADP-ribosylation factor-like protein 8a [Source:UniProtKB/Swiss-Prot;Acc:Q8VY57]
PEP3	0	0.181587432	0.664	0.407	0	1	1.631	AT5G64905	protein_coding	Elicitor peptide 3 [Source:UniProtKB/Swiss-Prot;Acc:Q8LAX3]
ATDI19	0	0.181279253	0.94	0.698	0	1	1.347	AT1G56280	protein_coding	drought-induced 19 [Source:TAIR;Acc:AT1G56280]
VTE3	0	0.181114133	0.794	0.417	0	1	1.904	AT3G63410	protein_coding	2-methyl-6-phytyl-1,4-hydroquinone methyltransferase, chloroplastic [Source:UniProtKB/Swiss-Prot;Acc:Q9LY74]				path:ath00130	Ubiquinone and other terpenoid-quinone biosynthesis
OPR2	0	0.181043537	0.695	0.446	0	1	1.558	AT1G76690	protein_coding	OPR2 [Source:UniProtKB/TrEMBL;Acc:A0A178W9S3]		GO:0003959,GO:0005622,GO:0005737,GO:0010181,GO:0031408,GO:0055114,GO:0009611,GO:0009695,GO:0016629	NADPH dehydrogenase activity|intracellular|cytoplasm|FMN binding|oxylipin biosynthetic process|oxidation-reduction process|response to wounding|jasmonic acid biosynthetic process|12-oxophytodienoate reductase activity	path:ath00592	alpha-Linolenic acid metabolism
WRKY18	0	0.180848321	0.842	0.56	0	1	1.504	AT4G31800	protein_coding	WRKY like transcription factor [Source:UniProtKB/TrEMBL;Acc:Q0WTZ3]		GO:0003700,GO:0005634,GO:0006351,GO:0006355,GO:0043565,GO:0031347,GO:0009751,GO:0042742,GO:0005515,GO:0042802,GO:0050832,GO:0050691,GO:0010200,GO:0002237	transcription factor activity, sequence-specific DNA binding|nucleus|transcription, DNA-templated|regulation of transcription, DNA-templated|sequence-specific DNA binding|regulation of defense response|response to salicylic acid|defense response to bacterium|protein binding|identical protein binding|defense response to fungus|regulation of defense response to virus by host|response to chitin|resp…
CRR3	0	0.180188323	0.561	0.227	0	1	2.471	AT2G01590	protein_coding	CRR3 [Source:UniProtKB/TrEMBL;Acc:A0A178VVT4]		GO:0003674,GO:0009507,GO:0009535,GO:0016021,GO:0009773,GO:0010598,GO:0016020	molecular_function|chloroplast|chloroplast thylakoid membrane|integral component of membrane|photosynthetic electron transport in photosystem I|NAD(P)H dehydrogenase complex (plastoquinone)|membrane
TIC62	0	0.180155691	0.44	0.14	0	1	3.143	AT3G18890	protein_coding	Protein TIC 62, chloroplastic [Source:UniProtKB/Swiss-Prot;Acc:Q8H0U5]
AT1G74730	0	0.180039861	0.583	0.268	0	1	2.175	AT1G74730	protein_coding	Transmembrane protein, putative (DUF1118) [Source:UniProtKB/TrEMBL;Acc:Q94F10]		GO:0003674,GO:0008150,GO:0009507,GO:0016021,GO:0009535,GO:0009534	molecular_function|biological_process|chloroplast|integral component of membrane|chloroplast thylakoid membrane|chloroplast thylakoid
AT1G08110	0	0.179647443	0.727	0.376	0	1	1.934	AT1G08110	protein_coding	Lactoylglutathione lyase [Source:UniProtKB/TrEMBL;Acc:B9DH52]		GO:0004462,GO:0005975,GO:0009507,GO:0046872,GO:0005516,GO:0046686,GO:0005829	lactoylglutathione lyase activity|carbohydrate metabolic process|chloroplast|metal ion binding|calmodulin binding|response to cadmium ion|cytosol	path:ath00620	Pyruvate metabolism
GATB	0	0.179458635	0.507	0.186	0	1	2.726	AT1G48520	protein_coding	Glutamyl-tRNA(Gln) amidotransferase subunit B, chloroplastic/mitochondrial [Source:UniProtKB/Swiss-Prot;Acc:Q9FV81]		GO:0005524,GO:0005739,GO:0006424,GO:0016740,GO:0016884,GO:0032543,GO:0050567,GO:0070681,GO:0009570,GO:0009507	ATP binding|mitochondrion|glutamyl-tRNA aminoacylation|transferase activity|carbon-nitrogen ligase activity, with glutamine as amido-N-donor|mitochondrial translation|glutaminyl-tRNA synthase (glutamine-hydrolyzing) activity|glutaminyl-tRNAGln biosynthesis via transamidation|chloroplast stroma|chloroplast	path:ath00970	Aminoacyl-tRNA biosynthesis
AT2G27830	0	0.179199876	0.649	0.412	0	1	1.575	AT2G27830	protein_coding	Expressed protein [Source:UniProtKB/TrEMBL;Acc:Q9ZUY4]		GO:0003674,GO:0005634	molecular_function|nucleus
RPS5A	0	0.179096568	0.755	0.413	0	1	1.828	AT2G37270	protein_coding	40S ribosomal protein S5-1 [Source:UniProtKB/Swiss-Prot;Acc:Q9ZUT9]		GO:0000028,GO:0003729,GO:0003735,GO:0005737,GO:0005840,GO:0006412,GO:0019843,GO:0022627,GO:0009507,GO:0005773,GO:0022626,GO:0005618,GO:0005886,GO:0009506	ribosomal small subunit assembly|mRNA binding|structural constituent of ribosome|cytoplasm|ribosome|translation|rRNA binding|cytosolic small ribosomal subunit|chloroplast|vacuole|cytosolic ribosome|cell wall|plasma membrane|plasmodesma	path:ath03010	Ribosome
AMI1	0	0.1788006	0.668	0.306	0	1	2.183	AT1G08980	protein_coding	Amidase 1 [Source:UniProtKB/Swiss-Prot;Acc:Q9FR37]		GO:0004040,GO:0016884,GO:0009684,GO:0016810,GO:0043864,GO:0005737,GO:0005829	amidase activity|carbon-nitrogen ligase activity, with glutamine as amido-N-donor|indoleacetic acid biosynthetic process|hydrolase activity, acting on carbon-nitrogen (but not peptide) bonds|indoleacetamide hydrolase activity|cytoplasm|cytosol
HCF101	0	0.178529324	0.526	0.196	0	1	2.684	AT3G24430	protein_coding	Fe-S cluster assembly factor HCF101, chloroplastic [Source:UniProtKB/Swiss-Prot;Acc:Q6STH5]		GO:0005524,GO:0009507,GO:0046872,GO:0016226,GO:0051536,GO:0009570	ATP binding|chloroplast|metal ion binding|iron-sulfur cluster assembly|iron-sulfur cluster binding|chloroplast stroma
AT2G06025	0	0.178381014	0.665	0.332	0	1	2.003	AT2G06025	protein_coding	Acyl-CoA N-acyltransferases (NAT) superfamily protein [Source:UniProtKB/TrEMBL;Acc:Q8GUT5]		GO:0008080	N-acetyltransferase activity
AT5G13190	0	0.1782296	0.943	0.742	0	1	1.271	AT5G13190	protein_coding	CONTAINS InterPro DOMAIN/s: LPS-induced tumor necrosis factor alpha factor (InterPro:IPR006629); Ha. [Source:TAIR;Acc:AT5G13190]
AGP20	0	0.178102447	0.849	0.534	0	1	1.59	AT3G61640	protein_coding	Arabinogalactan protein 20 [Source:UniProtKB/Swiss-Prot;Acc:Q9M373]		GO:0005886,GO:0008150,GO:0031225	plasma membrane|biological_process|anchored component of membrane
IQD22	0	0.17749403	0.479	0.202	0	1	2.371	AT4G23060	protein_coding	Calmodulin binding protein IQD22 [Source:UniProtKB/TrEMBL;Acc:Q2NNE0]		GO:0005516,GO:0005634,GO:0009739	calmodulin binding|nucleus|response to gibberellin
ATL56	0	0.17746944	0.407	0.159	0	1	2.56	AT2G18670	protein_coding	RING-H2 finger protein ATL56 [Source:UniProtKB/Swiss-Prot;Acc:Q9ZV51]		GO:0005634,GO:0008270,GO:0016021,GO:0016567	nucleus|zinc ion binding|integral component of membrane|protein ubiquitination
TAT3	0	0.176729103	0.309	0.14	0	1	2.207	AT2G24850	protein_coding	Probable aminotransferase TAT3 [Source:UniProtKB/Swiss-Prot;Acc:Q9SK47]		GO:0005737,GO:0006520,GO:0008483,GO:0009058,GO:0030170,GO:0009611,GO:0004838,GO:0009753	cytoplasm|cellular amino acid metabolic process|transaminase activity|biosynthetic process|pyridoxal phosphate binding|response to wounding|L-tyrosine:2-oxoglutarate aminotransferase activity|response to jasmonic acid	path:ath01230,path:ath00270,path:ath00350,path:ath00360,path:ath00400,path:ath00130,path:ath00950,path:ath00960	Biosynthesis of amino acids|Cysteine and methionine metabolism|Tyrosine metabolism|Phenylalanine metabolism|Phenylalanine, tyrosine and tryptophan biosynthesis|Ubiquinone and other terpenoid-quinone biosynthesis|Isoquinoline alkaloid biosynthesis|Tropane, piperidine and pyridine alkaloid biosynthesis
AT2G32500	0	0.176645807	0.458	0.16	0	1	2.863	AT2G32500	protein_coding	At2g32500 [Source:UniProtKB/TrEMBL;Acc:Q67XD6]		GO:0003674,GO:0008150	molecular_function|biological_process
AT4G33480	0	0.176300225	0.486	0.184	0	1	2.641	AT4G33480	protein_coding	At4g33480 [Source:UniProtKB/TrEMBL;Acc:A2RVW1]		GO:0003674,GO:0008150,GO:0009507	molecular_function|biological_process|chloroplast
AT5G45170	0	0.176282009	0.493	0.191	0	1	2.581	AT5G45170	protein_coding	At5g45170 [Source:UniProtKB/TrEMBL;Acc:Q6NMA9]		GO:0008150,GO:0009507,GO:0016787,GO:0009570	biological_process|chloroplast|hydrolase activity|chloroplast stroma
VPS60.1	0	0.176238847	0.818	0.498	0	1	1.643	AT3G10640	protein_coding	Vacuolar protein sorting-associated protein 60.1 [Source:UniProtKB/Swiss-Prot;Acc:Q9LPN5]		GO:0005634,GO:0005737,GO:0007034,GO:0016192,GO:0005515	nucleus|cytoplasm|vacuolar transport|vesicle-mediated transport|protein binding	path:ath04144	Endocytosis
FD3	0	0.176181914	0.745	0.499	0	1	1.493	AT2G27510	protein_coding	Ferredoxin [Source:UniProtKB/TrEMBL;Acc:A0A178VWS0]		GO:0009055,GO:0009507,GO:0022900,GO:0046872,GO:0051537,GO:0009536	electron carrier activity|chloroplast|electron transport chain|metal ion binding|2 iron, 2 sulfur cluster binding|plastid	path:ath00195	Photosynthesis
BAM3	0	0.175864198	0.555	0.277	0	1	2.004	AT4G17090	protein_coding	Beta-amylase 3, chloroplastic [Source:UniProtKB/Swiss-Prot;Acc:O23553]		GO:0004674,GO:0005524,GO:0005886,GO:0006468,GO:0007169,GO:0016021,GO:0030154,GO:0010075,GO:0048437	protein serine/threonine kinase activity|ATP binding|plasma membrane|protein phosphorylation|transmembrane receptor protein tyrosine kinase signaling pathway|integral component of membrane|cell differentiation|regulation of meristem growth|floral organ development	path:ath00500	Starch and sucrose metabolism
AT2G29310	0	0.175746871	0.41	0.138	0	1	2.971	AT2G29310	protein_coding	Tropinone reductase homolog At2g29310 [Source:UniProtKB/Swiss-Prot;Acc:Q9ZW14]		GO:0016491,GO:0055114	oxidoreductase activity|oxidation-reduction process	path:ath00960	Tropane, piperidine and pyridine alkaloid biosynthesis
GATA	0	0.175704047	0.53	0.209	0	1	2.536	AT3G25660	protein_coding	Glutamyl-tRNA(Gln) amidotransferase subunit A, chloroplastic/mitochondrial [Source:UniProtKB/Swiss-Prot;Acc:Q9LI77]		GO:0005524,GO:0005739,GO:0009507,GO:0030956,GO:0032543,GO:0050567,GO:0070681,GO:0009570	ATP binding|mitochondrion|chloroplast|glutamyl-tRNA(Gln) amidotransferase complex|mitochondrial translation|glutaminyl-tRNA synthase (glutamine-hydrolyzing) activity|glutaminyl-tRNAGln biosynthesis via transamidation|chloroplast stroma	path:ath00970	Aminoacyl-tRNA biosynthesis
ERF010	0	0.175312697	0.449	0.186	0	1	2.414	AT5G67190	protein_coding	Ethylene-responsive transcription factor ERF010 [Source:UniProtKB/Swiss-Prot;Acc:Q9FH94]	AT5G67190.1
PSBY	0	0.175130087	0.9	0.62	0	1	1.452	AT1G67740	protein_coding	Putative uncharacterized protein [Source:UniProtKB/TrEMBL;Acc:Q549N8]		GO:0009507,GO:0015979,GO:0016021,GO:0030095,GO:0030145,GO:0009535,GO:0009523,GO:0009533	chloroplast|photosynthesis|integral component of membrane|chloroplast photosystem II|manganese ion binding|chloroplast thylakoid membrane|photosystem II|chloroplast stromal thylakoid	path:ath00195	Photosynthesis
CML45	0	0.175078349	0.651	0.355	0	1	1.834	AT3G29000	protein_coding	Probable calcium-binding protein CML45 [Source:UniProtKB/Swiss-Prot;Acc:Q9MBG5]		GO:0005509,GO:0005886,GO:0008150	calcium ion binding|plasma membrane|biological_process
LPAT1	0	0.174938157	0.535	0.22	0	1	2.432	AT4G30580	protein_coding	1-acyl-sn-glycerol-3-phosphate acyltransferase 1, chloroplastic [Source:UniProtKB/Swiss-Prot;Acc:Q8GXU8]				path:ath00561,path:ath00564	Glycerolipid metabolism|Glycerophospholipid metabolism
ERD15	0	0.174862373	0.999	0.994	0	1	1.005	AT2G41430	protein_coding	LSR1 [Source:UniProtKB/TrEMBL;Acc:A0A178VWR6]		GO:0009617,GO:0005737,GO:0009644,GO:0005515,GO:0009414	response to bacterium|cytoplasm|response to high light intensity|protein binding|response to water deprivation
AFP4	0	0.174590446	0.508	0.237	0	1	2.143	AT3G02140	protein_coding	TMAC2 [Source:UniProtKB/TrEMBL;Acc:A0A178VMX2]
AT1G16840	0	0.173712581	0.807	0.5	0	1	1.614	AT1G16840	protein_coding	At1g16840/F17F16.27 [Source:UniProtKB/TrEMBL;Acc:Q8W589]		GO:0003674,GO:0008150,GO:0009507	molecular_function|biological_process|chloroplast
ATR2	0	0.173709014	0.962	0.753	0	1	1.278	AT4G30210	protein_coding	P450 reductase 2 [Source:TAIR;Acc:AT4G30210]		GO:0005506,GO:0005789,GO:0010181,GO:0016021,GO:0030586,GO:0055114,GO:0003958,GO:0005783,GO:0009507,GO:0009698	iron ion binding|endoplasmic reticulum membrane|FMN binding|integral component of membrane|[methionine synthase] reductase activity|oxidation-reduction process|NADPH-hemoprotein reductase activity|endoplasmic reticulum|chloroplast|phenylpropanoid metabolic process
AT4G28030	0	0.173485543	0.613	0.272	0	1	2.254	AT4G28030	protein_coding	AT4g28030/T13J8_140 [Source:UniProtKB/TrEMBL;Acc:Q94AC8]		GO:0008080,GO:0009507	N-acetyltransferase activity|chloroplast
AT2G36630	0	0.173416199	0.395	0.163	0	1	2.423	AT2G36630	protein_coding	Sulfite exporter TauE/SafE family protein 4 [Source:UniProtKB/Swiss-Prot;Acc:Q8S9J0]		GO:0016021	integral component of membrane
AT5G53490	0	0.173414913	0.657	0.302	0	1	2.175	AT5G53490	protein_coding	Tetratricopeptide repeat (TPR)-like superfamily protein [Source:TAIR;Acc:AT5G53490]		GO:0003674,GO:0005576,GO:0008150,GO:0009507,GO:0009543,GO:0016021,GO:0031977,GO:0009579,GO:0009535,GO:0009570,GO:0005515,GO:0009534	molecular_function|extracellular region|biological_process|chloroplast|chloroplast thylakoid lumen|integral component of membrane|thylakoid lumen|thylakoid|chloroplast thylakoid membrane|chloroplast stroma|protein binding|chloroplast thylakoid
RPL31	0	0.172457463	0.92	0.672	0	1	1.369	AT1G75350	protein_coding	50S ribosomal protein L31, chloroplastic [Source:UniProtKB/Swiss-Prot;Acc:Q9FWS4]				path:ath03010	Ribosome
CZF1	0	0.17238164	0.923	0.666	0	1	1.386	AT2G40140	protein_coding	Zinc finger CCCH domain-containing protein 29 [Source:UniProtKB/Swiss-Prot;Acc:Q9XEE6]		GO:0003677,GO:0005634,GO:0046872,GO:0003700,GO:0006355,GO:0009409,GO:0050832,GO:0010200	DNA binding|nucleus|metal ion binding|transcription factor activity, sequence-specific DNA binding|regulation of transcription, DNA-templated|response to cold|defense response to fungus|response to chitin
AT1G49500	0	0.171971472	0.485	0.227	0	1	2.137	AT1G49500	protein_coding	At1g49500/F13F21_6 [Source:UniProtKB/TrEMBL;Acc:Q9XIB7]		GO:0003674,GO:0008150	molecular_function|biological_process
DHAR3	0	0.171421813	0.688	0.309	0	1	2.227	AT5G16710	protein_coding	DHAR3 [Source:UniProtKB/TrEMBL;Acc:A0A178UIL9]		GO:0004364,GO:0006749,GO:0009507,GO:0045174,GO:0010731,GO:0009941,GO:0009570,GO:0009735	glutathione transferase activity|glutathione metabolic process|chloroplast|glutathione dehydrogenase (ascorbate) activity|protein glutathionylation|chloroplast envelope|chloroplast stroma|response to cytokinin
AT2G43945	0	0.171419232	0.603	0.272	0	1	2.217	AT2G43945	protein_coding	unknown protein; LOCATED IN: chloroplast; BEST Arabidopsis thaliana protein match is: unknown protein (TAIR:AT3G59870.1); Ha. [Source:TAIR;Acc:AT2G43945]		GO:0009507,GO:0009570	chloroplast|chloroplast stroma
AT5G46080	0	0.171392031	0.531	0.272	0	1	1.952	AT5G46080	protein_coding	Protein kinase superfamily protein [Source:UniProtKB/TrEMBL;Acc:Q9FNL4]		GO:0004674,GO:0005524,GO:0005886,GO:0006468,GO:0016021,GO:0016301,GO:0016310	protein serine/threonine kinase activity|ATP binding|plasma membrane|protein phosphorylation|integral component of membrane|kinase activity|phosphorylation
RPS12A	0	0.171259934	0.925	0.658	0	1	1.406	AT1G15930	protein_coding	40S ribosomal protein S12-1 [Source:UniProtKB/Swiss-Prot;Acc:Q9S9P1]		GO:0005737,GO:0006412,GO:0003735,GO:0022626,GO:0046686,GO:0009651,GO:0022627,GO:0005829	cytoplasm|translation|structural constituent of ribosome|cytosolic ribosome|response to cadmium ion|response to salt stress|cytosolic small ribosomal subunit|cytosol	path:ath03010	Ribosome
SAP3	0	0.171220081	0.915	0.721	0	1	1.269	AT2G27580	protein_coding	Zinc finger A20 and AN1 domain-containing stress-associated protein 3 [Source:UniProtKB/Swiss-Prot;Acc:Q9ZNU9]		GO:0003677,GO:0005634,GO:0008150,GO:0008270	DNA binding|nucleus|biological_process|zinc ion binding
GSTU17	0	0.171111788	0.887	0.704	0	1	1.26	AT1G10370	protein_coding	Glutathione S-transferase U17 [Source:UniProtKB/Swiss-Prot;Acc:Q9FUS8]				path:ath00480	Glutathione metabolism
VAR2	0	0.170935605	0.869	0.548	0	1	1.586	AT2G30950	protein_coding	FtsH extracellular protease family [Source:TAIR;Acc:AT2G30950]
HYH	0	0.17060638	0.561	0.299	0	1	1.876	AT3G17609	protein_coding	HYH [Source:UniProtKB/TrEMBL;Acc:A0A178VIU6]		GO:0003677,GO:0003700,GO:0005634,GO:0006351,GO:0006355,GO:0009585,GO:0043565,GO:0005515,GO:0010224,GO:0080167	DNA binding|transcription factor activity, sequence-specific DNA binding|nucleus|transcription, DNA-templated|regulation of transcription, DNA-templated|red, far-red light phototransduction|sequence-specific DNA binding|protein binding|response to UV-B|response to karrikin
APXT	0	0.170517442	0.558	0.221	0	1	2.525	AT1G77490	protein_coding	L-ascorbate peroxidase T, chloroplastic [Source:UniProtKB/Swiss-Prot;Acc:Q42593]				path:ath00053,path:ath00480	Ascorbate and aldarate metabolism|Glutathione metabolism
AT2G41905	0	0.170485937	0.405	0.168	0	1	2.411	AT2G41905	protein_coding	At2g41905 [Source:UniProtKB/TrEMBL;Acc:Q3EBI2]		GO:0003674,GO:0005886,GO:0008150,GO:0016021,GO:0016020	molecular_function|plasma membrane|biological_process|integral component of membrane|membrane
SQD1	0	0.170341036	0.488	0.204	0	1	2.392	AT4G33030	protein_coding	UDP-sulfoquinovose synthase, chloroplastic [Source:UniProtKB/Swiss-Prot;Acc:O48917]		GO:0009507,GO:0046507,GO:0050662,GO:0008146,GO:0009247,GO:0046506,GO:0016036,GO:0008270	chloroplast|UDPsulfoquinovose synthase activity|coenzyme binding|sulfotransferase activity|glycolipid biosynthetic process|sulfolipid biosynthetic process|cellular response to phosphate starvation|zinc ion binding	path:ath00520,path:ath00561	Amino sugar and nucleotide sugar metabolism|Glycerolipid metabolism
AT3G06760	0	0.170092219	0.778	0.436	0	1	1.784	AT3G06760	protein_coding	Drought-responsive family protein [Source:UniProtKB/TrEMBL;Acc:F4JC45]		GO:0005634,GO:0009414,GO:0009507,GO:0048471	nucleus|response to water deprivation|chloroplast|perinuclear region of cytoplasm
AT2G17705	0	0.16972848	0.711	0.431	0	1	1.65	AT2G17705	protein_coding	Methionine-S-oxide reductase [Source:UniProtKB/TrEMBL;Acc:Q6RF46]		GO:0009507,GO:0033743,GO:0055114,GO:0005886	chloroplast|peptide-methionine (R)-S-oxide reductase activity|oxidation-reduction process|plasma membrane
TIFY10B	0	0.169444117	0.621	0.321	0	1	1.935	AT1G74950	protein_coding	TIFY10B [Source:UniProtKB/TrEMBL;Acc:A0A178WA69]		GO:0003714,GO:0005634,GO:0006351,GO:0006355,GO:0006952,GO:0031347,GO:1903507,GO:2000022,GO:0009753,GO:0009611,GO:0005515	transcription corepressor activity|nucleus|transcription, DNA-templated|regulation of transcription, DNA-templated|defense response|regulation of defense response|negative regulation of nucleic acid-templated transcription|regulation of jasmonic acid mediated signaling pathway|response to jasmonic acid|response to wounding|protein binding	path:ath04075	Plant hormone signal transduction
AT2G02060	0	0.169427597	0.355	0.169	0	1	2.101	AT2G02060	protein_coding	Glycosyltransferase [Source:UniProtKB/TrEMBL;Acc:Q7X887]	AT2G02060.1	GO:0003677,GO:0005634,GO:0006351,GO:0016740,GO:0003700,GO:0006355	DNA binding|nucleus|transcription, DNA-templated|transferase activity|transcription factor activity, sequence-specific DNA binding|regulation of transcription, DNA-templated
AT1G68440	0	0.169293818	0.895	0.651	0	1	1.375	AT1G68440	protein_coding	At1g68440/T2E12_1 [Source:UniProtKB/TrEMBL;Acc:Q9M9C9]		GO:0003674,GO:0005634,GO:0008150,GO:0016021	molecular_function|nucleus|biological_process|integral component of membrane
AT4G35250	0	0.16928662	0.557	0.228	0	1	2.443	AT4G35250	protein_coding	HCF244 [Source:UniProtKB/TrEMBL;Acc:A0A178UXV2]
PAM71	0	0.168841861	0.41	0.133	0	1	3.083	AT1G64150	protein_coding	Protein PAM71, chloroplastic [Source:UniProtKB/Swiss-Prot;Acc:Q94AX5]
AT1G78070	0	0.168466818	0.629	0.318	0	1	1.978	AT1G78070	protein_coding	At1g78070/F28K19_28 [Source:UniProtKB/TrEMBL;Acc:Q94JT6]		GO:0003674,GO:0005737,GO:0008150,GO:0080008	molecular_function|cytoplasm|biological_process|Cul4-RING E3 ubiquitin ligase complex
AT1G64680	0	0.168312294	0.635	0.271	0	1	2.343	AT1G64680	protein_coding	At1g64680 [Source:UniProtKB/TrEMBL;Acc:Q9SGU7]		GO:0003674,GO:0008150,GO:0009534,GO:0009941	molecular_function|biological_process|chloroplast thylakoid|chloroplast envelope
AT1G21680	0	0.167921519	0.547	0.242	0	1	2.26	AT1G21680	protein_coding	DPP6 N-terminal domain-like protein [Source:UniProtKB/TrEMBL;Acc:Q9XI10]		GO:0003674,GO:0005576,GO:0008150,GO:0005773,GO:0005774,GO:0009505	molecular_function|extracellular region|biological_process|vacuole|vacuolar membrane|plant-type cell wall
RPS29C.2	0	0.167718078	0.942	0.718	0	1	1.312	AT4G33865	protein_coding	40S ribosomal protein S29 [Source:UniProtKB/Swiss-Prot;Acc:Q680P8]		GO:0003735,GO:0005840,GO:0006412,GO:0022627	structural constituent of ribosome|ribosome|translation|cytosolic small ribosomal subunit	path:ath03010	Ribosome
AT5G48790	0	0.167275365	0.476	0.179	0	1	2.659	AT5G48790	protein_coding	AT5g48790/K24G6_12 [Source:UniProtKB/TrEMBL;Acc:Q94F50]		GO:0003674,GO:0008150,GO:0009507	molecular_function|biological_process|chloroplast
ACL	0	0.167225092	0.552	0.225	0	1	2.453	AT2G23600	protein_coding	acetone-cyanohydrin lyase [Source:TAIR;Acc:AT2G23600]				path:ath00901	Indole alkaloid biosynthesis
HS1	0	0.166933437	0.836	0.505	0	1	1.655	AT3G17210	protein_coding	Stress-response A/B barrel domain-containing protein HS1 [Source:UniProtKB/Swiss-Prot;Acc:Q9LUV2]
AT3G43540	0	0.166064989	0.453	0.161	0	1	2.814	AT3G43540	protein_coding	Initiation factor 4F subunit (DUF1350) [Source:UniProtKB/TrEMBL;Acc:Q9M236]		GO:0003674,GO:0005576,GO:0008150,GO:0009507	molecular_function|extracellular region|biological_process|chloroplast
RPS20	0	0.166058215	0.835	0.472	0	1	1.769	AT3G15190	protein_coding	PRPS20 [Source:UniProtKB/TrEMBL;Acc:A0A178VMN1]				path:ath03010	Ribosome
MPH1	0	0.165951684	0.689	0.318	0	1	2.167	AT5G07020	protein_coding	Protein MAINTENANCE OF PSII UNDER HIGH LIGHT 1 [Source:UniProtKB/Swiss-Prot;Acc:Q9FL44]
RPS10A	0	0.165403785	0.76	0.401	0	1	1.895	AT4G25740	protein_coding	40S ribosomal protein S10-1 [Source:UniProtKB/Swiss-Prot;Acc:Q9SW09]		GO:0005840,GO:0003735,GO:0006412,GO:0022627,GO:0022626,GO:0016020,GO:0005829	ribosome|structural constituent of ribosome|translation|cytosolic small ribosomal subunit|cytosolic ribosome|membrane|cytosol	path:ath03010	Ribosome
PBP1	0	0.165278356	0.619	0.323	0	1	1.916	AT5G54490	protein_coding	PBP1 [Source:UniProtKB/TrEMBL;Acc:A0A178URF6]		GO:0005509,GO:0005576,GO:0005634,GO:0030246,GO:0005515,GO:0009733,GO:0005829,GO:0006457,GO:0005507,GO:0030234,GO:0051336,GO:0009506	calcium ion binding|extracellular region|nucleus|carbohydrate binding|protein binding|response to auxin|cytosol|protein folding|copper ion binding|enzyme regulator activity|regulation of hydrolase activity|plasmodesma
emb2738	0	0.165214495	0.482	0.189	0	1	2.55	AT3G12080	protein_coding	Emb2738 [Source:UniProtKB/TrEMBL;Acc:A0A384LJ95]		GO:0005525,GO:0005739,GO:0009793,GO:0009507	GTP binding|mitochondrion|embryo development ending in seed dormancy|chloroplast
AT3G02900	0	0.165006501	0.625	0.301	0	1	2.076	AT3G02900	protein_coding	Low-density receptor-like protein [Source:UniProtKB/TrEMBL;Acc:F4IYH7]		GO:0003674,GO:0008150,GO:0016021,GO:0009941,GO:0009536	molecular_function|biological_process|integral component of membrane|chloroplast envelope|plastid
TIP2-1	0	0.164963018	0.618	0.388	0	1	1.593	AT3G16240	protein_coding	Aquaporin TIP2-1 [Source:UniProtKB/Swiss-Prot;Acc:Q41951]
NSL1	0	0.164688936	0.799	0.45	0	1	1.776	AT1G28380	protein_coding	NSL1 [Source:UniProtKB/TrEMBL;Acc:A0A178WFB2]		GO:0003674,GO:0005634,GO:0006955,GO:0008219,GO:0009626,GO:0009651,GO:0010337,GO:0052542	molecular_function|nucleus|immune response|cell death|plant-type hypersensitive response|response to salt stress|regulation of salicylic acid metabolic process|defense response by callose deposition
AT3G63160	0	0.164472358	0.894	0.612	0	1	1.461	AT3G63160	protein_coding	OEP6 [Source:UniProtKB/TrEMBL;Acc:A0A384KZL8]
ADT1	0	0.164322888	0.383	0.14	0	1	2.736	AT1G11790	protein_coding	Arogenate dehydratase [Source:UniProtKB/TrEMBL;Acc:A0A178W336]		GO:0004664,GO:0009094,GO:0009507,GO:0009570,GO:0016597,GO:0047769	prephenate dehydratase activity|L-phenylalanine biosynthetic process|chloroplast|chloroplast stroma|amino acid binding|arogenate dehydratase activity	path:ath01230,path:ath00400	Biosynthesis of amino acids|Phenylalanine, tyrosine and tryptophan biosynthesis
GSTL2	0	0.16428371	0.478	0.178	0	1	2.685	AT3G55040	protein_coding	Glutathione S-transferase L2, chloroplastic [Source:UniProtKB/Swiss-Prot;Acc:Q9M2W2]		GO:0004364,GO:0006749,GO:0009507,GO:0009636,GO:0010731,GO:0009570	glutathione transferase activity|glutathione metabolic process|chloroplast|response to toxic substance|protein glutathionylation|chloroplast stroma	path:ath00480	Glutathione metabolism
AT5G19370	0	0.164248185	0.525	0.212	0	1	2.476	AT5G19370	protein_coding	Rhodanese-like/PpiC domain-containing protein 12, chloroplastic [Source:UniProtKB/Swiss-Prot;Acc:Q93WI0]		GO:0009507,GO:0016853,GO:0009735	chloroplast|isomerase activity|response to cytokinin
ATNOS1	0	0.163591506	0.417	0.151	0	1	2.762	AT3G47450	protein_coding	P-loop containing nucleoside triphosphate hydrolases superfamily protein [Source:TAIR;Acc:AT3G47450]		GO:0004517,GO:0005525,GO:0005739,GO:0009507,GO:0016787,GO:0042254,GO:0055114,GO:0006809,GO:0006979,GO:0009651,GO:0009657,GO:0010027,GO:0010322,GO:0048366,GO:0051246,GO:0003924,GO:0010193	nitric-oxide synthase activity|GTP binding|mitochondrion|chloroplast|hydrolase activity|ribosome biogenesis|oxidation-reduction process|nitric oxide biosynthetic process|response to oxidative stress|response to salt stress|plastid organization|thylakoid membrane organization|regulation of isopentenyl diphosphate biosynthetic process, methylerythritol 4-phosphate pathway|leaf development|regulatio…	path:ath00220,path:ath00330,path:ath04626	Arginine biosynthesis|Arginine and proline metabolism|Plant-pathogen interaction
AT4G34090	0	0.16355237	0.478	0.177	0	1	2.701	AT4G34090	protein_coding	unknown protein; FUNCTIONS IN: molecular_function unknown; INVOLVED IN: biological_process unknown; LOCATED IN: chloroplast, chloroplast stroma; EXPRESSED IN: 22 plant structures; EXPRESSED DURING: 13 growth stages; BEST Arabidopsis thaliana protein /.../ is: unknown protein (TAIR:AT2G23370.1); Ha. [Source:TAIR;Acc:AT4G34090]		GO:0003674,GO:0008150,GO:0009507,GO:0009570	molecular_function|biological_process|chloroplast|chloroplast stroma
ALDH3I1	0	0.163161919	0.474	0.202	0	1	2.347	AT4G34240	protein_coding	Aldehyde dehydrogenase [Source:UniProtKB/TrEMBL;Acc:A0A178UV01]		GO:0004028,GO:0004030,GO:0005737,GO:0005739,GO:0006081,GO:0016620,GO:0055114,GO:0004029,GO:0009414,GO:0009536,GO:0009737,GO:0009507,GO:0009941,GO:0033721	3-chloroallyl aldehyde dehydrogenase activity|aldehyde dehydrogenase [NAD(P)+] activity|cytoplasm|mitochondrion|cellular aldehyde metabolic process|oxidoreductase activity, acting on the aldehyde or oxo group of donors, NAD or NADP as acceptor|oxidation-reduction process|aldehyde dehydrogenase (NAD) activity|response to water deprivation|plastid|response to abscisic acid|chloroplast|chloroplast e…	path:ath00010,path:ath00040,path:ath00053,path:ath00620,path:ath00071,path:ath00561,path:ath00280,path:ath00310,path:ath00330,path:ath00340,path:ath00380,path:ath00410,path:ath00903	Glycolysis / Gluconeogenesis|Pentose and glucuronate interconversions|Ascorbate and aldarate metabolism|Pyruvate metabolism|Fatty acid degradation|Glycerolipid metabolism|Valine, leucine and isoleucine degradation|Lysine degradation|Arginine and proline metabolism|Histidine metabolism|Tryptophan metabolism|beta-Alanine metabolism|Limonene and pinene degradation
AT3G07790	0	0.162740041	0.685	0.363	0	1	1.887	AT3G07790	protein_coding	DGCR14-like protein [Source:UniProtKB/TrEMBL;Acc:Q9S7V6]		GO:0003674,GO:0005634,GO:0008150	molecular_function|nucleus|biological_process
AT5G19120	0	0.162723707	0.67	0.423	0	1	1.584	AT5G19120	protein_coding	AT5g19120/T24G5_20 [Source:UniProtKB/TrEMBL;Acc:Q93VG3]		GO:0005576	extracellular region
ERF011	0	0.162500839	0.781	0.474	0	1	1.648	AT3G50260	protein_coding	Ethylene-responsive transcription factor ERF011 [Source:UniProtKB/Swiss-Prot;Acc:Q9SNE1]	AT3G50260.1
AT4G39040	0	0.162408994	0.617	0.263	0	1	2.346	AT4G39040	protein_coding	At4g39040 [Source:UniProtKB/TrEMBL;Acc:Q9SVI9]
AT4G18950	0	0.162002027	0.975	0.834	0	1	1.169	AT4G18950	protein_coding	AT4g18950/F13C5_120 [Source:UniProtKB/TrEMBL;Acc:Q93Z30]		GO:0005524,GO:0005886,GO:0006468,GO:0007229,GO:0016301,GO:0005634,GO:0005737,GO:0004712,GO:0005829	ATP binding|plasma membrane|protein phosphorylation|integrin-mediated signaling pathway|kinase activity|nucleus|cytoplasm|protein serine/threonine/tyrosine kinase activity|cytosol
AT1G25400	0	0.161687044	0.858	0.58	0	1	1.479	AT1G25400	protein_coding	At1g25400 [Source:UniProtKB/TrEMBL;Acc:Q9C6L0]		GO:0003674,GO:0005634,GO:0008150,GO:0016021	molecular_function|nucleus|biological_process|integral component of membrane
MENB	0	0.161681161	0.47	0.185	0	1	2.541	AT1G60550	protein_coding	1,4-dihydroxy-2-naphthoyl-CoA synthase, peroxisomal [Source:UniProtKB/Swiss-Prot;Acc:Q8GYN9]				path:ath00130	Ubiquinone and other terpenoid-quinone biosynthesis
AT1G30320	0	0.161440129	0.398	0.154	0	1	2.584	AT1G30320	protein_coding	Remorin family protein [Source:UniProtKB/TrEMBL;Acc:Q9C8G3]		GO:0003677,GO:0005737,GO:0005886	DNA binding|cytoplasm|plasma membrane
ACR7	0	0.161303788	0.553	0.255	0	1	2.169	AT4G22780	protein_coding	ACT domain-containing protein ACR7 [Source:UniProtKB/Swiss-Prot;Acc:Q8LJW1]		GO:0008152,GO:0005829,GO:0016597	metabolic process|cytosol|amino acid binding
HR4	0	0.161129746	0.777	0.58	0	1	1.34	AT3G50480	protein_coding	RPW8-like protein 4 [Source:UniProtKB/Swiss-Prot;Acc:Q9SCS6]		GO:0003674,GO:0009507,GO:0009626,GO:0016021,GO:0051707,GO:0009620,GO:0043207,GO:0009609,GO:0009610,GO:0009617,GO:0009723,GO:0009751,GO:0009753	molecular_function|chloroplast|plant-type hypersensitive response|integral component of membrane|response to other organism|response to fungus|response to external biotic stimulus|response to symbiotic bacterium|response to symbiotic fungus|response to bacterium|response to ethylene|response to salicylic acid|response to jasmonic acid
RPL36C	0	0.1610321	0.927	0.679	0	1	1.365	AT5G02450	protein_coding	60S ribosomal protein L36-3 [Source:UniProtKB/Swiss-Prot;Acc:Q9LZ57]		GO:0003735,GO:0005737,GO:0005840,GO:0006412,GO:0005774,GO:0022625,GO:0009506	structural constituent of ribosome|cytoplasm|ribosome|translation|vacuolar membrane|cytosolic large ribosomal subunit|plasmodesma	path:ath03010	Ribosome
CURT1C	0	0.160949016	0.707	0.376	0	1	1.88	AT1G52220	protein_coding	CURT1C [Source:UniProtKB/TrEMBL;Acc:A0A178WBD4]		GO:0003674,GO:0008150,GO:0009507,GO:0016021,GO:0009535	molecular_function|biological_process|chloroplast|integral component of membrane|chloroplast thylakoid membrane
AT2G43540	0	0.16062748	0.478	0.214	0	1	2.234	AT2G43540	protein_coding	At2g43540 [Source:UniProtKB/TrEMBL;Acc:O22868]		GO:0003674,GO:0016021	molecular_function|integral component of membrane
RPP13L4	0	0.160500141	0.682	0.348	0	1	1.96	AT3G50950	protein_coding	Disease resistance RPP13-like protein 4 [Source:UniProtKB/Swiss-Prot;Acc:Q38834]
DAPB1	0	0.160064199	0.404	0.15	0	1	2.693	AT2G44040	protein_coding	4-hydroxy-tetrahydrodipicolinate reductase 1, chloroplastic [Source:UniProtKB/Swiss-Prot;Acc:O80574]		GO:0008839,GO:0009089,GO:0009507,GO:0055114,GO:0070402,GO:0009570	4-hydroxy-tetrahydrodipicolinate reductase|lysine biosynthetic process via diaminopimelate|chloroplast|oxidation-reduction process|NADPH binding|chloroplast stroma	path:ath01230,path:ath00300,path:ath00261	Biosynthesis of amino acids|Lysine biosynthesis|Monobactam biosynthesis
AT1G22630	0	0.159249444	0.528	0.211	0	1	2.502	AT1G22630	protein_coding	At1g22630/F12K8_2 [Source:UniProtKB/TrEMBL;Acc:Q9SKA5]		GO:0031072,GO:0051082,GO:0009507	heat shock protein binding|unfolded protein binding|chloroplast
AT5G54860	0	0.158936863	0.649	0.321	0	1	2.022	AT5G54860	protein_coding	Probable folate-biopterin transporter 4 [Source:UniProtKB/Swiss-Prot;Acc:Q8RWQ5]		GO:0005215,GO:0006810,GO:0016020,GO:0016021	transporter activity|transport|membrane|integral component of membrane
DTX50	0	0.158711929	0.582	0.274	0	1	2.124	AT5G52050	protein_coding	Protein DETOXIFICATION 50 [Source:UniProtKB/Swiss-Prot;Acc:Q9FJ87]
AT5G14260	0	0.158705881	0.566	0.248	0	1	2.282	AT5G14260	protein_coding	Rubisco methyltransferase family protein [Source:UniProtKB/TrEMBL;Acc:Q8VZB5]		GO:0009507,GO:0009570	chloroplast|chloroplast stroma
TIM22-2	0	0.158672521	0.521	0.218	0	1	2.39	AT4G26670	protein_coding	Chloroplastic import inner membrane translocase subunit TIM22-2 [Source:UniProtKB/Swiss-Prot;Acc:Q94EH2]
TROL	0	0.158307752	0.694	0.34	0	1	2.041	AT4G01050	protein_coding	thylakoid rhodanese-like [Source:TAIR;Acc:AT4G01050]
AT5G03990	0	0.157988386	0.372	0.142	0	1	2.62	AT5G03990	protein_coding	FK506-binding-like protein [Source:UniProtKB/TrEMBL;Acc:Q93XY4]		GO:0003674,GO:0005575,GO:0008150	molecular_function|cellular_component|biological_process
AT5G08050	0	0.157896375	0.597	0.285	0	1	2.095	AT5G08050	protein_coding	Wiskott-aldrich syndrome family protein, putative (DUF1118) [Source:UniProtKB/TrEMBL;Acc:Q9SD79]		GO:0003674,GO:0009507,GO:0016021,GO:0009535,GO:0009579,GO:0009534,GO:0080167,GO:0009658,GO:0045893	molecular_function|chloroplast|integral component of membrane|chloroplast thylakoid membrane|thylakoid|chloroplast thylakoid|response to karrikin|chloroplast organization|positive regulation of transcription, DNA-templated
UBQ14	0	0.157874251	0.978	0.876	0	1	1.116	AT4G02890	protein_coding	Polyubiquitin 14 [Source:UniProtKB/Swiss-Prot;Acc:Q3E7T8]		GO:0005634,GO:0006464,GO:0005773,GO:0006511	nucleus|cellular protein modification process|vacuole|ubiquitin-dependent protein catabolic process
AT5G19875	0	0.157761432	0.31	0.14	0	1	2.214	AT5G19875	protein_coding	At5g19875 [Source:UniProtKB/TrEMBL;Acc:Q8L9M7]		GO:0003674,GO:0005739,GO:0016021,GO:0006979	molecular_function|mitochondrion|integral component of membrane|response to oxidative stress
PDF1B	0	0.157755768	0.476	0.185	0	1	2.573	AT5G14660	protein_coding	Peptide deformylase 1B, chloroplastic/mitochondrial [Source:UniProtKB/Swiss-Prot;Acc:Q9FUZ2]		GO:0005506,GO:0005739,GO:0006412,GO:0009507,GO:0009570,GO:0031365,GO:0042586,GO:0043686	iron ion binding|mitochondrion|translation|chloroplast|chloroplast stroma|N-terminal protein amino acid modification|peptide deformylase activity|co-translational protein modification
SAR1.1	0	0.157750801	0.909	0.679	0	1	1.339	AT2G33120	protein_coding	AT2G33120 protein [Source:UniProtKB/TrEMBL;Acc:B9DH97]
AT3G19010	0	0.157732091	0.818	0.528	0	1	1.549	AT3G19010	protein_coding	2-oxoglutarate (2OG) and Fe(II)-dependent oxygenase superfamily protein [Source:UniProtKB/TrEMBL;Acc:Q9LJ65]		GO:0005506,GO:0005737,GO:0009813,GO:0045431,GO:0046872,GO:0055114	iron ion binding|cytoplasm|flavonoid biosynthetic process|flavonol synthase activity|metal ion binding|oxidation-reduction process
AT1G07160	0	0.157646217	0.673	0.336	0	1	2.003	AT1G07160	protein_coding	PP2C-type phosphatase AP2C2 [Source:UniProtKB/TrEMBL;Acc:F6LPR6]		GO:0004722,GO:0006470,GO:0009507,GO:0046872	protein serine/threonine phosphatase activity|protein dephosphorylation|chloroplast|metal ion binding
DCD	0	0.157621569	0.506	0.208	0	1	2.433	AT1G48420	protein_coding	Bifunctional D-cysteine desulfhydrase/1-aminocyclopropane-1-carboxylate deaminase, mitochondrial [Source:UniProtKB/Swiss-Prot;Acc:F4HYF3]
RPL28A	0	0.157444381	0.895	0.629	0	1	1.423	AT2G19730	protein_coding	60S ribosomal protein L28-1 [Source:UniProtKB/Swiss-Prot;Acc:O82204]		GO:0003735,GO:0005840,GO:0006412,GO:0042254,GO:0005886,GO:0022626,GO:0005618,GO:0022625,GO:0009507,GO:0009506,GO:0009735	structural constituent of ribosome|ribosome|translation|ribosome biogenesis|plasma membrane|cytosolic ribosome|cell wall|cytosolic large ribosomal subunit|chloroplast|plasmodesma|response to cytokinin	path:ath03010	Ribosome
AT5G03345	0	0.157133389	0.712	0.378	0	1	1.884	AT5G03345	protein_coding	FUNCTIONS IN: molecular_function unknown; INVOLVED IN: biological_process unknown; LOCATED IN: endomembrane system; EXPRESSED IN: 24 plant structures; EXPRESSED DURING: 15 growth stages; CONTAINS InterPro DOMAIN/s: Magnesium transporter (InterPro:IP /.../7); Ha. [Source:TAIR;Acc:AT5G03345]		GO:0000139,GO:0003674,GO:0005739,GO:0005789,GO:0008150,GO:0016021,GO:0031901,GO:0005783	Golgi membrane|molecular_function|mitochondrion|endoplasmic reticulum membrane|biological_process|integral component of membrane|early endosome membrane|endoplasmic reticulum
NGA3	0	0.156983961	0.321	0.133	0	1	2.414	AT1G01030	protein_coding	B3 domain-containing transcription factor NGA3 [Source:UniProtKB/Swiss-Prot;Acc:Q9MAN1]	AT1G01030.1	GO:0003677,GO:0005634,GO:0006351,GO:0003700,GO:0006355,GO:0009908,GO:0048366	DNA binding|nucleus|transcription, DNA-templated|transcription factor activity, sequence-specific DNA binding|regulation of transcription, DNA-templated|flower development|leaf development
UBC28	0	0.1567931	0.934	0.688	0	1	1.358	AT1G64230	protein_coding	Ubiquitin-conjugating enzyme 28 [Source:UniProtKB/TrEMBL;Acc:F4I5B8]		GO:0004842,GO:0005524,GO:0005737,GO:0016567,GO:0016740,GO:0006511,GO:0005886	ubiquitin-protein transferase activity|ATP binding|cytoplasm|protein ubiquitination|transferase activity|ubiquitin-dependent protein catabolic process|plasma membrane	path:ath04141,path:ath04120	Protein processing in endoplasmic reticulum|Ubiquitin mediated proteolysis
RFI2	0	0.15657008	0.555	0.242	0	1	2.293	AT2G47700	protein_coding	E3 ubiquitin-protein ligase RFI2 [Source:UniProtKB/Swiss-Prot;Acc:O82239]		GO:0005737,GO:0008270,GO:0004842,GO:0016567	cytoplasm|zinc ion binding|ubiquitin-protein transferase activity|protein ubiquitination
AT2G25510	0	0.156538175	0.476	0.32	0	1	1.487	AT2G25510	protein_coding	Expressed protein [Source:UniProtKB/TrEMBL;Acc:Q8S8H2]		GO:0003674,GO:0005739,GO:0008150,GO:0016021	molecular_function|mitochondrion|biological_process|integral component of membrane
TAT	0	0.156498064	0.463	0.177	0	1	2.616	AT5G36160	protein_coding	Tyrosine aminotransferase [Source:UniProtKB/Swiss-Prot;Acc:Q9LVY1]		GO:0005737,GO:0006559,GO:0009058,GO:0030170,GO:0080130,GO:0005829,GO:0004838,GO:0006520,GO:0006572	cytoplasm|L-phenylalanine catabolic process|biosynthetic process|pyridoxal phosphate binding|L-phenylalanine:2-oxoglutarate aminotransferase activity|cytosol|L-tyrosine:2-oxoglutarate aminotransferase activity|cellular amino acid metabolic process|tyrosine catabolic process	path:ath01230,path:ath00270,path:ath00350,path:ath00360,path:ath00400,path:ath00130,path:ath00950,path:ath00960	Biosynthesis of amino acids|Cysteine and methionine metabolism|Tyrosine metabolism|Phenylalanine metabolism|Phenylalanine, tyrosine and tryptophan biosynthesis|Ubiquinone and other terpenoid-quinone biosynthesis|Isoquinoline alkaloid biosynthesis|Tropane, piperidine and pyridine alkaloid biosynthesis
AT4G32590	0	0.156232034	0.697	0.365	0	1	1.91	AT4G32590	protein_coding	2Fe-2S ferredoxin-like superfamily protein [Source:UniProtKB/TrEMBL;Acc:F4JUE0]		GO:0009055,GO:0046872,GO:0051536	electron carrier activity|metal ion binding|iron-sulfur cluster binding
ATL44	0	0.155935897	0.481	0.256	0	1	1.879	AT2G17450	protein_coding	Probable E3 ubiquitin-protein ligase ATL44 [Source:UniProtKB/Swiss-Prot;Acc:O22755]
AT1G72510	0	0.155849084	0.647	0.408	0	1	1.586	AT1G72510	protein_coding	At1g72510 [Source:UniProtKB/TrEMBL;Acc:Q9C9E9]		GO:0003674,GO:0005634,GO:0008150	molecular_function|nucleus|biological_process
ISPG	0	0.155752898	0.73	0.369	0	1	1.978	AT5G60600	protein_coding	4-hydroxy-3-methylbut-2-en-1-yl diphosphate synthase (ferredoxin), chloroplastic [Source:UniProtKB/Swiss-Prot;Acc:F4K0E8]				path:ath00900	Terpenoid backbone biosynthesis
SRP14	0	0.155695426	0.651	0.327	0	1	1.991	AT2G43640	protein_coding	Signal recognition particle 14 kDa protein [Source:UniProtKB/Swiss-Prot;Acc:O04421]		GO:0003723,GO:0005737,GO:0005786,GO:0006605,GO:0006614,GO:0008312,GO:0030942	RNA binding|cytoplasm|signal recognition particle, endoplasmic reticulum targeting|protein targeting|SRP-dependent cotranslational protein targeting to membrane|7S RNA binding|endoplasmic reticulum signal peptide binding	path:ath03060	Protein export
TLP18.3	0	0.155551531	0.639	0.303	0	1	2.109	AT1G54780	protein_coding	TLP18.3 [Source:UniProtKB/TrEMBL;Acc:A0A178WHT4]		GO:0009507,GO:0016021,GO:0009543,GO:0031977,GO:0009579,GO:0009535,GO:0010206,GO:0009534,GO:0003993,GO:0016311	chloroplast|integral component of membrane|chloroplast thylakoid lumen|thylakoid lumen|thylakoid|chloroplast thylakoid membrane|photosystem II repair|chloroplast thylakoid|acid phosphatase activity|dephosphorylation
CHMP1B	0	0.154960486	0.865	0.558	0	1	1.55	AT1G73030	protein_coding	VPS46.2 [Source:UniProtKB/TrEMBL;Acc:A0A178W5G8]				path:ath04144	Endocytosis
LHCA3	0	0.154856163	0.862	0.617	0	1	1.397	AT1G61520	protein_coding	Chlorophyll a-b binding protein, chloroplastic [Source:UniProtKB/TrEMBL;Acc:A0A178W5Y6]		GO:0009507,GO:0009522,GO:0009941,GO:0015979,GO:0016021,GO:0016168,GO:0018298,GO:0030076,GO:0031409,GO:0046872,GO:0009535,GO:0009409,GO:0009644,GO:0009645,GO:0010287,GO:0005515,GO:0016020,GO:0009579,GO:0009534,GO:0009768,GO:0009735	chloroplast|photosystem I|chloroplast envelope|photosynthesis|integral component of membrane|chlorophyll binding|protein-chromophore linkage|light-harvesting complex|pigment binding|metal ion binding|chloroplast thylakoid membrane|response to cold|response to high light intensity|response to low light intensity stimulus|plastoglobule|protein binding|membrane|thylakoid|chloroplast thylakoid|photos…	path:ath00196	Photosynthesis - antenna proteins
CPK32	0	0.154709265	0.838	0.513	0	1	1.634	AT3G57530	protein_coding	Calcium-dependent protein kinase 32 [Source:UniProtKB/Swiss-Prot;Acc:Q6NLQ6]		GO:0004683,GO:0005509,GO:0005516,GO:0005524,GO:0005886,GO:0006468,GO:0016301,GO:0018105,GO:0035556,GO:0046777,GO:0004698,GO:0005515,GO:0005634,GO:0009651,GO:0009738,GO:0005737,GO:0009737,GO:0009506	calmodulin-dependent protein kinase activity|calcium ion binding|calmodulin binding|ATP binding|plasma membrane|protein phosphorylation|kinase activity|peptidyl-serine phosphorylation|intracellular signal transduction|protein autophosphorylation|calcium-dependent protein kinase C activity|protein binding|nucleus|response to salt stress|abscisic acid-activated signaling pathway|cytoplasm|response …	path:ath04626	Plant-pathogen interaction
ACHT4	0	0.154055878	0.712	0.403	0	1	1.767	AT1G08570	protein_coding	Thioredoxin-like 1-1, chloroplastic [Source:UniProtKB/Swiss-Prot;Acc:O64654]		GO:0000103,GO:0006457,GO:0006662,GO:0009507,GO:0015035,GO:0034599,GO:0045454,GO:0055114,GO:0009570,GO:0016671,GO:0031969	sulfate assimilation|protein folding|glycerol ether metabolic process|chloroplast|protein disulfide oxidoreductase activity|cellular response to oxidative stress|cell redox homeostasis|oxidation-reduction process|chloroplast stroma|oxidoreductase activity, acting on a sulfur group of donors, disulfide as acceptor|chloroplast membrane
AT2G27310	0	0.154009325	0.855	0.569	0	1	1.503	AT2G27310	protein_coding	F-box protein At2g27310 [Source:UniProtKB/Swiss-Prot;Acc:Q9XIN8]		GO:0003674,GO:0008150	molecular_function|biological_process
PGR5	0	0.153842537	0.765	0.428	0	1	1.787	AT2G05620	protein_coding	Protein PROTON GRADIENT REGULATION 5, chloroplastic [Source:UniProtKB/Swiss-Prot;Acc:Q9SL05]		GO:0009507,GO:0009055,GO:0009534,GO:0009773,GO:0009535,GO:0009414,GO:0009644,GO:0010117,GO:0071484,GO:0005515	chloroplast|electron carrier activity|chloroplast thylakoid|photosynthetic electron transport in photosystem I|chloroplast thylakoid membrane|response to water deprivation|response to high light intensity|photoprotection|cellular response to light intensity|protein binding
AT1G67280	0	0.153813014	0.636	0.3	0	1	2.12	AT1G67280	protein_coding	Probable lactoylglutathione lyase, chloroplastic [Source:UniProtKB/Swiss-Prot;Acc:Q8W593]		GO:0004462,GO:0005739,GO:0005975,GO:0046872,GO:0031977,GO:0009570,GO:0009579,GO:0009409,GO:0010319,GO:0009507	lactoylglutathione lyase activity|mitochondrion|carbohydrate metabolic process|metal ion binding|thylakoid lumen|chloroplast stroma|thylakoid|response to cold|stromule|chloroplast	path:ath00620	Pyruvate metabolism
AT5G01350	0	0.153740201	0.946	0.715	0	1	1.323	AT5G01350	protein_coding	AT5g01350/T10O8_60 [Source:UniProtKB/TrEMBL;Acc:Q93W37]		GO:0003674,GO:0008150	molecular_function|biological_process
LOX3	0	0.153120811	0.699	0.398	0	1	1.756	AT1G17420	protein_coding	Lipoxygenase 3, chloroplastic [Source:UniProtKB/Swiss-Prot;Acc:Q9LNR3]		GO:0009507,GO:0031408,GO:0046872,GO:0009611,GO:0009644,GO:0009753,GO:0016165,GO:0009620,GO:0009555,GO:0009901,GO:0048653,GO:0080086,GO:0034440,GO:0009695,GO:0006952,GO:0040007	chloroplast|oxylipin biosynthetic process|metal ion binding|response to wounding|response to high light intensity|response to jasmonic acid|linoleate 13S-lipoxygenase activity|response to fungus|pollen development|anther dehiscence|anther development|stamen filament development|lipid oxidation|jasmonic acid biosynthetic process|defense response|growth	path:ath00591,path:ath00592	Linoleic acid metabolism|alpha-Linolenic acid metabolism
ATMYB102	0	0.153044236	0.282	0.137	0	1	2.058	AT4G21440	protein_coding	Transcription factor MYB102 [Source:UniProtKB/Swiss-Prot;Acc:Q9LDR8]	AT4G21440.1
AT4G18810	0	0.152683774	0.415	0.142	0	1	2.923	AT4G18810	protein_coding	NAD(P)-binding Rossmann-fold superfamily protein [Source:UniProtKB/TrEMBL;Acc:F4JRN8]		GO:0005739,GO:0005773,GO:0009507,GO:0009570	mitochondrion|vacuole|chloroplast|chloroplast stroma
PBL1	0	0.152538322	0.639	0.329	0	1	1.942	AT3G55450	protein_coding	PBS1-like 1 [Source:UniProtKB/TrEMBL;Acc:F4IWV6]		GO:0004674,GO:0005524,GO:0005886,GO:0006468,GO:0009507,GO:0016021,GO:0016301	protein serine/threonine kinase activity|ATP binding|plasma membrane|protein phosphorylation|chloroplast|integral component of membrane|kinase activity
AT5G21020	0	0.152530414	0.874	0.582	0	1	1.502	AT5G21020	protein_coding	At5g21020 [Source:UniProtKB/TrEMBL;Acc:Q3E985]		GO:0003674,GO:0008150	molecular_function|biological_process
ENT3	0	0.152153047	0.337	0.159	0	1	2.119	AT4G05120	protein_coding	Equilibrative nucleotide transporter 3 [Source:UniProtKB/Swiss-Prot;Acc:Q9M0Y3]
AT3G15630	0	0.151720092	0.701	0.421	0	1	1.665	AT3G15630	protein_coding	AT3g15630/MSJ11_3 [Source:UniProtKB/TrEMBL;Acc:Q9LW16]		GO:0003674,GO:0005634,GO:0008150	molecular_function|nucleus|biological_process
AT5G24610	0	0.151405908	0.729	0.406	0	1	1.796	AT5G24610	protein_coding	At5g24610 [Source:UniProtKB/TrEMBL;Acc:Q9FLU3]		GO:0003674,GO:0005575,GO:0008150	molecular_function|cellular_component|biological_process
CYN	0	0.151392034	0.798	0.463	0	1	1.724	AT3G23490	protein_coding	Cyanate hydratase [Source:UniProtKB/TrEMBL;Acc:A0A178VD28]		GO:0003677,GO:0008824,GO:0009439,GO:0005829,GO:0009440,GO:0009651,GO:0042802	DNA binding|cyanate hydratase activity|cyanate metabolic process|cytosol|cyanate catabolic process|response to salt stress|identical protein binding	path:ath00910	Nitrogen metabolism
ERF054	0	0.151302471	0.359	0.136	0	1	2.64	AT4G28140	protein_coding	Ethylene-responsive transcription factor ERF054 [Source:UniProtKB/Swiss-Prot;Acc:Q9M0J3]	AT4G28140.1	GO:0003677,GO:0003700,GO:0005634,GO:0006351,GO:0006355,GO:0009873,GO:0010200	DNA binding|transcription factor activity, sequence-specific DNA binding|nucleus|transcription, DNA-templated|regulation of transcription, DNA-templated|ethylene-activated signaling pathway|response to chitin
MAPKKK18	0	0.151107635	0.45	0.198	0	1	2.273	AT1G05100	protein_coding	Mitogen-activated protein kinase kinase kinase 18 [Source:UniProtKB/Swiss-Prot;Acc:Q9ZVP5]		GO:0004702,GO:0005524,GO:0005737,GO:0016301	receptor signaling protein serine/threonine kinase activity|ATP binding|cytoplasm|kinase activity
TIFY11B	0	0.149625852	0.692	0.395	0	1	1.752	AT1G72450	protein_coding	TIFY11B [Source:UniProtKB/TrEMBL;Acc:A0A178W2J3]				path:ath04075	Plant hormone signal transduction
AT3G42150	0	0.149250445	0.669	0.356	0	1	1.879	AT3G42150	protein_coding	At3g42150 [Source:UniProtKB/TrEMBL;Acc:Q9M2N7]		GO:0003674,GO:0008150,GO:0016021	molecular_function|biological_process|integral component of membrane
RPS4A	0	0.148982373	0.847	0.535	0	1	1.583	AT2G17360	protein_coding	40S ribosomal protein S4-1 [Source:UniProtKB/Swiss-Prot;Acc:Q93VH9]		GO:0003723,GO:0003735,GO:0005737,GO:0005840,GO:0006412,GO:0019843,GO:0022627,GO:0009507,GO:0005774,GO:0005886,GO:0005829,GO:0005794	RNA binding|structural constituent of ribosome|cytoplasm|ribosome|translation|rRNA binding|cytosolic small ribosomal subunit|chloroplast|vacuolar membrane|plasma membrane|cytosol|Golgi apparatus	path:ath03010	Ribosome
AT5G08650	0	0.148409165	0.52	0.206	0	1	2.524	AT5G08650	protein_coding	Translation factor GUF1 homolog, chloroplastic [Source:UniProtKB/TrEMBL;Acc:A0A178USI8]		GO:0003746,GO:0005525,GO:0005886,GO:0009507	translation elongation factor activity|GTP binding|plasma membrane|chloroplast
AT1G68140	0	0.148288567	0.596	0.373	0	1	1.598	AT1G68140	protein_coding	Zinc finger/BTB domain protein, putative (DUF1644) [Source:UniProtKB/TrEMBL;Acc:Q9C9X8]		GO:0003674,GO:0005739,GO:0008150	molecular_function|mitochondrion|biological_process
RPL35C	0	0.148252842	0.526	0.228	0	1	2.307	AT3G55170	protein_coding	60S ribosomal protein L35-3 [Source:UniProtKB/Swiss-Prot;Acc:Q9M3D2]		GO:0003735,GO:0005737,GO:0005840,GO:0006412,GO:0042254,GO:0022625	structural constituent of ribosome|cytoplasm|ribosome|translation|ribosome biogenesis|cytosolic large ribosomal subunit	path:ath03010	Ribosome
WRKY39	0	0.147880684	0.444	0.192	0	1	2.312	AT3G04670	protein_coding	Probable WRKY transcription factor 39 [Source:UniProtKB/Swiss-Prot;Acc:Q9SR07]		GO:0003700,GO:0005634,GO:0006351,GO:0006355,GO:0043565,GO:0005516	transcription factor activity, sequence-specific DNA binding|nucleus|transcription, DNA-templated|regulation of transcription, DNA-templated|sequence-specific DNA binding|calmodulin binding
RPS26C	0	0.147630123	0.907	0.611	0	1	1.484	AT3G56340	protein_coding	40S ribosomal protein S26 [Source:UniProtKB/TrEMBL;Acc:A0A178VFW7]		GO:0003735,GO:0005737,GO:0005840,GO:0006412,GO:0042254,GO:0022626,GO:0016020,GO:0022627,GO:0005829	structural constituent of ribosome|cytoplasm|ribosome|translation|ribosome biogenesis|cytosolic ribosome|membrane|cytosolic small ribosomal subunit|cytosol	path:ath03010	Ribosome
AT3G07090	0	0.147565321	0.9	0.687	0	1	1.31	AT3G07090	protein_coding	PPPDE putative thiol peptidase family protein [Source:UniProtKB/TrEMBL;Acc:Q9SFT9]		GO:0003674,GO:0005737,GO:0008150,GO:0005634	molecular_function|cytoplasm|biological_process|nucleus
AT4G28025	0	0.147455715	0.781	0.45	0	1	1.736	AT4G28025	protein_coding	Uncharacterized protein At4g28025 [Source:UniProtKB/TrEMBL;Acc:Q9C5F3]		GO:0003674,GO:0008150,GO:0009507,GO:0009535,GO:0009534	molecular_function|biological_process|chloroplast|chloroplast thylakoid membrane|chloroplast thylakoid
TAF10	0	0.147072141	0.635	0.319	0	1	1.991	AT4G31720	protein_coding	Transcription initiation factor TFIID subunit 10 [Source:UniProtKB/TrEMBL;Acc:A0A178V2H6]				path:ath03022	Basal transcription factors
TEM1	0	0.14658986	0.603	0.358	0	1	1.684	AT1G25560	protein_coding	AP2/ERF and B3 domain-containing transcription repressor TEM1 [Source:UniProtKB/Swiss-Prot;Acc:Q9C6M5]	AT1G25560.1	GO:0003677,GO:0005634,GO:0006351,GO:0006355,GO:0009873,GO:0003700,GO:0048573	DNA binding|nucleus|transcription, DNA-templated|regulation of transcription, DNA-templated|ethylene-activated signaling pathway|transcription factor activity, sequence-specific DNA binding|photoperiodism, flowering
AT4G00300	0	0.146517243	0.629	0.299	0	1	2.104	AT4G00300	protein_coding	Receptor-like kinase [Source:UniProtKB/TrEMBL;Acc:Q0WQL0]		GO:0005576,GO:0005634,GO:0008150,GO:0016021,GO:0016757,GO:0005783	extracellular region|nucleus|biological_process|integral component of membrane|transferase activity, transferring glycosyl groups|endoplasmic reticulum
PUB16	0	0.146338371	0.452	0.18	0	1	2.511	AT5G01830	protein_coding	RING-type E3 ubiquitin transferase [Source:UniProtKB/TrEMBL;Acc:A0A178UNI7]		GO:0004842,GO:0016567,GO:0016874,GO:0010200	ubiquitin-protein transferase activity|protein ubiquitination|ligase activity|response to chitin
RPL32A	0	0.146267946	0.919	0.677	0	1	1.357	AT4G18100	protein_coding	60S ribosomal protein L32-1 [Source:UniProtKB/Swiss-Prot;Acc:P49211]		GO:0003735,GO:0005737,GO:0005840,GO:0006412,GO:0042254,GO:0005730,GO:0022626,GO:0022625,GO:0005829,GO:0005794	structural constituent of ribosome|cytoplasm|ribosome|translation|ribosome biogenesis|nucleolus|cytosolic ribosome|cytosolic large ribosomal subunit|cytosol|Golgi apparatus	path:ath03010	Ribosome
AT3G20230	0	0.146112475	0.614	0.279	0	1	2.201	AT3G20230	protein_coding	AT3G20230 protein [Source:UniProtKB/TrEMBL;Acc:Q9LJX6]		GO:0003735,GO:0005840,GO:0006412,GO:0009507	structural constituent of ribosome|ribosome|translation|chloroplast	path:ath03010	Ribosome
PLR1	0	0.145965786	0.416	0.149	0	1	2.792	AT5G53580	protein_coding	Pyridoxal reductase, chloroplastic [Source:UniProtKB/Swiss-Prot;Acc:Q56Y42]		GO:0004033,GO:0009507,GO:0042820,GO:0055114,GO:0009443,GO:0042821,GO:0050236,GO:0070402	aldo-keto reductase (NADP) activity|chloroplast|vitamin B6 catabolic process|oxidation-reduction process|pyridoxal 5'-phosphate salvage|pyridoxal biosynthetic process|pyridoxine:NADP 4-dehydrogenase activity|NADPH binding	path:ath00750	Vitamin B6 metabolism
AT5G02160	0	0.14593239	0.751	0.387	0	1	1.941	AT5G02160	protein_coding	AT5g02160 [Source:UniProtKB/TrEMBL;Acc:Q9FPH2]		GO:0008150,GO:0009507,GO:0016021,GO:0031072,GO:0051082,GO:0009535	biological_process|chloroplast|integral component of membrane|heat shock protein binding|unfolded protein binding|chloroplast thylakoid membrane
AT5G51620	0	0.145921507	0.57	0.278	0	1	2.05	AT5G51620	protein_coding	Uncharacterised protein family (UPF0172) [Source:TAIR;Acc:AT5G51620]		GO:0003674,GO:0005575,GO:0008150	molecular_function|cellular_component|biological_process
RPL35A	0	0.145816817	0.914	0.645	0	1	1.417	AT3G09500	protein_coding	60S ribosomal protein L35-1 [Source:UniProtKB/Swiss-Prot;Acc:Q9SF53]		GO:0003735,GO:0005737,GO:0005840,GO:0006412,GO:0042254,GO:0005730,GO:0022625,GO:0009506,GO:0005794	structural constituent of ribosome|cytoplasm|ribosome|translation|ribosome biogenesis|nucleolus|cytosolic large ribosomal subunit|plasmodesma|Golgi apparatus	path:ath03010	Ribosome
RIN2	0	0.14559702	0.574	0.276	0	1	2.08	AT4G25230	protein_coding	E3 ubiquitin protein ligase RIN2 [Source:UniProtKB/Swiss-Prot;Acc:Q8VYC8]		GO:0000209,GO:0008270,GO:0009626,GO:0016021,GO:0016874,GO:0042787,GO:0043161,GO:0061630,GO:0004842,GO:0005515,GO:0005886,GO:0034052	protein polyubiquitination|zinc ion binding|plant-type hypersensitive response|integral component of membrane|ligase activity|protein ubiquitination involved in ubiquitin-dependent protein catabolic process|proteasome-mediated ubiquitin-dependent protein catabolic process|ubiquitin protein ligase activity|ubiquitin-protein transferase activity|protein binding|plasma membrane|positive regulation o…	path:ath04141	Protein processing in endoplasmic reticulum
SYP51	0	0.145464855	0.83	0.509	0	1	1.631	AT1G16240	protein_coding	SYP51 [Source:UniProtKB/TrEMBL;Acc:A0A384LE08]		GO:0000149,GO:0005484,GO:0005794,GO:0006886,GO:0006906,GO:0016020,GO:0016021,GO:0031201,GO:0031902,GO:0048278,GO:0010008,GO:0016192,GO:0005773,GO:0005515	SNARE binding|SNAP receptor activity|Golgi apparatus|intracellular protein transport|vesicle fusion|membrane|integral component of membrane|SNARE complex|late endosome membrane|vesicle docking|endosome membrane|vesicle-mediated transport|vacuole|protein binding	path:ath04130	SNARE interactions in vesicular transport
AT4G39900	0	0.145452969	0.532	0.24	0	1	2.217	AT4G39900	protein_coding	AT4g39900/T5J17_70 [Source:UniProtKB/TrEMBL;Acc:Q93VM6]		GO:0003674,GO:0005634,GO:0008150,GO:0016021	molecular_function|nucleus|biological_process|integral component of membrane
PSRP2	0	0.145204819	0.732	0.4	0	1	1.83	AT3G52150	protein_coding	PSRP2 [Source:UniProtKB/TrEMBL;Acc:A0A178VFQ5]				path:ath03013,path:ath03015,path:ath03018	RNA transport|mRNA surveillance pathway|RNA degradation
AT1G65490	0	0.145203627	0.346	0.135	0	1	2.563	AT1G65490	protein_coding	unknown protein; FUNCTIONS IN: molecular_function unknown; INVOLVED IN: biological_process unknown; LOCATED IN: endomembrane system; EXPRESSED IN: 22 plant structures; EXPRESSED DURING: 13 growth stages; BEST Arabidopsis thaliana protein match is: u /.../ protein (TAIR:AT1G65486.1); Ha. [Source:TAIR;Acc:AT1G65490]		GO:0003674,GO:0008150	molecular_function|biological_process
AT4G30390	0	0.145063632	0.794	0.511	0	1	1.554	AT4G30390	protein_coding	At4g30390 [Source:UniProtKB/TrEMBL;Acc:Q9M0C1]		GO:0003674,GO:0005739,GO:0008150	molecular_function|mitochondrion|biological_process
ACS7	0	0.145016884	0.333	0.128	0	1	2.602	AT4G26200	protein_coding	1-aminocyclopropane-1-carboxylate synthase 7 [Source:UniProtKB/Swiss-Prot;Acc:Q9STR4]		GO:0005737,GO:0009693,GO:0009835,GO:0016847,GO:0030170,GO:0005515,GO:0042802	cytoplasm|ethylene biosynthetic process|fruit ripening|1-aminocyclopropane-1-carboxylate synthase activity|pyridoxal phosphate binding|protein binding|identical protein binding	path:ath00270	Cysteine and methionine metabolism
GSTL3	0	0.144922209	0.813	0.484	0	1	1.68	AT5G02790	protein_coding	Glutathione S-transferase L3 [Source:UniProtKB/Swiss-Prot;Acc:Q9LZ06]		GO:0004364,GO:0005737,GO:0006749,GO:0009636,GO:0010731,GO:0046686,GO:0005829	glutathione transferase activity|cytoplasm|glutathione metabolic process|response to toxic substance|protein glutathionylation|response to cadmium ion|cytosol	path:ath00480	Glutathione metabolism
LIP2	0	0.144800636	0.461	0.174	0	1	2.649	AT1G04640	protein_coding	LIP2 [Source:UniProtKB/TrEMBL;Acc:A0A178WI01]		GO:0004674,GO:0005524,GO:0005737,GO:0005886,GO:0006464,GO:0006468,GO:0009107,GO:0009249,GO:0009507,GO:0016301,GO:0016415,GO:0017118,GO:0005739,GO:0009106,GO:0033819,GO:0010183,GO:0090404	protein serine/threonine kinase activity|ATP binding|cytoplasm|plasma membrane|cellular protein modification process|protein phosphorylation|lipoate biosynthetic process|protein lipoylation|chloroplast|kinase activity|octanoyltransferase activity|lipoyltransferase activity|mitochondrion|lipoate metabolic process|lipoyl(octanoyl) transferase activity|pollen tube guidance|pollen tube tip	path:ath00785	Lipoic acid metabolism
AT1G05575	0	0.144766871	0.73	0.491	0	1	1.487	AT1G05575	protein_coding	Transmembrane protein [Source:UniProtKB/TrEMBL;Acc:Q8LC91]		GO:0003674,GO:0009061,GO:0005783	molecular_function|anaerobic respiration|endoplasmic reticulum
ABI1	0	0.144678615	0.718	0.404	0	1	1.777	AT4G26080	protein_coding	Protein phosphatase 2C 56 [Source:UniProtKB/Swiss-Prot;Acc:P49597]		GO:0004722,GO:0005737,GO:0005886,GO:0009738,GO:0046872,GO:0009409,GO:0009408,GO:0005515,GO:0009788,GO:0010119,GO:0005634,GO:0009787,GO:0019901,GO:0005509,GO:0009737,GO:0006470,GO:0008287	protein serine/threonine phosphatase activity|cytoplasm|plasma membrane|abscisic acid-activated signaling pathway|metal ion binding|response to cold|response to heat|protein binding|negative regulation of abscisic acid-activated signaling pathway|regulation of stomatal movement|nucleus|regulation of abscisic acid-activated signaling pathway|protein kinase binding|calcium ion binding|response to a…	path:ath04075,path:ath04931	Plant hormone signal transduction|Insulin resistance
ATPAP1	0	0.144536164	0.737	0.431	0	1	1.71	AT2G01180	protein_coding	phosphatidic acid phosphatase 1 [Source:TAIR;Acc:AT2G01180]
AT5G17840	0	0.144421987	0.562	0.27	0	1	2.081	AT5G17840	protein_coding	DnaJ/Hsp40 cysteine-rich domain superfamily protein [Source:UniProtKB/TrEMBL;Acc:Q93ZT2]		GO:0009507,GO:0031072,GO:0051082	chloroplast|heat shock protein binding|unfolded protein binding
UGT73B5	0	0.143744463	0.825	0.583	0	1	1.415	AT2G15480	protein_coding	Glycosyltransferase [Source:UniProtKB/TrEMBL;Acc:F4IIG3]		GO:0006952,GO:0008152,GO:0008194,GO:0009813,GO:0016757,GO:0016758,GO:0043231,GO:0047893,GO:0052696,GO:0080044,GO:0080043,GO:0051707,GO:0035251	defense response|metabolic process|UDP-glycosyltransferase activity|flavonoid biosynthetic process|transferase activity, transferring glycosyl groups|transferase activity, transferring hexosyl groups|intracellular membrane-bounded organelle|flavonol 3-O-glucosyltransferase activity|flavonoid glucuronidation|quercetin 7-O-glucosyltransferase activity|quercetin 3-O-glucosyltransferase activity|resp…
AT5G42765	0	0.143584852	0.55	0.232	0	1	2.371	AT5G42765	protein_coding	INVOLVED IN: biological_process unknown; LOCATED IN: thylakoid, chloroplast thylakoid membrane, chloroplast; EXPRESSED IN: 22 plant structures; EXPRESSED DURING: 13 growth stages; CONTAINS InterPro DOMAIN/s: Twin-arginine translocation pathway, sign /.../uence (InterPro:IPR006311); Ha. [Source:TAIR;Acc:AT5G42765]		GO:0008150,GO:0009507,GO:0009535,GO:0009579	biological_process|chloroplast|chloroplast thylakoid membrane|thylakoid
AT3G60690	0	0.143470971	0.584	0.332	0	1	1.759	AT3G60690	protein_coding	AT3g60690/T4C21_100 [Source:UniProtKB/TrEMBL;Acc:Q9LZZ4]				path:ath04075	Plant hormone signal transduction
AT1G32220	0	0.143333712	0.414	0.155	0	1	2.671	AT1G32220	protein_coding	Uncharacterized protein At1g32220, chloroplastic [Source:UniProtKB/Swiss-Prot;Acc:Q9FVR6]		GO:0005739,GO:0010287,GO:0009579,GO:0009507,GO:0006979	mitochondrion|plastoglobule|thylakoid|chloroplast|response to oxidative stress
AT3G15690	0	0.143279959	0.458	0.18	0	1	2.544	AT3G15690	protein_coding	Putative acetyl-CoA carboxylase biotin-containing subunit [Source:UniProtKB/TrEMBL;Acc:Q8GRT9]
GSA1	0	0.143234604	0.717	0.373	0	1	1.922	AT5G63570	protein_coding	Glutamate-1-semialdehyde 2,1-aminomutase 1, chloroplastic [Source:UniProtKB/Swiss-Prot;Acc:P42799]		GO:0006782,GO:0008483,GO:0009507,GO:0015995,GO:0030170,GO:0042286,GO:0042802,GO:0009941,GO:0009570,GO:0048046,GO:0006779,GO:0009416	protoporphyrinogen IX biosynthetic process|transaminase activity|chloroplast|chlorophyll biosynthetic process|pyridoxal phosphate binding|glutamate-1-semialdehyde 2,1-aminomutase activity|identical protein binding|chloroplast envelope|chloroplast stroma|apoplast|porphyrin-containing compound biosynthetic process|response to light stimulus	path:ath00860	Porphyrin and chlorophyll metabolism
GRXS16	0	0.143077115	0.664	0.356	0	1	1.865	AT2G38270	protein_coding	Bifunctional monothiol glutaredoxin-S16, chloroplastic [Source:UniProtKB/Swiss-Prot;Acc:Q8H7F6]
AT3G26670	0	0.14283785	0.432	0.175	0	1	2.469	AT3G26670	protein_coding	Probable magnesium transporter [Source:UniProtKB/TrEMBL;Acc:A0A178VAV3]		GO:0005886,GO:0008150,GO:0015095,GO:0016021	plasma membrane|biological_process|magnesium ion transmembrane transporter activity|integral component of membrane
MICU	0	0.142734801	0.778	0.459	0	1	1.695	AT4G32060	protein_coding	Calcium uptake protein, mitochondrial [Source:UniProtKB/Swiss-Prot;Acc:Q9SZ45]		GO:0005509,GO:0005739,GO:0005623,GO:0006816,GO:0051562	calcium ion binding|mitochondrion|cell|calcium ion transport|negative regulation of mitochondrial calcium ion concentration
MEE63	0	0.142703458	0.758	0.439	0	1	1.727	AT1G02140	protein_coding	MEE63 [Source:UniProtKB/TrEMBL;Acc:A0A178WA48]				path:ath03040,path:ath03013,path:ath03015	Spliceosome|RNA transport|mRNA surveillance pathway
CFBP1	0	0.142597083	0.66	0.302	0	1	2.185	AT3G54050	protein_coding	Fructose-1,6-bisphosphatase 1, chloroplastic [Source:UniProtKB/Swiss-Prot;Acc:P25851]		GO:0005737,GO:0006000,GO:0042132,GO:0046872,GO:0005986,GO:0005983,GO:0015979,GO:0005829,GO:0005634,GO:0009737,GO:0009750,GO:0016311,GO:0030388	cytoplasm|fructose metabolic process|fructose 1,6-bisphosphate 1-phosphatase activity|metal ion binding|sucrose biosynthetic process|starch catabolic process|photosynthesis|cytosol|nucleus|response to abscisic acid|response to fructose|dephosphorylation|fructose 1,6-bisphosphate metabolic process	path:ath01200,path:ath00010,path:ath00030,path:ath00051,path:ath00710	Carbon metabolism|Glycolysis / Gluconeogenesis|Pentose phosphate pathway|Fructose and mannose metabolism|Carbon fixation in photosynthetic organisms
AT1G64500	0	0.142492963	0.254	0.1	0	1	2.54	AT1G64500	protein_coding	F1N19.7 [Source:UniProtKB/TrEMBL;Acc:Q9SGW5]		GO:0005634,GO:0009055,GO:0015035,GO:0045454,GO:0005884,GO:0009902,GO:0051017	nucleus|electron carrier activity|protein disulfide oxidoreductase activity|cell redox homeostasis|actin filament|chloroplast relocation|actin filament bundle assembly
IAA19	0	0.142346779	0.338	0.127	0	1	2.661	AT3G15540	protein_coding	Auxin-responsive protein [Source:UniProtKB/TrEMBL;Acc:Q2VWA2]		GO:0005634,GO:0006351,GO:0006355,GO:0009630,GO:0009638,GO:0009733,GO:0009734,GO:0003700,GO:0005515,GO:0080086	nucleus|transcription, DNA-templated|regulation of transcription, DNA-templated|gravitropism|phototropism|response to auxin|auxin-activated signaling pathway|transcription factor activity, sequence-specific DNA binding|protein binding|stamen filament development	path:ath04075	Plant hormone signal transduction
CPLS1	0	0.142223476	0.631	0.318	0	1	1.984	AT1G68660	protein_coding	ATP-dependent Clp protease adapter protein CLPS1, chloroplastic [Source:UniProtKB/Swiss-Prot;Acc:Q9SX29]		GO:0005840,GO:0006508,GO:0008233,GO:0009570,GO:0030163	ribosome|proteolysis|peptidase activity|chloroplast stroma|protein catabolic process
RPL13D	0	0.142079053	0.804	0.48	0	1	1.675	AT5G23900	protein_coding	60S ribosomal protein L13 [Source:UniProtKB/TrEMBL;Acc:A0A178UBD6]		GO:0003735,GO:0005737,GO:0005840,GO:0006412,GO:0042254,GO:0022626,GO:0016020,GO:0022625	structural constituent of ribosome|cytoplasm|ribosome|translation|ribosome biogenesis|cytosolic ribosome|membrane|cytosolic large ribosomal subunit	path:ath03010	Ribosome
TOPP9	0	0.142078125	0.506	0.214	0	1	2.364	AT3G05580	protein_coding	Serine/threonine-protein phosphatase [Source:UniProtKB/TrEMBL;Acc:A0A178VKY6]		GO:0004722,GO:0005737,GO:0046872,GO:0006470	protein serine/threonine phosphatase activity|cytoplasm|metal ion binding|protein dephosphorylation	path:ath03015,path:ath04931	mRNA surveillance pathway|Insulin resistance
PNSL2	0	0.141726543	0.517	0.209	0	1	2.474	AT1G14150	protein_coding	Photosynthetic NDH subunit of lumenal location 2, chloroplastic [Source:UniProtKB/Swiss-Prot;Acc:Q9XI73]				path:ath00195	Photosynthesis
AT5G64130	0	0.141589164	0.959	0.762	0	1	1.259	AT5G64130	protein_coding	AT5G64130 protein [Source:UniProtKB/TrEMBL;Acc:A8MS32]		GO:0003674,GO:0005634,GO:0005737,GO:0005739,GO:0008150,GO:0005886	molecular_function|nucleus|cytoplasm|mitochondrion|biological_process|plasma membrane
AT1G22850	0	0.141421778	0.442	0.178	0	1	2.483	AT1G22850	protein_coding	At1g22850/F29G20_19 [Source:UniProtKB/TrEMBL;Acc:O23137]		GO:0008150,GO:0016021,GO:0009507	biological_process|integral component of membrane|chloroplast
AT4G01995	0	0.141413917	0.431	0.164	0	1	2.628	AT4G01995	protein_coding	Beta-carotene isomerase D27 [Source:UniProtKB/TrEMBL;Acc:Q8W4C4]		GO:0003674,GO:0008150,GO:0009507	molecular_function|biological_process|chloroplast
BBD1	0	0.141255116	0.664	0.368	0	1	1.804	AT1G75380	protein_coding	Bifunctional nuclease 1 [Source:UniProtKB/Swiss-Prot;Acc:Q9FWS6]		GO:0005634,GO:0004518,GO:0050832,GO:0031063,GO:0043565,GO:0045892	nucleus|nuclease activity|defense response to fungus|regulation of histone deacetylation|sequence-specific DNA binding|negative regulation of transcription, DNA-templated
AT3G57760	0	0.141235754	0.362	0.134	0	1	2.701	AT3G57760	protein_coding	AT3g57760/F15B8_50 [Source:UniProtKB/TrEMBL;Acc:Q9SVZ0]		GO:0004672,GO:0005524,GO:0005634,GO:0006468	protein kinase activity|ATP binding|nucleus|protein phosphorylation
DGP3	0	0.141154611	0.465	0.186	0	1	2.5	AT4G02790	protein_coding	DAR GTPase 3, chloroplastic [Source:UniProtKB/Swiss-Prot;Acc:Q8H1F6]
AE7	0	0.141004388	0.656	0.37	0	1	1.773	AT1G68310	protein_coding	Protein of unknown function (DUF59) [Source:TAIR;Acc:AT1G68310]		GO:0005634,GO:0005737,GO:0007059,GO:0010209,GO:0009944,GO:0042127,GO:0051726,GO:0006259,GO:0016226,GO:1990067,GO:2001022	nucleus|cytoplasm|chromosome segregation|vacuolar sorting signal binding|polarity specification of adaxial/abaxial axis|regulation of cell proliferation|regulation of cell cycle|DNA metabolic process|iron-sulfur cluster assembly|intrachromosomal DNA recombination|positive regulation of response to DNA damage stimulus
CCB4	0	0.140982401	0.376	0.13	0	1	2.892	AT1G59840	protein_coding	Protein COFACTOR ASSEMBLY OF COMPLEX C SUBUNIT B CCB4, chloroplastic [Source:UniProtKB/Swiss-Prot;Acc:Q6NQK9]		GO:0003674,GO:0009507,GO:0009535,GO:0016021,GO:0010190	molecular_function|chloroplast|chloroplast thylakoid membrane|integral component of membrane|cytochrome b6f complex assembly
AOC3	0	0.140856834	0.777	0.496	0	1	1.567	AT3G25780	protein_coding	Allene oxide cyclase 3, chloroplastic [Source:UniProtKB/Swiss-Prot;Acc:Q9LS01]		GO:0009507,GO:0009695,GO:0046423,GO:0005886,GO:0005774,GO:0016020,GO:0009651,GO:0009620	chloroplast|jasmonic acid biosynthetic process|allene-oxide cyclase activity|plasma membrane|vacuolar membrane|membrane|response to salt stress|response to fungus	path:ath00592	alpha-Linolenic acid metabolism
AT4G14342	0	0.140774911	0.782	0.468	0	1	1.671	AT4G14342	protein_coding	Splicing factor 3B subunit 5/RDS3 complex subunit 10 [Source:TAIR;Acc:AT4G14342]		GO:0000398,GO:0003674,GO:0005634	mRNA splicing, via spliceosome|molecular_function|nucleus	path:ath03040	Spliceosome
ALIS1	0	0.140636983	0.922	0.666	0	1	1.384	AT3G12740	protein_coding	ALA-interacting subunit 1 [Source:UniProtKB/Swiss-Prot;Acc:Q9LTW0]		GO:0000139,GO:0005789,GO:0005794,GO:0016020,GO:0016021,GO:0031902,GO:0015914	Golgi membrane|endoplasmic reticulum membrane|Golgi apparatus|membrane|integral component of membrane|late endosome membrane|phospholipid transport
AT1G55530	0	0.1405711	0.787	0.499	0	1	1.577	AT1G55530	protein_coding	At1g55530/T5A14_7 [Source:UniProtKB/TrEMBL;Acc:Q9ZVU8]		GO:0005737,GO:0008270	cytoplasm|zinc ion binding
MSL3	0	0.140553412	0.541	0.242	0	1	2.236	AT1G58200	protein_coding	Mechanosensitive ion channel protein 3, chloroplastic [Source:UniProtKB/Swiss-Prot;Acc:Q8L7W1]		GO:0005886,GO:0006811,GO:0016020,GO:0016021,GO:0031969,GO:0055085,GO:0005216,GO:0006970,GO:0009526,GO:0009657,GO:0010020	plasma membrane|ion transport|membrane|integral component of membrane|chloroplast membrane|transmembrane transport|ion channel activity|response to osmotic stress|plastid envelope|plastid organization|chloroplast fission
UPM1	0	0.140224191	0.767	0.446	0	1	1.72	AT5G40850	protein_coding	AT5g40850/MHK7_8 [Source:UniProtKB/TrEMBL;Acc:Q42606]		GO:0004851,GO:0006779,GO:0008168,GO:0009507,GO:0032259,GO:0043115,GO:0055114,GO:0019354	uroporphyrin-III C-methyltransferase activity|porphyrin-containing compound biosynthetic process|methyltransferase activity|chloroplast|methylation|precorrin-2 dehydrogenase activity|oxidation-reduction process|siroheme biosynthetic process
AT3G13430	0	0.139930026	0.581	0.28	0	1	2.075	AT3G13430	protein_coding	RING/U-box superfamily protein [Source:UniProtKB/TrEMBL;Acc:Q9LJE9]		GO:0005737,GO:0008270	cytoplasm|zinc ion binding
AT5G55970	0	0.139912582	0.396	0.174	0	1	2.276	AT5G55970	protein_coding	RING/U-box superfamily protein [Source:UniProtKB/TrEMBL;Acc:Q8LES9]		GO:0008270,GO:0016021	zinc ion binding|integral component of membrane
IPCS2	0	0.139602415	0.771	0.496	0	1	1.554	AT2G37940	protein_coding	ERH1 [Source:UniProtKB/TrEMBL;Acc:A0A178VV03]
AT1G30260	0	0.13944623	0.347	0.149	0	1	2.329	AT1G30260	protein_coding	At1g30260/F12P21_9 [Source:UniProtKB/TrEMBL;Acc:Q9C754]		GO:0003674,GO:0005739,GO:0009735	molecular_function|mitochondrion|response to cytokinin
AT1G79075	0	0.139197403	0.763	0.427	0	1	1.787	--	--	--	--	--	--	--	--
AT1G14810	0	0.139112437	0.682	0.348	0	1	1.96	AT1G14810	protein_coding	Aspartate-semialdehyde dehydrogenase, putative [Source:UniProtKB/TrEMBL;Acc:Q8VYI4]		GO:0003942,GO:0006520,GO:0009086,GO:0009088,GO:0009089,GO:0009097,GO:0016620,GO:0046983,GO:0050661,GO:0051287,GO:0055114,GO:0004073,GO:0005739,GO:0009507,GO:0009570,GO:0009536	N-acetyl-gamma-glutamyl-phosphate reductase activity|cellular amino acid metabolic process|methionine biosynthetic process|threonine biosynthetic process|lysine biosynthetic process via diaminopimelate|isoleucine biosynthetic process|oxidoreductase activity, acting on the aldehyde or oxo group of donors, NAD or NADP as acceptor|protein dimerization activity|NADP binding|NAD binding|oxidation-redu…	path:ath01210,path:ath01230,path:ath00260,path:ath00270,path:ath00300,path:ath00261	2-Oxocarboxylic acid metabolism|Biosynthesis of amino acids|Glycine, serine and threonine metabolism|Cysteine and methionine metabolism|Lysine biosynthesis|Monobactam biosynthesis
GLB1	0	0.138594756	0.479	0.203	0	1	2.36	AT4G01900	protein_coding	Nitrogen regulatory protein P-II homolog [Source:UniProtKB/Swiss-Prot;Acc:Q9ZST4]		GO:0006351,GO:0006355,GO:0006808,GO:0009507,GO:0005515,GO:0010307,GO:2000013,GO:0000287,GO:0005524,GO:0009534,GO:0009536,GO:0042304,GO:0005829,GO:0006807,GO:0009416,GO:0009718,GO:0009744	transcription, DNA-templated|regulation of transcription, DNA-templated|regulation of nitrogen utilization|chloroplast|protein binding|acetylglutamate kinase regulator activity|regulation of arginine biosynthetic process via ornithine|magnesium ion binding|ATP binding|chloroplast thylakoid|plastid|regulation of fatty acid biosynthetic process|cytosol|nitrogen compound metabolic process|response t…
ACHT2	0	0.138365781	0.772	0.492	0	1	1.569	AT4G29670	protein_coding	Thioredoxin-like 2-2, chloroplastic [Source:UniProtKB/Swiss-Prot;Acc:Q8LCT3]		GO:0000103,GO:0006457,GO:0006662,GO:0009507,GO:0015035,GO:0034599,GO:0045454,GO:0055114,GO:0016671	sulfate assimilation|protein folding|glycerol ether metabolic process|chloroplast|protein disulfide oxidoreductase activity|cellular response to oxidative stress|cell redox homeostasis|oxidation-reduction process|oxidoreductase activity, acting on a sulfur group of donors, disulfide as acceptor
TIFY3B	0	0.13820918	0.884	0.61	0	1	1.449	AT5G20900	protein_coding	Protein TIFY 3B [Source:UniProtKB/Swiss-Prot;Acc:Q9C5K8]				path:ath04075	Plant hormone signal transduction
AT3G48070	0	0.138053698	0.76	0.505	0	1	1.505	AT3G48070	protein_coding	RING/U-box superfamily protein [Source:UniProtKB/TrEMBL;Acc:F4JCT1]		GO:0005634,GO:0008270	nucleus|zinc ion binding
THIC	0	0.137987711	0.604	0.273	0	1	2.212	AT2G29630	protein_coding	Phosphomethylpyrimidine synthase, chloroplastic [Source:UniProtKB/Swiss-Prot;Acc:O82392]		GO:0003824,GO:0009228,GO:0009229,GO:0009507,GO:0016045,GO:0016829,GO:0046872,GO:0051539,GO:0009570,GO:0010266,GO:0051536,GO:0009536,GO:0080041	catalytic activity|thiamine biosynthetic process|thiamine diphosphate biosynthetic process|chloroplast|detection of bacterium|lyase activity|metal ion binding|4 iron, 4 sulfur cluster binding|chloroplast stroma|response to vitamin B1|iron-sulfur cluster binding|plastid|ADP-ribose pyrophosphohydrolase activity	path:ath00730	Thiamine metabolism
NSI	0	0.137965155	0.484	0.194	0	1	2.495	AT1G32070	protein_coding	Acetyltransferase NSI [Source:UniProtKB/Swiss-Prot;Acc:Q7X9V3]		GO:0004596,GO:0005634,GO:0006474,GO:0008080,GO:0016032,GO:0031248,GO:0009507,GO:0004059,GO:0030187	peptide alpha-N-acetyltransferase activity|nucleus|N-terminal protein amino acid acetylation|N-acetyltransferase activity|viral process|protein acetyltransferase complex|chloroplast|aralkylamine N-acetyltransferase activity|melatonin biosynthetic process
AT1G74330	0	0.137699683	0.382	0.127	0	1	3.008	AT1G74330	protein_coding	Protein kinase superfamily protein [Source:UniProtKB/TrEMBL;Acc:F4HTX0]		GO:0004672,GO:0005524,GO:0005634,GO:0006468	protein kinase activity|ATP binding|nucleus|protein phosphorylation
HSFB1	0	0.13764137	0.924	0.74	0	1	1.249	AT4G36990	protein_coding	Heat stress transcription factor B-1 [Source:UniProtKB/Swiss-Prot;Acc:Q96320]	AT4G36990.1
GC1.1	0	0.137342722	0.479	0.186	0	1	2.575	AT2G21280	protein_coding	NAD(P)-binding Rossmann-fold superfamily protein [Source:TAIR;Acc:AT2G21280]		GO:0000139,GO:0000301,GO:0003674,GO:0005634,GO:0005794,GO:0007030,GO:0008150,GO:0016021,GO:0031985	Golgi membrane|retrograde transport, vesicle recycling within Golgi|molecular_function|nucleus|Golgi apparatus|Golgi organization|biological_process|integral component of membrane|Golgi cisterna
OASA1	0	0.137342658	0.934	0.705	0	1	1.325	AT4G14880	protein_coding	Cysteine synthase 1 [Source:UniProtKB/Swiss-Prot;Acc:P47998]		GO:0005737,GO:0016740,GO:0030170,GO:0004124,GO:0005829,GO:0006535,GO:0046686,GO:0007568,GO:0005634,GO:0005774,GO:0016020,GO:0005886,GO:0005777,GO:0009507,GO:0019344,GO:0048046,GO:0005515,GO:0009570,GO:0009567,GO:0009860	cytoplasm|transferase activity|pyridoxal phosphate binding|cysteine synthase activity|cytosol|cysteine biosynthetic process from serine|response to cadmium ion|aging|nucleus|vacuolar membrane|membrane|plasma membrane|peroxisome|chloroplast|cysteine biosynthetic process|apoplast|protein binding|chloroplast stroma|double fertilization forming a zygote and endosperm|pollen tube growth	path:ath01200,path:ath01230,path:ath00920,path:ath00270	Carbon metabolism|Biosynthesis of amino acids|Sulfur metabolism|Cysteine and methionine metabolism
AT1G16080	0	0.137233844	0.566	0.243	0	1	2.329	AT1G16080	protein_coding	Nuclear protein [Source:UniProtKB/TrEMBL;Acc:Q9S9M7]		GO:0009507,GO:0016491,GO:0055114,GO:0009941,GO:0048046,GO:0009570	chloroplast|oxidoreductase activity|oxidation-reduction process|chloroplast envelope|apoplast|chloroplast stroma
TATB	0	0.13721458	0.539	0.236	0	1	2.284	AT5G52440	protein_coding	Sec-independent protein translocase protein TATB, chloroplastic [Source:UniProtKB/Swiss-Prot;Acc:Q9XH75]
OEP21B	0	0.137197903	0.416	0.159	0	1	2.616	AT1G76405	protein_coding	Outer envelope pore protein 21B, chloroplastic [Source:UniProtKB/Swiss-Prot;Acc:Q9FPG2]		GO:0003674,GO:0005739,GO:0006811,GO:0046930,GO:0009941	molecular_function|mitochondrion|ion transport|pore complex|chloroplast envelope
NDF2	0	0.137101678	0.504	0.193	0	1	2.611	AT1G64770	protein_coding	NDH-dependent cyclic electron flow 1 [Source:UniProtKB/TrEMBL;Acc:F4I890]
FLZ6	0	0.136791307	0.452	0.188	0	1	2.404	AT1G78020	protein_coding	FCS-Like Zinc finger 6 [Source:UniProtKB/Swiss-Prot;Acc:Q9SGZ8]		GO:0005634	nucleus
AT1G35340	0	0.136742873	0.449	0.185	0	1	2.427	AT1G35340	protein_coding	ATP-dependent protease La (LON) domain protein [Source:UniProtKB/TrEMBL;Acc:Q682J5]		GO:0004176,GO:0005634,GO:0006508,GO:0009507	ATP-dependent peptidase activity|nucleus|proteolysis|chloroplast
AT1G63830	0	0.136308427	0.796	0.46	0	1	1.73	AT1G63830	protein_coding	PLAC8 family protein [Source:UniProtKB/TrEMBL;Acc:Q9CAJ7]		GO:0016021,GO:0016020,GO:0005886	integral component of membrane|membrane|plasma membrane
AT1G12800	0	0.135895491	0.487	0.204	0	1	2.387	AT1G12800	protein_coding	Nucleic acid-binding, OB-fold-like protein [Source:UniProtKB/TrEMBL;Acc:Q94AJ9]
AHL17	0	0.135779191	0.544	0.32	0	1	1.7	AT5G49700	protein_coding	AT-hook motif nuclear-localized protein 17 [Source:UniProtKB/Swiss-Prot;Acc:Q9LTA2]		GO:0003677,GO:0005634,GO:0006351,GO:0006355	DNA binding|nucleus|transcription, DNA-templated|regulation of transcription, DNA-templated
AT3G51510	0	0.135768572	0.63	0.286	0	1	2.203	AT3G51510	protein_coding	AT3g51510/F26O13_150 [Source:UniProtKB/TrEMBL;Acc:Q9SCZ8]		GO:0003674,GO:0008150,GO:0009507,GO:0016021,GO:0009535	molecular_function|biological_process|chloroplast|integral component of membrane|chloroplast thylakoid membrane
AT2G30695	0	0.135695772	0.454	0.176	0	1	2.58	AT2G30695	protein_coding	At2g30700/T11J7.9 [Source:UniProtKB/TrEMBL;Acc:Q945Q5]		GO:0003674,GO:0006457,GO:0009507,GO:0015031,GO:0009570	molecular_function|protein folding|chloroplast|protein transport|chloroplast stroma
RPS3C	0	0.135639682	0.727	0.388	0	1	1.874	AT5G35530	protein_coding	40S ribosomal protein S3-3 [Source:UniProtKB/Swiss-Prot;Acc:Q9FJA6]		GO:0003723,GO:0005737,GO:0006412,GO:0003735,GO:0022627,GO:0005730,GO:0022626,GO:0016020,GO:0009651,GO:0005829,GO:0009506,GO:0005794	RNA binding|cytoplasm|translation|structural constituent of ribosome|cytosolic small ribosomal subunit|nucleolus|cytosolic ribosome|membrane|response to salt stress|cytosol|plasmodesma|Golgi apparatus	path:ath03010	Ribosome
AT4G36515	0	0.135403761	0.362	0.128	0	1	2.828	AT4G36515	protein_coding	At4g36515 [Source:UniProtKB/TrEMBL;Acc:Q8GYT3]		GO:0003674,GO:0005575,GO:0008150	molecular_function|cellular_component|biological_process
AT1G25260	0	0.13532922	0.59	0.29	0	1	2.034	AT1G25260	protein_coding	Ribosome assembly factor mrt4 [Source:UniProtKB/TrEMBL;Acc:Q94AK8]		GO:0003735,GO:0005634,GO:0005840,GO:0006412,GO:0022626,GO:0005829	structural constituent of ribosome|nucleus|ribosome|translation|cytosolic ribosome|cytosol
SKL2	0	0.13530938	0.46	0.173	0	1	2.659	AT2G35500	protein_coding	Probable inactive shikimate kinase like 2, chloroplastic [Source:UniProtKB/Swiss-Prot;Acc:O82290]		GO:0000287,GO:0009507,GO:0019632,GO:0009073,GO:0004765	magnesium ion binding|chloroplast|shikimate metabolic process|aromatic amino acid family biosynthetic process|shikimate kinase activity
PIX13	0	0.135012304	0.573	0.282	0	1	2.032	AT2G17220	protein_coding	Probable serine/threonine-protein kinase PIX13 [Source:UniProtKB/Swiss-Prot;Acc:Q9SII6]
AT3G45050	0	0.134941851	0.532	0.244	0	1	2.18	AT3G45050	protein_coding	AT3G45050 protein [Source:UniProtKB/TrEMBL;Acc:B9DG54]		GO:0003674,GO:0008150,GO:0009507,GO:0016021	molecular_function|biological_process|chloroplast|integral component of membrane
TPS11	0	0.134850482	0.704	0.379	0	1	1.858	AT2G18700	protein_coding	Probable alpha,alpha-trehalose-phosphate synthase [UDP-forming] 11 [Source:UniProtKB/Swiss-Prot;Acc:Q9ZV48]		GO:0005634,GO:0005992,GO:0016757,GO:0005739,GO:0003825,GO:0004805,GO:0005829	nucleus|trehalose biosynthetic process|transferase activity, transferring glycosyl groups|mitochondrion|alpha,alpha-trehalose-phosphate synthase (UDP-forming) activity|trehalose-phosphatase activity|cytosol	path:ath00500	Starch and sucrose metabolism
AT5G14710	0	0.134349562	0.496	0.225	0	1	2.204	AT5G14710	protein_coding	Proteasome assembly chaperone-like protein [Source:UniProtKB/TrEMBL;Acc:Q9LER5]		GO:0003674,GO:0005634,GO:0008150	molecular_function|nucleus|biological_process
PSRP6	0	0.134307581	0.89	0.592	0	1	1.503	AT5G17870	protein_coding	plastid-specific 50S ribosomal protein 6 [Source:TAIR;Acc:AT5G17870]		GO:0003735,GO:0005840,GO:0006412,GO:0009507,GO:0019843	structural constituent of ribosome|ribosome|translation|chloroplast|rRNA binding
AT4G29780	0	0.134261037	0.73	0.424	0	1	1.722	AT4G29780	protein_coding	Nuclease [Source:UniProtKB/TrEMBL;Acc:Q84J48]
RPS7A	0	0.134220661	0.687	0.362	0	1	1.898	AT1G48830	protein_coding	40S ribosomal protein S7 [Source:UniProtKB/TrEMBL;Acc:A0A178WGF0]		GO:0003735,GO:0006364,GO:0006412,GO:0030686,GO:0032040,GO:0042274,GO:0022627,GO:0009507,GO:0022626,GO:0005618,GO:0005886,GO:0005829	structural constituent of ribosome|rRNA processing|translation|90S preribosome|small-subunit processome|ribosomal small subunit biogenesis|cytosolic small ribosomal subunit|chloroplast|cytosolic ribosome|cell wall|plasma membrane|cytosol	path:ath03010	Ribosome
CYP21-4	0	0.134109579	0.658	0.351	0	1	1.875	AT3G66654	protein_coding	Peptidyl-prolyl cis-trans isomerase CYP21-4 [Source:UniProtKB/Swiss-Prot;Acc:Q9C835]		GO:0000413,GO:0003755,GO:0006457,GO:0016021,GO:0042277,GO:0005794,GO:0005886,GO:0005768,GO:0005802	protein peptidyl-prolyl isomerization|peptidyl-prolyl cis-trans isomerase activity|protein folding|integral component of membrane|peptide binding|Golgi apparatus|plasma membrane|endosome|trans-Golgi network
CONNEXIN 32	0	0.134042714	0.454	0.201	0	1	2.259	AT4G35600	protein_coding	Protein kinase superfamily protein [Source:UniProtKB/TrEMBL;Acc:F4JN38]
AT4G24370	0	0.133917363	0.476	0.229	0	1	2.079	AT4G24370	protein_coding	Uncharacterized protein At4g24370 [Source:UniProtKB/TrEMBL;Acc:Q9STV7]
AT2G04520	0	0.133869588	0.904	0.673	0	1	1.343	AT2G04520	protein_coding	Nucleic acid-binding, OB-fold-like protein [Source:UniProtKB/TrEMBL;Acc:Q9SJB9]		GO:0003743,GO:0005634,GO:0006413,GO:0005829	translation initiation factor activity|nucleus|translational initiation|cytosol	path:ath03013	RNA transport
NTRC	0	0.133689731	0.516	0.219	0	1	2.356	AT2G41680	protein_coding	Thioredoxin reductase [Source:UniProtKB/TrEMBL;Acc:A0A178VZE7]		GO:0004791,GO:0009507,GO:0019430,GO:0055114,GO:0005515,GO:0008047,GO:0016671,GO:0043085,GO:0045454,GO:0042744,GO:0010380,GO:0009570,GO:0010581	thioredoxin-disulfide reductase activity|chloroplast|removal of superoxide radicals|oxidation-reduction process|protein binding|enzyme activator activity|oxidoreductase activity, acting on a sulfur group of donors, disulfide as acceptor|positive regulation of catalytic activity|cell redox homeostasis|hydrogen peroxide catabolic process|regulation of chlorophyll biosynthetic process|chloroplast st…	path:ath00240,path:ath00450	Pyrimidine metabolism|Selenocompound metabolism
AR781	0	0.133628266	0.947	0.734	0	1	1.29	AT2G26530	protein_coding	AR781 [Source:UniProtKB/TrEMBL;Acc:A0A178VPT1]		GO:0003674,GO:0008150,GO:0009507,GO:0005886	molecular_function|biological_process|chloroplast|plasma membrane
SYP122	0	0.133521734	0.839	0.547	0	1	1.534	AT3G52400	protein_coding	Syntaxin-122 [Source:UniProtKB/Swiss-Prot;Acc:Q9SVC2]		GO:0000149,GO:0005484,GO:0005886,GO:0006886,GO:0006887,GO:0006906,GO:0012505,GO:0016021,GO:0031201,GO:0048278,GO:0061025,GO:0050832,GO:0009863,GO:0009867,GO:0010363,GO:0043069,GO:0051245,GO:0006612,GO:0009506	SNARE binding|SNAP receptor activity|plasma membrane|intracellular protein transport|exocytosis|vesicle fusion|endomembrane system|integral component of membrane|SNARE complex|vesicle docking|membrane fusion|defense response to fungus|salicylic acid mediated signaling pathway|jasmonic acid mediated signaling pathway|regulation of plant-type hypersensitive response|negative regulation of programme…	path:ath04130	SNARE interactions in vesicular transport
ERF5	0	0.133171796	0.654	0.4	0	1	1.635	AT5G47230	protein_coding	ERF5 [Source:UniProtKB/TrEMBL;Acc:A0A178UKK9]	AT5G47230.1	GO:0003677,GO:0005634,GO:0006351,GO:0006355,GO:0006952,GO:0003700,GO:0009873,GO:0045893,GO:0009409,GO:0010200,GO:0005622	DNA binding|nucleus|transcription, DNA-templated|regulation of transcription, DNA-templated|defense response|transcription factor activity, sequence-specific DNA binding|ethylene-activated signaling pathway|positive regulation of transcription, DNA-templated|response to cold|response to chitin|intracellular
AT1G52590	0	0.133018587	0.463	0.189	0	1	2.45	AT1G52590	protein_coding	DCC family protein At1g52590, chloroplastic [Source:UniProtKB/Swiss-Prot;Acc:Q9SSR1]		GO:0003674,GO:0008150,GO:0010287	molecular_function|biological_process|plastoglobule
AT1G25682	0	0.132990387	0.702	0.386	0	1	1.819	AT1G25682	protein_coding	At1g25682 [Source:UniProtKB/TrEMBL;Acc:Q9C609]		GO:0003674,GO:0005634,GO:0008150	molecular_function|nucleus|biological_process
AT1G67360	0	0.132953516	0.73	0.517	0	1	1.412	AT1G67360	protein_coding	REF/SRPP-like protein At1g67360 [Source:UniProtKB/Swiss-Prot;Acc:Q9FYF7]
AT2G35820	0	0.132926506	0.351	0.123	0	1	2.854	AT2G35820	protein_coding	ureidoglycolate hydrolases [Source:TAIR;Acc:AT2G35820]		GO:0004848,GO:0005829	ureidoglycolate hydrolase activity|cytosol
AT1G66430	0	0.132894613	0.476	0.204	0	1	2.333	AT1G66430	protein_coding	Probable fructokinase-6, chloroplastic [Source:UniProtKB/Swiss-Prot;Acc:Q9C524]		GO:0004747,GO:0005524,GO:0006014,GO:0008865,GO:0016301,GO:0019252,GO:0009570,GO:0009507	ribokinase activity|ATP binding|D-ribose metabolic process|fructokinase activity|kinase activity|starch biosynthetic process|chloroplast stroma|chloroplast	path:ath00051,path:ath00500,path:ath00520	Fructose and mannose metabolism|Starch and sucrose metabolism|Amino sugar and nucleotide sugar metabolism
AGP2	0	0.132372281	0.906	0.739	0	1	1.226	AT2G22470	protein_coding	Classical arabinogalactan protein 2 [Source:UniProtKB/Swiss-Prot;Acc:Q9SJY7]		GO:0005886,GO:0031225,GO:0005737	plasma membrane|anchored component of membrane|cytoplasm
FKBP16-1	0	0.132366089	0.501	0.202	0	1	2.48	AT4G26555	protein_coding	Peptidyl-prolyl cis-trans isomerase FKBP16-1, chloroplastic [Source:UniProtKB/Swiss-Prot;Acc:Q944B0]		GO:0000412,GO:0003755,GO:0005528,GO:0005730,GO:0009543,GO:0016020,GO:0018208,GO:0009507	histone peptidyl-prolyl isomerization|peptidyl-prolyl cis-trans isomerase activity|FK506 binding|nucleolus|chloroplast thylakoid lumen|membrane|peptidyl-proline modification|chloroplast
CDF2	0	0.132336297	0.416	0.191	0	1	2.178	AT5G39660	protein_coding	Cyclic dof factor 2 [Source:UniProtKB/Swiss-Prot;Acc:Q93ZL5]		GO:0003677,GO:0005634,GO:0006351,GO:0009908,GO:0046872,GO:0003700,GO:0006355,GO:0005515,GO:0048510	DNA binding|nucleus|transcription, DNA-templated|flower development|metal ion binding|transcription factor activity, sequence-specific DNA binding|regulation of transcription, DNA-templated|protein binding|regulation of timing of transition from vegetative to reproductive phase
ATP1	0	0.132241055	0.813	0.437	0	1	1.86	AT5G51110	protein_coding	Probable pterin-4-alpha-carbinolamine dehydratase, chloroplastic [Source:UniProtKB/Swiss-Prot;Acc:Q9LU63]		GO:0006729,GO:0008124,GO:0009507	tetrahydrobiopterin biosynthetic process|4-alpha-hydroxytetrahydrobiopterin dehydratase activity|chloroplast
TOM3	0	0.132069583	0.684	0.366	0	1	1.869	AT2G02180	protein_coding	Tobamovirus multiplication protein 3 [Source:UniProtKB/Swiss-Prot;Acc:Q9ZUM2]		GO:0005739,GO:0016021,GO:0046786	mitochondrion|integral component of membrane|viral replication complex formation and maintenance
BCA4	0	0.13203672	0.816	0.474	0	1	1.722	AT1G70410	protein_coding	Beta carbonic anhydrase 4 [Source:UniProtKB/Swiss-Prot;Acc:Q94CE4]		GO:0004089,GO:0005737,GO:0008270,GO:0009507,GO:0015976,GO:0009941,GO:0005886,GO:0010037,GO:0010119,GO:2000122,GO:0005515	carbonate dehydratase activity|cytoplasm|zinc ion binding|chloroplast|carbon utilization|chloroplast envelope|plasma membrane|response to carbon dioxide|regulation of stomatal movement|negative regulation of stomatal complex development|protein binding	path:ath00910	Nitrogen metabolism
OTC	0	0.131953393	0.579	0.285	0	1	2.032	AT1G75330	protein_coding	OTC [Source:UniProtKB/TrEMBL;Acc:A0A178W4A4]		GO:0000050,GO:0004585,GO:0006520,GO:0009507,GO:0016597,GO:0016743,GO:0042450,GO:0009570,GO:0005829	urea cycle|ornithine carbamoyltransferase activity|cellular amino acid metabolic process|chloroplast|amino acid binding|carboxyl- or carbamoyltransferase activity|arginine biosynthetic process via ornithine|chloroplast stroma|cytosol	path:ath01230,path:ath00220	Biosynthesis of amino acids|Arginine biosynthesis
DSP3	0	0.131413173	0.522	0.255	0	1	2.047	AT3G02800	protein_coding	Tyrosine-protein phosphatase DSP3 [Source:UniProtKB/Swiss-Prot;Acc:Q681Z2]
AT3G28850	0	0.131332417	0.378	0.154	0	1	2.455	AT3G28850	protein_coding	Uncharacterized protein At3g28850 [Source:UniProtKB/Swiss-Prot;Acc:Q9LH89]		GO:0005634,GO:0009055,GO:0015035,GO:0045454,GO:0005886	nucleus|electron carrier activity|protein disulfide oxidoreductase activity|cell redox homeostasis|plasma membrane
VPS28-1	0	0.131111082	0.537	0.253	0	1	2.123	AT4G21560	protein_coding	Vacuolar protein sorting-associated protein 28 homolog [Source:UniProtKB/TrEMBL;Acc:A0A178UVB3]		GO:0000813,GO:0005215,GO:0005634,GO:0006810,GO:0032403,GO:0043328,GO:0005515,GO:0005794,GO:0005802	ESCRT I complex|transporter activity|nucleus|transport|protein complex binding|protein targeting to vacuole involved in ubiquitin-dependent protein catabolic process via the multivesicular body sorting pathway|protein binding|Golgi apparatus|trans-Golgi network	path:ath04144	Endocytosis
AT4G36530	0	0.130896588	0.382	0.137	0	1	2.788	AT4G36530	protein_coding	Alpha/beta-Hydrolases superfamily protein [Source:UniProtKB/TrEMBL;Acc:O23227]		GO:0005737,GO:0009507,GO:0016787,GO:0009941	cytoplasm|chloroplast|hydrolase activity|chloroplast envelope
PI4KG4	0	0.130520037	0.838	0.509	0	1	1.646	AT2G46500	protein_coding	Phosphatidylinositol 4-kinase gamma 4 [Source:UniProtKB/Swiss-Prot;Acc:Q9ZPY9]
TIM	0	0.130454723	0.921	0.651	0	1	1.415	AT2G21170	protein_coding	TIM [Source:UniProtKB/TrEMBL;Acc:A0A178VN28]		GO:0004807,GO:0006094,GO:0006096,GO:0009507,GO:0019253,GO:0009941,GO:0005739,GO:0009570,GO:0009579,GO:0048046,GO:0006642,GO:0009658,GO:0019563,GO:0032504,GO:0046166,GO:0080022,GO:0005829	triose-phosphate isomerase activity|gluconeogenesis|glycolytic process|chloroplast|reductive pentose-phosphate cycle|chloroplast envelope|mitochondrion|chloroplast stroma|thylakoid|apoplast|triglyceride mobilization|chloroplast organization|glycerol catabolic process|multicellular organism reproduction|glyceraldehyde-3-phosphate biosynthetic process|primary root development|cytosol	path:ath01200,path:ath01230,path:ath00010,path:ath00051,path:ath00562,path:ath00710	Carbon metabolism|Biosynthesis of amino acids|Glycolysis / Gluconeogenesis|Fructose and mannose metabolism|Inositol phosphate metabolism|Carbon fixation in photosynthetic organisms
AT5G24490	0	0.130221722	0.747	0.389	0	1	1.92	AT5G24490	protein_coding	30S ribosomal protein [Source:UniProtKB/TrEMBL;Acc:Q94K97]		GO:0003735,GO:0005840,GO:0006412,GO:0009507,GO:0044238,GO:0009534,GO:0009570	structural constituent of ribosome|ribosome|translation|chloroplast|primary metabolic process|chloroplast thylakoid|chloroplast stroma
PSBQ2	0	0.130203545	0.707	0.408	0	1	1.733	AT4G05180	protein_coding	Oxygen-evolving enhancer protein 3-2, chloroplastic [Source:UniProtKB/Swiss-Prot;Acc:Q41932]				path:ath00195	Photosynthesis
AT3G51140	0	0.130180651	0.517	0.234	0	1	2.209	AT3G51140	protein_coding	DnaJ (DUF3353) [Source:UniProtKB/TrEMBL;Acc:Q94C78]		GO:0008150,GO:0016021,GO:0009706,GO:0009941,GO:0009507	biological_process|integral component of membrane|chloroplast inner membrane|chloroplast envelope|chloroplast
AGL26	0	0.129521489	0.481	0.205	0	1	2.346	AT5G26880	protein_coding	AGL26 [Source:UniProtKB/TrEMBL;Acc:A0A178UI04]	AT5G26880.1	GO:0001510,GO:0003677,GO:0003723,GO:0005634,GO:0006351,GO:0006355,GO:0006396,GO:0008173,GO:0009507,GO:0046983,GO:0003700,GO:0006995	RNA methylation|DNA binding|RNA binding|nucleus|transcription, DNA-templated|regulation of transcription, DNA-templated|RNA processing|RNA methyltransferase activity|chloroplast|protein dimerization activity|transcription factor activity, sequence-specific DNA binding|cellular response to nitrogen starvation
CYP81D11	0	0.129088385	0.693	0.519	0	1	1.335	AT3G28740	protein_coding	Cytochrome P450 81D11 [Source:UniProtKB/Swiss-Prot;Acc:Q9LHA1]		GO:0005506,GO:0016020,GO:0016021,GO:0016709,GO:0019825,GO:0020037,GO:0042343,GO:0044550,GO:0055114,GO:0002213	iron ion binding|membrane|integral component of membrane|oxidoreductase activity, acting on paired donors, with incorporation or reduction of molecular oxygen, NAD(P)H as one donor, and incorporation of one atom of oxygen|oxygen binding|heme binding|indole glucosinolate metabolic process|secondary metabolite biosynthetic process|oxidation-reduction process|defense response to insect
RPL5B	0	0.128937062	0.832	0.504	0	1	1.651	AT5G39740	protein_coding	RPL5B [Source:UniProtKB/TrEMBL;Acc:A0A178UJU5]		GO:0000027,GO:0003735,GO:0005737,GO:0005840,GO:0006412,GO:0008097,GO:0042254,GO:0005730,GO:0005773,GO:0022626,GO:0005886,GO:0022625,GO:0008283,GO:0009965,GO:0005829,GO:0005794	ribosomal large subunit assembly|structural constituent of ribosome|cytoplasm|ribosome|translation|5S rRNA binding|ribosome biogenesis|nucleolus|vacuole|cytosolic ribosome|plasma membrane|cytosolic large ribosomal subunit|cell proliferation|leaf morphogenesis|cytosol|Golgi apparatus	path:ath03010	Ribosome
AT4G13200	0	0.128863654	0.509	0.225	0	1	2.262	AT4G13200	protein_coding	Uncharacterized protein At4g13200, chloroplastic [Source:UniProtKB/Swiss-Prot;Acc:Q8LDV3]		GO:0003674,GO:0008150,GO:0009507,GO:0009535,GO:0010287,GO:0009579	molecular_function|biological_process|chloroplast|chloroplast thylakoid membrane|plastoglobule|thylakoid
AT1G17410	0	0.128853716	0.339	0.124	0	1	2.734	AT1G17410	protein_coding	Nucleoside diphosphate kinase family protein [Source:UniProtKB/TrEMBL;Acc:F4I7J3]		GO:0004550,GO:0005524,GO:0005737,GO:0006165,GO:0006183,GO:0006228,GO:0006241,GO:0009507	nucleoside diphosphate kinase activity|ATP binding|cytoplasm|nucleoside diphosphate phosphorylation|GTP biosynthetic process|UTP biosynthetic process|CTP biosynthetic process|chloroplast	path:ath00230,path:ath00240	Purine metabolism|Pyrimidine metabolism
RPL22C	0	0.128747756	0.849	0.534	0	1	1.59	AT5G27770	protein_coding	60S ribosomal protein L22-3 [Source:UniProtKB/Swiss-Prot;Acc:Q9FE58]		GO:0005737,GO:0005840,GO:0005730,GO:0005886,GO:0016020,GO:0022625,GO:0005829	cytoplasm|ribosome|nucleolus|plasma membrane|membrane|cytosolic large ribosomal subunit|cytosol	path:ath03010	Ribosome
AT1G19380	0	0.128461963	0.705	0.422	0	1	1.671	AT1G19380	protein_coding	At1g19380 [Source:UniProtKB/TrEMBL;Acc:Q9LN60]		GO:0008150,GO:0016021	biological_process|integral component of membrane
CYP38	0	0.128311168	0.624	0.285	0	1	2.189	AT3G01480	protein_coding	Peptidyl-prolyl cis-trans isomerase CYP38, chloroplastic [Source:UniProtKB/Swiss-Prot;Acc:Q9SSA5]		GO:0000413,GO:0003755,GO:0006457,GO:0009507,GO:0009543,GO:0031977,GO:0009579,GO:0009535,GO:0009570,GO:0042742,GO:0009534	protein peptidyl-prolyl isomerization|peptidyl-prolyl cis-trans isomerase activity|protein folding|chloroplast|chloroplast thylakoid lumen|thylakoid lumen|thylakoid|chloroplast thylakoid membrane|chloroplast stroma|defense response to bacterium|chloroplast thylakoid
AT1G05340	0	0.128186046	0.929	0.773	0	1	1.202	AT1G05340	protein_coding	Cysteine-rich TM module stress tolerance protein [Source:UniProtKB/TrEMBL;Acc:O23035]		GO:0003674,GO:0005634,GO:0008150,GO:0005737	molecular_function|nucleus|biological_process|cytoplasm
AT2G33390	0	0.12818275	0.517	0.254	0	1	2.035	AT2G33390	protein_coding	Uncharacterized protein At2g33390 [Source:UniProtKB/TrEMBL;Acc:O22789]		GO:0003674,GO:0005634,GO:0008150	molecular_function|nucleus|biological_process
UGT85A1	0	0.128039588	0.744	0.475	0	1	1.566	AT1G22400	protein_coding	UDP-glycosyltransferase 85A1 [Source:UniProtKB/Swiss-Prot;Acc:Q9SK82]		GO:0008194,GO:0009813,GO:0016757,GO:0016758,GO:0043231,GO:0052696,GO:0080043,GO:0080044,GO:0050403,GO:0050502,GO:0015020	UDP-glycosyltransferase activity|flavonoid biosynthetic process|transferase activity, transferring glycosyl groups|transferase activity, transferring hexosyl groups|intracellular membrane-bounded organelle|flavonoid glucuronidation|quercetin 3-O-glucosyltransferase activity|quercetin 7-O-glucosyltransferase activity|trans-zeatin O-beta-D-glucosyltransferase activity|cis-zeatin O-beta-D-glucosyltr…	path:ath00908	Zeatin biosynthesis
AT2G31345	0	0.127980157	0.295	0.143	0	1	2.063	AT2G31345	protein_coding	Transmembrane protein [Source:UniProtKB/TrEMBL;Acc:Q8L9Z1]		GO:0003674,GO:0005576,GO:0008150	molecular_function|extracellular region|biological_process
LARP6B	0	0.12755727	0.704	0.373	0	1	1.887	AT2G43970	protein_coding	La-related protein 6B [Source:UniProtKB/Swiss-Prot;Acc:O80567]
PTAC16	0	0.127399282	0.609	0.275	0	1	2.215	AT3G46780	protein_coding	Protein PLASTID TRANSCRIPTIONALLY ACTIVE 16, chloroplastic [Source:UniProtKB/Swiss-Prot;Acc:Q9STF2]		GO:0009941,GO:0009507,GO:0009535,GO:0009295,GO:0009508,GO:0016020,GO:0009534,GO:0007623,GO:0005515,GO:0042644,GO:0098572	chloroplast envelope|chloroplast|chloroplast thylakoid membrane|nucleoid|plastid chromosome|membrane|chloroplast thylakoid|circadian rhythm|protein binding|chloroplast nucleoid|stromal side of plastid thylakoid membrane
ASB1	0	0.127046062	0.865	0.642	0	1	1.347	AT1G25220	protein_coding	Anthranilate synthase beta subunit 1 [Source:UniProtKB/TrEMBL;Acc:F4IAW5]		GO:0000162,GO:0004049,GO:0005739,GO:0005829,GO:0005950,GO:0006541,GO:0008152,GO:0009507,GO:0009723,GO:0009851,GO:0010600,GO:0009651,GO:0010311,GO:0009617	tryptophan biosynthetic process|anthranilate synthase activity|mitochondrion|cytosol|anthranilate synthase complex|glutamine metabolic process|metabolic process|chloroplast|response to ethylene|auxin biosynthetic process|regulation of auxin biosynthetic process|response to salt stress|lateral root formation|response to bacterium	path:ath01230,path:ath00400	Biosynthesis of amino acids|Phenylalanine, tyrosine and tryptophan biosynthesis
AT5G35170	0	0.126966763	0.456	0.178	0	1	2.562	AT5G35170	protein_coding	Adenylate kinase 5, chloroplastic [Source:UniProtKB/Swiss-Prot;Acc:Q8VYL1]		GO:0004017,GO:0005524,GO:0009507,GO:0019201,GO:0009941,GO:0009535,GO:0009534	adenylate kinase activity|ATP binding|chloroplast|nucleotide kinase activity|chloroplast envelope|chloroplast thylakoid membrane|chloroplast thylakoid	path:ath00230	Purine metabolism
RPL10AB	0	0.126792914	0.866	0.588	0	1	1.473	AT2G27530	protein_coding	60S ribosomal protein L10a-2 [Source:UniProtKB/Swiss-Prot;Acc:P59230]				path:ath03010	Ribosome
GSTT1	0	0.126788713	0.631	0.324	0	1	1.948	AT5G41210	protein_coding	Glutathione S-transferase T1 [Source:UniProtKB/Swiss-Prot;Acc:Q9ZRT5]		GO:0004364,GO:0004601,GO:0005634,GO:0006749,GO:0055114,GO:0005737,GO:0009407,GO:0005777	glutathione transferase activity|peroxidase activity|nucleus|glutathione metabolic process|oxidation-reduction process|cytoplasm|toxin catabolic process|peroxisome	path:ath00480	Glutathione metabolism
HEMB1	0	0.126714439	0.81	0.467	0	1	1.734	AT1G69740	protein_coding	Delta-aminolevulinic acid dehydratase 1, chloroplastic [Source:UniProtKB/Swiss-Prot;Acc:Q9SFH9]		GO:0004655,GO:0005829,GO:0006782,GO:0006783,GO:0008270,GO:0009507,GO:0015995,GO:0009570,GO:0006779	porphobilinogen synthase activity|cytosol|protoporphyrinogen IX biosynthetic process|heme biosynthetic process|zinc ion binding|chloroplast|chlorophyll biosynthetic process|chloroplast stroma|porphyrin-containing compound biosynthetic process	path:ath00860	Porphyrin and chlorophyll metabolism
HHO3	0	0.126238645	0.767	0.474	0	1	1.618	AT1G25550	protein_coding	Transcription factor HHO3 [Source:UniProtKB/Swiss-Prot;Acc:Q9FPE8]	AT1G25550.1	GO:0003677,GO:0005634,GO:0006351,GO:0003700,GO:0006355	DNA binding|nucleus|transcription, DNA-templated|transcription factor activity, sequence-specific DNA binding|regulation of transcription, DNA-templated
SBH1	0	0.12621725	0.613	0.319	0	1	1.922	AT1G69640	protein_coding	Sphinganine C4-monooxygenase 1 [Source:UniProtKB/Swiss-Prot;Acc:Q8VYI1]		GO:0003824,GO:0005506,GO:0005789,GO:0006633,GO:0016021,GO:0016491,GO:0055114,GO:0000170,GO:0009640,GO:0046520,GO:0005783,GO:0005794	catalytic activity|iron ion binding|endoplasmic reticulum membrane|fatty acid biosynthetic process|integral component of membrane|oxidoreductase activity|oxidation-reduction process|sphingosine hydroxylase activity|photomorphogenesis|sphingoid biosynthetic process|endoplasmic reticulum|Golgi apparatus	path:ath00600	Sphingolipid metabolism
AT1G09932	0	0.125966152	0.399	0.207	0	1	1.928	AT1G09932	protein_coding	Phosphoglycerate mutase family protein [Source:UniProtKB/TrEMBL;Acc:Q8GWG7]		GO:0005634,GO:0008150	nucleus|biological_process
AT5G17670	0	0.12575163	0.447	0.179	0	1	2.497	AT5G17670	protein_coding	Alpha/beta-Hydrolases superfamily protein [Source:UniProtKB/TrEMBL;Acc:Q9FN84]		GO:0006505,GO:0006886,GO:0009507,GO:0016788,GO:0009941	GPI anchor metabolic process|intracellular protein transport|chloroplast|hydrolase activity, acting on ester bonds|chloroplast envelope
DIT1	0	0.125741048	0.675	0.327	0	1	2.064	AT5G12860	protein_coding	Dicarboxylate transporter 1, chloroplastic [Source:UniProtKB/Swiss-Prot;Acc:Q9LXV3]
MPK4	0	0.125334658	0.669	0.368	0	1	1.818	AT4G01370	protein_coding	Mitogen-activated protein kinase 4 [Source:UniProtKB/Swiss-Prot;Acc:Q39024]		GO:0005524,GO:0005634,GO:0005874,GO:0016301,GO:0009868,GO:0004707,GO:0007165,GO:0009862,GO:0005515,GO:0009409,GO:0009651,GO:0006972,GO:0042539,GO:0005737,GO:0016310,GO:0009620,GO:0009861,GO:0009737,GO:0006468,GO:0043622,GO:0000911,GO:0009504,GO:0005829,GO:0007112,GO:0009555,GO:0004672	ATP binding|nucleus|microtubule|kinase activity|jasmonic acid and ethylene-dependent systemic resistance, jasmonic acid mediated signaling pathway|MAP kinase activity|signal transduction|systemic acquired resistance, salicylic acid mediated signaling pathway|protein binding|response to cold|response to salt stress|hyperosmotic response|hypotonic salinity response|cytoplasm|phosphorylation|respons…	path:ath04626,path:ath04933	Plant-pathogen interaction|AGE-RAGE signaling pathway in diabetic complications
MPSR1	0	0.125203091	0.59	0.363	0	1	1.625	AT1G26800	protein_coding	E3 ubiquitin-protein ligase MPSR1 [Source:UniProtKB/Swiss-Prot;Acc:Q9LQX2]		GO:0005634,GO:0008270	nucleus|zinc ion binding
AT2G03470	0	0.125171935	0.533	0.257	0	1	2.074	AT2G03470	protein_coding	ELM2 domain-containing protein [Source:UniProtKB/TrEMBL;Acc:Q9ZQ83]		GO:0003677,GO:0005634	DNA binding|nucleus
PP2A11	0	0.124994701	0.72	0.45	0	1	1.6	AT1G63090	protein_coding	F-box protein PP2-A11 [Source:UniProtKB/Swiss-Prot;Acc:Q9CAN4]
AT4G31310	0	0.124951595	0.405	0.153	0	1	2.647	AT4G31310	protein_coding	AIG2-like (avirulence induced gene) family protein [Source:TAIR;Acc:AT4G31310]		GO:0005575,GO:0008150	cellular_component|biological_process
AT5G08240	0	0.124629427	0.496	0.231	0	1	2.147	AT5G08240	protein_coding	At5g08240 [Source:UniProtKB/TrEMBL;Acc:Q9LEY3]		GO:0003674,GO:0008150,GO:0016021	molecular_function|biological_process|integral component of membrane
bHLH115	0	0.12441869	0.57	0.277	0	1	2.058	AT1G51070	protein_coding	Basic helix-loop-helix (BHLH) DNA-binding superfamily protein [Source:UniProtKB/TrEMBL;Acc:F4I7Z3]
AT5G42150	0	0.124410563	0.507	0.28	0	1	1.811	AT5G42150	protein_coding	Glutathione S-transferase family protein [Source:UniProtKB/TrEMBL;Acc:Q9FHX0]		GO:0009055,GO:0015035,GO:0016740,GO:0045454,GO:0005739	electron carrier activity|protein disulfide oxidoreductase activity|transferase activity|cell redox homeostasis|mitochondrion	path:ath00590	Arachidonic acid metabolism
RTNLB22	0	0.12425791	0.547	0.268	0	1	2.041	AT1G78895	protein_coding	Reticulon-like protein B22 [Source:UniProtKB/Swiss-Prot;Acc:Q8GWH5]		GO:0005789,GO:0008150,GO:0016021	endoplasmic reticulum membrane|biological_process|integral component of membrane
AT2G44640	0	0.12393829	0.377	0.151	0	1	2.497	AT2G44640	protein_coding	Expressed protein [Source:UniProtKB/TrEMBL;Acc:O80503]		GO:0003674,GO:0005634,GO:0008150,GO:0009941,GO:0005739,GO:0009536,GO:0005774,GO:0009507	molecular_function|nucleus|biological_process|chloroplast envelope|mitochondrion|plastid|vacuolar membrane|chloroplast
AT4G05070	0	0.123864531	0.726	0.452	0	1	1.606	AT4G05070	protein_coding	AT4g05070 protein [Source:UniProtKB/TrEMBL;Acc:Q9S9T1]		GO:0003674,GO:0005634,GO:0008150	molecular_function|nucleus|biological_process
LSU3	0	0.123468697	0.689	0.486	0	1	1.418	AT3G49570	protein_coding	Protein RESPONSE TO LOW SULFUR 3 [Source:UniProtKB/Swiss-Prot;Acc:Q9SCK2]		GO:0003674,GO:0005575,GO:0008150	molecular_function|cellular_component|biological_process
AT3G14060	0	0.123390073	0.391	0.224	0	1	1.746	AT3G14060	protein_coding	At3g14060 [Source:UniProtKB/TrEMBL;Acc:Q9LVJ2]		GO:0003674,GO:0005739,GO:0008150,GO:0005618,GO:0005737	molecular_function|mitochondrion|biological_process|cell wall|cytoplasm
VHA-c3.1	0	0.123228637	0.851	0.561	0	1	1.517	AT4G34720	protein_coding	V-type proton ATPase subunit c1 [Source:UniProtKB/Swiss-Prot;Acc:P0DH92]		GO:0000220,GO:0007035,GO:0009507,GO:0015991,GO:0016021,GO:0016887,GO:0046961,GO:0005773	vacuolar proton-transporting V-type ATPase, V0 domain|vacuolar acidification|chloroplast|ATP hydrolysis coupled proton transport|integral component of membrane|ATPase activity|proton-transporting ATPase activity, rotational mechanism|vacuole	path:ath00190,path:ath04145	Oxidative phosphorylation|Phagosome
RPS10C	0	0.123120143	0.849	0.512	0	1	1.658	AT5G52650	protein_coding	40S ribosomal protein S10-3 [Source:UniProtKB/Swiss-Prot;Acc:Q9LTF2]		GO:0005737,GO:0003735,GO:0006412,GO:0022627,GO:0022626,GO:0005618,GO:0016020,GO:0005829	cytoplasm|structural constituent of ribosome|translation|cytosolic small ribosomal subunit|cytosolic ribosome|cell wall|membrane|cytosol	path:ath03010	Ribosome
APX6	0	0.122960521	0.391	0.154	0	1	2.539	AT4G32320	protein_coding	Putative L-ascorbate peroxidase 6 [Source:UniProtKB/Swiss-Prot;Acc:Q8GY91]		GO:0005576,GO:0006979,GO:0016688,GO:0020037,GO:0042744,GO:0046872,GO:0055114,GO:0005829,GO:0004601,GO:0009845,GO:0010431	extracellular region|response to oxidative stress|L-ascorbate peroxidase activity|heme binding|hydrogen peroxide catabolic process|metal ion binding|oxidation-reduction process|cytosol|peroxidase activity|seed germination|seed maturation	path:ath00053,path:ath00480	Ascorbate and aldarate metabolism|Glutathione metabolism
FKBP17-3	0	0.122950041	0.664	0.32	0	1	2.075	AT1G73655	protein_coding	Peptidylprolyl isomerase [Source:UniProtKB/TrEMBL;Acc:A0A178WAL2]		GO:0000413,GO:0003755,GO:0005528,GO:0009507,GO:0009543,GO:0016020,GO:0018208	protein peptidyl-prolyl isomerization|peptidyl-prolyl cis-trans isomerase activity|FK506 binding|chloroplast|chloroplast thylakoid lumen|membrane|peptidyl-proline modification
RPL12C.1	0	0.122821717	0.872	0.522	0	1	1.67	AT3G27850	protein_coding	50S ribosomal protein L12-3, chloroplastic [Source:UniProtKB/Swiss-Prot;Acc:P36212]		GO:0003735,GO:0005737,GO:0005840,GO:0006412,GO:0019843,GO:0022625,GO:0042254,GO:0005829,GO:0005794	structural constituent of ribosome|cytoplasm|ribosome|translation|rRNA binding|cytosolic large ribosomal subunit|ribosome biogenesis|cytosol|Golgi apparatus	path:ath03010	Ribosome
CML16	0	0.122810185	0.601	0.328	0	1	1.832	AT3G25600	protein_coding	Probable calcium-binding protein CML16 [Source:UniProtKB/Swiss-Prot;Acc:Q9LI84]		GO:0005509,GO:0005794,GO:0008150	calcium ion binding|Golgi apparatus|biological_process	path:ath04626	Plant-pathogen interaction
AT5G19230	0	0.122809932	0.853	0.636	0	1	1.341	AT5G19230	protein_coding	Uncharacterized GPI-anchored protein At5g19230 [Source:UniProtKB/Swiss-Prot;Acc:Q8GUL8]		GO:0003674,GO:0005886,GO:0008150,GO:0031225,GO:0046658	molecular_function|plasma membrane|biological_process|anchored component of membrane|anchored component of plasma membrane
AT1G10590	0	0.12274135	0.857	0.558	0	1	1.536	AT1G10590	protein_coding	Nucleic acid-binding, OB-fold-like protein [Source:UniProtKB/TrEMBL;Acc:Q9XIJ0]		GO:0008150,GO:0005886,GO:0005829	biological_process|plasma membrane|cytosol	path:ath03030,path:ath03420,path:ath03430,path:ath03440	DNA replication|Nucleotide excision repair|Mismatch repair|Homologous recombination
RVE4	0	0.122625231	0.571	0.279	0	1	2.047	AT5G02840	protein_coding	LCL1 [Source:UniProtKB/TrEMBL;Acc:A0A178U8Z5]
AT3G58140	0	0.122488425	0.47	0.2	0	1	2.35	AT3G58140	protein_coding	Phenylalanine--tRNA ligase, chloroplastic/mitochondrial [Source:UniProtKB/Swiss-Prot;Acc:Q94K73]		GO:0000049,GO:0000287,GO:0004826,GO:0005524,GO:0005759,GO:0006432,GO:0008033,GO:0009507,GO:0005739,GO:0016020,GO:0009570	tRNA binding|magnesium ion binding|phenylalanine-tRNA ligase activity|ATP binding|mitochondrial matrix|phenylalanyl-tRNA aminoacylation|tRNA processing|chloroplast|mitochondrion|membrane|chloroplast stroma	path:ath00970	Aminoacyl-tRNA biosynthesis
AT2G38025	0	0.122432906	0.443	0.181	0	1	2.448	AT2G38025	protein_coding	At2g38025 [Source:UniProtKB/TrEMBL;Acc:Q8GYW0]
FPS1	0	0.122217407	0.504	0.23	0	1	2.191	AT5G47770	protein_coding	Farnesyl pyrophosphate synthase 1, mitochondrial [Source:UniProtKB/Swiss-Prot;Acc:Q09152]		GO:0005737,GO:0005739,GO:0006695,GO:0033384,GO:0045337,GO:0046872,GO:0005829,GO:0004161,GO:0004337	cytoplasm|mitochondrion|cholesterol biosynthetic process|geranyl diphosphate biosynthetic process|farnesyl diphosphate biosynthetic process|metal ion binding|cytosol|dimethylallyltranstransferase activity|geranyltranstransferase activity	path:ath00900	Terpenoid backbone biosynthesis
RPS15D	0	0.122215011	0.727	0.404	0	1	1.8	AT5G09510	protein_coding	40S ribosomal protein S15-4 [Source:UniProtKB/Swiss-Prot;Acc:Q9FY64]		GO:0003723,GO:0003735,GO:0005737,GO:0006412,GO:0009507,GO:0015935,GO:0022627,GO:0005730,GO:0022626,GO:0005774,GO:0005829,GO:0009506,GO:0005794	RNA binding|structural constituent of ribosome|cytoplasm|translation|chloroplast|small ribosomal subunit|cytosolic small ribosomal subunit|nucleolus|cytosolic ribosome|vacuolar membrane|cytosol|plasmodesma|Golgi apparatus	path:ath03010	Ribosome
WIH2	0	0.122142914	0.963	0.791	0	1	1.217	AT2G41420	protein_coding	Cysteine-rich and transmembrane domain-containing protein A [Source:UniProtKB/Swiss-Prot;Acc:Q8S8M0]
AT1G21350	0	0.122087626	0.49	0.21	0	1	2.333	AT1G21350	protein_coding	Thioredoxin superfamily protein [Source:TAIR;Acc:AT1G21350]		GO:0005576,GO:0005634,GO:0016209,GO:0016491,GO:0055114,GO:0009507	extracellular region|nucleus|antioxidant activity|oxidoreductase activity|oxidation-reduction process|chloroplast
RSH2	0	0.122049845	0.73	0.395	0	1	1.848	AT3G14050	protein_coding	Probable GTP diphosphokinase RSH2, chloroplastic [Source:UniProtKB/Swiss-Prot;Acc:Q9LVJ3]		GO:0005215,GO:0005524,GO:0005525,GO:0005886,GO:0006855,GO:0008728,GO:0008893,GO:0009507,GO:0015238,GO:0015297,GO:0015969,GO:0016020,GO:0016021,GO:0016301,GO:0016310,GO:0042594,GO:0009611,GO:0009737,GO:0048767	transporter activity|ATP binding|GTP binding|plasma membrane|drug transmembrane transport|GTP diphosphokinase activity|guanosine-3',5'-bis(diphosphate) 3'-diphosphatase activity|chloroplast|drug transmembrane transporter activity|antiporter activity|guanosine tetraphosphate metabolic process|membrane|integral component of membrane|kinase activity|phosphorylation|response to starvation|response to…
AT4G33666	0	0.122021252	0.574	0.346	0	1	1.659	AT4G33666	protein_coding	Uncharacterized protein At4g33666 [Source:UniProtKB/TrEMBL;Acc:Q94AJ7]		GO:0003674,GO:0008150	molecular_function|biological_process
AT4G12790	0	0.122017018	0.656	0.357	0	1	1.838	AT4G12790	protein_coding	AT4G12790 protein [Source:UniProtKB/TrEMBL;Acc:Q8W4C1]		GO:0005524,GO:0008150,GO:0016787	ATP binding|biological_process|hydrolase activity
AT3G14200	0	0.121822729	0.57	0.314	0	1	1.815	AT3G14200	protein_coding	Chaperone DnaJ-domain superfamily protein [Source:UniProtKB/TrEMBL;Acc:Q9LJG5]		GO:0006457	protein folding
IIL1	0	0.121749995	0.756	0.43	0	1	1.758	AT4G13430	protein_coding	3-isopropylmalate dehydratase large subunit, chloroplastic [Source:UniProtKB/Swiss-Prot;Acc:Q94AR8]		GO:0003861,GO:0009098,GO:0016829,GO:0046872,GO:0051539,GO:0046686,GO:0009507,GO:0009570,GO:0019761,GO:0050486,GO:0009536	3-isopropylmalate dehydratase activity|leucine biosynthetic process|lyase activity|metal ion binding|4 iron, 4 sulfur cluster binding|response to cadmium ion|chloroplast|chloroplast stroma|glucosinolate biosynthetic process|intramolecular transferase activity, transferring hydroxy groups|plastid	path:ath01210,path:ath01230,path:ath00660,path:ath00290	2-Oxocarboxylic acid metabolism|Biosynthesis of amino acids|C5-Branched dibasic acid metabolism|Valine, leucine and isoleucine biosynthesis
AT4G33920	0	0.121683333	0.636	0.346	0	1	1.838	AT4G33920	protein_coding	Probable protein phosphatase 2C 63 [Source:UniProtKB/Swiss-Prot;Acc:O81760]
AT4G31860	0	0.121550789	0.548	0.295	0	1	1.858	AT4G31860	protein_coding	Probable protein phosphatase 2C 60 [Source:UniProtKB/Swiss-Prot;Acc:Q9SZ53]		GO:0004722,GO:0005634,GO:0006470,GO:0046872,GO:0005886	protein serine/threonine phosphatase activity|nucleus|protein dephosphorylation|metal ion binding|plasma membrane
AT3G09570	0	0.121327297	0.564	0.323	0	1	1.746	AT3G09570	protein_coding	At3g09570 [Source:UniProtKB/TrEMBL;Acc:Q9C5T6]		GO:0003674,GO:0008150,GO:0009507,GO:0016021	molecular_function|biological_process|chloroplast|integral component of membrane
FTSZ2-1	0	0.121262932	0.434	0.175	0	1	2.48	AT2G36250	protein_coding	Cell division protein FtsZ homolog 2-1, chloroplastic [Source:UniProtKB/Swiss-Prot;Acc:O82533]		GO:0005198,GO:0009507,GO:0009570,GO:0005515,GO:0043621,GO:0003924,GO:0010020,GO:0009534	structural molecule activity|chloroplast|chloroplast stroma|protein binding|protein self-association|GTPase activity|chloroplast fission|chloroplast thylakoid
RPS10	0	0.120996446	0.802	0.48	0	1	1.671	AT3G13120	protein_coding	30S ribosomal protein S10, chloroplastic [Source:UniProtKB/Swiss-Prot;Acc:Q9LK61]		GO:0003723,GO:0003735,GO:0005840,GO:0006412,GO:0009507,GO:0015935,GO:0009570	RNA binding|structural constituent of ribosome|ribosome|translation|chloroplast|small ribosomal subunit|chloroplast stroma	path:ath03010	Ribosome
PMR6	0	0.12094096	0.433	0.177	0	1	2.446	AT3G54920	protein_coding	Probable pectate lyase 13 [Source:UniProtKB/Swiss-Prot;Acc:Q93Z04]		GO:0005886,GO:0016829,GO:0030570,GO:0045490,GO:0046872,GO:0031225,GO:0009814,GO:0042547,GO:0046658	plasma membrane|lyase activity|pectate lyase activity|pectin catabolic process|metal ion binding|anchored component of membrane|defense response, incompatible interaction|cell wall modification involved in multidimensional cell growth|anchored component of plasma membrane	path:ath00040	Pentose and glucuronate interconversions
AT2G20562	0	0.120933856	0.544	0.287	0	1	1.895	AT2G20562	protein_coding	Putative uncharacterized protein [Source:UniProtKB/TrEMBL;Acc:Q1G309]
AT1G13880	0	0.120863786	0.456	0.206	0	1	2.214	AT1G13880	protein_coding	ELM2 domain-containing protein [Source:TAIR;Acc:AT1G13880]
RPS18	0	0.12080711	0.822	0.481	0	1	1.709	--	--	--	--	--	--	--	--
SNRNP-G	0	0.120804975	0.637	0.332	0	1	1.919	AT2G23930	protein_coding	Probable small nuclear ribonucleoprotein G [Source:UniProtKB/Swiss-Prot;Acc:O82221]		GO:0000398,GO:0003723,GO:0005634,GO:0005682,GO:0005685,GO:0005686,GO:0005687,GO:0005689,GO:0005732,GO:0019013,GO:0030529,GO:0034719,GO:0043186,GO:0071004,GO:0071011,GO:0071013,GO:0097526,GO:0005829	mRNA splicing, via spliceosome|RNA binding|nucleus|U5 snRNP|U1 snRNP|U2 snRNP|U4 snRNP|U12-type spliceosomal complex|small nucleolar ribonucleoprotein complex|viral nucleocapsid|intracellular ribonucleoprotein complex|SMN-Sm protein complex|P granule|U2-type prespliceosome|precatalytic spliceosome|catalytic step 2 spliceosome|spliceosomal tri-snRNP complex|cytosol	path:ath03040	Spliceosome
AGL87	0	0.120674579	0.406	0.158	0	1	2.57	AT1G22590	protein_coding	AGAMOUS-like 87 [Source:UniProtKB/TrEMBL;Acc:Q7X9H1]	AT1G22590.2	GO:0003677,GO:0005634,GO:0006351,GO:0046983,GO:0003700,GO:0006355	DNA binding|nucleus|transcription, DNA-templated|protein dimerization activity|transcription factor activity, sequence-specific DNA binding|regulation of transcription, DNA-templated
RABG3C	0	0.120478531	0.388	0.154	0	1	2.519	AT3G16100	protein_coding	Ras-related protein RABG3c [Source:UniProtKB/Swiss-Prot;Acc:Q9LW76]				path:ath04144,path:ath04145	Endocytosis|Phagosome
CAM2	0	0.12007823	0.853	0.592	0	1	1.441	AT2G41110	protein_coding	Calmodulin 2 [Source:UniProtKB/TrEMBL;Acc:F4IJ46]		GO:0005509,GO:0005737,GO:0005515,GO:0030163,GO:0009846,GO:0005829	calcium ion binding|cytoplasm|protein binding|protein catabolic process|pollen germination|cytosol	path:ath04070,path:ath04626	Phosphatidylinositol signaling system|Plant-pathogen interaction
AT1G07440	0	0.119982821	0.401	0.147	0	1	2.728	AT1G07440	protein_coding	Tropinone reductase homolog At1g07440 [Source:UniProtKB/Swiss-Prot;Acc:P0DKI3]		GO:0005575,GO:0016491,GO:0046686,GO:0080167	cellular_component|oxidoreductase activity|response to cadmium ion|response to karrikin
AT1G56050	0	0.119342588	0.329	0.113	0	1	2.912	AT1G56050	protein_coding	Obg-like ATPase 1 [Source:UniProtKB/TrEMBL;Acc:F4I3J0]
PYR4	0	0.119260871	0.407	0.164	0	1	2.482	AT4G22930	protein_coding	PYR4 [Source:UniProtKB/TrEMBL;Acc:A0A178V399]		GO:0004151,GO:0005739,GO:0019856,GO:0044205,GO:0046872,GO:0009507	dihydroorotase activity|mitochondrion|pyrimidine nucleobase biosynthetic process|'de novo' UMP biosynthetic process|metal ion binding|chloroplast	path:ath00240	Pyrimidine metabolism
CP5	0	0.119251656	0.909	0.666	0	1	1.365	AT1G64720	protein_coding	Polyketide cyclase/dehydrase and lipid transport superfamily protein [Source:UniProtKB/TrEMBL;Acc:Q9XIR9]		GO:0005739,GO:0008150,GO:0008289,GO:0016021,GO:0005773	mitochondrion|biological_process|lipid binding|integral component of membrane|vacuole
AT5G20060	0	0.119071046	0.673	0.37	0	1	1.819	AT5G20060	protein_coding	Alpha/beta-Hydrolases superfamily protein [Source:UniProtKB/TrEMBL;Acc:Q8L9X1]		GO:0005737,GO:0052689	cytoplasm|carboxylic ester hydrolase activity	path:ath00564	Glycerophospholipid metabolism
PPOX1	0	0.118794771	0.379	0.142	0	1	2.669	AT5G49970	protein_coding	Pyridoxine/pyridoxamine 5'-phosphate oxidase 1, chloroplastic [Source:UniProtKB/Swiss-Prot;Acc:Q9LTX3]				path:ath00750	Vitamin B6 metabolism
IAA16	0	0.118495665	0.779	0.492	0	1	1.583	AT3G04730	protein_coding	Auxin-responsive protein IAA16 [Source:UniProtKB/Swiss-Prot;Acc:O24407]		GO:0005634,GO:0006351,GO:0006355,GO:0009734,GO:0003700,GO:0009733,GO:0005515	nucleus|transcription, DNA-templated|regulation of transcription, DNA-templated|auxin-activated signaling pathway|transcription factor activity, sequence-specific DNA binding|response to auxin|protein binding	path:ath04075	Plant hormone signal transduction
AT1G78915	0	0.11844276	0.326	0.111	0	1	2.937	AT1G78915	protein_coding	Tetratricopeptide repeat (TPR)-like superfamily protein [Source:UniProtKB/TrEMBL;Acc:F4IBX5]		GO:0008150,GO:0016021,GO:0009535,GO:0009507	biological_process|integral component of membrane|chloroplast thylakoid membrane|chloroplast
HCF164	0	0.118336503	0.52	0.24	0	1	2.167	AT4G37200	protein_coding	Thioredoxin-like protein HCF164, chloroplastic [Source:UniProtKB/Swiss-Prot;Acc:O23166]		GO:0000103,GO:0006457,GO:0006662,GO:0009507,GO:0015035,GO:0034599,GO:0045454,GO:0055114,GO:0009535,GO:0010190,GO:0016671,GO:0031977,GO:0009534,GO:0009570	sulfate assimilation|protein folding|glycerol ether metabolic process|chloroplast|protein disulfide oxidoreductase activity|cellular response to oxidative stress|cell redox homeostasis|oxidation-reduction process|chloroplast thylakoid membrane|cytochrome b6f complex assembly|oxidoreductase activity, acting on a sulfur group of donors, disulfide as acceptor|thylakoid lumen|chloroplast thylakoid|ch…
CSD3	0	0.118287181	0.451	0.187	0	1	2.412	AT5G18100	protein_coding	Superoxide dismutase [Cu-Zn] 3 [Source:UniProtKB/Swiss-Prot;Acc:Q9FK60]		GO:0004784,GO:0005507,GO:0005576,GO:0008270,GO:0009507,GO:0019430,GO:0055114,GO:0005773,GO:0005777,GO:0071472,GO:0006979,GO:0071457,GO:0071484,GO:0071486,GO:0071493	superoxide dismutase activity|copper ion binding|extracellular region|zinc ion binding|chloroplast|removal of superoxide radicals|oxidation-reduction process|vacuole|peroxisome|cellular response to salt stress|response to oxidative stress|cellular response to ozone|cellular response to light intensity|cellular response to high light intensity|cellular response to UV-B	path:ath04146	Peroxisome
AT4G01960	0	0.118264654	0.449	0.219	0	1	2.05	AT4G01960	protein_coding	At4g01960 [Source:UniProtKB/TrEMBL;Acc:Q9SYJ3]		GO:0003674,GO:0005634,GO:0008150,GO:0016021	molecular_function|nucleus|biological_process|integral component of membrane
TIC20-I	0	0.118212191	0.416	0.176	0	1	2.364	AT1G04940	protein_coding	Protein TIC 20-I, chloroplastic [Source:UniProtKB/Swiss-Prot;Acc:Q8GZ79]
AT5G57170	0	0.118188744	0.43	0.173	0	1	2.486	AT5G57170	protein_coding	Tautomerase/MIF superfamily protein [Source:UniProtKB/TrEMBL;Acc:F4KAK0]		GO:0006954,GO:0009507,GO:0051707	inflammatory response|chloroplast|response to other organism
SSL7	0	0.118033264	0.362	0.138	0	1	2.623	AT3G51450	protein_coding	Protein STRICTOSIDINE SYNTHASE-LIKE 7 [Source:UniProtKB/Swiss-Prot;Acc:Q9SD04]		GO:0005773,GO:0009058,GO:0009507,GO:0009821,GO:0016844,GO:0009611,GO:0009615,GO:0009620,GO:0009723,GO:0009751,GO:0009753	vacuole|biosynthetic process|chloroplast|alkaloid biosynthetic process|strictosidine synthase activity|response to wounding|response to virus|response to fungus|response to ethylene|response to salicylic acid|response to jasmonic acid
GATA8	0	0.118008102	0.516	0.24	0	1	2.15	AT3G54810	protein_coding	GATA transcription factor [Source:UniProtKB/TrEMBL;Acc:B9DHF1]
AT2G15830	0	0.117984862	0.481	0.227	0	1	2.119	AT2G15830	protein_coding	At2g15830 [Source:UniProtKB/TrEMBL;Acc:Q9XIL6]		GO:0003674,GO:0005739,GO:0008150	molecular_function|mitochondrion|biological_process
HISN1A	0	0.117850834	0.477	0.198	0	1	2.409	AT1G58080	protein_coding	HISN1A [Source:UniProtKB/TrEMBL;Acc:A0A178WM39]				path:ath01230,path:ath00340	Biosynthesis of amino acids|Histidine metabolism
AT5G22210	0	0.117777199	0.432	0.179	0	1	2.413	AT5G22210	protein_coding	Aspartyl/glutamyl-tRNA (Asn/Gln) amidotransferase subunit B [Source:UniProtKB/TrEMBL;Acc:Q9C567]		GO:0003674,GO:0005739	molecular_function|mitochondrion
AT1G66510	0	0.117751947	0.38	0.198	0	1	1.919	AT1G66510	protein_coding	AAR2 protein family [Source:UniProtKB/TrEMBL;Acc:Q9C711]		GO:0003674,GO:0009507	molecular_function|chloroplast
AT5G25940	0	0.117344566	0.817	0.522	0	1	1.565	AT5G25940	protein_coding	Early nodulin-like protein [Source:UniProtKB/TrEMBL;Acc:Q9XGZ3]		GO:0003674,GO:0016021,GO:0005739	molecular_function|integral component of membrane|mitochondrion
MAPKKK19	0	0.117033902	0.354	0.17	0	1	2.082	AT5G67080	protein_coding	Mitogen-activated protein kinase kinase kinase 19 [Source:UniProtKB/TrEMBL;Acc:Q9FHA5]		GO:0004702,GO:0005524,GO:0005737,GO:0005886,GO:0016301	receptor signaling protein serine/threonine kinase activity|ATP binding|cytoplasm|plasma membrane|kinase activity
PTAC17	0	0.11696327	0.526	0.241	0	1	2.183	AT1G80480	protein_coding	At1g80480 [Source:UniProtKB/TrEMBL;Acc:Q9M8L6]		GO:0009295,GO:0009508,GO:0009507,GO:0009570	nucleoid|plastid chromosome|chloroplast|chloroplast stroma
HCAR	0	0.116730079	0.387	0.144	0	1	2.688	AT1G04620	protein_coding	7-hydroxymethyl chlorophyll a reductase, chloroplastic [Source:UniProtKB/Swiss-Prot;Acc:Q8GS60]		GO:0009507,GO:0046872,GO:0050454,GO:0051536,GO:0055114,GO:0015994,GO:0033354,GO:0090415	chloroplast|metal ion binding|coenzyme F420 hydrogenase activity|iron-sulfur cluster binding|oxidation-reduction process|chlorophyll metabolic process|chlorophyll cycle|7-hydroxymethyl chlorophyll a reductase activity	path:ath00860	Porphyrin and chlorophyll metabolism
EMB506	0	0.116556117	0.38	0.146	0	1	2.603	AT5G40160	protein_coding	Ankyrin repeat domain-containing protein EMB506, chloroplastic [Source:UniProtKB/Swiss-Prot;Acc:Q9SQK3]		GO:0005634,GO:0009507,GO:0009793,GO:0005515	nucleus|chloroplast|embryo development ending in seed dormancy|protein binding
NUDT26	0	0.116438791	0.479	0.205	0	1	2.337	AT3G10620	protein_coding	Nudix hydrolase 26, chloroplastic [Source:UniProtKB/Swiss-Prot;Acc:Q9CAF2]
AT5G51740	0	0.116382233	0.379	0.178	0	1	2.129	AT5G51740	protein_coding	Peptidase family M48 family protein [Source:UniProtKB/TrEMBL;Acc:Q9FLI5]		GO:0004222,GO:0005739,GO:0006508,GO:0016020,GO:0016021	metalloendopeptidase activity|mitochondrion|proteolysis|membrane|integral component of membrane
GATL10	0	0.116199525	0.513	0.261	0	1	1.966	AT3G28340	protein_coding	Hexosyltransferase (Fragment) [Source:UniProtKB/TrEMBL;Acc:W8QNM3]		GO:0000139,GO:0000271,GO:0005794,GO:0016021,GO:0016051,GO:0016757,GO:0016758,GO:0045489,GO:0071555,GO:0047262,GO:0006979	Golgi membrane|polysaccharide biosynthetic process|Golgi apparatus|integral component of membrane|carbohydrate biosynthetic process|transferase activity, transferring glycosyl groups|transferase activity, transferring hexosyl groups|pectin biosynthetic process|cell wall organization|polygalacturonate 4-alpha-galacturonosyltransferase activity|response to oxidative stress
FER4	0	0.116160166	0.421	0.193	0	1	2.181	AT2G40300	protein_coding	Ferritin-4, chloroplastic [Source:UniProtKB/Swiss-Prot;Acc:Q9S756]		GO:0004322,GO:0006826,GO:0006879,GO:0008199,GO:0009507,GO:0055114,GO:0010039,GO:0009941,GO:0009570,GO:0000302,GO:0009908,GO:0015979,GO:0048366,GO:0055072,GO:0005739	ferroxidase activity|iron ion transport|cellular iron ion homeostasis|ferric iron binding|chloroplast|oxidation-reduction process|response to iron ion|chloroplast envelope|chloroplast stroma|response to reactive oxygen species|flower development|photosynthesis|leaf development|iron ion homeostasis|mitochondrion
AT2G36580	0	0.116010607	0.722	0.421	0	1	1.715	AT2G36580	protein_coding	Pyruvate kinase [Source:UniProtKB/TrEMBL;Acc:A0A178VX82]		GO:0000287,GO:0004743,GO:0006096,GO:0016301,GO:0030955,GO:0005886,GO:0005829	magnesium ion binding|pyruvate kinase activity|glycolytic process|kinase activity|potassium ion binding|plasma membrane|cytosol	path:ath01200,path:ath01230,path:ath00010,path:ath00620,path:ath00230	Carbon metabolism|Biosynthesis of amino acids|Glycolysis / Gluconeogenesis|Pyruvate metabolism|Purine metabolism
APG3	0	0.115752406	0.41	0.158	0	1	2.595	AT3G62910	protein_coding	Peptide chain release factor APG3, chloroplastic [Source:UniProtKB/Swiss-Prot;Acc:Q8RX79]		GO:0003747,GO:0006415,GO:0009507,GO:0009658,GO:0016149,GO:0040008,GO:0043022,GO:0009536,GO:0010027,GO:0032544	translation release factor activity|translational termination|chloroplast|chloroplast organization|translation release factor activity, codon specific|regulation of growth|ribosome binding|plastid|thylakoid membrane organization|plastid translation
VHA-G1	0	0.11562164	0.817	0.503	0	1	1.624	AT3G01390	protein_coding	V-type proton ATPase subunit G [Source:UniProtKB/TrEMBL;Acc:A0A178VL96]				path:ath00190,path:ath04145	Oxidative phosphorylation|Phagosome
PURU1	0	0.115561022	0.531	0.25	0	1	2.124	AT5G47435	protein_coding	Formyltetrahydrofolate deformylase 1, mitochondrial [Source:UniProtKB/Swiss-Prot;Acc:Q93YQ3]		GO:0005739,GO:0006189,GO:0006730,GO:0008864,GO:0009058,GO:0009152,GO:0016742,GO:0009853,GO:0046653	mitochondrion|'de novo' IMP biosynthetic process|one-carbon metabolic process|formyltetrahydrofolate deformylase activity|biosynthetic process|purine ribonucleotide biosynthetic process|hydroxymethyl-, formyl- and related transferase activity|photorespiration|tetrahydrofolate metabolic process	path:ath00630,path:ath00670	Glyoxylate and dicarboxylate metabolism|One carbon pool by folate
AT2G36895	0	0.115521844	0.546	0.265	0	1	2.06	AT2G36895	protein_coding	unknown protein; FUNCTIONS IN: molecular_function unknown; INVOLVED IN: biological_process unknown; LOCATED IN: chloroplast; Ha. [Source:TAIR;Acc:AT2G36895]		GO:0003674,GO:0008150,GO:0009507	molecular_function|biological_process|chloroplast
ATJ10	0	0.115407792	0.571	0.281	0	1	2.032	AT1G76700	protein_coding	Chaperone protein dnaJ 10 [Source:UniProtKB/Swiss-Prot;Acc:Q8GYX8]		GO:0005737,GO:0006457	cytoplasm|protein folding
AT3G21305	0	0.115371909	0.288	0.109	0	1	2.642	AT3G21305	protein_coding
HSFA4C	0	0.115254427	0.416	0.176	0	1	2.364	AT5G45710	protein_coding	RHA1 [Source:UniProtKB/TrEMBL;Acc:A0A178UPK9]	AT5G45710.1
AT3G02880	0	0.114664443	0.7	0.379	0	1	1.847	AT3G02880	protein_coding	Probable inactive receptor kinase At3g02880 [Source:UniProtKB/Swiss-Prot;Acc:Q9M8T0]		GO:0004672,GO:0004674,GO:0005524,GO:0005886,GO:0006468,GO:0007169,GO:0016021,GO:0016301,GO:0046658,GO:0005618,GO:0009505,GO:0016020,GO:0009737,GO:0005829,GO:0009506	protein kinase activity|protein serine/threonine kinase activity|ATP binding|plasma membrane|protein phosphorylation|transmembrane receptor protein tyrosine kinase signaling pathway|integral component of membrane|kinase activity|anchored component of plasma membrane|cell wall|plant-type cell wall|membrane|response to abscisic acid|cytosol|plasmodesma
AT1G76590	0	0.114640635	0.473	0.229	0	1	2.066	AT1G76590	protein_coding	At1g76590 [Source:UniProtKB/TrEMBL;Acc:Q2HIW3]		GO:0005739,GO:0008150	mitochondrion|biological_process
AT5G37360	0	0.114611235	0.336	0.12	0	1	2.8	AT5G37360	protein_coding	AT5g37360/MNJ8_150 [Source:UniProtKB/TrEMBL;Acc:Q93Z11]		GO:0003674,GO:0008150,GO:0009507,GO:0016021,GO:0009535	molecular_function|biological_process|chloroplast|integral component of membrane|chloroplast thylakoid membrane
DXR	0	0.114559575	0.475	0.196	0	1	2.423	AT5G62790	protein_coding	1-deoxy-D-xylulose 5-phosphate reductoisomerase [Source:UniProtKB/TrEMBL;Acc:F4K7T6]		GO:0008299,GO:0009507,GO:0009570,GO:0016853,GO:0019288,GO:0030145,GO:0030604,GO:0046872,GO:0051484,GO:0055114,GO:0070402,GO:0046686	isoprenoid biosynthetic process|chloroplast|chloroplast stroma|isomerase activity|isopentenyl diphosphate biosynthetic process, methylerythritol 4-phosphate pathway|manganese ion binding|1-deoxy-D-xylulose-5-phosphate reductoisomerase activity|metal ion binding|isopentenyl diphosphate biosynthetic process, methylerythritol 4-phosphate pathway involved in terpenoid biosynthetic process|oxidation-r…	path:ath00900	Terpenoid backbone biosynthesis
AT2G04039	0	0.114336622	0.376	0.139	0	1	2.705	AT2G04039	protein_coding	unknown protein; FUNCTIONS IN: molecular_function unknown; LOCATED IN: chloroplast; EXPRESSED IN: 21 plant structures; EXPRESSED DURING: 13 growth stages; CONTAINS InterPro DOMAIN/s: Protein of unknown function DUF2996 (InterPro:IPR021374); Has 159 /.../hits to 159 proteins in 52 species: Archae - 0; Bacteria - 76; Metazoa - 0; Fungi - 0; Plants - 38; Viruses - 0; Other Eukaryotes - 45 (source: N…		GO:0003674,GO:0005739,GO:0009507,GO:0009579	molecular_function|mitochondrion|chloroplast|thylakoid
GRXC5	0	0.114290196	0.423	0.176	0	1	2.403	AT4G28730	protein_coding	GrxC5 [Source:UniProtKB/TrEMBL;Acc:A0A178UXL4]
AT2G20560	0	0.114194562	0.767	0.53	0	1	1.447	AT2G20560	protein_coding	At2g20560/T13C7.15 [Source:UniProtKB/TrEMBL;Acc:Q9SIL3]		GO:0005737,GO:0006457,GO:0051082	cytoplasm|protein folding|unfolded protein binding
RPS24A	0	0.114192578	0.838	0.513	0	1	1.634	AT3G04920	protein_coding	40S ribosomal protein S24-1 [Source:UniProtKB/Swiss-Prot;Acc:Q9SS17]		GO:0000166,GO:0000462,GO:0003735,GO:0005737,GO:0005840,GO:0006412,GO:0006414,GO:0042254,GO:0005730,GO:0022626,GO:0005774,GO:0005886,GO:0016020,GO:0022627,GO:0009507,GO:0005829,GO:0005794	nucleotide binding|maturation of SSU-rRNA from tricistronic rRNA transcript (SSU-rRNA, 5.8S rRNA, LSU-rRNA)|structural constituent of ribosome|cytoplasm|ribosome|translation|translational elongation|ribosome biogenesis|nucleolus|cytosolic ribosome|vacuolar membrane|plasma membrane|membrane|cytosolic small ribosomal subunit|chloroplast|cytosol|Golgi apparatus	path:ath03010	Ribosome
AT3G58610	0	0.114110817	0.806	0.475	0	1	1.697	AT3G58610	protein_coding	Ketol-acid reductoisomerase, chloroplastic [Source:UniProtKB/Swiss-Prot;Acc:Q05758]		GO:0004455,GO:0009082,GO:0009097,GO:0009099,GO:0009507,GO:0055114,GO:0009941,GO:0005739,GO:0009570,GO:0005618,GO:0046686,GO:0048046,GO:0005507,GO:0005829,GO:0009536	ketol-acid reductoisomerase activity|branched-chain amino acid biosynthetic process|isoleucine biosynthetic process|valine biosynthetic process|chloroplast|oxidation-reduction process|chloroplast envelope|mitochondrion|chloroplast stroma|cell wall|response to cadmium ion|apoplast|copper ion binding|cytosol|plastid	path:ath01210,path:ath01230,path:ath00290,path:ath00770	2-Oxocarboxylic acid metabolism|Biosynthesis of amino acids|Valine, leucine and isoleucine biosynthesis|Pantothenate and CoA biosynthesis
TPP1	0	0.114097385	0.849	0.548	0	1	1.549	AT2G30440	protein_coding	Thylakoidal processing peptidase 1, chloroplastic [Source:UniProtKB/Swiss-Prot;Acc:O04348]				path:ath03060	Protein export
BAG6	0	0.114061989	0.777	0.543	0	1	1.431	AT2G46240	protein_coding	BAG family molecular chaperone regulator 6 [Source:UniProtKB/Swiss-Prot;Acc:O82345]		GO:0005634,GO:0006915,GO:0051087,GO:0005516,GO:0012502,GO:0009408,GO:0009409,GO:0010228,GO:0050832,GO:0009644,GO:0042542,GO:0009506,GO:0005515,GO:0006914,GO:0009817,GO:0010508	nucleus|apoptotic process|chaperone binding|calmodulin binding|induction of programmed cell death|response to heat|response to cold|vegetative to reproductive phase transition of meristem|defense response to fungus|response to high light intensity|response to hydrogen peroxide|plasmodesma|protein binding|autophagy|defense response to fungus, incompatible interaction|positive regulation of autopha…
AT1G50290	0	0.113929806	0.326	0.129	0	1	2.527	AT1G50290	protein_coding	At1g50290/F14I3_12 [Source:UniProtKB/TrEMBL;Acc:Q944R3]		GO:0003674,GO:0005739,GO:0005829,GO:0006979	molecular_function|mitochondrion|cytosol|response to oxidative stress
AT4G34265	0	0.113837387	0.698	0.382	0	1	1.827	AT4G34265	protein_coding	unknown protein; FUNCTIONS IN: molecular_function unknown; INVOLVED IN: biological_process unknown; LOCATED IN: chloroplast; EXPRESSED IN: 22 plant structures; EXPRESSED DURING: 13 growth stages; BEST Arabidopsis thaliana protein match is: unknown p /.../ (TAIR:AT2G15000.3); Ha. [Source:TAIR;Acc:AT4G34265]		GO:0003674,GO:0005739,GO:0008150	molecular_function|mitochondrion|biological_process
BZIP28	0	0.113820532	0.579	0.298	0	1	1.943	AT3G10800	protein_coding	BZIP28 [Source:UniProtKB/TrEMBL;Acc:A0A178VDM1]	AT3G10800.1	GO:0000139,GO:0003677,GO:0003700,GO:0005634,GO:0005789,GO:0006351,GO:0006355,GO:0016021,GO:0043565,GO:0005737,GO:0005783,GO:0006986,GO:0006990,GO:0048471,GO:0005635,GO:0005654,GO:0009408,GO:0016020,GO:0005515,GO:0034976,GO:0030968	Golgi membrane|DNA binding|transcription factor activity, sequence-specific DNA binding|nucleus|endoplasmic reticulum membrane|transcription, DNA-templated|regulation of transcription, DNA-templated|integral component of membrane|sequence-specific DNA binding|cytoplasm|endoplasmic reticulum|response to unfolded protein|positive regulation of transcription from RNA polymerase II promoter involved …
FFC	0	0.113784765	0.507	0.218	0	1	2.326	AT5G03940	protein_coding	SRP54CP [Source:UniProtKB/TrEMBL;Acc:A0A178UD49]				path:ath03060	Protein export
AT1G47130	0	0.113574938	0.272	0.094	0	1	2.894	AT1G47130	protein_coding
LECRK17	0	0.113344152	0.324	0.12	0	1	2.7	AT5G60270	protein_coding	L-type lectin-domain containing receptor kinase I.7 [Source:UniProtKB/Swiss-Prot;Acc:Q9LSS0]
TATC	0	0.113148652	0.532	0.244	0	1	2.18	AT2G01110	protein_coding	UNE3 [Source:UniProtKB/TrEMBL;Acc:A0A178VUB7]				path:ath03060	Protein export
AT1G55450	0	0.113083449	0.879	0.687	0	1	1.279	AT1G55450	protein_coding	S-adenosyl-L-methionine-dependent methyltransferases superfamily protein [Source:UniProtKB/TrEMBL;Acc:F4I0B5]		GO:0005737,GO:0009651	cytoplasm|response to salt stress
EMB1241	0	0.113028895	0.644	0.341	0	1	1.889	AT5G17710	protein_coding	GrpE protein homolog [Source:UniProtKB/TrEMBL;Acc:A0A178U8H4]		GO:0000774,GO:0005759,GO:0006457,GO:0009793,GO:0042803,GO:0051087,GO:0009570,GO:0009579,GO:0009507,GO:0005507	adenyl-nucleotide exchange factor activity|mitochondrial matrix|protein folding|embryo development ending in seed dormancy|protein homodimerization activity|chaperone binding|chloroplast stroma|thylakoid|chloroplast|copper ion binding
CRD1	0	0.11275786	0.773	0.459	0	1	1.684	AT3G56940	protein_coding	Magnesium-protoporphyrin IX monomethyl ester [oxidative] cyclase, chloroplastic [Source:UniProtKB/Swiss-Prot;Acc:Q9M591]		GO:0009507,GO:0015979,GO:0015995,GO:0046872,GO:0048529,GO:0055114,GO:0003677,GO:0009941,GO:0009535,GO:0009706,GO:0009534,GO:0005515,GO:0009658,GO:1901401	chloroplast|photosynthesis|chlorophyll biosynthetic process|metal ion binding|magnesium-protoporphyrin IX monomethyl ester (oxidative) cyclase activity|oxidation-reduction process|DNA binding|chloroplast envelope|chloroplast thylakoid membrane|chloroplast inner membrane|chloroplast thylakoid|protein binding|chloroplast organization|regulation of tetrapyrrole metabolic process	path:ath00860	Porphyrin and chlorophyll metabolism
AT1G80640	0	0.112746799	0.309	0.118	0	1	2.619	AT1G80640	protein_coding	Probable receptor-like protein kinase At1g80640 [Source:UniProtKB/Swiss-Prot;Acc:Q0V7T5]		GO:0004674,GO:0005524,GO:0005886,GO:0006468,GO:0016021,GO:0016301,GO:0016310	protein serine/threonine kinase activity|ATP binding|plasma membrane|protein phosphorylation|integral component of membrane|kinase activity|phosphorylation
ADR2	0	0.112723265	0.381	0.155	0	1	2.458	AT1G56510	protein_coding	Disease resistance protein ADR2 [Source:UniProtKB/Swiss-Prot;Acc:Q9C7X0]		GO:0005524,GO:0006952,GO:0007165,GO:0043531,GO:0005737,GO:0009817,GO:0002229,GO:0034644	ATP binding|defense response|signal transduction|ADP binding|cytoplasm|defense response to fungus, incompatible interaction|defense response to oomycetes|cellular response to UV
RPS3A	0	0.112693942	0.712	0.392	0	1	1.816	AT2G31610	protein_coding	40S ribosomal protein S3-1 [Source:UniProtKB/Swiss-Prot;Acc:Q9SIP7]		GO:0003723,GO:0005737,GO:0006412,GO:0003735,GO:0022627,GO:0009507,GO:0005773,GO:0022626,GO:0005774,GO:0016020,GO:0009651,GO:0005829,GO:0009506,GO:0005794	RNA binding|cytoplasm|translation|structural constituent of ribosome|cytosolic small ribosomal subunit|chloroplast|vacuole|cytosolic ribosome|vacuolar membrane|membrane|response to salt stress|cytosol|plasmodesma|Golgi apparatus	path:ath03010	Ribosome
GIP1.1	0	0.112604191	0.41	0.173	0	1	2.37	AT4G09550	protein_coding	Mitotic-spindle organizing protein 1B [Source:UniProtKB/Swiss-Prot;Acc:Q9M0N8]		GO:0005634,GO:0005739,GO:0043388,GO:0051082,GO:0005515,GO:0008274,GO:0051418,GO:0000226,GO:0000930,GO:0005635,GO:0005828,GO:0007052,GO:0009524,GO:0009574,GO:0072686,GO:0000776,GO:0005640,GO:0034080,GO:0034508,GO:0042393	nucleus|mitochondrion|positive regulation of DNA binding|unfolded protein binding|protein binding|gamma-tubulin ring complex|microtubule nucleation by microtubule organizing center|microtubule cytoskeleton organization|gamma-tubulin complex|nuclear envelope|kinetochore microtubule|mitotic spindle organization|phragmoplast|preprophase band|mitotic spindle|kinetochore|nuclear outer membrane|CENP-A …
RPS20C.1	0	0.112585964	0.809	0.48	0	1	1.685	AT3G45030	protein_coding	40S ribosomal protein S20-1 [Source:UniProtKB/Swiss-Prot;Acc:P49200]		GO:0003735,GO:0006412,GO:0009507,GO:0015935,GO:0022627,GO:0005829,GO:0005794	structural constituent of ribosome|translation|chloroplast|small ribosomal subunit|cytosolic small ribosomal subunit|cytosol|Golgi apparatus	path:ath03010	Ribosome
AT2G41640	0	0.112491815	0.467	0.216	0	1	2.162	AT2G41640	protein_coding	At2g41640/T32G6.16 [Source:UniProtKB/TrEMBL;Acc:O22225]		GO:0005576,GO:0016021,GO:0016757	extracellular region|integral component of membrane|transferase activity, transferring glycosyl groups
NCBP	0	0.112408455	0.796	0.491	0	1	1.621	AT5G18110	protein_coding	Eukaryotic translation initiation factor NCBP [Source:UniProtKB/Swiss-Prot;Acc:Q9FK59]		GO:0003723,GO:0003743,GO:0005634,GO:0005737,GO:0006413,GO:0006417,GO:0005829	RNA binding|translation initiation factor activity|nucleus|cytoplasm|translational initiation|regulation of translation|cytosol	path:ath03013	RNA transport
AT1G53560	0	0.112407717	0.631	0.313	0	1	2.016	AT1G53560	protein_coding	At1g53560 [Source:UniProtKB/TrEMBL;Acc:Q9LPH1]		GO:0016021	integral component of membrane
LZF1	0	0.112398721	0.384	0.178	0	1	2.157	AT1G78600	protein_coding	Light-regulated zinc finger protein 1 [Source:UniProtKB/TrEMBL;Acc:F4IBS4]
AT3G02070	0	0.11215111	0.413	0.175	0	1	2.36	AT3G02070	protein_coding	AT3G02070 protein [Source:UniProtKB/TrEMBL;Acc:Q9SGA5]		GO:0005634,GO:0006508,GO:0008234	nucleus|proteolysis|cysteine-type peptidase activity
GLUTRBP	0	0.111975238	0.5	0.236	0	1	2.119	AT3G21200	protein_coding	Glutamyl-tRNA reductase-binding protein, chloroplastic [Source:UniProtKB/Swiss-Prot;Acc:Q9LU39]
PSRP5	0	0.111934797	0.903	0.625	0	1	1.445	AT3G56910	protein_coding	50S ribosomal protein 5, chloroplastic [Source:UniProtKB/Swiss-Prot;Acc:Q9LER7]		GO:0003674,GO:0005840,GO:0009507,GO:0009941,GO:0009535,GO:0009579,GO:0032544,GO:0080158	molecular_function|ribosome|chloroplast|chloroplast envelope|chloroplast thylakoid membrane|thylakoid|plastid translation|chloroplast ribulose bisphosphate carboxylase complex biogenesis
FAH1	0	0.111655571	0.607	0.325	0	1	1.868	AT2G34770	protein_coding	FAH1 [Source:UniProtKB/TrEMBL;Acc:A0A178W0P1]		GO:0003824,GO:0005506,GO:0005783,GO:0005789,GO:0006633,GO:0016020,GO:0016021,GO:0016491,GO:0016709,GO:0020037,GO:0055114,GO:0004497,GO:0009699,GO:0005515,GO:0043069,GO:0080132,GO:0010224,GO:0009809,GO:0046424,GO:0000038	catalytic activity|iron ion binding|endoplasmic reticulum|endoplasmic reticulum membrane|fatty acid biosynthetic process|membrane|integral component of membrane|oxidoreductase activity|oxidoreductase activity, acting on paired donors, with incorporation or reduction of molecular oxygen, NAD(P)H as one donor, and incorporation of one atom of oxygen|heme binding|oxidation-reduction process|monooxyg…
AT2G35830	0	0.111606087	0.48	0.202	0	1	2.376	AT2G35830	protein_coding	At2g35830/F11F19.26 [Source:UniProtKB/TrEMBL;Acc:Q9SJ67]		GO:0004848,GO:0005575,GO:0008150	ureidoglycolate hydrolase activity|cellular_component|biological_process
FAP3	0	0.111586849	0.348	0.135	0	1	2.578	AT1G53520	protein_coding	Fatty-acid-binding protein 3, chloroplastic [Source:UniProtKB/Swiss-Prot;Acc:Q9C8L2]		GO:0009813,GO:0045430,GO:0009507,GO:0009570,GO:0005504,GO:0006631	flavonoid biosynthetic process|chalcone isomerase activity|chloroplast|chloroplast stroma|fatty acid binding|fatty acid metabolic process
emb1303	0	0.111583169	0.873	0.573	0	1	1.524	AT1G56200	protein_coding	EMB1303 [Source:UniProtKB/TrEMBL;Acc:A0A178WKB3]
PRXIIE	0	0.111337455	0.815	0.485	0	1	1.68	AT3G52960	protein_coding	Peroxiredoxin-2E, chloroplastic [Source:UniProtKB/Swiss-Prot;Acc:Q949U7]
AT3G09860	0	0.111130245	0.609	0.302	0	1	2.017	AT3G09860	protein_coding	Actin T1-like protein [Source:UniProtKB/TrEMBL;Acc:Q6IDB3]		GO:0003674,GO:0005575,GO:0008150	molecular_function|cellular_component|biological_process
DREB2E	0	0.110570581	0.449	0.221	0	1	2.032	AT2G38340	protein_coding	Dehydration-responsive element-binding protein 2E [Source:UniProtKB/Swiss-Prot;Acc:O80917]	AT2G38340.1
AT4G13110	0	0.110499649	0.419	0.177	0	1	2.367	AT4G13110	protein_coding	BSD domain-containing protein [Source:UniProtKB/TrEMBL;Acc:F4JS91]		GO:0003674,GO:0008150,GO:0009507	molecular_function|biological_process|chloroplast
RPL38A.1	0	0.1101388	0.921	0.675	0	1	1.364	AT2G43460	protein_coding	60S ribosomal protein L38 [Source:UniProtKB/Swiss-Prot;Acc:O22860]		GO:0003735,GO:0005737,GO:0005840,GO:0006412,GO:0042254,GO:0022626,GO:0022625	structural constituent of ribosome|cytoplasm|ribosome|translation|ribosome biogenesis|cytosolic ribosome|cytosolic large ribosomal subunit	path:ath03010	Ribosome
ABIL4	0	0.110003356	0.407	0.168	0	1	2.423	AT5G42030	protein_coding	ABL interactor-like protein 4 [Source:TAIR;Acc:AT5G42030]		GO:0003674,GO:0005737,GO:0005856,GO:0008150,GO:0009507	molecular_function|cytoplasm|cytoskeleton|biological_process|chloroplast
WHY2	0	0.109978921	0.418	0.192	0	1	2.177	AT1G71260	protein_coding	Single-stranded DNA-binding protein WHY2, mitochondrial [Source:UniProtKB/Swiss-Prot;Acc:Q8VYF7]	AT1G71260.1
LSM7	0	0.109924208	0.608	0.306	0	1	1.987	AT2G03870	protein_coding	LSM7 [Source:UniProtKB/TrEMBL;Acc:A0A178VPR3]				path:ath03040,path:ath03018	Spliceosome|RNA degradation
PAP13.1	0	0.109863241	0.342	0.129	0	1	2.651	AT2G42130	protein_coding	Probable plastid-lipid-associated protein 13, chloroplastic [Source:UniProtKB/Swiss-Prot;Acc:Q8S9M1]		GO:0008150,GO:0009507,GO:0009579,GO:0010287,GO:0009570,GO:0009534	biological_process|chloroplast|thylakoid|plastoglobule|chloroplast stroma|chloroplast thylakoid
SYP42	0	0.109842885	0.355	0.145	0	1	2.448	AT4G02195	protein_coding	Syntaxin-42 [Source:UniProtKB/Swiss-Prot;Acc:Q9SWH4]		GO:0000149,GO:0005484,GO:0005794,GO:0006886,GO:0006906,GO:0016021,GO:0031201,GO:0048278,GO:0005515,GO:0005802,GO:0030140,GO:0061025,GO:0007030,GO:0007034,GO:0009306,GO:1900150	SNARE binding|SNAP receptor activity|Golgi apparatus|intracellular protein transport|vesicle fusion|integral component of membrane|SNARE complex|vesicle docking|protein binding|trans-Golgi network|trans-Golgi network transport vesicle|membrane fusion|Golgi organization|vacuolar transport|protein secretion|regulation of defense response to fungus	path:ath04130	SNARE interactions in vesicular transport
AOX1A	0	0.109752943	0.879	0.658	0	1	1.336	AT3G22370	protein_coding	Ubiquinol oxidase 1a, mitochondrial [Source:UniProtKB/Swiss-Prot;Acc:Q39219]		GO:0005739,GO:0005743,GO:0009916,GO:0016021,GO:0046872,GO:0070469,GO:0045333,GO:0009409,GO:0031930,GO:0055114	mitochondrion|mitochondrial inner membrane|alternative oxidase activity|integral component of membrane|metal ion binding|respiratory chain|cellular respiration|response to cold|mitochondria-nucleus signaling pathway|oxidation-reduction process
AT5G44580	0	0.109720676	0.621	0.273	0	1	2.275	AT5G44580	protein_coding	AT5g44580/K15C23_2 [Source:UniProtKB/TrEMBL;Acc:Q9LU08]		GO:0003674,GO:0005739,GO:0008150	molecular_function|mitochondrion|biological_process
AAC1	0	0.109621103	0.951	0.76	0	1	1.251	AT3G08580	protein_coding	AAC1 [Source:UniProtKB/TrEMBL;Acc:A0A384KYV2]		GO:0003735,GO:0005471,GO:0005739,GO:0005743,GO:0006412,GO:0006810,GO:0016021,GO:0055085,GO:0005740,GO:0015865,GO:0009941,GO:0009507,GO:0005773,GO:0005730,GO:0005618,GO:0005774,GO:0016020,GO:0005886,GO:0005507,GO:0005794	structural constituent of ribosome|ATP:ADP antiporter activity|mitochondrion|mitochondrial inner membrane|translation|transport|integral component of membrane|transmembrane transport|mitochondrial envelope|purine nucleotide transport|chloroplast envelope|chloroplast|vacuole|nucleolus|cell wall|vacuolar membrane|membrane|plasma membrane|copper ion binding|Golgi apparatus
TOL1	0	0.109573129	0.735	0.421	0	1	1.746	AT5G16880	protein_coding	TOM1-like protein 1 [Source:UniProtKB/Swiss-Prot;Acc:Q9LFL3]		GO:0005622,GO:0005634,GO:0005795,GO:0006886,GO:0006891,GO:0008565,GO:0005886,GO:0005829	intracellular|nucleus|Golgi stack|intracellular protein transport|intra-Golgi vesicle-mediated transport|protein transporter activity|plasma membrane|cytosol
AT1G12230	0	0.109487079	0.536	0.262	0	1	2.046	AT1G12230	protein_coding	Aldolase superfamily protein [Source:UniProtKB/TrEMBL;Acc:F4IC59]		GO:0003824,GO:0004801,GO:0005975,GO:0009507,GO:0008270,GO:0009570,GO:0009941	catalytic activity|sedoheptulose-7-phosphate:D-glyceraldehyde-3-phosphate glyceronetransferase activity|carbohydrate metabolic process|chloroplast|zinc ion binding|chloroplast stroma|chloroplast envelope	path:ath01200,path:ath01230,path:ath00030	Carbon metabolism|Biosynthesis of amino acids|Pentose phosphate pathway
AT4G15420	0	0.109415622	0.675	0.41	0	1	1.646	AT4G15420	protein_coding	Ubiquitin fusion degradation UFD1 family protein [Source:TAIR;Acc:AT4G15420]		GO:0005634,GO:0006511	nucleus|ubiquitin-dependent protein catabolic process
SIB1	0	0.109312876	0.444	0.246	0	1	1.805	AT3G56710	protein_coding	SIB1 [Source:UniProtKB/TrEMBL;Acc:A0A178VMX5]		GO:0005634,GO:0005515,GO:0009507,GO:0071482,GO:0009816,GO:0051091	nucleus|protein binding|chloroplast|cellular response to light stimulus|defense response to bacterium, incompatible interaction|positive regulation of sequence-specific DNA binding transcription factor activity
ATARFC1	0	0.109302152	0.732	0.43	0	1	1.702	AT3G22950	protein_coding	ATARFC1 [Source:UniProtKB/TrEMBL;Acc:A0A384KMJ2]		GO:0005622,GO:0007264,GO:0015031,GO:0005525,GO:0005886	intracellular|small GTPase mediated signal transduction|protein transport|GTP binding|plasma membrane
COL9	0	0.109046382	0.443	0.208	0	1	2.13	AT3G07650	protein_coding	COL9 [Source:UniProtKB/TrEMBL;Acc:A0A384KVH3]		GO:0005634,GO:0008270,GO:0003700,GO:0006355,GO:0048579,GO:0007623	nucleus|zinc ion binding|transcription factor activity, sequence-specific DNA binding|regulation of transcription, DNA-templated|negative regulation of long-day photoperiodism, flowering|circadian rhythm
PURA	0	0.108871521	0.503	0.232	0	1	2.168	AT3G57610	protein_coding	Adenylosuccinate synthetase, chloroplastic [Source:UniProtKB/Swiss-Prot;Acc:Q96529]				path:ath00230,path:ath00250	Purine metabolism|Alanine, aspartate and glutamate metabolism
FRB1	0	0.108571395	0.565	0.287	0	1	1.969	AT5G01100	protein_coding	FRB1 [Source:UniProtKB/TrEMBL;Acc:A0A178U817]
CYP72A13	0	0.108539791	0.645	0.358	0	1	1.802	AT3G14660	protein_coding	Cytochrome P450 72A13 [Source:UniProtKB/Swiss-Prot;Acc:Q9LUC8]		GO:0004497,GO:0005506,GO:0016021,GO:0016705,GO:0019825,GO:0020037,GO:0055114	monooxygenase activity|iron ion binding|integral component of membrane|oxidoreductase activity, acting on paired donors, with incorporation or reduction of molecular oxygen|oxygen binding|heme binding|oxidation-reduction process
AT1G65486	0	0.108521826	0.263	0.093	0	1	2.828	AT1G65486	protein_coding	unknown protein; FUNCTIONS IN: molecular_function unknown; INVOLVED IN: biological_process unknown; LOCATED IN: endomembrane system; BEST Arabidopsis thaliana protein match is: unknown protein (TAIR:AT1G65490.1); Ha. [Source:TAIR;Acc:AT1G65486]		GO:0003674,GO:0005576,GO:0005634,GO:0008150	molecular_function|extracellular region|nucleus|biological_process
AT2G31560	0	0.108474222	0.412	0.179	0	1	2.302	AT2G31560	protein_coding	AT2G31560 protein [Source:UniProtKB/TrEMBL;Acc:Q8VZ71]		GO:0003674,GO:0008150,GO:0009507	molecular_function|biological_process|chloroplast
AT1G09150	0	0.108440969	0.406	0.195	0	1	2.082	AT1G09150	protein_coding	Pseudouridine synthase and archaeosine transglycosylase (PUA) domain-containing protein [Source:UniProtKB/TrEMBL;Acc:Q8L7N2]		GO:0003723,GO:0005737,GO:0008150,GO:0005829	RNA binding|cytoplasm|biological_process|cytosol
AT1G48450	0	0.108429099	0.578	0.295	0	1	1.959	AT1G48450	protein_coding	Alanine-tRNA ligase, putative (DUF760) [Source:UniProtKB/TrEMBL;Acc:Q9LP80]		GO:0003674,GO:0008150	molecular_function|biological_process
AT4G27740	0	0.108406287	0.273	0.118	0	1	2.314	AT4G27740	protein_coding	Protein yippee-like [Source:UniProtKB/TrEMBL;Acc:A0A178UUJ4]		GO:0003674,GO:0005634,GO:0008150,GO:0046872	molecular_function|nucleus|biological_process|metal ion binding
MDAR2	0	0.108379705	0.958	0.772	0	1	1.241	AT5G03630	protein_coding	Monodehydroascorbate reductase 2 [Source:UniProtKB/Swiss-Prot;Acc:Q93WJ8]				path:ath00053	Ascorbate and aldarate metabolism
GAPC2	0	0.108225607	0.975	0.86	0	1	1.134	AT1G13440	protein_coding	Glyceraldehyde-3-phosphate dehydrogenase GAPC2, cytosolic [Source:UniProtKB/Swiss-Prot;Acc:Q9FX54]		GO:0003677,GO:0005737,GO:0006096,GO:0016620,GO:0050661,GO:0051287,GO:0055114,GO:0005739,GO:0006979,GO:0005634,GO:0009507,GO:0005886,GO:0005730,GO:0005829,GO:0006094,GO:0005618,GO:0046686,GO:0042742,GO:0016020,GO:0004365,GO:0005507,GO:0008270,GO:0009506,GO:0005794,GO:0005777	DNA binding|cytoplasm|glycolytic process|oxidoreductase activity, acting on the aldehyde or oxo group of donors, NAD or NADP as acceptor|NADP binding|NAD binding|oxidation-reduction process|mitochondrion|response to oxidative stress|nucleus|chloroplast|plasma membrane|nucleolus|cytosol|gluconeogenesis|cell wall|response to cadmium ion|defense response to bacterium|membrane|glyceraldehyde-3-phosph…	path:ath01200,path:ath01230,path:ath00010,path:ath00710	Carbon metabolism|Biosynthesis of amino acids|Glycolysis / Gluconeogenesis|Carbon fixation in photosynthetic organisms
ndhN	0	0.108102547	0.357	0.13	0	1	2.746	AT5G58260	protein_coding	NdhN [Source:UniProtKB/TrEMBL;Acc:A0A178UG88]
AT1G15730	0	0.108095451	0.359	0.137	0	1	2.62	AT1G15730	protein_coding	At1g15730/F7H2_7 [Source:UniProtKB/TrEMBL;Acc:Q9LMR1]		GO:0009570,GO:0009507	chloroplast stroma|chloroplast
CYCLASE1	0	0.10804622	0.912	0.691	0	1	1.32	AT4G34180	protein_coding	Cyclase-like protein 1 [Source:UniProtKB/Swiss-Prot;Acc:Q93V74]
HISN1B	0	0.108021219	0.514	0.229	0	1	2.245	AT1G09795	protein_coding	ATP phosphoribosyltransferase 2, chloroplastic [Source:UniProtKB/Swiss-Prot;Acc:Q8GSJ1]				path:ath01230,path:ath00340	Biosynthesis of amino acids|Histidine metabolism
AT4G30260	0	0.107829008	0.527	0.254	0	1	2.075	AT4G30260	protein_coding	Protein YIPF [Source:UniProtKB/TrEMBL;Acc:Q9SUL8]
AT2G27500	0	0.107816289	0.777	0.462	0	1	1.682	AT2G27500	protein_coding	Glucan endo-1,3-beta-glucosidase 14 [Source:UniProtKB/Swiss-Prot;Acc:Q9ZQG9]		GO:0004553,GO:0005576,GO:0005618,GO:0005975,GO:0006952,GO:0042973,GO:0071555,GO:0046658,GO:0005634,GO:0005737	hydrolase activity, hydrolyzing O-glycosyl compounds|extracellular region|cell wall|carbohydrate metabolic process|defense response|glucan endo-1,3-beta-D-glucosidase activity|cell wall organization|anchored component of plasma membrane|nucleus|cytoplasm
CTPA1	0	0.107815618	0.291	0.096	0	1	3.031	AT5G46390	protein_coding	Carboxyl-terminal-processing peptidase 1, chloroplastic [Source:UniProtKB/Swiss-Prot;Acc:F4KHG6]		GO:0005576,GO:0006508,GO:0008236,GO:0009543,GO:0035556,GO:0031977	extracellular region|proteolysis|serine-type peptidase activity|chloroplast thylakoid lumen|intracellular signal transduction|thylakoid lumen
DAP	0	0.107772249	0.523	0.239	0	1	2.188	AT4G33680	protein_coding	LL-diaminopimelate aminotransferase, chloroplastic [Source:UniProtKB/Swiss-Prot;Acc:Q93ZN9]				path:ath01230,path:ath00300	Biosynthesis of amino acids|Lysine biosynthesis
AT5G37070	0	0.107622959	0.53	0.264	0	1	2.008	AT5G37070	protein_coding	At5g37070 [Source:UniProtKB/TrEMBL;Acc:Q9FHW0]		GO:0005575,GO:0008150	cellular_component|biological_process
LFG4	0	0.107517724	0.342	0.186	0	1	1.839	AT1G03070	protein_coding	Protein LIFEGUARD 4 [Source:UniProtKB/Swiss-Prot;Acc:Q9SA63]
PROC1	0	0.107305573	0.667	0.369	0	1	1.808	AT5G14800	protein_coding	Pyrroline-5-carboxylate reductase [Source:UniProtKB/Swiss-Prot;Acc:P54904]				path:ath01230,path:ath00330	Biosynthesis of amino acids|Arginine and proline metabolism
RPL23A.2	0	0.107224337	0.799	0.475	0	1	1.682	AT2G33370	protein_coding	60S ribosomal protein L23 [Source:UniProtKB/Swiss-Prot;Acc:P49690]		GO:0003735,GO:0005840,GO:0006412,GO:0009507,GO:0005730,GO:0022625	structural constituent of ribosome|ribosome|translation|chloroplast|nucleolus|cytosolic large ribosomal subunit	path:ath03010	Ribosome
RPS20B	0	0.107035129	0.736	0.414	0	1	1.778	AT3G47370	protein_coding	40S ribosomal protein S20-2 [Source:UniProtKB/Swiss-Prot;Acc:Q9STY6]		GO:0003723,GO:0003735,GO:0006412,GO:0009507,GO:0015935,GO:0005730,GO:0022626,GO:0005618,GO:0016020,GO:0022627,GO:0005829,GO:0009506	RNA binding|structural constituent of ribosome|translation|chloroplast|small ribosomal subunit|nucleolus|cytosolic ribosome|cell wall|membrane|cytosolic small ribosomal subunit|cytosol|plasmodesma	path:ath03010	Ribosome
AT5G03370	0	0.106911936	0.297	0.125	0	1	2.376	AT5G03370	protein_coding	Acylphosphatase [Source:UniProtKB/TrEMBL;Acc:Q9LZF2]		GO:0003998,GO:0009507	acylphosphatase activity|chloroplast	path:ath00620	Pyruvate metabolism
AT2G20930	0	0.106580426	0.472	0.208	0	1	2.269	AT2G20930	protein_coding	AT2G20930 protein [Source:UniProtKB/TrEMBL;Acc:Q9SKS7]		GO:0003674,GO:0005737,GO:0006888	molecular_function|cytoplasm|ER to Golgi vesicle-mediated transport
AT1G72640	0	0.106529383	0.408	0.158	0	1	2.582	AT1G72640	protein_coding	At1g72640 [Source:UniProtKB/TrEMBL;Acc:Q6NMC1]		GO:0009507,GO:0009535	chloroplast|chloroplast thylakoid membrane
FLU	0	0.106460446	0.565	0.261	0	1	2.165	AT3G14110	protein_coding	Tetratricopeptide repeat (TPR)-like superfamily protein [Source:UniProtKB/TrEMBL;Acc:F4JFR1]		GO:0005886,GO:0009535,GO:0016021,GO:0031969,GO:0009941,GO:0015995,GO:0009507,GO:0005515,GO:0016020,GO:0000304,GO:0031408,GO:0009534,GO:0043234	plasma membrane|chloroplast thylakoid membrane|integral component of membrane|chloroplast membrane|chloroplast envelope|chlorophyll biosynthetic process|chloroplast|protein binding|membrane|response to singlet oxygen|oxylipin biosynthetic process|chloroplast thylakoid|protein complex
AT5G11680	0	0.106294648	0.744	0.487	0	1	1.528	AT5G11680	protein_coding	Classical AGP protein [Source:UniProtKB/TrEMBL;Acc:Q9LYG2]		GO:0003674,GO:0005634,GO:0008150,GO:0005886,GO:0005829	molecular_function|nucleus|biological_process|plasma membrane|cytosol
PSAE1	0	0.10627515	0.9	0.707	0	1	1.273	AT4G28750	protein_coding	Photosystem I reaction center subunit IV A, chloroplastic [Source:UniProtKB/Swiss-Prot;Acc:Q9S831]				path:ath00195	Photosynthesis
HINT 2	0	0.106203815	0.422	0.183	0	1	2.306	AT1G31160	protein_coding	HISTIDINE TRIAD NUCLEOTIDE-BINDING 2 [Source:UniProtKB/TrEMBL;Acc:Q8GYJ9]		GO:0003824,GO:0005080,GO:0005739,GO:0008270,GO:0009507	catalytic activity|protein kinase C binding|mitochondrion|zinc ion binding|chloroplast
RPS18C	0	0.105952435	0.808	0.495	0	1	1.632	AT1G22780	protein_coding	40S ribosomal protein S18 [Source:UniProtKB/Swiss-Prot;Acc:P34788]				path:ath03010	Ribosome
AT1G10140	0	0.105207832	0.751	0.52	0	1	1.444	AT1G10140	protein_coding	At1g10140 [Source:UniProtKB/TrEMBL;Acc:Q9SY56]		GO:0003674,GO:0008150,GO:0005886	molecular_function|biological_process|plasma membrane
DPMS2	0	0.105047173	0.736	0.433	0	1	1.7	AT1G74340	protein_coding	Dolichol-phosphate mannose synthase subunit 2 [Source:UniProtKB/Swiss-Prot;Acc:Q9CA79]				path:ath00510,path:ath00563	N-Glycan biosynthesis|Glycosylphosphatidylinositol(GPI)-anchor biosynthesis
LIP1.3	0	0.105005936	0.711	0.388	0	1	1.832	AT2G20860	protein_coding	Lipoyl synthase, mitochondrial [Source:UniProtKB/Swiss-Prot;Acc:Q9ZWT1]		GO:0004674,GO:0005524,GO:0005525,GO:0005576,GO:0005634,GO:0005886,GO:0006468,GO:0007264,GO:0009107,GO:0009249,GO:0009507,GO:0015031,GO:0016042,GO:0016301,GO:0016787,GO:0016992,GO:0046872,GO:0051539,GO:0004620,GO:0004806,GO:0005615,GO:0047714,GO:0003924,GO:0005737,GO:0009640,GO:0032922,GO:0010183,GO:0090404,GO:0005739,GO:0005759,GO:0006546	protein serine/threonine kinase activity|ATP binding|GTP binding|extracellular region|nucleus|plasma membrane|protein phosphorylation|small GTPase mediated signal transduction|lipoate biosynthetic process|protein lipoylation|chloroplast|protein transport|lipid catabolic process|kinase activity|hydrolase activity|lipoate synthase activity|metal ion binding|4 iron, 4 sulfur cluster binding|phosphol…	path:ath00785	Lipoic acid metabolism
AT2G04360	0	0.104981054	0.347	0.135	0	1	2.57	AT2G04360	protein_coding	unknown protein; FUNCTIONS IN: molecular_function unknown; LOCATED IN: chloroplast; EXPRESSED IN: 22 plant structures; EXPRESSED DURING: 13 growth stages; Ha. [Source:TAIR;Acc:AT2G04360]		GO:0003674,GO:0009507,GO:0016021	molecular_function|chloroplast|integral component of membrane
TAF7	0	0.104921173	0.485	0.249	0	1	1.948	AT1G55300	protein_coding	Transcription initiation factor TFIID subunit 7 [Source:UniProtKB/Swiss-Prot;Acc:B9DG24]		GO:0003713,GO:0005634,GO:0005669,GO:0006357,GO:0008134,GO:0035035,GO:0044212,GO:0051123	transcription coactivator activity|nucleus|transcription factor TFIID complex|regulation of transcription from RNA polymerase II promoter|transcription factor binding|histone acetyltransferase binding|transcription regulatory region DNA binding|RNA polymerase II transcriptional preinitiation complex assembly	path:ath03022	Basal transcription factors
CPK28	0	0.104729432	0.613	0.313	0	1	1.958	AT5G66210	protein_coding	Calcium-dependent protein kinase 28 [Source:UniProtKB/Swiss-Prot;Acc:Q9FKW4]		GO:0004683,GO:0005509,GO:0005516,GO:0005524,GO:0005634,GO:0005737,GO:0006468,GO:0009507,GO:0009738,GO:0009931,GO:0018105,GO:0035556,GO:0046777,GO:0005886	calmodulin-dependent protein kinase activity|calcium ion binding|calmodulin binding|ATP binding|nucleus|cytoplasm|protein phosphorylation|chloroplast|abscisic acid-activated signaling pathway|calcium-dependent protein serine/threonine kinase activity|peptidyl-serine phosphorylation|intracellular signal transduction|protein autophosphorylation|plasma membrane	path:ath04626	Plant-pathogen interaction
AT2G33585	0	0.104641616	0.491	0.262	0	1	1.874	AT2G33585	protein_coding	unknown protein; Ha. [Source:TAIR;Acc:AT2G33585]		GO:0003674,GO:0008150,GO:0005739	molecular_function|biological_process|mitochondrion
AT3G15110	0	0.104416742	0.44	0.19	0	1	2.316	AT3G15110	protein_coding	At3g15110 [Source:UniProtKB/TrEMBL;Acc:Q2HIU0]		GO:0003674,GO:0008150,GO:0009507,GO:0016021,GO:0009535	molecular_function|biological_process|chloroplast|integral component of membrane|chloroplast thylakoid membrane
AT4G28706	0	0.104284205	0.406	0.164	0	1	2.476	AT4G28706	protein_coding	PfkB-like carbohydrate kinase family protein [Source:UniProtKB/TrEMBL;Acc:F4JM15]		GO:0004747,GO:0006014,GO:0016301,GO:0009507	ribokinase activity|D-ribose metabolic process|kinase activity|chloroplast
PVA41	0	0.104217406	0.624	0.329	0	1	1.897	AT5G54110	protein_coding	Vesicle-associated protein 4-1 [Source:UniProtKB/Swiss-Prot;Acc:Q1ECE0]
AT2G36145	0	0.104207133	0.469	0.192	0	1	2.443	AT2G36145	protein_coding	Expressed protein [Source:UniProtKB/TrEMBL;Acc:Q8VXY0]		GO:0003674,GO:0008150,GO:0009507,GO:0009535,GO:0009570	molecular_function|biological_process|chloroplast|chloroplast thylakoid membrane|chloroplast stroma
AT1G54520	0	0.104198867	0.486	0.223	0	1	2.179	AT1G54520	protein_coding	Myelin-associated oligodendrocyte basic protein [Source:UniProtKB/TrEMBL;Acc:Q8RWI0]		GO:0003674,GO:0008150,GO:0009507,GO:0016021	molecular_function|biological_process|chloroplast|integral component of membrane
TIFY10A	0	0.104005885	0.954	0.778	0	1	1.226	AT1G19180	protein_coding	TIFY10A [Source:UniProtKB/TrEMBL;Acc:A0A178W7G1]				path:ath04075	Plant hormone signal transduction
CRS2B	0	0.103683463	0.301	0.109	0	1	2.761	AT5G16140	protein_coding	Chloroplastic group IIB intron splicing facilitator CRS2-B, chloroplastic [Source:UniProtKB/Swiss-Prot;Acc:Q9LF14]		GO:0004045,GO:0006397,GO:0006412,GO:0008380,GO:0009507,GO:0009570,GO:0030529	aminoacyl-tRNA hydrolase activity|mRNA processing|translation|RNA splicing|chloroplast|chloroplast stroma|intracellular ribonucleoprotein complex
P85	0	0.103650576	0.266	0.115	0	1	2.313	AT4G35985	protein_coding	Senescence/dehydration-associated protein At4g35985, chloroplastic [Source:UniProtKB/Swiss-Prot;Acc:F4JNX2]		GO:0005737	cytoplasm
MTACP1	0	0.10351315	0.815	0.514	0	1	1.586	AT2G44620	protein_coding	Acyl carrier protein 1, mitochondrial [Source:UniProtKB/Swiss-Prot;Acc:P53665]				path:ath00190	Oxidative phosphorylation
AT3G25470	0	0.103510867	0.503	0.231	0	1	2.177	AT3G25470	protein_coding	Bacterial hemolysin-like protein [Source:UniProtKB/TrEMBL;Acc:Q9LSV5]		GO:0003723,GO:0008168,GO:0032259	RNA binding|methyltransferase activity|methylation
DAAT	0	0.10339746	0.399	0.162	0	1	2.463	AT5G57850	protein_coding	Branched-chain amino acid aminotransferase like protein [Source:UniProtKB/TrEMBL;Acc:Q0WW83]				path:ath00790	Folate biosynthesis
RNS2	0	0.103368425	0.538	0.27	0	1	1.993	AT2G39780	protein_coding	Ribonuclease 2 [Source:UniProtKB/Swiss-Prot;Acc:P42814]		GO:0003723,GO:0004521,GO:0005576,GO:0033897,GO:0005773,GO:0005783,GO:0010168,GO:0010507,GO:0016075,GO:0007568,GO:0005622	RNA binding|endoribonuclease activity|extracellular region|ribonuclease T2 activity|vacuole|endoplasmic reticulum|ER body|negative regulation of autophagy|rRNA catabolic process|aging|intracellular
RAP2-13	0	0.103257393	0.712	0.422	0	1	1.687	AT1G22190	protein_coding	Ethylene-responsive transcription factor RAP2-13 [Source:UniProtKB/Swiss-Prot;Acc:Q9LM15]	AT1G22190.1
AT1G15420	0	0.103107142	0.382	0.189	0	1	2.021	AT1G15420	protein_coding	WD repeat protein [Source:UniProtKB/TrEMBL;Acc:Q8L403]		GO:0003674,GO:0005634,GO:0008150,GO:0009506	molecular_function|nucleus|biological_process|plasmodesma	path:ath03008	Ribosome biogenesis in eukaryotes
AT4G32020	0	0.103080086	0.928	0.757	0	1	1.226	AT4G32020	protein_coding	AT4g32020/F10N7_170 [Source:UniProtKB/TrEMBL;Acc:O49389]		GO:0003674,GO:0005634,GO:0008150	molecular_function|nucleus|biological_process
AT3G18950	0	0.103049995	0.37	0.188	0	1	1.968	AT3G18950	protein_coding	En/Spm-like transposon protein-like [Source:UniProtKB/TrEMBL;Acc:Q9LJ71]		GO:0000166,GO:0008150,GO:0009507	nucleotide binding|biological_process|chloroplast
AT2G21960	0	0.102911855	0.35	0.135	0	1	2.593	AT2G21960	protein_coding	Expressed protein [Source:UniProtKB/TrEMBL;Acc:Q9SJ03]		GO:0009507,GO:0016021,GO:0009534	chloroplast|integral component of membrane|chloroplast thylakoid
AT3G28460	0	0.102807041	0.299	0.109	0	1	2.743	AT3G28460	protein_coding	Methyltransferase [Source:UniProtKB/TrEMBL;Acc:Q9LSI8]		GO:0008168,GO:0031167	methyltransferase activity|rRNA methylation
AT2G01090	0	0.102757538	0.462	0.198	0	1	2.333	AT2G01090	protein_coding	Cytochrome b-c1 complex subunit 6 [Source:UniProtKB/TrEMBL;Acc:Q9SJV7]		GO:0005743,GO:0005750,GO:0006122,GO:0008121,GO:0070469	mitochondrial inner membrane|mitochondrial respiratory chain complex III|mitochondrial electron transport, ubiquinol to cytochrome c|ubiquinol-cytochrome-c reductase activity|respiratory chain	path:ath00190	Oxidative phosphorylation
AT1G70590	0	0.102356445	0.505	0.242	0	1	2.087	AT1G70590	protein_coding	F-box protein At1g70590 [Source:UniProtKB/Swiss-Prot;Acc:Q94C27]		GO:0008150	biological_process
AT4G30600	0	0.102345973	0.828	0.524	0	1	1.58	AT4G30600	protein_coding	AT4g30600/F17I23_60 [Source:UniProtKB/TrEMBL;Acc:Q9M0A0]		GO:0003924,GO:0005047,GO:0005525,GO:0005785,GO:0005786,GO:0006605,GO:0006614,GO:0005783	GTPase activity|signal recognition particle binding|GTP binding|signal recognition particle receptor complex|signal recognition particle, endoplasmic reticulum targeting|protein targeting|SRP-dependent cotranslational protein targeting to membrane|endoplasmic reticulum	path:ath03060	Protein export
RPS4B	0	0.102340376	0.786	0.459	0	1	1.712	AT5G07090	protein_coding	40S ribosomal protein S4-2 [Source:UniProtKB/Swiss-Prot;Acc:P49204]		GO:0005737,GO:0005840,GO:0006412,GO:0019843,GO:0003735,GO:0022627,GO:0022626,GO:0005774,GO:0005515,GO:0005829,GO:0005794	cytoplasm|ribosome|translation|rRNA binding|structural constituent of ribosome|cytosolic small ribosomal subunit|cytosolic ribosome|vacuolar membrane|protein binding|cytosol|Golgi apparatus	path:ath03010	Ribosome
ALDH10A8	0	0.102075706	0.599	0.307	0	1	1.951	AT1G74920	protein_coding	ALDH10A8 [Source:UniProtKB/TrEMBL;Acc:A0A178W4Y2]		GO:0004028,GO:0004029,GO:0008802,GO:0009507,GO:0016620,GO:0019285,GO:0055114,GO:0005618,GO:0009414,GO:0009516,GO:0009651,GO:0005829	3-chloroallyl aldehyde dehydrogenase activity|aldehyde dehydrogenase (NAD) activity|betaine-aldehyde dehydrogenase activity|chloroplast|oxidoreductase activity, acting on the aldehyde or oxo group of donors, NAD or NADP as acceptor|glycine betaine biosynthetic process from choline|oxidation-reduction process|cell wall|response to water deprivation|leucoplast|response to salt stress|cytosol	path:ath00260	Glycine, serine and threonine metabolism
FKBP16-4	0	0.101854707	0.398	0.154	0	1	2.584	AT3G10060	protein_coding	Peptidylprolyl isomerase [Source:UniProtKB/TrEMBL;Acc:A0A178V516]		GO:0000413,GO:0003755,GO:0005528,GO:0005634,GO:0009543,GO:0018208,GO:0009579,GO:0009535,GO:0009507,GO:0009534	protein peptidyl-prolyl isomerization|peptidyl-prolyl cis-trans isomerase activity|FK506 binding|nucleus|chloroplast thylakoid lumen|peptidyl-proline modification|thylakoid|chloroplast thylakoid membrane|chloroplast|chloroplast thylakoid
NARA5	0	0.101811219	0.562	0.279	0	1	2.014	AT4G27600	protein_coding	AT4g27600/T29A15_90 [Source:UniProtKB/TrEMBL;Acc:Q940Y6]		GO:0005739,GO:0016301,GO:0016310,GO:0016773,GO:0009507,GO:0015979	mitochondrion|kinase activity|phosphorylation|phosphotransferase activity, alcohol group as acceptor|chloroplast|photosynthesis
SOS4	0	0.101790683	0.491	0.231	0	1	2.126	AT5G37850	protein_coding	pfkB-like carbohydrate kinase family protein [Source:TAIR;Acc:AT5G37850]				path:ath00750	Vitamin B6 metabolism
BETA-OHASE 1	0	0.101706381	0.535	0.26	0	1	2.058	AT4G25700	protein_coding	Beta-carotene 3-hydroxylase 1, chloroplastic [Source:UniProtKB/Swiss-Prot;Acc:Q9SZZ8]		GO:0005506,GO:0006633,GO:0009507,GO:0010291,GO:0016021,GO:0016491,GO:0016787,GO:0031969,GO:0055114,GO:0016123,GO:0016119	iron ion binding|fatty acid biosynthetic process|chloroplast|carotene beta-ring hydroxylase activity|integral component of membrane|oxidoreductase activity|hydrolase activity|chloroplast membrane|oxidation-reduction process|xanthophyll biosynthetic process|carotene metabolic process	path:ath00906	Carotenoid biosynthesis
RPP8L4	0	0.10151254	0.365	0.162	0	1	2.253	AT5G48620	protein_coding	Probable disease resistance RPP8-like protein 4 [Source:UniProtKB/Swiss-Prot;Acc:Q9FJK8]		GO:0005524,GO:0006952,GO:0043531,GO:0005886	ATP binding|defense response|ADP binding|plasma membrane
GLX2-4	0	0.100996021	0.36	0.146	0	1	2.466	AT1G06130	protein_coding	GLX2-4 [Source:UniProtKB/TrEMBL;Acc:A0A178WGQ2]		GO:0004416,GO:0005739,GO:0019243,GO:0046872,GO:0009507	hydroxyacylglutathione hydrolase activity|mitochondrion|methylglyoxal catabolic process to D-lactate via S-lactoyl-glutathione|metal ion binding|chloroplast	path:ath00620	Pyruvate metabolism
AT1G51090	0	0.10092307	0.342	0.16	0	1	2.138	AT1G51090	protein_coding	Heavy metal transport/detoxification superfamily protein [Source:UniProtKB/TrEMBL;Acc:Q9C684]		GO:0005634,GO:0046872,GO:0050832	nucleus|metal ion binding|defense response to fungus
AT1G07170	0	0.100897171	0.562	0.298	0	1	1.886	AT1G07170	protein_coding	PHD finger-like domain-containing protein 5A [Source:UniProtKB/Swiss-Prot;Acc:P0DI19]		GO:0003674,GO:0005634,GO:0000398,GO:0005689	molecular_function|nucleus|mRNA splicing, via spliceosome|U12-type spliceosomal complex	path:ath03040	Spliceosome
AT5G14730	0	0.100494093	0.388	0.237	0	1	1.637	AT5G14730	protein_coding	At5g14730 [Source:UniProtKB/TrEMBL;Acc:Q9LER3]		GO:0003674,GO:0005575,GO:0008150	molecular_function|cellular_component|biological_process
CJD1	0	0.100252749	0.454	0.205	0	1	2.215	AT1G08640	protein_coding	Chloroplast J-like domain 1 [Source:UniProtKB/TrEMBL;Acc:Q93WG3]		GO:0009507,GO:0016021,GO:0009941,GO:0006631,GO:0031969	chloroplast|integral component of membrane|chloroplast envelope|fatty acid metabolic process|chloroplast membrane
CGL160	0	0.100142127	0.471	0.195	0	1	2.415	AT2G31040	protein_coding	Protein CONSERVED ONLY IN THE GREEN LINEAGE 160, chloroplastic [Source:UniProtKB/Swiss-Prot;Acc:O82279]
AT1G35420	0	0.10012224	0.422	0.167	0	1	2.527	AT1G35420	protein_coding	Alpha/beta-Hydrolases superfamily protein [Source:UniProtKB/TrEMBL;Acc:F4HYC8]		GO:0005739,GO:0016787,GO:0009570,GO:0009507	mitochondrion|hydrolase activity|chloroplast stroma|chloroplast
RAP	0	0.099999083	0.368	0.152	0	1	2.421	AT2G31890	protein_coding	RAP domain-containing protein, chloroplastic [Source:UniProtKB/Swiss-Prot;Acc:Q8VZE7]
PDH-E1 ALPHA	0	0.099908228	0.655	0.349	0	1	1.877	AT1G01090	protein_coding	Pyruvate dehydrogenase E1 component subunit alpha [Source:UniProtKB/TrEMBL;Acc:A0A178W8A7]		GO:0004739,GO:0005739,GO:0006086,GO:0006096,GO:0055114,GO:0009941,GO:0009507,GO:0009570,GO:0005829,GO:0009536	pyruvate dehydrogenase (acetyl-transferring) activity|mitochondrion|acetyl-CoA biosynthetic process from pyruvate|glycolytic process|oxidation-reduction process|chloroplast envelope|chloroplast|chloroplast stroma|cytosol|plastid	path:ath01200,path:ath00010,path:ath00020,path:ath00620	Carbon metabolism|Glycolysis / Gluconeogenesis|Citrate cycle (TCA cycle)|Pyruvate metabolism
RPL18C	0	0.099834307	0.932	0.703	0	1	1.326	AT5G27850	protein_coding	60S ribosomal protein L18-3 [Source:UniProtKB/Swiss-Prot;Acc:Q940B0]		GO:0003735,GO:0005737,GO:0006412,GO:0015934,GO:0005773,GO:0022626,GO:0016020,GO:0022625,GO:0005829,GO:0009506,GO:0005794	structural constituent of ribosome|cytoplasm|translation|large ribosomal subunit|vacuole|cytosolic ribosome|membrane|cytosolic large ribosomal subunit|cytosol|plasmodesma|Golgi apparatus	path:ath03010	Ribosome
PAM71-HL	0	0.099811235	0.499	0.231	0	1	2.16	AT4G13590	protein_coding	Protein PAM71-homolog, chloroplastic [Source:UniProtKB/Swiss-Prot;Acc:Q9T0H9]		GO:0009507,GO:0016021,GO:0009706,GO:0009941	chloroplast|integral component of membrane|chloroplast inner membrane|chloroplast envelope
BCAT3	0	0.099794126	0.481	0.222	0	1	2.167	AT3G49680	protein_coding	Branched-chain-amino-acid aminotransferase 3, chloroplastic [Source:UniProtKB/Swiss-Prot;Acc:Q9M401]		GO:0003824,GO:0009081,GO:0009097,GO:0009098,GO:0009099,GO:0009507,GO:0052654,GO:0052655,GO:0052656,GO:0004084,GO:0009570,GO:0005829	catalytic activity|branched-chain amino acid metabolic process|isoleucine biosynthetic process|leucine biosynthetic process|valine biosynthetic process|chloroplast|L-leucine transaminase activity|L-valine transaminase activity|L-isoleucine transaminase activity|branched-chain-amino-acid transaminase activity|chloroplast stroma|cytosol	path:ath01210,path:ath01230,path:ath00270,path:ath00280,path:ath00290,path:ath00770,path:ath00966	2-Oxocarboxylic acid metabolism|Biosynthesis of amino acids|Cysteine and methionine metabolism|Valine, leucine and isoleucine degradation|Valine, leucine and isoleucine biosynthesis|Pantothenate and CoA biosynthesis|Glucosinolate biosynthesis
AT5G24735	0	0.099675129	0.651	0.35	0	1	1.86	--	--	--	--	--	--	--	--
SGP2	0	0.099670139	0.46	0.251	0	1	1.833	AT3G21700	protein_coding	Monomeric G-protein [Source:UniProtKB/TrEMBL;Acc:Q9LSZ4]		GO:0005525,GO:0007264,GO:0015031,GO:0090404	GTP binding|small GTPase mediated signal transduction|protein transport|pollen tube tip
PHR2	0	0.099358822	0.498	0.217	0	1	2.295	AT2G47590	protein_coding	At2g47590 [Source:UniProtKB/TrEMBL;Acc:Q058P5]		GO:0003913,GO:0005634,GO:0006281,GO:0009881,GO:0018298	DNA photolyase activity|nucleus|DNA repair|photoreceptor activity|protein-chromophore linkage
BRN1.1	0	0.099300657	0.397	0.166	0	1	2.392	AT4G03110	protein_coding	RNA-binding protein BRN1 [Source:UniProtKB/Swiss-Prot;Acc:Q8LFS6]
EXO70B1	0	0.099092116	0.727	0.43	0	1	1.691	AT5G58430	protein_coding	Exocyst complex component EXO70B1 [Source:UniProtKB/Swiss-Prot;Acc:Q9FGH9]		GO:0000145,GO:0005737,GO:0006887,GO:0006904,GO:0045335,GO:0005886,GO:0005829,GO:0070062	exocyst|cytoplasm|exocytosis|vesicle docking involved in exocytosis|phagocytic vesicle|plasma membrane|cytosol|extracellular exosome
ERF2	0	0.098987445	0.47	0.255	0	1	1.843	AT5G47220	protein_coding	ERF2 [Source:UniProtKB/TrEMBL;Acc:A0A178UCP3]	AT5G47220.1	GO:0003677,GO:0005634,GO:0006351,GO:0003700,GO:0006355,GO:0009873,GO:0045893,GO:0009864,GO:0010200,GO:0001944,GO:0051301,GO:0005622	DNA binding|nucleus|transcription, DNA-templated|transcription factor activity, sequence-specific DNA binding|regulation of transcription, DNA-templated|ethylene-activated signaling pathway|positive regulation of transcription, DNA-templated|induced systemic resistance, jasmonic acid mediated signaling pathway|response to chitin|vasculature development|cell division|intracellular	path:ath04075	Plant hormone signal transduction
AT1G67060	0	0.098945295	0.513	0.25	0	1	2.052	AT1G67060	protein_coding	AT1G67060 protein [Source:UniProtKB/TrEMBL;Acc:A0JQ16]		GO:0003674,GO:0008150,GO:0016021,GO:0005886	molecular_function|biological_process|integral component of membrane|plasma membrane
HEMC	0	0.098853795	0.738	0.419	0	1	1.761	AT5G08280	protein_coding	Porphobilinogen deaminase, chloroplastic [Source:UniProtKB/Swiss-Prot;Acc:Q43316]		GO:0006782,GO:0009507,GO:0015995,GO:0018160,GO:0009941,GO:0009570,GO:0042742,GO:0048046,GO:0004418,GO:0006779	protoporphyrinogen IX biosynthetic process|chloroplast|chlorophyll biosynthetic process|peptidyl-pyrromethane cofactor linkage|chloroplast envelope|chloroplast stroma|defense response to bacterium|apoplast|hydroxymethylbilane synthase activity|porphyrin-containing compound biosynthetic process	path:ath00860	Porphyrin and chlorophyll metabolism
TET8	0	0.098816299	0.966	0.801	0	1	1.206	AT2G23810	protein_coding	TET8 [Source:UniProtKB/TrEMBL;Acc:A0A178VYI5]		GO:0003674,GO:0005576,GO:0007568,GO:0016021,GO:0005886,GO:0016020,GO:0009506,GO:0005794,GO:0050829	molecular_function|extracellular region|aging|integral component of membrane|plasma membrane|membrane|plasmodesma|Golgi apparatus|defense response to Gram-negative bacterium
SAP11	0	0.098725323	0.49	0.254	0	1	1.929	AT2G41835	protein_coding	Zinc finger AN1 and C2H2 domain-containing stress-associated protein 11 [Source:UniProtKB/Swiss-Prot;Acc:Q8VZ42]	AT2G41835.1	GO:0003676,GO:0005634,GO:0008150,GO:0008270	nucleic acid binding|nucleus|biological_process|zinc ion binding
RPL9B.1	0	0.098656422	0.905	0.667	0	1	1.357	AT1G33140	protein_coding	60S ribosomal protein L9-1 [Source:UniProtKB/Swiss-Prot;Acc:P49209]				path:ath03010	Ribosome
AT1G21770	0	0.09845212	0.664	0.359	0	1	1.85	AT1G21770	protein_coding	Acyl-CoA N-acyltransferases (NAT) superfamily protein [Source:UniProtKB/TrEMBL;Acc:Q8H0Y9]		GO:0005634,GO:0008150,GO:0016746,GO:0005777	nucleus|biological_process|transferase activity, transferring acyl groups|peroxisome
AT5G19250	0	0.09845177	0.695	0.397	0	1	1.751	AT5G19250	protein_coding	Uncharacterized GPI-anchored protein At5g19250 [Source:UniProtKB/Swiss-Prot;Acc:P59833]		GO:0003674,GO:0005886,GO:0008150,GO:0031225,GO:0046658	molecular_function|plasma membrane|biological_process|anchored component of membrane|anchored component of plasma membrane
CYSC1	0	0.098381543	0.892	0.611	0	1	1.46	AT3G61440	protein_coding	Bifunctional L-3-cyanoalanine synthase/cysteine synthase C1, mitochondrial [Source:UniProtKB/Swiss-Prot;Acc:Q9S757]		GO:0004124,GO:0005739,GO:0006535,GO:0016740,GO:0019344,GO:0030170,GO:0019499,GO:0050017,GO:0051410,GO:0009507,GO:0005507,GO:0019500,GO:0080147,GO:0006955	cysteine synthase activity|mitochondrion|cysteine biosynthetic process from serine|transferase activity|cysteine biosynthetic process|pyridoxal phosphate binding|cyanide metabolic process|L-3-cyanoalanine synthase activity|detoxification of nitrogen compound|chloroplast|copper ion binding|cyanide catabolic process|root hair cell development|immune response	path:ath01200,path:ath01230,path:ath00920,path:ath00270,path:ath00460	Carbon metabolism|Biosynthesis of amino acids|Sulfur metabolism|Cysteine and methionine metabolism|Cyanoamino acid metabolism
AT5G18490	0	0.098251533	0.475	0.224	0	1	2.121	AT5G18490	protein_coding	At5g18490 [Source:UniProtKB/TrEMBL;Acc:Q940K1]		GO:0003674,GO:0008150	molecular_function|biological_process
TIC100	0	0.098214845	0.489	0.221	0	1	2.213	AT5G22640	protein_coding	Protein TIC 100 [Source:UniProtKB/Swiss-Prot;Acc:Q8LPR8]
HHP2	0	0.098064948	0.331	0.131	0	1	2.527	AT4G30850	protein_coding	Heptahelical transmembrane protein 2 [Source:UniProtKB/Swiss-Prot;Acc:Q84N34]		GO:0005739,GO:0016021,GO:0004872,GO:0009725,GO:0009744	mitochondrion|integral component of membrane|receptor activity|response to hormone|response to sucrose
CWLP	0	0.098004073	0.875	0.558	0	1	1.568	AT3G22120	protein_coding	Cell wall-plasma membrane linker protein [Source:UniProtKB/TrEMBL;Acc:A0A1I9LSA3]		GO:0006869,GO:0008289	lipid transport|lipid binding
AT5G24690	0	0.097966921	0.557	0.288	0	1	1.934	AT5G24690	protein_coding	AT5g24690/MXC17_8 [Source:UniProtKB/TrEMBL;Acc:Q93W02]		GO:0008150,GO:0009507,GO:0009706,GO:0009941,GO:0005739,GO:0009536	biological_process|chloroplast|chloroplast inner membrane|chloroplast envelope|mitochondrion|plastid
CLPP3	0	0.097908442	0.666	0.36	0	1	1.85	AT1G66670	protein_coding	ATP-dependent Clp protease proteolytic subunit 3, chloroplastic [Source:UniProtKB/Swiss-Prot;Acc:Q9SXJ6]		GO:0004252,GO:0006508,GO:0009507,GO:0009534,GO:0009570,GO:0009840,GO:0009941,GO:0009532	serine-type endopeptidase activity|proteolysis|chloroplast|chloroplast thylakoid|chloroplast stroma|chloroplastic endopeptidase Clp complex|chloroplast envelope|plastid stroma
BTR1	0	0.097693957	0.612	0.309	0	1	1.981	AT5G04430	protein_coding	binding to TOMV RNA 1L (long form) [Source:TAIR;Acc:AT5G04430]
PAP9	0	0.097622065	0.328	0.119	0	1	2.756	AT3G58010	protein_coding	Probable plastid-lipid-associated protein 9, chloroplastic [Source:UniProtKB/Swiss-Prot;Acc:Q9M2P7]		GO:0004722,GO:0005576,GO:0046872,GO:0003993,GO:0016311	protein serine/threonine phosphatase activity|extracellular region|metal ion binding|acid phosphatase activity|dephosphorylation
KEU	0	0.097314525	0.5	0.225	0	1	2.222	AT1G12360	protein_coding	SNARE-interacting protein KEULE [Source:UniProtKB/Swiss-Prot;Acc:Q9C5X3]		GO:0005856,GO:0006904,GO:0007049,GO:0008565,GO:0009306,GO:0009524,GO:0015031,GO:0051301,GO:0005829,GO:0019898,GO:0005515,GO:0005773,GO:0005886	cytoskeleton|vesicle docking involved in exocytosis|cell cycle|protein transporter activity|protein secretion|phragmoplast|protein transport|cell division|cytosol|extrinsic component of membrane|protein binding|vacuole|plasma membrane
NAGS1	0	0.097273937	0.345	0.13	0	1	2.654	AT2G22910	protein_coding	Probable amino-acid acetyltransferase NAGS1, chloroplastic [Source:UniProtKB/Swiss-Prot;Acc:Q84JF4]		GO:0004042,GO:0005737,GO:0006526,GO:0009507	acetyl-CoA:L-glutamate N-acetyltransferase activity|cytoplasm|arginine biosynthetic process|chloroplast	path:ath01210,path:ath01230,path:ath00220	2-Oxocarboxylic acid metabolism|Biosynthesis of amino acids|Arginine biosynthesis
GLYK	0	0.09718891	0.869	0.576	0	1	1.509	AT1G80380	protein_coding	D-glycerate 3-kinase, chloroplastic [Source:UniProtKB/Swiss-Prot;Acc:Q944I4]		GO:0005524,GO:0005634,GO:0009507,GO:0009854,GO:0016301,GO:0016310,GO:0009941,GO:0008887,GO:0009853,GO:0009570	ATP binding|nucleus|chloroplast|oxidative photosynthetic carbon pathway|kinase activity|phosphorylation|chloroplast envelope|glycerate kinase activity|photorespiration|chloroplast stroma	path:ath01200,path:ath00630,path:ath00561,path:ath00260	Carbon metabolism|Glyoxylate and dicarboxylate metabolism|Glycerolipid metabolism|Glycine, serine and threonine metabolism
AT3G57320	0	0.096348648	0.357	0.142	0	1	2.514	AT3G57320	protein_coding	Threonine-tRNA ligase 2 [Source:UniProtKB/TrEMBL;Acc:A8MQN7]		GO:0003674,GO:0005575,GO:0008150	molecular_function|cellular_component|biological_process
AT5G48530	0	0.096287512	0.402	0.188	0	1	2.138	AT5G48530	protein_coding	unknown protein; FUNCTIONS IN: molecular_function unknown; INVOLVED IN: biological_process unknown; LOCATED IN: mitochondrion; BEST Arabidopsis thaliana protein match is: unknown protein (TAIR:AT3G07440.1); Ha. [Source:TAIR;Acc:AT5G48530]		GO:0003674,GO:0005739,GO:0008150	molecular_function|mitochondrion|biological_process
EVN	0	0.096159958	0.503	0.243	0	1	2.07	AT3G45040	protein_coding	Dolichol kinase EVAN [Source:UniProtKB/Swiss-Prot;Acc:F4J4C8]				path:ath00510	N-Glycan biosynthesis
AT4G30620	0	0.096098069	0.475	0.213	0	1	2.23	AT4G30620	protein_coding	Nucleoid-associated protein At4g30620, chloroplastic [Source:UniProtKB/Swiss-Prot;Acc:Q9M098]		GO:0003677,GO:0008150,GO:0009507,GO:0009941,GO:0005515,GO:0009570	DNA binding|biological_process|chloroplast|chloroplast envelope|protein binding|chloroplast stroma
FSD2	0	0.096037398	0.366	0.152	0	1	2.408	AT5G51100	protein_coding	Superoxide dismutase [Fe] 2, chloroplastic [Source:UniProtKB/Swiss-Prot;Acc:Q9LU64]		GO:0004784,GO:0009507,GO:0009534,GO:0046872,GO:0009295,GO:0005515,GO:0009579,GO:0042644,GO:0055114,GO:0009411	superoxide dismutase activity|chloroplast|chloroplast thylakoid|metal ion binding|nucleoid|protein binding|thylakoid|chloroplast nucleoid|oxidation-reduction process|response to UV	path:ath04146	Peroxisome
AT3G03890	0	0.095850519	0.578	0.291	0	1	1.986	AT3G03890	protein_coding	AT3G03890 protein [Source:UniProtKB/TrEMBL;Acc:Q8LDU1]		GO:0004733,GO:0005576,GO:0010181,GO:0055114,GO:0009507	pyridoxamine-phosphate oxidase activity|extracellular region|FMN binding|oxidation-reduction process|chloroplast
PTAC14	0	0.095805666	0.332	0.128	0	1	2.594	AT4G20130	protein_coding	Protein PLASTID TRANSCRIPTIONALLY ACTIVE 14 [Source:UniProtKB/Swiss-Prot;Acc:Q84JF5]		GO:0006355,GO:0009507,GO:0016279,GO:0018026,GO:0009295,GO:0009508,GO:0000427,GO:0005515,GO:0009416,GO:0009534,GO:0009658,GO:0010027,GO:0042793	regulation of transcription, DNA-templated|chloroplast|protein-lysine N-methyltransferase activity|peptidyl-lysine monomethylation|nucleoid|plastid chromosome|plastid-encoded plastid RNA polymerase complex|protein binding|response to light stimulus|chloroplast thylakoid|chloroplast organization|thylakoid membrane organization|transcription from plastid promoter
AT3G29185	0	0.09573193	0.386	0.153	0	1	2.523	AT3G29185	protein_coding	Glutamate NMDA receptor subunit epsilon-1, putative (DUF3598) [Source:UniProtKB/TrEMBL;Acc:F4J1U2]		GO:0003674,GO:0008150,GO:0009507	molecular_function|biological_process|chloroplast
AT3G23700	0	0.095599451	0.462	0.202	0	1	2.287	AT3G23700	protein_coding	AT3g23700/MYM9_3 [Source:UniProtKB/TrEMBL;Acc:Q9LK47]
AT4G33980	0	0.095510448	0.409	0.191	0	1	2.141	AT4G33980	protein_coding	BEST Arabidopsis thaliana protein match is: cold regulated gene 27 (TAIR:AT5G42900.2); Ha. [Source:TAIR;Acc:AT4G33980]		GO:0003674,GO:0005634,GO:0080167	molecular_function|nucleus|response to karrikin
AT3G11230	0	0.095479871	0.463	0.215	0	1	2.153	AT3G11230	protein_coding	Protein yippee-like [Source:UniProtKB/TrEMBL;Acc:A8MQA7]		GO:0003674,GO:0005634,GO:0008150,GO:0046872	molecular_function|nucleus|biological_process|metal ion binding
AT3G01210	0	0.095418182	0.371	0.169	0	1	2.195	AT3G01210	protein_coding	RNA-binding (RRM/RBD/RNP motifs) family protein [Source:UniProtKB/TrEMBL;Acc:Q9MAD0]		GO:0000166,GO:0003676,GO:0005737	nucleotide binding|nucleic acid binding|cytoplasm
AT2G34460	0	0.095322275	0.489	0.238	0	1	2.055	AT2G34460	protein_coding	Uncharacterized protein At2g34460, chloroplastic [Source:UniProtKB/Swiss-Prot;Acc:Q8H124]		GO:0005739,GO:0009941,GO:0009507,GO:0009535,GO:0010287,GO:0009534	mitochondrion|chloroplast envelope|chloroplast|chloroplast thylakoid membrane|plastoglobule|chloroplast thylakoid
[truncated: 25,433 more rows]
