# Supplementary material for: Single‐Cell Transcriptomics Reveals FLS2‐Dependent Hypoxia Signaling and ERF13‐Mediated Transcription During flg22‐Triggered Immunity
Source: Adv Sci (Weinh). 2026 Mar 9;13(28):e16380. doi: 10.1002/advs.202516380 (PMC13185882; doi:10.1002/advs.202516380)
Supplement: Supplementary file 5 — Supporting File 5: advs74740‐sup‐0005‐TableS4.xlsx. [file ADVS-13-e16380-s003.xlsx]

## Sheet: Sheet1
Table S3. The list of marker genes for each of cell type
Cell type	Marker Gene name (Gene ID)	References
(Epidermal cells, EP)	HDG1 (AT3G61150), RBCS (AT1G67090), IQD5 (AT3G22190)	Xia et al., 2022;Tang et al., 2023
(Mesophyll cell, MPC)	LHCB1.1 (AT1G29920), RN26 (ATMG00020)	Salesse et al., 2017; Liu et al., 2021,Xia et al., 2022
(Meristem mother cell, MMCs)	HDG2 (AT1G05230), ATML1 (AT4G21750), POLAR (AT4G31805), EPF2 (AT1G34245), PDF2 (AT4G04890)	Liu et al., 2020,Liu et al., 2022
(Guard mother cell, GMC)	SCRM (AT3G26744), SCRM2 (AT1G12860), FAMA (AT3G24140)	Zhang et al., 2021
(Guard cell, GC)	HIC (AT2G46720), MUTE (AT3G06120), TMM (AT1G80080), BASL (AT5G60880)	Pillitteri et al., 2011; Yang et al., 2015;Xia et al., 2022
(Phloem Companion)	APL (AT1G79430), bZIP9 (AT5G24800)	Kim et al., 2021
(Phloem parenchyma, PP)	bZIP9 (AT5G24800), SWEET11 (AT3G48740)	Kim et al., 2021
(Bundle sheath)	SULTR1;2	Kim et al., 2021
(Late-stage meristemoid cell, LM)	EPF1 (AT2G20875), SPCH (AT5G53210), SCRM2 (AT1G12860)	Liu et al., 2020; Liu et al., 2022
(Procambium cell, PROCAMBIUM)	OBP2 (AT1G07640), HIPP20 (AT1G71050)	Miyashima et al., 2019; Zhang et al., 2020;Kim et al., 2021
