# Supplementary material for: Single‐Cell Transcriptomics Reveals FLS2‐Dependent Hypoxia Signaling and ERF13‐Mediated Transcription During flg22‐Triggered Immunity
Source: Adv Sci (Weinh). 2026 Mar 9;13(28):e16380. doi: 10.1002/advs.202516380 (PMC13185882; doi:10.1002/advs.202516380)
Supplement: Supplementary file 6 — Supporting File 6: advs74740‐sup‐0006‐TableS5.xlsx. [file ADVS-13-e16380-s009.xlsx]

## Sheet: Cluster 1
The overlap genes of cluster 1 and the epidermal cells in Xia et al., 2022
gene	p_val	avg_logFC	pct.1	pct.2	p_val_adj	cluster	gene_diff	ensemble_id	gene_type	gene_description	TFs_Family	GO_id	GO_term	pathway	pathway_description
AT1G21065	0	0.273234	0.794	0.413	0	1	1.923	AT1G21065	protein_coding	Secondary thiamine-phosphate synthase enzyme [Source:UniProtKB/TrEMBL;Acc:Q9LPU1]		GO:0008150,GO:0016021,GO:0009507	biological_process|integral component of membrane|chloroplast
IGMT4	0	0.0116665	0.693	0.478	0	1	1.45	AT1G21130	protein_coding	Indole glucosinolate O-methyltransferase 4 [Source:UniProtKB/Swiss-Prot;Acc:Q9LPU8]
TEM1	0	0.14659	0.603	0.358	0	1	1.684	AT1G25560	protein_coding	AP2/ERF and B3 domain-containing transcription repressor TEM1 [Source:UniProtKB/Swiss-Prot;Acc:Q9C6M5]	AT1G25560.1	GO:0003677,GO:0005634,GO:0006351,GO:0006355,GO:0009873,GO:0003700,GO:0048573	DNA binding|nucleus|transcription, DNA-templated|regulation of transcription, DNA-templated|ethylene-activated signaling pathway|transcription factor activity, sequence-specific DNA binding|photoperiodism, flowering
AT1G51805	0	0.0336459	0.264	0.117	0	1	2.256	AT1G51805	protein_coding	Leucine-rich repeat protein kinase family protein [Source:UniProtKB/TrEMBL;Acc:F4IB63]		GO:0004674,GO:0005524,GO:0006468,GO:0016021,GO:0016301,GO:0016310	protein serine/threonine kinase activity|ATP binding|protein phosphorylation|integral component of membrane|kinase activity|phosphorylation
AT1G55450	0	0.113083	0.879	0.687	0	1	1.279	AT1G55450	protein_coding	S-adenosyl-L-methionine-dependent methyltransferases superfamily protein [Source:UniProtKB/TrEMBL;Acc:F4I0B5]		GO:0005737,GO:0009651	cytoplasm|response to salt stress
DTX37	0	0.0648135	0.608	0.354	0	1	1.718	AT1G61890	protein_coding	Protein DETOXIFICATION 37 [Source:UniProtKB/Swiss-Prot;Acc:O80695]		GO:0005215,GO:0009507,GO:0015297,GO:0016020,GO:0016021,GO:0080167	transporter activity|chloroplast|antiporter activity|membrane|integral component of membrane|response to karrikin
NUDT21	0	0.282359	0.772	0.471	0	1	1.639	AT1G73540	protein_coding	Nudix hydrolase 21, chloroplastic [Source:UniProtKB/Swiss-Prot;Acc:Q8VY81]		GO:0009507,GO:0016787,GO:0046872	chloroplast|hydrolase activity|metal ion binding
AT2G14910	0	0.295604	0.853	0.478	0	1	1.785	AT2G14910	protein_coding	MAR-binding filament-like protein [Source:UniProtKB/TrEMBL;Acc:O82329]		GO:0009507	chloroplast
TET8	0	0.0988163	0.966	0.801	0	1	1.206	AT2G23810	protein_coding	TET8 [Source:UniProtKB/TrEMBL;Acc:A0A178VYI5]		GO:0003674,GO:0005576,GO:0007568,GO:0016021,GO:0005886,GO:0016020,GO:0009506,GO:0005794,GO:0050829	molecular_function|extracellular region|aging|integral component of membrane|plasma membrane|membrane|plasmodesma|Golgi apparatus|defense response to Gram-negative bacterium
AT2G25735	0	0.0890773	0.798	0.555	0	1	1.438	AT2G25735	protein_coding	Expressed protein [Source:UniProtKB/TrEMBL;Acc:Q8RUI1]		GO:0003674,GO:0005739,GO:0008150,GO:0005886	molecular_function|mitochondrion|biological_process|plasma membrane
SOUL-1	0	0.0240556	0.692	0.424	0	1	1.632	AT2G37970	protein_coding	SOUL heme-binding family protein [Source:TAIR;Acc:AT2G37970]		GO:0005737,GO:0005886,GO:0005773,GO:0010017,GO:0005829,GO:0005794,GO:0020037	cytoplasm|plasma membrane|vacuole|red or far-red light signaling pathway|cytosol|Golgi apparatus|heme binding
CAX1	0	0.0562567	0.405	0.186	0	1	2.177	AT2G38170	protein_coding	Vacuolar cation/proton exchanger [Source:UniProtKB/TrEMBL;Acc:B9DFT4]		GO:0005774,GO:0009507,GO:0015368,GO:0015369,GO:0016021,GO:0005773,GO:0006816,GO:0015085,GO:0009651,GO:0009631,GO:0006882,GO:0030026,GO:0016020,GO:0005515,GO:0055062,GO:0009705	vacuolar membrane|chloroplast|calcium:cation antiporter activity|calcium:proton antiporter activity|integral component of membrane|vacuole|calcium ion transport|calcium ion transmembrane transporter activity|response to salt stress|cold acclimation|cellular zinc ion homeostasis|cellular manganese ion homeostasis|membrane|protein binding|phosphate ion homeostasis|plant-type vacuole membrane
BGLU26	0	0.0283405	0.896	0.677	0	1	1.323	AT2G44490	protein_coding	Beta-glucosidase 26, peroxisomal [Source:UniProtKB/Swiss-Prot;Acc:O64883]				path:ath00500,path:ath00460,path:ath00940	Starch and sucrose metabolism|Cyanoamino acid metabolism|Phenylpropanoid biosynthesis
GSTF8	8.80E-243	0.154151	1	0.998	2.89E-238	1	1.002	AT2G47730	protein_coding	Glutathione S-transferase F8, chloroplastic [Source:UniProtKB/Swiss-Prot;Acc:Q96266]		GO:0004364,GO:0004601,GO:0005829,GO:0006749,GO:0055114,GO:0006952,GO:0009407,GO:0009507,GO:0009941,GO:0005634,GO:0043295,GO:0009579,GO:0009409,GO:0010319,GO:0042742,GO:0005774,GO:0009651,GO:0009570,GO:0080167	glutathione transferase activity|peroxidase activity|cytosol|glutathione metabolic process|oxidation-reduction process|defense response|toxin catabolic process|chloroplast|chloroplast envelope|nucleus|glutathione binding|thylakoid|response to cold|stromule|defense response to bacterium|vacuolar membrane|response to salt stress|chloroplast stroma|response to karrikin	path:ath00480	Glutathione metabolism
CIPK1	0	0.0231613	0.401	0.205	0	1	1.956	AT3G17510	protein_coding	CBL-interacting serine/threonine-protein kinase 1 [Source:UniProtKB/Swiss-Prot;Acc:Q8RWC9]		GO:0004674,GO:0005524,GO:0005634,GO:0005737,GO:0005886,GO:0006468,GO:0016301,GO:0035556,GO:0005515,GO:0006970,GO:0009651,GO:0009737	protein serine/threonine kinase activity|ATP binding|nucleus|cytoplasm|plasma membrane|protein phosphorylation|kinase activity|intracellular signal transduction|protein binding|response to osmotic stress|response to salt stress|response to abscisic acid
ACT2	0	0.35123	0.932	0.662	0	1	1.408	AT3G18780	protein_coding	Actin-2 [Source:UniProtKB/Swiss-Prot;Acc:Q96292]		GO:0005200,GO:0005524,GO:0005737,GO:0005856,GO:0009644,GO:0048767,GO:0005634,GO:0010053,GO:0009735,GO:0010114,GO:0010218,GO:0016020,GO:0005515,GO:0048768,GO:0005829	structural constituent of cytoskeleton|ATP binding|cytoplasm|cytoskeleton|response to high light intensity|root hair elongation|nucleus|root epidermal cell differentiation|response to cytokinin|response to red light|response to far red light|membrane|protein binding|root hair cell tip growth|cytosol
AT3G57450	0	0.196743	0.933	0.739	0	1	1.263	AT3G57450	protein_coding	At3g57450 [Source:UniProtKB/TrEMBL;Acc:Q9SCM7]		GO:0003674,GO:0008150	molecular_function|biological_process
CCD1	0	0.0570447	0.535	0.266	0	1	2.011	AT3G63520	protein_coding	Carotenoid 9,10(9',10')-cleavage dioxygenase 1 [Source:UniProtKB/Swiss-Prot;Acc:O65572]		GO:0005737,GO:0009414,GO:0046872,GO:0055114,GO:0016118,GO:0045549,GO:0005773,GO:0016121,GO:0016124,GO:0005774,GO:0005886,GO:0009506,GO:0005794	cytoplasm|response to water deprivation|metal ion binding|oxidation-reduction process|carotenoid catabolic process|9-cis-epoxycarotenoid dioxygenase activity|vacuole|carotene catabolic process|xanthophyll catabolic process|vacuolar membrane|plasma membrane|plasmodesma|Golgi apparatus
TROL	0	0.158308	0.694	0.34	0	1	2.041	AT4G01050	protein_coding	thylakoid rhodanese-like [Source:TAIR;Acc:AT4G01050]
AT4G05070	0	0.123865	0.726	0.452	0	1	1.606	AT4G05070	protein_coding	AT4g05070 protein [Source:UniProtKB/TrEMBL;Acc:Q9S9T1]		GO:0003674,GO:0005634,GO:0008150	molecular_function|nucleus|biological_process
AT4G29905	0	0.363119	0.543	0.318	0	1	1.708	AT4G29905	protein_coding	Putative uncharacterized protein [Source:UniProtKB/TrEMBL;Acc:Q940I1]		GO:0005575	cellular_component
ATR2	0	0.173709	0.962	0.753	0	1	1.278	AT4G30210	protein_coding	P450 reductase 2 [Source:TAIR;Acc:AT4G30210]		GO:0005506,GO:0005789,GO:0010181,GO:0016021,GO:0030586,GO:0055114,GO:0003958,GO:0005783,GO:0009507,GO:0009698	iron ion binding|endoplasmic reticulum membrane|FMN binding|integral component of membrane|[methionine synthase] reductase activity|oxidation-reduction process|NADPH-hemoprotein reductase activity|endoplasmic reticulum|chloroplast|phenylpropanoid metabolic process
AT4G36500	0	0.311096	0.985	0.874	0	1	1.127	AT4G36500	protein_coding	Uncharacterized protein At4g36500 [Source:UniProtKB/TrEMBL;Acc:O23231]		GO:0003674,GO:0005739,GO:0008150	molecular_function|mitochondrion|biological_process
LHCB4.1	0	0.363337	0.975	0.822	0	1	1.186	AT5G01530	protein_coding	Chlorophyll a-b binding protein CP29.1, chloroplastic [Source:UniProtKB/Swiss-Prot;Acc:Q07473]		GO:0009507,GO:0009522,GO:0009523,GO:0009768,GO:0009941,GO:0015979,GO:0016021,GO:0016168,GO:0018298,GO:0030076,GO:0031409,GO:0046872,GO:0009535,GO:0010287,GO:0016020,GO:0009579,GO:0009637,GO:0010114,GO:0010218,GO:0009534	chloroplast|photosystem I|photosystem II|photosynthesis, light harvesting in photosystem I|chloroplast envelope|photosynthesis|integral component of membrane|chlorophyll binding|protein-chromophore linkage|light-harvesting complex|pigment binding|metal ion binding|chloroplast thylakoid membrane|plastoglobule|membrane|thylakoid|response to blue light|response to red light|response to far red light…	path:ath00196	Photosynthesis - antenna proteins
GLU1	0	0.296903	0.854	0.473	0	1	1.805	AT5G04140	protein_coding	glutamate synthase 1 [Source:TAIR;Acc:AT5G04140]		GO:0005759,GO:0006537,GO:0009507,GO:0019676,GO:0046872,GO:0051538,GO:0055114,GO:0097054,GO:0009941,GO:0009416,GO:0009570,GO:0016020,GO:0048046,GO:0005515,GO:0005739,GO:0009853,GO:0016041,GO:0080114,GO:0009744	mitochondrial matrix|glutamate biosynthetic process|chloroplast|ammonia assimilation cycle|metal ion binding|3 iron, 4 sulfur cluster binding|oxidation-reduction process|L-glutamate biosynthetic process|chloroplast envelope|response to light stimulus|chloroplast stroma|membrane|apoplast|protein binding|mitochondrion|photorespiration|glutamate synthase (ferredoxin) activity|positive regulation of …	path:ath00630,path:ath00910	Glyoxylate and dicarboxylate metabolism|Nitrogen metabolism
AT5G38410	0	0.202883	0.998	0.989	0	1	1.009	AT5G38410	protein_coding	Ribulose bisphosphate carboxylase small chain [Source:UniProtKB/TrEMBL;Acc:B3H5S2]				path:ath01200,path:ath00630,path:ath00710	Carbon metabolism|Glyoxylate and dicarboxylate metabolism|Carbon fixation in photosynthetic organisms
AT5G65207	0	0.345757	0.902	0.618	0	1	1.46	AT5G65207	protein_coding	Uncharacterized protein At5g65207 [Source:UniProtKB/TrEMBL;Acc:Q8RXW8]		GO:0003674,GO:0005575,GO:0008150	molecular_function|cellular_component|biological_process
AT5G66052	0	0.182741	0.74	0.426	0	1	1.737	AT5G66052	protein_coding	Transmembrane protein [Source:UniProtKB/TrEMBL;Acc:Q8GW83]		GO:0003674,GO:0008150,GO:0016021	molecular_function|biological_process|integral component of membrane
There are 28 shared genes, accounting for 26% of the 107 genes in the comparative gene list (Xia et al., 2022)
GO enrichment of overlap genes of cluster 1 and the epidermal cells in Xia et al., 2022
Description	GO	LogP	Enrichment	Z-score
cellular response to hypoxia	GO:0071456	-3.79408	14.13633669235329	7.039220515579953
cellular response to decreased oxygen levels	GO:0036294	-3.7803	14.019988242210463	7.006161129585189
cellular response to oxygen levels	GO:0071453	-3.77345	13.962529274004684	6.989777699762166
response to hypoxia	GO:0001666	-3.59901	12.571428571428571	6.580863910768246
response to decreased oxygen levels	GO:0036293	-3.57474	12.388571428571428	6.525235612188753
response to oxygen levels	GO:0070482	-3.56275	12.299123259412067	6.497853168896622
The overlap genes of cluster 1 and the epidermal cells in Tang et al., 2023
gene	p_val	avg_logFC	pct.1	pct.2	p_val_adj	cluster	gene_diff	ensemble_id	gene_type	gene_description	TFs_Family	GO_id	GO_term	pathway	pathway_description
AT3G10020	1.77E-140	0.13515	0.947	0.88	5.82E-136	1	1.076	AT3G10020	protein_coding	AT3g10020/T22K18_16 [Source:UniProtKB/TrEMBL;Acc:Q9SR67]		GO:0003674,GO:0005634,GO:0006979,GO:0009061	molecular_function|nucleus|response to oxidative stress|anaerobic respiration
AT1G55450	0	0.113083	0.879	0.687	0	1	1.279	AT1G55450	protein_coding	S-adenosyl-L-methionine-dependent methyltransferases superfamily protein [Source:UniProtKB/TrEMBL;Acc:F4I0B5]		GO:0005737,GO:0009651	cytoplasm|response to salt stress
AT1G70420	0	0.707993	0.829	0.463	0	1	1.79	AT1G70420	protein_coding	At1g70420/F17O7_4 [Source:UniProtKB/TrEMBL;Acc:O64594]		GO:0003674,GO:0005634,GO:0080167	molecular_function|nucleus|response to karrikin
AT5G54165	0	0.636278	0.986	0.888	0	1	1.11	AT5G54165	protein_coding	Avr9/Cf-9 rapidly elicited protein [Source:UniProtKB/TrEMBL;Acc:Q570N6]		GO:0003674,GO:0008150,GO:0009507	molecular_function|biological_process|chloroplast
AT4G25670	0	0.591553	0.97	0.723	0	1	1.342	AT4G25670	protein_coding	AT4g25670/L73G19_50 [Source:UniProtKB/TrEMBL;Acc:Q94BX3]
AT5G54170	0	0.542741	0.948	0.668	0	1	1.419	AT5G54170	protein_coding	Polyketide cyclase/dehydrase and lipid transport superfamily protein [Source:UniProtKB/TrEMBL;Acc:F4JYV3]		GO:0008289,GO:0016021,GO:0009611	lipid binding|integral component of membrane|response to wounding
ATCP1	0	0.466149	0.975	0.82	0	1	1.189	AT5G49480	protein_coding	Calcium-binding protein CP1 [Source:UniProtKB/Swiss-Prot;Acc:Q9FDX6]
AIR12	0	0.356162	0.851	0.553	0	1	1.539	AT3G07390	protein_coding	AIR12 [Source:UniProtKB/TrEMBL;Acc:A0A178VEI7]		GO:0005886,GO:0005201,GO:0005576,GO:0009733,GO:0010102,GO:0030198,GO:0031225,GO:0046658	plasma membrane|extracellular matrix structural constituent|extracellular region|response to auxin|lateral root morphogenesis|extracellular matrix organization|anchored component of membrane|anchored component of plasma membrane
AT5G48655	0	0.336617	0.843	0.484	0	1	1.742	AT5G48655	protein_coding	Putative RING zinc finger [Source:UniProtKB/TrEMBL;Acc:Q8GS41]		GO:0005634,GO:0008270,GO:0010200	nucleus|zinc ion binding|response to chitin
BAM1.1	0	0.332062	0.974	0.8	0	1	1.217	AT3G23920	protein_coding	Beta-amylase [Source:UniProtKB/TrEMBL;Acc:A0A178VNG4]		GO:0004674,GO:0005524,GO:0005886,GO:0006468,GO:0007169,GO:0009507,GO:0016021,GO:0016161,GO:0016301,GO:0030154,GO:0010075,GO:0048229,GO:0048437,GO:0010480,GO:0048653,GO:0005983,GO:0005634,GO:0005829,GO:0009934,GO:0009414,GO:0005515,GO:0033612,GO:0043621	protein serine/threonine kinase activity|ATP binding|plasma membrane|protein phosphorylation|transmembrane receptor protein tyrosine kinase signaling pathway|chloroplast|integral component of membrane|beta-amylase activity|kinase activity|cell differentiation|regulation of meristem growth|gametophyte development|floral organ development|microsporocyte differentiation|anther development|starch cat…	path:ath00500	Starch and sucrose metabolism
AT2G31945	0	0.324226	0.859	0.602	0	1	1.427	AT2G31945	protein_coding	At2g31940/F20M17.2 [Source:UniProtKB/TrEMBL;Acc:Q8RU85]		GO:0003674,GO:0008150	molecular_function|biological_process
AT1G19020	0	0.315092	0.997	0.971	0	1	1.027	AT1G19020	protein_coding	CDP-diacylglycerol-glycerol-3-phosphate 3-phosphatidyltransferase [Source:UniProtKB/TrEMBL;Acc:Q8VYY6]		GO:0003674,GO:0005575,GO:0006979	molecular_function|cellular_component|response to oxidative stress
AT4G36010	0	0.232085	0.69	0.367	0	1	1.88	AT4G36010	protein_coding	Pathogenesis-related thaumatin superfamily protein [Source:UniProtKB/TrEMBL;Acc:O65638]		GO:0003674,GO:0005576,GO:0051707,GO:0031225	molecular_function|extracellular region|response to other organism|anchored component of membrane
GPX6	0	0.210472	0.988	0.902	0	1	1.095	AT4G11600	protein_coding	Probable phospholipid hydroperoxide glutathione peroxidase 6, mitochondrial [Source:UniProtKB/Swiss-Prot;Acc:O48646]		GO:0004602,GO:0005739,GO:0006979,GO:0047066,GO:0055114,GO:0005829,GO:0005886,GO:0046686,GO:0009651,GO:0009507,GO:0048046,GO:0098869	glutathione peroxidase activity|mitochondrion|response to oxidative stress|phospholipid-hydroperoxide glutathione peroxidase activity|oxidation-reduction process|cytosol|plasma membrane|response to cadmium ion|response to salt stress|chloroplast|apoplast|cellular oxidant detoxification	path:ath00590,path:ath00480	Arachidonic acid metabolism|Glutathione metabolism
ILL4	0	0.199479	0.872	0.641	0	1	1.36	AT1G51760	protein_coding	JR3 [Source:UniProtKB/TrEMBL;Acc:A0A178W8I8]
OPR2	0	0.181044	0.695	0.446	0	1	1.558	AT1G76690	protein_coding	OPR2 [Source:UniProtKB/TrEMBL;Acc:A0A178W9S3]		GO:0003959,GO:0005622,GO:0005737,GO:0010181,GO:0031408,GO:0055114,GO:0009611,GO:0009695,GO:0016629	NADPH dehydrogenase activity|intracellular|cytoplasm|FMN binding|oxylipin biosynthetic process|oxidation-reduction process|response to wounding|jasmonic acid biosynthetic process|12-oxophytodienoate reductase activity	path:ath00592	alpha-Linolenic acid metabolism
GSTU17	0	0.171112	0.887	0.704	0	1	1.26	AT1G10370	protein_coding	Glutathione S-transferase U17 [Source:UniProtKB/Swiss-Prot;Acc:Q9FUS8]				path:ath00480	Glutathione metabolism
ACR7	0	0.161304	0.553	0.255	0	1	2.169	AT4G22780	protein_coding	ACT domain-containing protein ACR7 [Source:UniProtKB/Swiss-Prot;Acc:Q8LJW1]		GO:0008152,GO:0005829,GO:0016597	metabolic process|cytosol|amino acid binding
SAR1.1	0	0.157751	0.909	0.679	0	1	1.339	AT2G33120	protein_coding	AT2G33120 protein [Source:UniProtKB/TrEMBL;Acc:B9DH97]
AT3G19010	0	0.157732	0.818	0.528	0	1	1.549	AT3G19010	protein_coding	2-oxoglutarate (2OG) and Fe(II)-dependent oxygenase superfamily protein [Source:UniProtKB/TrEMBL;Acc:Q9LJ65]		GO:0005506,GO:0005737,GO:0009813,GO:0045431,GO:0046872,GO:0055114	iron ion binding|cytoplasm|flavonoid biosynthetic process|flavonol synthase activity|metal ion binding|oxidation-reduction process
AT4G30390	0	0.145064	0.794	0.511	0	1	1.554	AT4G30390	protein_coding	At4g30390 [Source:UniProtKB/TrEMBL;Acc:Q9M0C1]		GO:0003674,GO:0005739,GO:0008150	molecular_function|mitochondrion|biological_process
HSFB1	0	0.137641	0.924	0.74	0	1	1.249	AT4G36990	protein_coding	Heat stress transcription factor B-1 [Source:UniProtKB/Swiss-Prot;Acc:Q96320]	AT4G36990.1
CYCLASE1	0	0.108046	0.912	0.691	0	1	1.32	AT4G34180	protein_coding	Cyclase-like protein 1 [Source:UniProtKB/Swiss-Prot;Acc:Q93V74]
GRXC9	0	0.0882685	0.484	0.248	0	1	1.952	AT1G28480	protein_coding	Glutaredoxin-C9 [Source:UniProtKB/Swiss-Prot;Acc:Q9SGP6]
AT4G24160	0	0.0829264	0.771	0.501	0	1	1.539	AT4G24160	protein_coding	1-acylglycerol-3-phosphate O-acyltransferase [Source:UniProtKB/Swiss-Prot;Acc:O22975]		GO:0003841,GO:0005737,GO:0008654,GO:0016746,GO:0016787,GO:0004623,GO:0016298,GO:0042171,GO:0055088,GO:0055089,GO:0055091,GO:0070328	1-acylglycerol-3-phosphate O-acyltransferase activity|cytoplasm|phospholipid biosynthetic process|transferase activity, transferring acyl groups|hydrolase activity|phospholipase A2 activity|lipase activity|lysophosphatidic acid acyltransferase activity|lipid homeostasis|fatty acid homeostasis|phospholipid homeostasis|triglyceride homeostasis
NAC081	0	0.0824936	0.963	0.837	0	1	1.151	AT5G08790	protein_coding	Protein ATAF2 [Source:UniProtKB/Swiss-Prot;Acc:Q9C598]	AT5G08790.1
COX19-2	0	0.0743991	0.764	0.476	0	1	1.605	AT1G69750	protein_coding	At1g66590 [Source:UniProtKB/TrEMBL;Acc:Q9C9L6]		GO:0003674,GO:0005634,GO:0008150	molecular_function|nucleus|biological_process
AT4G19880	0	0.0476107	0.72	0.51	0	1	1.412	AT4G19880	protein_coding	Glutathione S-transferase family protein [Source:UniProtKB/TrEMBL;Acc:F4JU03]		GO:0016740,GO:0046686,GO:0005829	transferase activity|response to cadmium ion|cytosol
ENODL2	0	0.041399	0.641	0.357	0	1	1.796	AT4G27520	protein_coding	Early nodulin-like protein 2 [Source:UniProtKB/Swiss-Prot;Acc:Q9T076]		GO:0005507,GO:0005886,GO:0009055,GO:0031225,GO:0046658,GO:0009507,GO:0005773,GO:0048046	copper ion binding|plasma membrane|electron carrier activity|anchored component of membrane|anchored component of plasma membrane|chloroplast|vacuole|apoplast
CYP81D8	0	0.0204294	0.734	0.53	0	1	1.385	AT4G37370	protein_coding	Cytochrome P450, family 81, subfamily D, polypeptide 8 [Source:UniProtKB/TrEMBL;Acc:Q9SZT7]		GO:0005506,GO:0005576,GO:0016021,GO:0016709,GO:0019825,GO:0020037,GO:0042343,GO:0044550,GO:0055114,GO:0098542,GO:0005783,GO:0005886,GO:0080167	iron ion binding|extracellular region|integral component of membrane|oxidoreductase activity, acting on paired donors, with incorporation or reduction of molecular oxygen, NAD(P)H as one donor, and incorporation of one atom of oxygen|oxygen binding|heme binding|indole glucosinolate metabolic process|secondary metabolite biosynthetic process|oxidation-reduction process|defense response to other or…	path:ath00903,path:ath00945	Limonene and pinene degradation|Stilbenoid, diarylheptanoid and gingerol biosynthesis
AT2G32190	2.45E-298	0.236899	0.968	0.877	8.06E-294	1	1.104	AT2G32190	protein_coding	Cysteine-rich/transmembrane domain A-like protein [Source:UniProtKB/TrEMBL;Acc:Q9SKY1]		GO:0003674,GO:0008150	molecular_function|biological_process
CLPB1	8.18E-229	0.0617694	0.928	0.82	2.69E-224	1	1.132	AT1G74310	protein_coding	Chaperone protein ClpB1 [Source:UniProtKB/Swiss-Prot;Acc:P42730]
TIL	9.51E-164	0.110785	0.986	0.94	3.12E-159	1	1.049	AT5G58070	protein_coding	TIL [Source:UniProtKB/TrEMBL;Acc:A0A178US04]
HSP70-5	2.52E-161	0.224508	0.962	0.918	8.29E-157	1	1.048	AT1G16030	protein_coding	Hsp70b [Source:UniProtKB/TrEMBL;Acc:A0A178W9N7]				path:ath03040,path:ath04141,path:ath04144	Spliceosome|Protein processing in endoplasmic reticulum|Endocytosis
MBF1C	2.33E-130	0.199279	0.987	0.964	7.66E-126	1	1.024	AT3G24500	protein_coding	MBF1C [Source:UniProtKB/TrEMBL;Acc:A0A178VDH9]		GO:0003677,GO:0003713,GO:0005634,GO:0005737,GO:0006351,GO:0009723,GO:0043565,GO:0009737,GO:0045893,GO:0009408,GO:0009414,GO:0005730,GO:0003700,GO:0005622,GO:0009873	DNA binding|transcription coactivator activity|nucleus|cytoplasm|transcription, DNA-templated|response to ethylene|sequence-specific DNA binding|response to abscisic acid|positive regulation of transcription, DNA-templated|response to heat|response to water deprivation|nucleolus|transcription factor activity, sequence-specific DNA binding|intracellular|ethylene-activated signaling pathway
HSP17.6	2.79E-130	0.218735	0.986	0.974	9.15E-126	1	1.012	AT5G12020	protein_coding	17.6 kDa class II heat shock protein [Source:UniProtKB/Swiss-Prot;Acc:P29830]				path:ath04141	Protein processing in endoplasmic reticulum
HSP17.4B	3.91E-94	0.0355477	0.952	0.896	1.28E-89	1	1.062	AT1G54050	protein_coding	17.4 kDa class III heat shock protein [Source:UniProtKB/Swiss-Prot;Acc:Q9SYG1]		GO:0003674,GO:0005737,GO:0009408,GO:0009644,GO:0042542	molecular_function|cytoplasm|response to heat|response to high light intensity|response to hydrogen peroxide	path:ath04141	Protein processing in endoplasmic reticulum
HSP17.7	2.02E-81	0.148583	0.997	0.997	6.62E-77	1	1	AT5G12030	protein_coding	17.7 kDa class II heat shock protein [Source:UniProtKB/Swiss-Prot;Acc:O81822]				path:ath04141	Protein processing in endoplasmic reticulum
HSP17.4A	1.24E-40	0.110103	0.996	0.993	4.08E-36	1	1.003	AT3G46230	protein_coding	17.4 kDa class I heat shock protein [Source:UniProtKB/Swiss-Prot;Acc:P19036]				path:ath04141	Protein processing in endoplasmic reticulum
AT4G29905	0	0.363119	0.543	0.318	0	1	1.708	AT4G29905	protein_coding	Putative uncharacterized protein [Source:UniProtKB/TrEMBL;Acc:Q940I1]		GO:0005575	cellular_component
ACT2	0	0.35123	0.932	0.662	0	1	1.408	AT3G18780	protein_coding	Actin-2 [Source:UniProtKB/Swiss-Prot;Acc:Q96292]		GO:0005200,GO:0005524,GO:0005737,GO:0005856,GO:0009644,GO:0048767,GO:0005634,GO:0010053,GO:0009735,GO:0010114,GO:0010218,GO:0016020,GO:0005515,GO:0048768,GO:0005829	structural constituent of cytoskeleton|ATP binding|cytoplasm|cytoskeleton|response to high light intensity|root hair elongation|nucleus|root epidermal cell differentiation|response to cytokinin|response to red light|response to far red light|membrane|protein binding|root hair cell tip growth|cytosol
RPL30B	0	0.253989	0.922	0.636	0	1	1.45	AT1G77940	protein_coding	60S ribosomal protein L30-2 [Source:UniProtKB/Swiss-Prot;Acc:Q8VZ19]		GO:0005737,GO:0006412,GO:0003735,GO:0022626,GO:0022625,GO:0005829	cytoplasm|translation|structural constituent of ribosome|cytosolic ribosome|cytosolic large ribosomal subunit|cytosol	path:ath03010	Ribosome
RPL40B	0	0.189248	0.961	0.783	0	1	1.227	AT3G52590	protein_coding	Ubiquitin-60S ribosomal protein L40-1 [Source:UniProtKB/Swiss-Prot;Acc:B9DHA6]				path:ath03010	Ribosome
RPS12A	0	0.17126	0.925	0.658	0	1	1.406	AT1G15930	protein_coding	40S ribosomal protein S12-1 [Source:UniProtKB/Swiss-Prot;Acc:Q9S9P1]		GO:0005737,GO:0006412,GO:0003735,GO:0022626,GO:0046686,GO:0009651,GO:0022627,GO:0005829	cytoplasm|translation|structural constituent of ribosome|cytosolic ribosome|response to cadmium ion|response to salt stress|cytosolic small ribosomal subunit|cytosol	path:ath03010	Ribosome
RPL36C	0	0.161032	0.927	0.679	0	1	1.365	AT5G02450	protein_coding	60S ribosomal protein L36-3 [Source:UniProtKB/Swiss-Prot;Acc:Q9LZ57]		GO:0003735,GO:0005737,GO:0005840,GO:0006412,GO:0005774,GO:0022625,GO:0009506	structural constituent of ribosome|cytoplasm|ribosome|translation|vacuolar membrane|cytosolic large ribosomal subunit|plasmodesma	path:ath03010	Ribosome
RPS26C	0	0.14763	0.907	0.611	0	1	1.484	AT3G56340	protein_coding	40S ribosomal protein S26 [Source:UniProtKB/TrEMBL;Acc:A0A178VFW7]		GO:0003735,GO:0005737,GO:0005840,GO:0006412,GO:0042254,GO:0022626,GO:0016020,GO:0022627,GO:0005829	structural constituent of ribosome|cytoplasm|ribosome|translation|ribosome biogenesis|cytosolic ribosome|membrane|cytosolic small ribosomal subunit|cytosol	path:ath03010	Ribosome
RPL5B	0	0.128937	0.832	0.504	0	1	1.651	AT5G39740	protein_coding	RPL5B [Source:UniProtKB/TrEMBL;Acc:A0A178UJU5]		GO:0000027,GO:0003735,GO:0005737,GO:0005840,GO:0006412,GO:0008097,GO:0042254,GO:0005730,GO:0005773,GO:0022626,GO:0005886,GO:0022625,GO:0008283,GO:0009965,GO:0005829,GO:0005794	ribosomal large subunit assembly|structural constituent of ribosome|cytoplasm|ribosome|translation|5S rRNA binding|ribosome biogenesis|nucleolus|vacuole|cytosolic ribosome|plasma membrane|cytosolic large ribosomal subunit|cell proliferation|leaf morphogenesis|cytosol|Golgi apparatus	path:ath03010	Ribosome
RPL18C	0	0.0998343	0.932	0.703	0	1	1.326	AT5G27850	protein_coding	60S ribosomal protein L18-3 [Source:UniProtKB/Swiss-Prot;Acc:Q940B0]		GO:0003735,GO:0005737,GO:0006412,GO:0015934,GO:0005773,GO:0022626,GO:0016020,GO:0022625,GO:0005829,GO:0009506,GO:0005794	structural constituent of ribosome|cytoplasm|translation|large ribosomal subunit|vacuole|cytosolic ribosome|membrane|cytosolic large ribosomal subunit|cytosol|plasmodesma|Golgi apparatus	path:ath03010	Ribosome
RPS11A	0	0.0900643	0.877	0.579	0	1	1.515	AT3G48930	protein_coding	40S ribosomal protein S11-1 [Source:UniProtKB/Swiss-Prot;Acc:P16181]				path:ath03010	Ribosome
RPS25E	0	0.0771346	0.961	0.793	0	1	1.212	AT4G39200	protein_coding	40S ribosomal protein S25-4 [Source:UniProtKB/Swiss-Prot;Acc:Q9T029]		GO:0003735,GO:0005737,GO:0005840,GO:0006412,GO:0022626,GO:0022627,GO:0005794	structural constituent of ribosome|cytoplasm|ribosome|translation|cytosolic ribosome|cytosolic small ribosomal subunit|Golgi apparatus	path:ath03010	Ribosome
RPL23A.1	0	0.0756499	0.953	0.762	0	1	1.251	AT3G04400	protein_coding	60S ribosomal protein L23 [Source:UniProtKB/Swiss-Prot;Acc:P49690]				path:ath03010	Ribosome
RPP1C	0	0.0710042	0.852	0.557	0	1	1.53	AT5G47700	protein_coding	60S acidic ribosomal protein P1-3 [Source:UniProtKB/Swiss-Prot;Acc:Q8LEQ0]		GO:0003735,GO:0005737,GO:0005840,GO:0006414,GO:0005886,GO:0022626,GO:0005634,GO:0005829,GO:0005515	structural constituent of ribosome|cytoplasm|ribosome|translational elongation|plasma membrane|cytosolic ribosome|nucleus|cytosol|protein binding	path:ath03010	Ribosome
SKIP20	0	0.0701451	0.455	0.291	0	1	1.564	AT3G59940	protein_coding	F-box/kelch-repeat protein SKIP20 [Source:UniProtKB/Swiss-Prot;Acc:Q9M1Y1]
RPS15A	0	0.06907	0.829	0.528	0	1	1.57	AT1G04270	protein_coding	40S ribosomal protein S15-1 [Source:UniProtKB/Swiss-Prot;Acc:Q08112]		GO:0003735,GO:0009507,GO:0006412,GO:0022627,GO:0005739,GO:0022626,GO:0005618,GO:0005774,GO:0005886,GO:0016020,GO:0005829,GO:0009506,GO:0005794	structural constituent of ribosome|chloroplast|translation|cytosolic small ribosomal subunit|mitochondrion|cytosolic ribosome|cell wall|vacuolar membrane|plasma membrane|membrane|cytosol|plasmodesma|Golgi apparatus	path:ath03010	Ribosome
RPL17A	0	0.0654935	0.794	0.463	0	1	1.715	AT1G27400	protein_coding	60S ribosomal protein L17-1 [Source:UniProtKB/Swiss-Prot;Acc:Q93VI3]		GO:0003735,GO:0005840,GO:0006412,GO:0009507,GO:0005773,GO:0005774,GO:0005886,GO:0022625,GO:0005829,GO:0009506,GO:0005794	structural constituent of ribosome|ribosome|translation|chloroplast|vacuole|vacuolar membrane|plasma membrane|cytosolic large ribosomal subunit|cytosol|plasmodesma|Golgi apparatus	path:ath03010	Ribosome
RPP1A	0	0.0616313	0.915	0.673	0	1	1.36	AT1G01100	protein_coding	60S acidic ribosomal protein P1-1 [Source:UniProtKB/Swiss-Prot;Acc:Q8LCW9]		GO:0003735,GO:0005737,GO:0005840,GO:0006414,GO:0022626,GO:0005886,GO:0005634,GO:0005829	structural constituent of ribosome|cytoplasm|ribosome|translational elongation|cytosolic ribosome|plasma membrane|nucleus|cytosol	path:ath03010	Ribosome
RPL13B	0	0.0367086	0.774	0.47	0	1	1.647	AT3G49010	protein_coding	60S ribosomal protein L13-1 [Source:UniProtKB/Swiss-Prot;Acc:P41127]				path:ath03010	Ribosome
RPS8A	0	0.0361697	0.94	0.738	0	1	1.274	AT5G20290	protein_coding	40S ribosomal protein S8 [Source:UniProtKB/TrEMBL;Acc:A0A178UCD3]		GO:0000462,GO:0003735,GO:0005737,GO:0005840,GO:0006412,GO:0006414,GO:0042254,GO:0022627,GO:0009507,GO:0005730,GO:0022626,GO:0005618,GO:0005886,GO:0016020,GO:0005829,GO:0009506,GO:0005794	maturation of SSU-rRNA from tricistronic rRNA transcript (SSU-rRNA, 5.8S rRNA, LSU-rRNA)|structural constituent of ribosome|cytoplasm|ribosome|translation|translational elongation|ribosome biogenesis|cytosolic small ribosomal subunit|chloroplast|nucleolus|cytosolic ribosome|cell wall|plasma membrane|membrane|cytosol|plasmodesma|Golgi apparatus	path:ath03010	Ribosome
AT5G01750	0	0.0312549	0.847	0.623	0	1	1.36	AT5G01750	protein_coding	Protein LURP-one-related 15 [Source:UniProtKB/Swiss-Prot;Acc:Q9LZX1]		GO:0003674,GO:0009507	molecular_function|chloroplast
RPL7AB	0	0.024976	0.846	0.564	0	1	1.5	AT3G62870	protein_coding	60S ribosomal protein L7a-2 [Source:UniProtKB/Swiss-Prot;Acc:Q9LZH9]		GO:0005737,GO:0042254,GO:0003735,GO:0006412,GO:0022626,GO:0005774,GO:0016020,GO:0022625,GO:0005829,GO:0005794	cytoplasm|ribosome biogenesis|structural constituent of ribosome|translation|cytosolic ribosome|vacuolar membrane|membrane|cytosolic large ribosomal subunit|cytosol|Golgi apparatus	path:ath03010	Ribosome
RPL36AB	0	0.016173	0.799	0.502	0	1	1.592	AT3G23390	protein_coding	60S ribosomal protein L36a [Source:UniProtKB/Swiss-Prot;Acc:O23290]				path:ath03010	Ribosome
RPL14B	0	0.00828541	0.958	0.796	0	1	1.204	AT4G27090	protein_coding	AT4G27090 protein [Source:UniProtKB/TrEMBL;Acc:B9DHP0]		GO:0003735,GO:0005737,GO:0005840,GO:0006412,GO:0042254,GO:0009507,GO:0005773,GO:0005730,GO:0022626,GO:0005783,GO:0005774,GO:0022625,GO:0005829,GO:0009506,GO:0005794	structural constituent of ribosome|cytoplasm|ribosome|translation|ribosome biogenesis|chloroplast|vacuole|nucleolus|cytosolic ribosome|endoplasmic reticulum|vacuolar membrane|cytosolic large ribosomal subunit|cytosol|plasmodesma|Golgi apparatus	path:ath03010	Ribosome
AT3G15480	0	0.00366182	0.353	0.187	0	1	1.888	AT3G15480	protein_coding	AT3g15480/MJK13_14 [Source:UniProtKB/TrEMBL;Acc:Q9LDK1]		GO:0003674,GO:0005576,GO:0008150,GO:0016021,GO:0005886,GO:0009506	molecular_function|extracellular region|biological_process|integral component of membrane|plasma membrane|plasmodesma
ARP1	0	0.00296722	0.884	0.631	0	1	1.401	AT1G43170	protein_coding	60S ribosomal protein L3-1 [Source:UniProtKB/Swiss-Prot;Acc:P17094]		GO:0000166,GO:0003674,GO:0003676,GO:0003723,GO:0005575,GO:0009507,GO:0051252,GO:0005634,GO:0009414,GO:0009651,GO:0009737,GO:0010029	nucleotide binding|molecular_function|nucleic acid binding|RNA binding|cellular_component|chloroplast|regulation of RNA metabolic process|nucleus|response to water deprivation|response to salt stress|response to abscisic acid|regulation of seed germination	path:ath03010	Ribosome
LHCB4.1	0	0.363337	0.975	0.822	0	1	1.186	AT5G01530	protein_coding	Chlorophyll a-b binding protein CP29.1, chloroplastic [Source:UniProtKB/Swiss-Prot;Acc:Q07473]		GO:0009507,GO:0009522,GO:0009523,GO:0009768,GO:0009941,GO:0015979,GO:0016021,GO:0016168,GO:0018298,GO:0030076,GO:0031409,GO:0046872,GO:0009535,GO:0010287,GO:0016020,GO:0009579,GO:0009637,GO:0010114,GO:0010218,GO:0009534	chloroplast|photosystem I|photosystem II|photosynthesis, light harvesting in photosystem I|chloroplast envelope|photosynthesis|integral component of membrane|chlorophyll binding|protein-chromophore linkage|light-harvesting complex|pigment binding|metal ion binding|chloroplast thylakoid membrane|plastoglobule|membrane|thylakoid|response to blue light|response to red light|response to far red light…	path:ath00196	Photosynthesis - antenna proteins
GLU1	0	0.296903	0.854	0.473	0	1	1.805	AT5G04140	protein_coding	glutamate synthase 1 [Source:TAIR;Acc:AT5G04140]		GO:0005759,GO:0006537,GO:0009507,GO:0019676,GO:0046872,GO:0051538,GO:0055114,GO:0097054,GO:0009941,GO:0009416,GO:0009570,GO:0016020,GO:0048046,GO:0005515,GO:0005739,GO:0009853,GO:0016041,GO:0080114,GO:0009744	mitochondrial matrix|glutamate biosynthetic process|chloroplast|ammonia assimilation cycle|metal ion binding|3 iron, 4 sulfur cluster binding|oxidation-reduction process|L-glutamate biosynthetic process|chloroplast envelope|response to light stimulus|chloroplast stroma|membrane|apoplast|protein binding|mitochondrion|photorespiration|glutamate synthase (ferredoxin) activity|positive regulation of …	path:ath00630,path:ath00910	Glyoxylate and dicarboxylate metabolism|Nitrogen metabolism
AT5G38410	0	0.202883	0.998	0.989	0	1	1.009	AT5G38410	protein_coding	Ribulose bisphosphate carboxylase small chain [Source:UniProtKB/TrEMBL;Acc:B3H5S2]				path:ath01200,path:ath00630,path:ath00710	Carbon metabolism|Glyoxylate and dicarboxylate metabolism|Carbon fixation in photosynthetic organisms
TEM1	0	0.14659	0.603	0.358	0	1	1.684	AT1G25560	protein_coding	AP2/ERF and B3 domain-containing transcription repressor TEM1 [Source:UniProtKB/Swiss-Prot;Acc:Q9C6M5]	AT1G25560.1	GO:0003677,GO:0005634,GO:0006351,GO:0006355,GO:0009873,GO:0003700,GO:0048573	DNA binding|nucleus|transcription, DNA-templated|regulation of transcription, DNA-templated|ethylene-activated signaling pathway|transcription factor activity, sequence-specific DNA binding|photoperiodism, flowering
DTX37	0	0.0648135	0.608	0.354	0	1	1.718	AT1G61890	protein_coding	Protein DETOXIFICATION 37 [Source:UniProtKB/Swiss-Prot;Acc:O80695]		GO:0005215,GO:0009507,GO:0015297,GO:0016020,GO:0016021,GO:0080167	transporter activity|chloroplast|antiporter activity|membrane|integral component of membrane|response to karrikin
ROC4	0	0.731797	0.965	0.747	0	1	1.292	AT3G62030	protein_coding	Rotamase CYP 4 [Source:UniProtKB/TrEMBL;Acc:F4IX26]
AT5G16010	0	0.7248	0.987	0.905	0	1	1.091	AT5G16010	protein_coding	3-oxo-5-alpha-steroid 4-dehydrogenase family protein [Source:UniProtKB/TrEMBL;Acc:Q9LFS3]		GO:0003865,GO:0006629,GO:0016021,GO:0016627,GO:0009941,GO:0009507	3-oxo-5-alpha-steroid 4-dehydrogenase activity|lipid metabolic process|integral component of membrane|oxidoreductase activity, acting on the CH-CH group of donors|chloroplast envelope|chloroplast
RPL34	0	0.675634	0.965	0.753	0	1	1.282	AT1G29070	protein_coding	50S ribosomal protein L34, chloroplastic [Source:UniProtKB/Swiss-Prot;Acc:Q9LP37]		GO:0003735,GO:0005840,GO:0006412,GO:0009507,GO:0019843,GO:0042254	structural constituent of ribosome|ribosome|translation|chloroplast|rRNA binding|ribosome biogenesis	path:ath03010	Ribosome
AT3G20390	0	0.645852	0.94	0.664	0	1	1.416	AT3G20390	protein_coding	Endoribonuclease L-PSP family protein [Source:UniProtKB/TrEMBL;Acc:A0A1I9LS34]
WRKY28	0	0.644156	0.886	0.53	0	1	1.672	AT4G18170	protein_coding	WRKY transcription factor [Source:UniProtKB/TrEMBL;Acc:A0A178V3M3]	AT4G18170.1	GO:0003700,GO:0005634,GO:0006351,GO:0006355,GO:0043565	transcription factor activity, sequence-specific DNA binding|nucleus|transcription, DNA-templated|regulation of transcription, DNA-templated|sequence-specific DNA binding
AOC2	0	0.633839	0.984	0.888	0	1	1.108	AT3G25770	protein_coding	AOC2 [Source:UniProtKB/TrEMBL;Acc:A0A178VKE4]		GO:0009507,GO:0009695,GO:0046423,GO:0009941,GO:0009535,GO:0009409,GO:0010319,GO:0009570	chloroplast|jasmonic acid biosynthetic process|allene-oxide cyclase activity|chloroplast envelope|chloroplast thylakoid membrane|response to cold|stromule|chloroplast stroma	path:ath00592	alpha-Linolenic acid metabolism
RPL13	0	0.623118	0.957	0.678	0	1	1.412	AT1G78630	protein_coding	50S ribosomal protein L13, chloroplastic [Source:UniProtKB/Swiss-Prot;Acc:Q9SYL9]				path:ath03010	Ribosome
RPE	0	0.613672	0.95	0.649	0	1	1.464	AT5G61410	protein_coding	RPE [Source:UniProtKB/TrEMBL;Acc:A0A178UPG9]		GO:0004750,GO:0005829,GO:0005975,GO:0009052,GO:0009507,GO:0009793,GO:0019323,GO:0044262,GO:0046872,GO:0009941,GO:0009570,GO:0009579,GO:0009409,GO:0010319,GO:0048046,GO:0009624	ribulose-phosphate 3-epimerase activity|cytosol|carbohydrate metabolic process|pentose-phosphate shunt, non-oxidative branch|chloroplast|embryo development ending in seed dormancy|pentose catabolic process|cellular carbohydrate metabolic process|metal ion binding|chloroplast envelope|chloroplast stroma|thylakoid|response to cold|stromule|apoplast|response to nematode	path:ath01200,path:ath01230,path:ath00030,path:ath00040,path:ath00710	Carbon metabolism|Biosynthesis of amino acids|Pentose phosphate pathway|Pentose and glucuronate interconversions|Carbon fixation in photosynthetic organisms
PSAK	0	0.596172	0.928	0.641	0	1	1.448	AT1G30380	protein_coding	Photosystem I reaction center subunit psaK, chloroplastic [Source:UniProtKB/Swiss-Prot;Acc:Q9SUI5]		GO:0009507,GO:0009522,GO:0015979,GO:0016020,GO:0016021,GO:0016168,GO:0009535,GO:0009579,GO:0009534	chloroplast|photosystem I|photosynthesis|membrane|integral component of membrane|chlorophyll binding|chloroplast thylakoid membrane|thylakoid|chloroplast thylakoid	path:ath00195	Photosynthesis
AT3G04620	0	0.566752	0.676	0.258	0	1	2.62	AT3G04620	protein_coding	Alba DNA/RNA-binding protein [Source:UniProtKB/TrEMBL;Acc:Q9SR12]
BCA2	0	0.549428	0.994	0.95	0	1	1.046	AT5G14740	protein_coding	Beta carbonic anhydrase 2, chloroplastic [Source:UniProtKB/Swiss-Prot;Acc:P42737]				path:ath00910	Nitrogen metabolism
LFNR2	0	0.547835	0.941	0.624	0	1	1.508	AT1G20020	protein_coding	Ferredoxin--NADP reductase, leaf isozyme 2, chloroplastic [Source:UniProtKB/Swiss-Prot;Acc:Q8W493]				path:ath00195	Photosynthesis
ACP4	0	0.544915	0.945	0.672	0	1	1.406	AT4G25050	protein_coding	Acyl carrier protein 4 [Source:UniProtKB/TrEMBL;Acc:F4JRT7]		GO:0006633,GO:0009507,GO:0000036,GO:0009416,GO:0009941,GO:0009570,GO:0009627,GO:0042335,GO:0009735	fatty acid biosynthetic process|chloroplast|ACP phosphopantetheine attachment site binding involved in fatty acid biosynthetic process|response to light stimulus|chloroplast envelope|chloroplast stroma|systemic acquired resistance|cuticle development|response to cytokinin
FTRC	0	0.514949	0.916	0.526	0	1	1.741	AT2G04700	protein_coding	Ferredoxin-thioredoxin reductase, catalytic chain [Source:UniProtKB/TrEMBL;Acc:A0A178VTW5]		GO:0009507,GO:0030385,GO:0046872,GO:0009570,GO:0009941	chloroplast|ferredoxin:thioredoxin reductase activity|metal ion binding|chloroplast stroma|chloroplast envelope
CURT1A	0	0.510654	0.989	0.923	0	1	1.072	AT4G01150	protein_coding	Protein CURVATURE THYLAKOID 1A, chloroplastic [Source:UniProtKB/Swiss-Prot;Acc:O04616]		GO:0003674,GO:0008150,GO:0009507,GO:0016021,GO:0009941,GO:0009535,GO:0010287,GO:0009579,GO:0009534	molecular_function|biological_process|chloroplast|integral component of membrane|chloroplast envelope|chloroplast thylakoid membrane|plastoglobule|thylakoid|chloroplast thylakoid
GGAT1	0	0.506639	0.978	0.805	0	1	1.215	AT1G23310	protein_coding	Glutamate--glyoxylate aminotransferase 1 [Source:UniProtKB/Swiss-Prot;Acc:Q9LR30]				path:ath01200,path:ath01210,path:ath01230,path:ath00630,path:ath00710,path:ath00250,path:ath00260,path:ath00220	Carbon metabolism|2-Oxocarboxylic acid metabolism|Biosynthesis of amino acids|Glyoxylate and dicarboxylate metabolism|Carbon fixation in photosynthetic organisms|Alanine, aspartate and glutamate metabolism|Glycine, serine and threonine metabolism|Arginine biosynthesis
BOI	0	0.504913	0.631	0.3	0	1	2.103	AT4G19700	protein_coding	E3 ubiquitin-protein ligase BOI [Source:UniProtKB/Swiss-Prot;Acc:O81851]
AT1G32920	0	0.494927	0.993	0.934	0	1	1.063	AT1G32920	protein_coding	At1g32920/F9L11_25 [Source:UniProtKB/TrEMBL;Acc:Q93WI1]		GO:0003674,GO:0009611	molecular_function|response to wounding
BCA1	0	0.493459	0.963	0.816	0	1	1.18	AT3G01500	protein_coding	Beta carbonic anhydrase 1, chloroplastic [Source:UniProtKB/Swiss-Prot;Acc:P27140]				path:ath00910	Nitrogen metabolism
GAPA1	0	0.475842	0.988	0.888	0	1	1.113	AT3G26650	protein_coding	Glyceraldehyde-3-phosphate dehydrogenase GAPA1, chloroplastic [Source:UniProtKB/Swiss-Prot;Acc:P25856]				path:ath01200,path:ath00710	Carbon metabolism|Carbon fixation in photosynthetic organisms
LHCB5	0	0.473384	0.95	0.726	0	1	1.309	AT4G10340	protein_coding	Chlorophyll a-b binding protein, chloroplastic [Source:UniProtKB/TrEMBL;Acc:A0A178UW55]		GO:0009507,GO:0009522,GO:0009533,GO:0009768,GO:0009941,GO:0015979,GO:0016021,GO:0016168,GO:0018298,GO:0030076,GO:0031409,GO:0046872,GO:0009783,GO:0009535,GO:0010287,GO:0005515,GO:0042651,GO:0016020,GO:0010196,GO:0009579,GO:0009637,GO:0010114,GO:0010218,GO:0009534,GO:0009517	chloroplast|photosystem I|chloroplast stromal thylakoid|photosynthesis, light harvesting in photosystem I|chloroplast envelope|photosynthesis|integral component of membrane|chlorophyll binding|protein-chromophore linkage|light-harvesting complex|pigment binding|metal ion binding|photosystem II antenna complex|chloroplast thylakoid membrane|plastoglobule|protein binding|thylakoid membrane|membrane…	path:ath00196	Photosynthesis - antenna proteins
PETC	0	0.467967	0.983	0.846	0	1	1.162	AT4G03280	protein_coding	Cytochrome b6-f complex iron-sulfur subunit, chloroplastic [Source:UniProtKB/Swiss-Prot;Acc:Q9ZR03]		GO:0009496,GO:0009507,GO:0016021,GO:0045158,GO:0046872,GO:0051537,GO:0010196,GO:0009512,GO:0009535,GO:0009767,GO:0046028,GO:0005515,GO:0009941,GO:0009579,GO:0005886,GO:0042742,GO:0016020,GO:0009534,GO:0080167	plastoquinol--plastocyanin reductase activity|chloroplast|integral component of membrane|electron transporter, transferring electrons within cytochrome b6/f complex of photosystem II activity|metal ion binding|2 iron, 2 sulfur cluster binding|nonphotochemical quenching|cytochrome b6f complex|chloroplast thylakoid membrane|photosynthetic electron transport chain|electron transporter, transferring …	path:ath00195	Photosynthesis
AT2G26500	0	0.458171	0.983	0.873	0	1	1.126	AT2G26500	protein_coding	At2g26500/T9J22.17 [Source:UniProtKB/TrEMBL;Acc:O48717]		GO:0009496,GO:0009507,GO:0009512,GO:0016021,GO:0009535	plastoquinol--plastocyanin reductase activity|chloroplast|cytochrome b6f complex|integral component of membrane|chloroplast thylakoid membrane
GLO1	0	0.457781	0.943	0.645	0	1	1.462	AT3G14420	protein_coding	(S)-2-hydroxy-acid oxidase GLO1 [Source:UniProtKB/Swiss-Prot;Acc:Q9LRR9]				path:ath01200,path:ath00630,path:ath04146	Carbon metabolism|Glyoxylate and dicarboxylate metabolism|Peroxisome
CP31A	0	0.449608	0.965	0.741	0	1	1.302	AT4G24770	protein_coding	31 kDa ribonucleoprotein, chloroplastic [Source:UniProtKB/Swiss-Prot;Acc:Q04836]
BAS1	0	0.443879	0.959	0.726	0	1	1.321	AT3G11630	protein_coding	2-Cys peroxiredoxin BAS1, chloroplastic [Source:UniProtKB/Swiss-Prot;Acc:Q96291]		GO:0005506,GO:0016021,GO:0016705,GO:0019825,GO:0020037,GO:0040008,GO:0055114,GO:0008395,GO:0016131,GO:0009416,GO:0009741,GO:0010268	iron ion binding|integral component of membrane|oxidoreductase activity, acting on paired donors, with incorporation or reduction of molecular oxygen|oxygen binding|heme binding|regulation of growth|oxidation-reduction process|steroid hydroxylase activity|brassinosteroid metabolic process|response to light stimulus|response to brassinosteroid|brassinosteroid homeostasis
CURT1B	0	0.443056	0.951	0.708	0	1	1.343	AT2G46820	protein_coding	Protein CURVATURE THYLAKOID 1B, chloroplastic [Source:UniProtKB/Swiss-Prot;Acc:Q8LCA1]
RPS16-1	0	0.436221	0.994	0.951	0	1	1.045	AT4G34620	protein_coding	SSR16 [Source:UniProtKB/TrEMBL;Acc:A0A178UZA3]		GO:0003735,GO:0005739,GO:0005840,GO:0006412,GO:0015935,GO:0032543,GO:0042254,GO:0009941,GO:0009507,GO:0009536,GO:0009793	structural constituent of ribosome|mitochondrion|ribosome|translation|small ribosomal subunit|mitochondrial translation|ribosome biogenesis|chloroplast envelope|chloroplast|plastid|embryo development ending in seed dormancy	path:ath03010	Ribosome
GHS1	0	0.435395	0.944	0.673	0	1	1.403	AT3G27160	protein_coding	Ribosomal protein S21 family protein [Source:UniProtKB/TrEMBL;Acc:A0A1I9LRJ3]		GO:0003735,GO:0005840,GO:0006412,GO:0009507,GO:0042254,GO:0044391,GO:0009534,GO:0009570	structural constituent of ribosome|ribosome|translation|chloroplast|ribosome biogenesis|ribosomal subunit|chloroplast thylakoid|chloroplast stroma
LHCA2	0	0.431096	0.968	0.779	0	1	1.243	AT3G61470	protein_coding	Photosystem I chlorophyll a/b-binding protein 2, chloroplastic [Source:UniProtKB/Swiss-Prot;Acc:Q9SYW8]		GO:0009507,GO:0009522,GO:0009768,GO:0009782,GO:0009941,GO:0010287,GO:0015979,GO:0016021,GO:0016168,GO:0018298,GO:0030076,GO:0031409,GO:0046872,GO:0009535,GO:0009409,GO:0009644,GO:0009645,GO:0005515,GO:0016020,GO:0009579,GO:0009534	chloroplast|photosystem I|photosynthesis, light harvesting in photosystem I|photosystem I antenna complex|chloroplast envelope|plastoglobule|photosynthesis|integral component of membrane|chlorophyll binding|protein-chromophore linkage|light-harvesting complex|pigment binding|metal ion binding|chloroplast thylakoid membrane|response to cold|response to high light intensity|response to low light in…	path:ath00196	Photosynthesis - antenna proteins
ATHM1	0	0.428589	0.888	0.528	0	1	1.682	AT1G03680	protein_coding	Thioredoxin M1, chloroplastic [Source:UniProtKB/Swiss-Prot;Acc:O48737]
ERF019	0	0.422148	0.601	0.317	0	1	1.896	AT1G22810	protein_coding	Ethylene-responsive transcription factor ERF019 [Source:UniProtKB/Swiss-Prot;Acc:O80542]	AT1G22810.1	GO:0003677,GO:0003700,GO:0005634,GO:0006351,GO:0006355,GO:0009873,GO:0005737	DNA binding|transcription factor activity, sequence-specific DNA binding|nucleus|transcription, DNA-templated|regulation of transcription, DNA-templated|ethylene-activated signaling pathway|cytoplasm
GDH3	0	0.422018	0.921	0.585	0	1	1.574	AT1G32470	protein_coding	Glycine cleavage system H protein 3, mitochondrial [Source:UniProtKB/Swiss-Prot;Acc:Q9LQL0]		GO:0005739,GO:0005960,GO:0006546,GO:0019464,GO:0009507	mitochondrion|glycine cleavage complex|glycine catabolic process|glycine decarboxylation via glycine cleavage system|chloroplast	path:ath00630,path:ath00260	Glyoxylate and dicarboxylate metabolism|Glycine, serine and threonine metabolism
CRB.1	0	0.421665	0.906	0.558	0	1	1.624	AT1G09340	protein_coding	chloroplast RNA binding [Source:TAIR;Acc:AT1G09340]
SDR3B	0	0.420622	0.566	0.196	0	1	2.888	AT2G47140	protein_coding	Short-chain dehydrogenase reductase 3b [Source:UniProtKB/Swiss-Prot;Acc:Q94K41]
CRRSP38	0	0.419562	0.848	0.484	0	1	1.752	AT3G22060	protein_coding	Cysteine-rich repeat secretory protein 38 [Source:UniProtKB/Swiss-Prot;Acc:Q9LRJ9]		GO:0003674,GO:0005576,GO:0005773,GO:0005618,GO:0009737	molecular_function|extracellular region|vacuole|cell wall|response to abscisic acid
THI1	0	0.417387	0.988	0.923	0	1	1.07	AT5G54770	protein_coding	Thiamine thiazole synthase, chloroplastic [Source:UniProtKB/TrEMBL;Acc:A0A178UNL2]		GO:0009507,GO:0016491,GO:0018131,GO:0055114,GO:0005739,GO:0009941,GO:0009570,GO:0009579,GO:0042803,GO:0009409,GO:0010319,GO:0008270,GO:0009228,GO:0006974	chloroplast|oxidoreductase activity|oxazole or thiazole biosynthetic process|oxidation-reduction process|mitochondrion|chloroplast envelope|chloroplast stroma|thylakoid|protein homodimerization activity|response to cold|stromule|zinc ion binding|thiamine biosynthetic process|cellular response to DNA damage stimulus	path:ath00730	Thiamine metabolism
SHM1	0	0.414086	0.944	0.666	0	1	1.417	AT4G37930	protein_coding	Serine hydroxymethyltransferase 1, mitochondrial [Source:UniProtKB/Swiss-Prot;Acc:Q9SZJ5]		GO:0004372,GO:0005739,GO:0006544,GO:0006563,GO:0019464,GO:0030170,GO:0035999,GO:0005759,GO:0007623,GO:0009416,GO:0005634,GO:0009507,GO:0009626,GO:0022626,GO:0009853,GO:0046686,GO:0009409,GO:0010319,GO:0005886,GO:0016020,GO:0008266,GO:0048046,GO:0005515,GO:0009534,GO:0009570,GO:0005829	glycine hydroxymethyltransferase activity|mitochondrion|glycine metabolic process|L-serine metabolic process|glycine decarboxylation via glycine cleavage system|pyridoxal phosphate binding|tetrahydrofolate interconversion|mitochondrial matrix|circadian rhythm|response to light stimulus|nucleus|chloroplast|plant-type hypersensitive response|cytosolic ribosome|photorespiration|response to cadmium i…	path:ath01200,path:ath01230,path:ath00630,path:ath00260,path:ath00460,path:ath00670	Carbon metabolism|Biosynthesis of amino acids|Glyoxylate and dicarboxylate metabolism|Glycine, serine and threonine metabolism|Cyanoamino acid metabolism|One carbon pool by folate
GDH1.1	0	0.408895	0.939	0.687	0	1	1.367	AT2G35370	protein_coding	Glycine cleavage system H protein [Source:UniProtKB/TrEMBL;Acc:A0A178VV72]		GO:0005739,GO:0006520,GO:0016491,GO:0055114,GO:0046686,GO:0005524,GO:0009651,GO:0005507,GO:0008270,GO:0050897,GO:0004353,GO:0006807,GO:0009646	mitochondrion|cellular amino acid metabolic process|oxidoreductase activity|oxidation-reduction process|response to cadmium ion|ATP binding|response to salt stress|copper ion binding|zinc ion binding|cobalt ion binding|glutamate dehydrogenase [NAD(P)+] activity|nitrogen compound metabolic process|response to absence of light	path:ath00630,path:ath00260	Glyoxylate and dicarboxylate metabolism|Glycine, serine and threonine metabolism
ATJ11	0	0.408805	0.963	0.853	0	1	1.129	AT4G36040	protein_coding	At4g36040 [Source:UniProtKB/TrEMBL;Acc:Q1H544]
AT2G38870	0	0.408307	1	0.999	0	1	1.001	AT2G38870	protein_coding	Putative protease inhibitor [Source:UniProtKB/TrEMBL;Acc:Q9ZV18]		GO:0004867,GO:0005576,GO:0006508,GO:0008233,GO:0009611,GO:0005618,GO:0050832	serine-type endopeptidase inhibitor activity|extracellular region|proteolysis|peptidase activity|response to wounding|cell wall|defense response to fungus
PSA2	0	0.407601	0.859	0.432	0	1	1.988	AT2G34860	protein_coding	Protein PHOTOSYSTEM I ASSEMBLY 2, chloroplastic [Source:UniProtKB/Swiss-Prot;Acc:O64750]		GO:0009507,GO:0031072,GO:0046872,GO:0051082,GO:0009535,GO:0009561,GO:0009534,GO:0010027	chloroplast|heat shock protein binding|metal ion binding|unfolded protein binding|chloroplast thylakoid membrane|megagametogenesis|chloroplast thylakoid|thylakoid membrane organization
PGK1	0	0.407446	0.93	0.643	0	1	1.446	AT3G12780	protein_coding	Phosphoglycerate kinase [Source:UniProtKB/TrEMBL;Acc:A0A178V5M8]		GO:0004618,GO:0005524,GO:0006096,GO:0009507,GO:0019253,GO:0009941,GO:0005634,GO:0009409,GO:0005739,GO:0005737,GO:0009570,GO:0005618,GO:0046686,GO:0009579,GO:0010319,GO:0016020,GO:0048046,GO:0005829	phosphoglycerate kinase activity|ATP binding|glycolytic process|chloroplast|reductive pentose-phosphate cycle|chloroplast envelope|nucleus|response to cold|mitochondrion|cytoplasm|chloroplast stroma|cell wall|response to cadmium ion|thylakoid|stromule|membrane|apoplast|cytosol	path:ath01200,path:ath01230,path:ath00010,path:ath00710	Carbon metabolism|Biosynthesis of amino acids|Glycolysis / Gluconeogenesis|Carbon fixation in photosynthetic organisms
SBPASE	0	0.400589	0.876	0.486	0	1	1.802	AT3G55800	protein_coding	Sedoheptulose-1,7-bisphosphatase, chloroplastic [Source:UniProtKB/Swiss-Prot;Acc:P46283]		GO:0005975,GO:0009507,GO:0019253,GO:0042132,GO:0042578,GO:0046872,GO:0009941,GO:0005986,GO:0016051,GO:0019252,GO:0050278,GO:0009570,GO:0009579,GO:0042742,GO:0048046	carbohydrate metabolic process|chloroplast|reductive pentose-phosphate cycle|fructose 1,6-bisphosphate 1-phosphatase activity|phosphoric ester hydrolase activity|metal ion binding|chloroplast envelope|sucrose biosynthetic process|carbohydrate biosynthetic process|starch biosynthetic process|sedoheptulose-bisphosphatase activity|chloroplast stroma|thylakoid|defense response to bacterium|apoplast	path:ath01200,path:ath00710	Carbon metabolism|Carbon fixation in photosynthetic organisms
RPL17	0	0.399848	0.929	0.661	0	1	1.405	AT3G54210	protein_coding	50S ribosomal protein L17, chloroplastic [Source:UniProtKB/Swiss-Prot;Acc:Q9M385]		GO:0005840,GO:0006412,GO:0009507,GO:0019843,GO:0009570,GO:0009941	ribosome|translation|chloroplast|rRNA binding|chloroplast stroma|chloroplast envelope	path:ath03010	Ribosome
ndhO	0	0.396308	0.813	0.39	0	1	2.085	AT1G74880	protein_coding	NAD(P)H-quinone oxidoreductase subunit O, chloroplastic [Source:UniProtKB/Swiss-Prot;Acc:Q9S829]
RPL24	0	0.393528	0.907	0.583	0	1	1.556	AT5G54600	protein_coding	SVR8 [Source:UniProtKB/TrEMBL;Acc:A0A178U954]		GO:0003735,GO:0005739,GO:0005840,GO:0006412,GO:0009507,GO:0015934,GO:0019843,GO:0009570,GO:0009941,GO:0009536,GO:0032544	structural constituent of ribosome|mitochondrion|ribosome|translation|chloroplast|large ribosomal subunit|rRNA binding|chloroplast stroma|chloroplast envelope|plastid|plastid translation	path:ath03010	Ribosome
PSAF	0	0.393096	0.964	0.793	0	1	1.216	AT1G31330	protein_coding	Photosystem I reaction center subunit III, chloroplastic [Source:UniProtKB/Swiss-Prot;Acc:Q9SHE8]		GO:0003674,GO:0009507,GO:0009538,GO:0015979,GO:0016021,GO:0009941,GO:0009535,GO:0010287,GO:0016020,GO:0009579,GO:0009534	molecular_function|chloroplast|photosystem I reaction center|photosynthesis|integral component of membrane|chloroplast envelope|chloroplast thylakoid membrane|plastoglobule|membrane|thylakoid|chloroplast thylakoid	path:ath00195	Photosynthesis
FSD1	0	0.392268	0.947	0.802	0	1	1.181	AT4G25100	protein_coding	Superoxide dismutase [Fe] 1, chloroplastic [Source:UniProtKB/Swiss-Prot;Acc:P21276]		GO:0004784,GO:0005739,GO:0009507,GO:0031969,GO:0046872,GO:0055114,GO:0009579,GO:0006979,GO:0009941,GO:0005886,GO:0046688,GO:0009570,GO:0005507,GO:0005737,GO:0046686,GO:0005829,GO:0019430,GO:0005515,GO:0007623,GO:0009642,GO:0010193	superoxide dismutase activity|mitochondrion|chloroplast|chloroplast membrane|metal ion binding|oxidation-reduction process|thylakoid|response to oxidative stress|chloroplast envelope|plasma membrane|response to copper ion|chloroplast stroma|copper ion binding|cytoplasm|response to cadmium ion|cytosol|removal of superoxide radicals|protein binding|circadian rhythm|response to light intensity|respo…	path:ath04146	Peroxisome
AT4G10300	0	0.390226	0.864	0.463	0	1	1.866	AT4G10300	protein_coding	At4g10300 [Source:UniProtKB/TrEMBL;Acc:Q9SV91]		GO:0003674,GO:0005634,GO:0009507	molecular_function|nucleus|chloroplast
AT4G32260	0	0.387926	0.959	0.74	0	1	1.296	AT4G32260	protein_coding	PDE334 [Source:UniProtKB/TrEMBL;Acc:A0A178V017]				path:ath00190,path:ath00195	Oxidative phosphorylation|Photosynthesis
GAPB	0	0.384212	0.949	0.725	0	1	1.309	AT1G42970	protein_coding	Glyceraldehyde-3-phosphate dehydrogenase GAPB, chloroplastic [Source:UniProtKB/Swiss-Prot;Acc:P25857]		GO:0006006,GO:0006096,GO:0009507,GO:0019253,GO:0031969,GO:0047100,GO:0050661,GO:0051287,GO:0055114,GO:0009941,GO:0009535,GO:0009416,GO:0009744,GO:0009570,GO:0004365,GO:0046686,GO:0009409,GO:0010319,GO:0016020,GO:0048046,GO:0005829	glucose metabolic process|glycolytic process|chloroplast|reductive pentose-phosphate cycle|chloroplast membrane|glyceraldehyde-3-phosphate dehydrogenase (NADP+) (phosphorylating) activity|NADP binding|NAD binding|oxidation-reduction process|chloroplast envelope|chloroplast thylakoid membrane|response to light stimulus|response to sucrose|chloroplast stroma|glyceraldehyde-3-phosphate dehydrogenase…	path:ath01200,path:ath00710	Carbon metabolism|Carbon fixation in photosynthetic organisms
FBA2	0	0.379975	0.968	0.75	0	1	1.291	AT4G38970	protein_coding	Fructose-bisphosphate aldolase [Source:UniProtKB/TrEMBL;Acc:A0A178UW98]		GO:0004332,GO:0006096,GO:0006098,GO:0009507,GO:0009941,GO:0009570,GO:0010287,GO:0046686,GO:0009579,GO:0016020,GO:0048046,GO:0009737	fructose-bisphosphate aldolase activity|glycolytic process|pentose-phosphate shunt|chloroplast|chloroplast envelope|chloroplast stroma|plastoglobule|response to cadmium ion|thylakoid|membrane|apoplast|response to abscisic acid	path:ath01200,path:ath01230,path:ath00010,path:ath00030,path:ath00051,path:ath00710	Carbon metabolism|Biosynthesis of amino acids|Glycolysis / Gluconeogenesis|Pentose phosphate pathway|Fructose and mannose metabolism|Carbon fixation in photosynthetic organisms
SAG21	0	0.379832	1	1	0	1	1	AT4G02380	protein_coding	senescence-associated gene 21 [Source:TAIR;Acc:AT4G02380]		GO:0003674,GO:0006952,GO:0009507,GO:0009793,GO:0000302,GO:0009409,GO:0009625,GO:0006979,GO:0009416,GO:0009737,GO:0042631,GO:0005739,GO:0009414,GO:0009646,GO:0009723,GO:0010150	molecular_function|defense response|chloroplast|embryo development ending in seed dormancy|response to reactive oxygen species|response to cold|response to insect|response to oxidative stress|response to light stimulus|response to abscisic acid|cellular response to water deprivation|mitochondrion|response to water deprivation|response to absence of light|response to ethylene|leaf senescence
AT2G15960	0	0.376747	0.945	0.764	0	1	1.237	AT2G15960	protein_coding	Expressed protein [Source:UniProtKB/TrEMBL;Acc:Q9XIM6]		GO:0003674,GO:0005575,GO:0008150	molecular_function|cellular_component|biological_process
AT3G62530	0	0.375714	0.866	0.505	0	1	1.715	AT3G62530	protein_coding	ARM repeat superfamily protein [Source:UniProtKB/TrEMBL;Acc:Q94K48]		GO:0008150,GO:0009507,GO:0016829,GO:0030089,GO:0005739,GO:0046872,GO:0005730,GO:0008270,GO:0005794	biological_process|chloroplast|lyase activity|phycobilisome|mitochondrion|metal ion binding|nucleolus|zinc ion binding|Golgi apparatus
RPL27	0	0.374506	0.869	0.521	0	1	1.668	AT5G40950	protein_coding	50S ribosomal protein L27, chloroplastic [Source:UniProtKB/Swiss-Prot;Acc:Q9FLN4]		GO:0003735,GO:0005762,GO:0005840,GO:0006412,GO:0009507,GO:0009579,GO:0009570,GO:0009941,GO:0009735	structural constituent of ribosome|mitochondrial large ribosomal subunit|ribosome|translation|chloroplast|thylakoid|chloroplast stroma|chloroplast envelope|response to cytokinin	path:ath03010	Ribosome
HPR	0	0.368945	0.893	0.519	0	1	1.721	AT1G68010	protein_coding	hydroxypyruvate reductase [Source:TAIR;Acc:AT1G68010]		GO:0005777,GO:0005829,GO:0009854,GO:0016618,GO:0030267,GO:0051287,GO:0055114,GO:0008465,GO:0008266,GO:0009507,GO:0048046,GO:0042631,GO:0071482,GO:0009853	peroxisome|cytosol|oxidative photosynthetic carbon pathway|hydroxypyruvate reductase activity|glyoxylate reductase (NADP) activity|NAD binding|oxidation-reduction process|glycerate dehydrogenase activity|poly(U) RNA binding|chloroplast|apoplast|cellular response to water deprivation|cellular response to light stimulus|photorespiration	path:ath01200,path:ath00630,path:ath00260	Carbon metabolism|Glyoxylate and dicarboxylate metabolism|Glycine, serine and threonine metabolism
GLN2	0	0.366841	0.974	0.797	0	1	1.222	AT5G35630	protein_coding	Glutamine synthetase, chloroplastic/mitochondrial [Source:UniProtKB/Swiss-Prot;Acc:Q43127]				path:ath01230,path:ath00630,path:ath00910,path:ath00250,path:ath00220	Biosynthesis of amino acids|Glyoxylate and dicarboxylate metabolism|Nitrogen metabolism|Alanine, aspartate and glutamate metabolism|Arginine biosynthesis
PGRL1A	0	0.364993	0.816	0.404	0	1	2.02	AT4G22890	protein_coding	PGR5-LIKE A [Source:UniProtKB/TrEMBL;Acc:A0A178UU76]
AT5G17000	0	0.364689	0.642	0.352	0	1	1.824	AT5G17000	protein_coding	AT5g16970/F2K13_120 [Source:UniProtKB/TrEMBL;Acc:Q93Z72]		GO:0005737,GO:0008270,GO:0016491,GO:0055114,GO:0006979	cytoplasm|zinc ion binding|oxidoreductase activity|oxidation-reduction process|response to oxidative stress
NADK1	0	0.362093	0.841	0.467	0	1	1.801	AT3G21070	protein_coding	NAD kinase 1 [Source:UniProtKB/TrEMBL;Acc:A0A1I9LRY1]		GO:0003951,GO:0005524,GO:0005737,GO:0006741,GO:0016310,GO:0019363,GO:0019674,GO:0042736,GO:0005516	NAD+ kinase activity|ATP binding|cytoplasm|NADP biosynthetic process|phosphorylation|pyridine nucleotide biosynthetic process|NAD metabolic process|NADH kinase activity|calmodulin binding	path:ath00760	Nicotinate and nicotinamide metabolism
RPS9	0	0.360331	0.924	0.581	0	1	1.59	AT1G74970	protein_coding	30S ribosomal protein S9, chloroplastic [Source:UniProtKB/Swiss-Prot;Acc:Q9XJ27]		GO:0000462,GO:0003735,GO:0006412,GO:0009507,GO:0019843,GO:0022627,GO:0000312,GO:0009941,GO:0009570,GO:0016020	maturation of SSU-rRNA from tricistronic rRNA transcript (SSU-rRNA, 5.8S rRNA, LSU-rRNA)|structural constituent of ribosome|translation|chloroplast|rRNA binding|cytosolic small ribosomal subunit|plastid small ribosomal subunit|chloroplast envelope|chloroplast stroma|membrane	path:ath03010	Ribosome
SNAP33	0	0.358627	0.913	0.65	0	1	1.405	AT5G61210	protein_coding	SNP33 [Source:UniProtKB/TrEMBL;Acc:A0A178UGR9]		GO:0005634,GO:0015031,GO:0005484,GO:0005886,GO:0016192,GO:0061025,GO:0000911,GO:0005515,GO:0009504,GO:0016021,GO:0009612,GO:0051707,GO:0009507,GO:0009737	nucleus|protein transport|SNAP receptor activity|plasma membrane|vesicle-mediated transport|membrane fusion|cytokinesis by cell plate formation|protein binding|cell plate|integral component of membrane|response to mechanical stimulus|response to other organism|chloroplast|response to abscisic acid
LQY1	0	0.358446	0.752	0.338	0	1	2.225	AT1G75690	protein_coding	LQY1 [Source:UniProtKB/TrEMBL;Acc:A0A178W9N8]		GO:0009507,GO:0016021,GO:0031072,GO:0046872,GO:0051082,GO:0009535,GO:0009570,GO:0003756,GO:0009534,GO:0010206	chloroplast|integral component of membrane|heat shock protein binding|metal ion binding|unfolded protein binding|chloroplast thylakoid membrane|chloroplast stroma|protein disulfide isomerase activity|chloroplast thylakoid|photosystem II repair
RPS13.1	0	0.355238	0.917	0.616	0	1	1.489	AT5G14320	protein_coding	30S ribosomal protein S13, chloroplastic [Source:UniProtKB/Swiss-Prot;Acc:P42732]				path:ath03010	Ribosome
AT1G71000	0	0.354476	0.479	0.246	0	1	1.947	AT1G71000	protein_coding	Chaperone DnaJ-domain superfamily protein [Source:UniProtKB/TrEMBL;Acc:F4I8D6]		GO:0005737,GO:0006457,GO:0005634	cytoplasm|protein folding|nucleus
RPL35	0	0.345305	0.91	0.586	0	1	1.553	AT2G24090	protein_coding	50S ribosomal protein L35, chloroplastic [Source:UniProtKB/Swiss-Prot;Acc:Q8VZ55]				path:ath03010	Ribosome
AT1G72060	0	0.343847	0.669	0.374	0	1	1.789	AT1G72060	protein_coding	Serine-type endopeptidase inhibitor [Source:UniProtKB/TrEMBL;Acc:Q9C7G9]		GO:0004867,GO:0005576,GO:0016021,GO:0006979	serine-type endopeptidase inhibitor activity|extracellular region|integral component of membrane|response to oxidative stress
RBCS-1A	0	0.340829	1	1	0	1	1	AT1G67090	protein_coding	Ribulose bisphosphate carboxylase small chain [Source:UniProtKB/TrEMBL;Acc:A0A178WD57]				path:ath01200,path:ath00630,path:ath00710	Carbon metabolism|Glyoxylate and dicarboxylate metabolism|Carbon fixation in photosynthetic organisms
FAX6	0	0.338395	0.761	0.407	0	1	1.87	AT3G20510	protein_coding	Protein FATTY ACID EXPORT 6 [Source:UniProtKB/Swiss-Prot;Acc:Q9LJU6]		GO:0005739,GO:0016021,GO:0005634,GO:0005737,GO:0012505	mitochondrion|integral component of membrane|nucleus|cytoplasm|endomembrane system
RPS15AF	0	0.334814	0.952	0.716	0	1	1.33	AT1G07770	protein_coding	40S ribosomal protein S15a-1 [Source:UniProtKB/Swiss-Prot;Acc:P42798]				path:ath03010	Ribosome
AT3G51660	0	0.333835	0.973	0.872	0	1	1.116	AT3G51660	protein_coding	LS1-like protein [Source:UniProtKB/TrEMBL;Acc:Q8LG92]		GO:0003674,GO:0006954,GO:0051707,GO:0005777	molecular_function|inflammatory response|response to other organism|peroxisome
AT2G47060	0	0.332757	0.763	0.351	0	1	2.174	AT2G47060	protein_coding	Protein kinase superfamily protein [Source:TAIR;Acc:AT2G47060]
AT5G27760	0	0.329291	0.981	0.868	0	1	1.13	AT5G27760	protein_coding	Hypoxia-responsive family protein [Source:UniProtKB/TrEMBL;Acc:Q8LG60]		GO:0001666,GO:0003674	response to hypoxia|molecular_function
RPL28	0	0.328077	0.906	0.582	0	1	1.557	AT2G33450	protein_coding	PRPL28 [Source:UniProtKB/TrEMBL;Acc:A0A178VYG9]				path:ath03010	Ribosome
RPS18C.2	0	0.328028	0.912	0.592	0	1	1.541	AT4G09800	protein_coding	40S ribosomal protein S18 [Source:UniProtKB/Swiss-Prot;Acc:P34788]				path:ath03010	Ribosome
AT2G32200	0	0.32643	0.753	0.4	0	1	1.882	AT2G32200	protein_coding	unknown protein; BEST Arabidopsis thaliana protein match is: unknown protein (TAIR:AT2G32210.1); Ha. [Source:TAIR;Acc:AT2G32200]		GO:0003674,GO:0008150	molecular_function|biological_process
AT4G35110	0	0.321448	0.689	0.319	0	1	2.16	AT4G35110	protein_coding	Phospholipase-like protein (PEARLI 4) family protein [Source:UniProtKB/TrEMBL;Acc:A8MQE1]		GO:0003674,GO:0003682,GO:0005634,GO:0007064,GO:0010468,GO:0080167	molecular_function|chromatin binding|nucleus|mitotic sister chromatid cohesion|regulation of gene expression|response to karrikin
AT1G15010	0	0.315089	0.689	0.463	0	1	1.488	AT1G15010	protein_coding	Mediator of RNA polymerase II transcription subunit [Source:UniProtKB/TrEMBL;Acc:Q8LCU9]		GO:0003674,GO:0005739,GO:0016021,GO:0050832	molecular_function|mitochondrion|integral component of membrane|defense response to fungus
RPS31	0	0.313524	0.94	0.692	0	1	1.358	AT2G38140	protein_coding	30S ribosomal protein S31, chloroplastic [Source:UniProtKB/Swiss-Prot;Acc:O80439]
PSAH1	0	0.313457	0.889	0.572	0	1	1.554	AT3G16140	protein_coding	Photosystem I reaction center subunit VI-1, chloroplastic [Source:UniProtKB/Swiss-Prot;Acc:Q9SUI7]				path:ath00195	Photosynthesis
PEX11D	0	0.308482	0.853	0.457	0	1	1.867	AT2G45740	protein_coding	Peroxisomal membrane protein 11D [Source:UniProtKB/Swiss-Prot;Acc:O80845]		GO:0003674,GO:0005739,GO:0005778,GO:0016559,GO:0044375,GO:0009507,GO:0005779,GO:0007031,GO:0005777,GO:0005515,GO:0042802	molecular_function|mitochondrion|peroxisomal membrane|peroxisome fission|regulation of peroxisome size|chloroplast|integral component of peroxisomal membrane|peroxisome organization|peroxisome|protein binding|identical protein binding
UGT73B2	0	0.304445	0.741	0.424	0	1	1.748	AT4G34135	protein_coding	UDP-glucosyl transferase 73B2 [Source:UniProtKB/Swiss-Prot;Acc:Q94C57]		GO:0008152,GO:0008194,GO:0016758,GO:0043231,GO:0052696,GO:0080043,GO:0035251,GO:0047893,GO:0051555,GO:0080044,GO:0051707	metabolic process|UDP-glycosyltransferase activity|transferase activity, transferring hexosyl groups|intracellular membrane-bounded organelle|flavonoid glucuronidation|quercetin 3-O-glucosyltransferase activity|UDP-glucosyltransferase activity|flavonol 3-O-glucosyltransferase activity|flavonol biosynthetic process|quercetin 7-O-glucosyltransferase activity|response to other organism
MGD1	0	0.301649	0.776	0.375	0	1	2.069	AT4G31780	protein_coding	monogalactosyl diacylglycerol synthase 1 [Source:TAIR;Acc:AT4G31780]		GO:0009507,GO:0016757,GO:0019375,GO:0046509,GO:0008194,GO:0009247,GO:0009706,GO:0009941,GO:0035250,GO:0009793,GO:0010027,GO:0009536	chloroplast|transferase activity, transferring glycosyl groups|galactolipid biosynthetic process|1,2-diacylglycerol 3-beta-galactosyltransferase activity|UDP-glycosyltransferase activity|glycolipid biosynthetic process|chloroplast inner membrane|chloroplast envelope|UDP-galactosyltransferase activity|embryo development ending in seed dormancy|thylakoid membrane organization|plastid	path:ath00561	Glycerolipid metabolism
PSBQ1	0	0.298578	0.955	0.757	0	1	1.262	AT4G21280	protein_coding	Oxygen-evolving enhancer protein 3-1, chloroplastic [Source:UniProtKB/Swiss-Prot;Acc:Q9XFT3]				path:ath00195	Photosynthesis
RPS11C	0	0.290482	0.889	0.551	0	1	1.613	AT5G23740	protein_coding	RPS11-BETA [Source:UniProtKB/TrEMBL;Acc:A0A178UPD3]				path:ath03010	Ribosome
FBA1	0	0.28663	0.798	0.431	0	1	1.852	AT2G21330	protein_coding	Fructose-bisphosphate aldolase 1, chloroplastic [Source:UniProtKB/Swiss-Prot;Acc:Q9SJU4]		GO:0004332,GO:0006096,GO:0006098,GO:0009507,GO:0031977,GO:0009941,GO:0022626,GO:0009570,GO:0010287,GO:0046686,GO:0009579,GO:0048046,GO:0009534	fructose-bisphosphate aldolase activity|glycolytic process|pentose-phosphate shunt|chloroplast|thylakoid lumen|chloroplast envelope|cytosolic ribosome|chloroplast stroma|plastoglobule|response to cadmium ion|thylakoid|apoplast|chloroplast thylakoid	path:ath01200,path:ath01230,path:ath00010,path:ath00030,path:ath00051,path:ath00710	Carbon metabolism|Biosynthesis of amino acids|Glycolysis / Gluconeogenesis|Pentose phosphate pathway|Fructose and mannose metabolism|Carbon fixation in photosynthetic organisms
RPS21C	0	0.28633	0.948	0.693	0	1	1.368	AT5G27700	protein_coding	40S ribosomal protein S21 [Source:UniProtKB/TrEMBL;Acc:A0A178UBS9]		GO:0000447,GO:0000461,GO:0003735,GO:0005737,GO:0005840,GO:0006412,GO:0006414,GO:0042254,GO:0042274,GO:0022627	endonucleolytic cleavage in ITS1 to separate SSU-rRNA from 5.8S rRNA and LSU-rRNA from tricistronic rRNA transcript (SSU-rRNA, 5.8S rRNA, LSU-rRNA)|endonucleolytic cleavage to generate mature 3'-end of SSU-rRNA from (SSU-rRNA, 5.8S rRNA, LSU-rRNA)|structural constituent of ribosome|cytoplasm|ribosome|translation|translational elongation|ribosome biogenesis|ribosomal small subunit biogenesis|cytos…	path:ath03010	Ribosome
AT3G20340	0	0.283599	0.415	0.186	0	1	2.231	AT3G20340	protein_coding	At3g20340 [Source:UniProtKB/TrEMBL;Acc:Q9LTR0]		GO:0003674,GO:0005634,GO:0006979	molecular_function|nucleus|response to oxidative stress
RPL29	0	0.283259	0.906	0.59	0	1	1.536	AT5G65220	protein_coding	AT5G65220 protein [Source:UniProtKB/TrEMBL;Acc:B9DH43]		GO:0003735,GO:0005840,GO:0006412,GO:0009507,GO:0042254,GO:0009941,GO:0009295,GO:0009570	structural constituent of ribosome|ribosome|translation|chloroplast|ribosome biogenesis|chloroplast envelope|nucleoid|chloroplast stroma	path:ath03010	Ribosome
RPL11C.2	0	0.282231	0.876	0.538	0	1	1.628	AT4G18730	protein_coding	60S ribosomal protein L11-2 [Source:UniProtKB/Swiss-Prot;Acc:P42794]				path:ath03010	Ribosome
DRT112	0	0.276535	0.966	0.829	0	1	1.165	AT1G20340	protein_coding	Plastocyanin major isoform, chloroplastic [Source:UniProtKB/Swiss-Prot;Acc:P42699]		GO:0005507,GO:0009507,GO:0009535,GO:0055114,GO:0009543,GO:0031977,GO:0009579,GO:0009570,GO:0046688,GO:0055070,GO:0017148,GO:0009534,GO:0055035,GO:0009411	copper ion binding|chloroplast|chloroplast thylakoid membrane|oxidation-reduction process|chloroplast thylakoid lumen|thylakoid lumen|thylakoid|chloroplast stroma|response to copper ion|copper ion homeostasis|negative regulation of translation|chloroplast thylakoid|plastid thylakoid membrane|response to UV	path:ath00195	Photosynthesis
AT1G30230	0	0.273531	0.951	0.709	0	1	1.341	AT1G30230	protein_coding	Translation elongation factor EF1B/ribosomal protein S6 family protein [Source:UniProtKB/TrEMBL;Acc:A8MRC4]
AT3G14415	0	0.271404	0.904	0.568	0	1	1.592	AT3G14415	protein_coding	GOX2 [Source:UniProtKB/TrEMBL;Acc:A0A384L6X3]				path:ath01200,path:ath00630,path:ath04146	Carbon metabolism|Glyoxylate and dicarboxylate metabolism|Peroxisome
PSBO1	0	0.267428	0.969	0.82	0	1	1.182	AT5G66570	protein_coding	Oxygen-evolving enhancer protein 1-1, chloroplastic [Source:UniProtKB/Swiss-Prot;Acc:P23321]		GO:0005509,GO:0009507,GO:0009543,GO:0009654,GO:0016021,GO:0019898,GO:0030095,GO:0031977,GO:0009579,GO:0009535,GO:0010207,GO:0042549,GO:0009570,GO:0010287,GO:0042742,GO:0010205,GO:0035304,GO:0008266,GO:0048046,GO:0005515,GO:0009534,GO:0055035,GO:0010242,GO:0019684	calcium ion binding|chloroplast|chloroplast thylakoid lumen|photosystem II oxygen evolving complex|integral component of membrane|extrinsic component of membrane|chloroplast photosystem II|thylakoid lumen|thylakoid|chloroplast thylakoid membrane|photosystem II assembly|photosystem II stabilization|chloroplast stroma|plastoglobule|defense response to bacterium|photoinhibition|regulation of protein…	path:ath00195	Photosynthesis
ATG8E	0	0.267289	0.957	0.797	0	1	1.201	AT2G45170	protein_coding	Autophagy-related protein 8e [Source:UniProtKB/Swiss-Prot;Acc:Q8S926]		GO:0000421,GO:0005634,GO:0005874,GO:0006914,GO:0008017,GO:0015031,GO:0033110,GO:0005737,GO:0005776,GO:0009267,GO:0016020	autophagosome membrane|nucleus|microtubule|autophagy|microtubule binding|protein transport|Cvt vesicle membrane|cytoplasm|autophagosome|cellular response to starvation|membrane	path:ath04140	Regulation of autophagy
PSAN	0	0.264836	0.851	0.578	0	1	1.472	AT5G64040	protein_coding	Photosystem I reaction center subunit PSI-N, chloroplast, putative / PSI-N, putative (PSAN) [Source:UniProtKB/TrEMBL;Acc:F4KC80]		GO:0009507,GO:0009522,GO:0009535,GO:0009773,GO:0015979,GO:0030093,GO:0009543,GO:0005516,GO:0009579,GO:0009534	chloroplast|photosystem I|chloroplast thylakoid membrane|photosynthetic electron transport in photosystem I|photosynthesis|chloroplast photosystem I|chloroplast thylakoid lumen|calmodulin binding|thylakoid|chloroplast thylakoid	path:ath00195	Photosynthesis
RPL6	0	0.263549	0.939	0.66	0	1	1.423	AT1G05190	protein_coding	50S ribosomal protein L6, chloroplastic [Source:UniProtKB/Swiss-Prot;Acc:O23049]				path:ath03010	Ribosome
RPL21	0	0.26277	0.913	0.591	0	1	1.545	AT1G35680	protein_coding	50S ribosomal protein L21, chloroplastic [Source:UniProtKB/Swiss-Prot;Acc:P51412]				path:ath03010	Ribosome
RTFL17	0	0.257942	0.647	0.377	0	1	1.716	AT1G13245	protein_coding	At1g13245 [Source:UniProtKB/TrEMBL;Acc:Q9SAF8]		GO:0003674,GO:0005739,GO:0048367	molecular_function|mitochondrion|shoot system development
PSBR	0	0.255284	0.997	0.977	0	1	1.02	AT1G79040	protein_coding	Photosystem II 10 kDa polypeptide, chloroplastic [Source:UniProtKB/Swiss-Prot;Acc:P27202]		GO:0009507,GO:0009523,GO:0009654,GO:0015979,GO:0009535,GO:0010270,GO:0009579,GO:0009534,GO:0005515,GO:0009735	chloroplast|photosystem II|photosystem II oxygen evolving complex|photosynthesis|chloroplast thylakoid membrane|photosystem II oxygen evolving complex assembly|thylakoid|chloroplast thylakoid|protein binding|response to cytokinin	path:ath00195	Photosynthesis
ATPC1	0	0.253546	0.865	0.53	0	1	1.632	AT4G04640	protein_coding	ATP synthase gamma chain 1, chloroplastic [Source:UniProtKB/Swiss-Prot;Acc:Q01908]		GO:0009507,GO:0045261,GO:0046933,GO:0046961,GO:0009579,GO:0009941,GO:0006754,GO:0009772,GO:0009535,GO:0016020,GO:0009544,GO:0015986,GO:0030234,GO:0009534	chloroplast|proton-transporting ATP synthase complex, catalytic core F(1)|proton-transporting ATP synthase activity, rotational mechanism|proton-transporting ATPase activity, rotational mechanism|thylakoid|chloroplast envelope|ATP biosynthetic process|photosynthetic electron transport in photosystem II|chloroplast thylakoid membrane|membrane|chloroplast ATP synthase complex|ATP synthesis coupled …	path:ath00190,path:ath00195	Oxidative phosphorylation|Photosynthesis
AT5G02610	0	0.253134	0.816	0.451	0	1	1.809	AT5G02610	protein_coding	Ribosomal L29 family protein [Source:UniProtKB/TrEMBL;Acc:F4KDR2]		GO:0003735,GO:0005737,GO:0005840,GO:0006412,GO:0042254,GO:0005886,GO:0022626,GO:0005774,GO:0022625,GO:0009506,GO:0005794	structural constituent of ribosome|cytoplasm|ribosome|translation|ribosome biogenesis|plasma membrane|cytosolic ribosome|vacuolar membrane|cytosolic large ribosomal subunit|plasmodesma|Golgi apparatus	path:ath03010	Ribosome
AT2G32240	0	0.252685	0.922	0.666	0	1	1.384	AT2G32240	protein_coding	FUNCTIONS IN: molecular_function unknown; INVOLVED IN: response to cadmium ion; LOCATED IN: plasma membrane; EXPRESSED IN: 25 plant structures; EXPRESSED DURING: 13 growth stages; CONTAINS InterPro DOMAIN/s: Prefoldin (InterPro:IPR009053); BEST Arab /.../s thaliana protein match is: unknown protein (TAIR:AT1G05320.3); Ha. [Source:TAIR;Acc:AT2G32240]		GO:0003674,GO:0005737,GO:0016021,GO:0046686,GO:0005886,GO:0009737,GO:0005829	molecular_function|cytoplasm|integral component of membrane|response to cadmium ion|plasma membrane|response to abscisic acid|cytosol
AT1G70780	0	0.251825	0.933	0.708	0	1	1.318	AT1G70780	protein_coding	At1g70780/F5A18_4 [Source:UniProtKB/TrEMBL;Acc:Q9S812]		GO:0003674,GO:0008150	molecular_function|biological_process
RD2	0	0.251447	0.945	0.774	0	1	1.221	AT2G21620	protein_coding	Adenine nucleotide alpha hydrolases-like superfamily protein [Source:UniProtKB/TrEMBL;Acc:Q94II5]		GO:0003674,GO:0005737,GO:0006950,GO:0009269,GO:0005886	molecular_function|cytoplasm|response to stress|response to desiccation|plasma membrane
RPS24B	0	0.250824	0.929	0.666	0	1	1.395	AT5G28060	protein_coding	40S ribosomal protein S24-2 [Source:UniProtKB/Swiss-Prot;Acc:Q8LC83]		GO:0000166,GO:0000462,GO:0003735,GO:0005730,GO:0005737,GO:0005840,GO:0006412,GO:0006414,GO:0042254,GO:0022626,GO:0005618,GO:0016020,GO:0022627,GO:0005794	nucleotide binding|maturation of SSU-rRNA from tricistronic rRNA transcript (SSU-rRNA, 5.8S rRNA, LSU-rRNA)|structural constituent of ribosome|nucleolus|cytoplasm|ribosome|translation|translational elongation|ribosome biogenesis|cytosolic ribosome|cell wall|membrane|cytosolic small ribosomal subunit|Golgi apparatus	path:ath03010	Ribosome
ATL5	0	0.250187	0.905	0.599	0	1	1.511	AT3G25520	protein_coding	RPL5A [Source:UniProtKB/TrEMBL;Acc:A0A178V891]		GO:0000027,GO:0003735,GO:0005634,GO:0005737,GO:0005840,GO:0006412,GO:0008097,GO:0008270,GO:0016021,GO:0016567,GO:0042254,GO:0006461,GO:0016020,GO:0005730,GO:0006913,GO:0009507,GO:0005773,GO:0022626,GO:0005886,GO:0022625,GO:0009955,GO:0008283,GO:0009965,GO:0010015,GO:0005829,GO:0005794,GO:0009735	ribosomal large subunit assembly|structural constituent of ribosome|nucleus|cytoplasm|ribosome|translation|5S rRNA binding|zinc ion binding|integral component of membrane|protein ubiquitination|ribosome biogenesis|protein complex assembly|membrane|nucleolus|nucleocytoplasmic transport|chloroplast|vacuole|cytosolic ribosome|plasma membrane|cytosolic large ribosomal subunit|adaxial/abaxial pattern …	path:ath03010	Ribosome
CYP74A	0	0.247668	0.77	0.461	0	1	1.67	AT5G42650	protein_coding	Allene oxide synthase, chloroplastic [Source:UniProtKB/Swiss-Prot;Acc:Q96242]				path:ath00592	alpha-Linolenic acid metabolism
RPS7B	0	0.246916	0.869	0.536	0	1	1.621	AT3G02560	protein_coding	40S ribosomal protein S7-2 [Source:UniProtKB/Swiss-Prot;Acc:Q9M885]		GO:0003735,GO:0006364,GO:0006412,GO:0030686,GO:0032040,GO:0042274,GO:0022627,GO:0022626,GO:0016020,GO:0009507,GO:0005829,GO:0005794	structural constituent of ribosome|rRNA processing|translation|90S preribosome|small-subunit processome|ribosomal small subunit biogenesis|cytosolic small ribosomal subunit|cytosolic ribosome|membrane|chloroplast|cytosol|Golgi apparatus	path:ath03010	Ribosome
PPC3-1.2	0	0.245788	0.901	0.597	0	1	1.509	AT2G20630	protein_coding	Probable protein phosphatase 2C 20 [Source:UniProtKB/Swiss-Prot;Acc:Q9SIU8]
AT1G28190	0	0.243887	0.75	0.447	0	1	1.678	AT1G28190	protein_coding	F3H9.15 protein [Source:UniProtKB/TrEMBL;Acc:Q9FZ93]		GO:0003674,GO:0008150,GO:0005634	molecular_function|biological_process|nucleus
TRXF1	0	0.242795	0.765	0.381	0	1	2.008	AT3G02730	protein_coding	TRXF1 [Source:UniProtKB/TrEMBL;Acc:A0A178VBJ7]		GO:0000103,GO:0006457,GO:0006662,GO:0009507,GO:0015035,GO:0016671,GO:0034599,GO:0045454,GO:0055114,GO:0008047,GO:0043085,GO:0009570,GO:0004857,GO:0006109,GO:0043086,GO:0009534,GO:0005623,GO:0009642	sulfate assimilation|protein folding|glycerol ether metabolic process|chloroplast|protein disulfide oxidoreductase activity|oxidoreductase activity, acting on a sulfur group of donors, disulfide as acceptor|cellular response to oxidative stress|cell redox homeostasis|oxidation-reduction process|enzyme activator activity|positive regulation of catalytic activity|chloroplast stroma|enzyme inhibitor…
AT4G34881	0	0.242395	0.885	0.553	0	1	1.6	AT4G34881	protein_coding	Transmembrane protein [Source:UniProtKB/TrEMBL;Acc:Q0WQ74]		GO:0003674,GO:0005739,GO:0008150,GO:0016021	molecular_function|mitochondrion|biological_process|integral component of membrane
CBSX2	0	0.241418	0.932	0.689	0	1	1.353	AT4G34120	protein_coding	CBS domain-containing protein CBSX2, chloroplastic [Source:UniProtKB/Swiss-Prot;Acc:Q9C5D0]
ATHX	0	0.237277	0.854	0.522	0	1	1.636	AT1G50320	protein_coding	Thioredoxin X, chloroplastic [Source:UniProtKB/Swiss-Prot;Acc:Q8LD49]
PSBS	0	0.237048	0.909	0.602	0	1	1.51	AT1G44575	protein_coding	Photosystem II 22 kDa protein, chloroplastic [Source:UniProtKB/Swiss-Prot;Acc:Q9XF91]				path:ath00195	Photosynthesis
SEC61G3	0	0.236855	0.664	0.349	0	1	1.903	AT3G48570	protein_coding	At3g48570 [Source:UniProtKB/TrEMBL;Acc:Q2HIR4]		GO:0005789,GO:0006605,GO:0006886,GO:0015450,GO:0016021,GO:0005886	endoplasmic reticulum membrane|protein targeting|intracellular protein transport|P-P-bond-hydrolysis-driven protein transmembrane transporter activity|integral component of membrane|plasma membrane	path:ath03060,path:ath04141,path:ath04145	Protein export|Protein processing in endoplasmic reticulum|Phagosome
RPS7C	0	0.231311	0.854	0.487	0	1	1.754	AT5G16130	protein_coding	40S ribosomal protein S7-3 [Source:UniProtKB/Swiss-Prot;Acc:Q8LD03]		GO:0003735,GO:0006364,GO:0006412,GO:0030686,GO:0032040,GO:0042274,GO:0022627,GO:0005730,GO:0022626,GO:0005886,GO:0016020,GO:0005829,GO:0009506,GO:0005794	structural constituent of ribosome|rRNA processing|translation|90S preribosome|small-subunit processome|ribosomal small subunit biogenesis|cytosolic small ribosomal subunit|nucleolus|cytosolic ribosome|plasma membrane|membrane|cytosol|plasmodesma|Golgi apparatus	path:ath03010	Ribosome
GSTU4	0	0.231021	0.884	0.69	0	1	1.281	AT2G29460	protein_coding	Glutathione S-transferase U4 [Source:UniProtKB/Swiss-Prot;Acc:Q9ZW27]		GO:0004364,GO:0005737,GO:0005829,GO:0006749,GO:0009636,GO:0009407	glutathione transferase activity|cytoplasm|cytosol|glutathione metabolic process|response to toxic substance|toxin catabolic process	path:ath00480	Glutathione metabolism
OHP2	0	0.230212	0.725	0.391	0	1	1.854	AT1G34000	protein_coding	OHP2 [Source:UniProtKB/TrEMBL;Acc:A0A178WAB5]		GO:0003674,GO:0009507,GO:0009535,GO:0009642,GO:0009534	molecular_function|chloroplast|chloroplast thylakoid membrane|response to light intensity|chloroplast thylakoid
PSAG	0	0.226412	0.952	0.811	0	1	1.174	AT1G55670	protein_coding	Photosystem I reaction center subunit V, chloroplastic [Source:UniProtKB/Swiss-Prot;Acc:Q9S7N7]		GO:0009507,GO:0009522,GO:0015979,GO:0016020,GO:0016021,GO:0016168,GO:0009773,GO:0050821,GO:0009941,GO:0009535,GO:0009780,GO:0042550,GO:0030093,GO:0009579,GO:0009534	chloroplast|photosystem I|photosynthesis|membrane|integral component of membrane|chlorophyll binding|photosynthetic electron transport in photosystem I|protein stabilization|chloroplast envelope|chloroplast thylakoid membrane|photosynthetic NADP+ reduction|photosystem I stabilization|chloroplast photosystem I|thylakoid|chloroplast thylakoid	path:ath00195	Photosynthesis
NADP-ME2	0	0.224692	0.954	0.778	0	1	1.226	AT5G11670	protein_coding	NADP-dependent malic enzyme 2 [Source:UniProtKB/Swiss-Prot;Acc:Q9LYG3]		GO:0004470,GO:0004471,GO:0006108,GO:0008948,GO:0009507,GO:0016652,GO:0046872,GO:0051287,GO:0055114,GO:0004473,GO:0009051,GO:0051260,GO:0005618,GO:0046686,GO:0005774,GO:0005886,GO:0016020,GO:0048046,GO:0005829,GO:0009506	malic enzyme activity|malate dehydrogenase (decarboxylating) (NAD+) activity|malate metabolic process|oxaloacetate decarboxylase activity|chloroplast|oxidoreductase activity, acting on NAD(P)H, NAD(P) as acceptor|metal ion binding|NAD binding|oxidation-reduction process|malate dehydrogenase (decarboxylating) (NADP+) activity|pentose-phosphate shunt, oxidative branch|protein homooligomerization|ce…	path:ath01200,path:ath00620,path:ath00710	Carbon metabolism|Pyruvate metabolism|Carbon fixation in photosynthetic organisms
SCAMP3	0	0.22395	0.873	0.564	0	1	1.548	AT1G61250	protein_coding	Secretory carrier-associated membrane protein 3 [Source:UniProtKB/Swiss-Prot;Acc:Q9M5P2]		GO:0005886,GO:0015031,GO:0016021,GO:0022857,GO:0030658	plasma membrane|protein transport|integral component of membrane|transmembrane transporter activity|transport vesicle membrane
CHLM	0	0.22367	0.729	0.34	0	1	2.144	AT4G25080	protein_coding	magnesium-protoporphyrin IX methyltransferase [Source:TAIR;Acc:AT4G25080]		GO:0005737,GO:0009507,GO:0009535,GO:0015995,GO:0031969,GO:0032259,GO:0009941,GO:0046406,GO:0009534	cytoplasm|chloroplast|chloroplast thylakoid membrane|chlorophyll biosynthetic process|chloroplast membrane|methylation|chloroplast envelope|magnesium protoporphyrin IX methyltransferase activity|chloroplast thylakoid	path:ath00860	Porphyrin and chlorophyll metabolism
APE2	0	0.221144	0.891	0.56	0	1	1.591	AT5G46110	protein_coding	Glucose-6-phosphate/phosphate translocator-like protein [Source:UniProtKB/TrEMBL;Acc:A0A219I0W9]
ALAAT1	0	0.219784	0.945	0.72	0	1	1.312	AT1G17290	protein_coding	Alanine aminotransferase 1, mitochondrial [Source:UniProtKB/Swiss-Prot;Acc:F4I7I0]				path:ath01200,path:ath01210,path:ath01230,path:ath00710,path:ath00250,path:ath00220	Carbon metabolism|2-Oxocarboxylic acid metabolism|Biosynthesis of amino acids|Carbon fixation in photosynthetic organisms|Alanine, aspartate and glutamate metabolism|Arginine biosynthesis
UBC8	0	0.219238	0.932	0.671	0	1	1.389	AT5G41700	protein_coding	ubiquitin conjugating enzyme 8 [Source:TAIR;Acc:AT5G41700]		GO:0004842,GO:0005524,GO:0005634,GO:0005737,GO:0016567,GO:0016740,GO:0006511,GO:0005515,GO:0009960	ubiquitin-protein transferase activity|ATP binding|nucleus|cytoplasm|protein ubiquitination|transferase activity|ubiquitin-dependent protein catabolic process|protein binding|endosperm development
GT-3A	0	0.215708	0.574	0.348	0	1	1.649	AT5G01380	protein_coding	Trihelix transcription factor GT-3a [Source:UniProtKB/Swiss-Prot;Acc:Q9SDW0]	AT5G01380.1	GO:0005634,GO:0006351,GO:0003700,GO:0006355,GO:0005515,GO:0042802,GO:0043565	nucleus|transcription, DNA-templated|transcription factor activity, sequence-specific DNA binding|regulation of transcription, DNA-templated|protein binding|identical protein binding|sequence-specific DNA binding
AT4G34150	0	0.215666	0.957	0.745	0	1	1.285	AT4G34150	protein_coding	AT4g34150/F28A23_90 [Source:UniProtKB/TrEMBL;Acc:Q945K9]		GO:0009409,GO:0005829,GO:0009506	response to cold|cytosol|plasmodesma
SAP5	0	0.215377	0.929	0.68	0	1	1.366	AT3G12630	protein_coding	Zinc finger A20 and AN1 domain-containing stress-associated protein 5 [Source:UniProtKB/Swiss-Prot;Acc:Q9LHJ8]		GO:0003677,GO:0008270,GO:0004842,GO:0005634,GO:0009414,GO:0016567,GO:0051865	DNA binding|zinc ion binding|ubiquitin-protein transferase activity|nucleus|response to water deprivation|protein ubiquitination|protein autoubiquitination
OHP1	0	0.210308	0.656	0.306	0	1	2.144	AT5G02120	protein_coding	Light-harvesting complex-like protein OHP1, chloroplastic [Source:UniProtKB/Swiss-Prot;Acc:O81208]
AT3G53600	0	0.206921	0.386	0.176	0	1	2.193	AT3G53600	protein_coding	At3g53600 [Source:UniProtKB/TrEMBL;Acc:Q9LFG0]	AT3G53600.1	GO:0003676,GO:0005634,GO:0008270,GO:0046872,GO:0003700,GO:0006355,GO:0010200	nucleic acid binding|nucleus|zinc ion binding|metal ion binding|transcription factor activity, sequence-specific DNA binding|regulation of transcription, DNA-templated|response to chitin
GA2OX6	0	0.206456	0.846	0.518	0	1	1.633	AT1G02400	protein_coding	Gibberellin 2-beta-dioxygenase 6 [Source:UniProtKB/Swiss-Prot;Acc:Q9FZ21]		GO:0005737,GO:0009686,GO:0046872,GO:0055114,GO:0009639,GO:0045487,GO:0052634,GO:0052635	cytoplasm|gibberellin biosynthetic process|metal ion binding|oxidation-reduction process|response to red or far red light|gibberellin catabolic process|C-19 gibberellin 2-beta-dioxygenase activity|C-20 gibberellin 2-beta-dioxygenase activity	path:ath00904	Diterpenoid biosynthesis
BTF3	0	0.206261	0.914	0.634	0	1	1.442	AT1G17880	protein_coding	Basic transcription factor 3 [Source:UniProtKB/Swiss-Prot;Acc:Q9SMW7]		GO:0003700,GO:0005634,GO:0006351,GO:0006355,GO:0005515,GO:0009651	transcription factor activity, sequence-specific DNA binding|nucleus|transcription, DNA-templated|regulation of transcription, DNA-templated|protein binding|response to salt stress
CP29B	0	0.204559	0.918	0.616	0	1	1.49	AT2G37220	protein_coding	RNA-binding protein CP29B, chloroplastic [Source:UniProtKB/Swiss-Prot;Acc:Q9ZUU4]		GO:0000166,GO:0003723,GO:0006397,GO:0009507,GO:0030529,GO:0009579,GO:0009941,GO:0009535,GO:0009570,GO:0009409,GO:0010319,GO:0045087,GO:0008266,GO:0009737,GO:0009534	nucleotide binding|RNA binding|mRNA processing|chloroplast|intracellular ribonucleoprotein complex|thylakoid|chloroplast envelope|chloroplast thylakoid membrane|chloroplast stroma|response to cold|stromule|innate immune response|poly(U) RNA binding|response to abscisic acid|chloroplast thylakoid
PSB28	0	0.204416	0.809	0.436	0	1	1.856	AT4G28660	protein_coding	Photosystem II reaction center Psb28 protein [Source:UniProtKB/TrEMBL;Acc:F4JM05]		GO:0003674,GO:0009507,GO:0009535,GO:0009539,GO:0009654,GO:0015979,GO:0009579,GO:0009570	molecular_function|chloroplast|chloroplast thylakoid membrane|photosystem II reaction center|photosystem II oxygen evolving complex|photosynthesis|thylakoid|chloroplast stroma	path:ath00195	Photosynthesis
AT1G11860	0	0.203983	0.868	0.533	0	1	1.629	AT1G11860	protein_coding	Glycine cleavage T-protein family [Source:TAIR;Acc:AT1G11860]		GO:0004047,GO:0005739,GO:0006546,GO:0008483,GO:0009941,GO:0022626,GO:0046686,GO:0016020,GO:0009507,GO:0048046,GO:0009534,GO:0009570	aminomethyltransferase activity|mitochondrion|glycine catabolic process|transaminase activity|chloroplast envelope|cytosolic ribosome|response to cadmium ion|membrane|chloroplast|apoplast|chloroplast thylakoid|chloroplast stroma	path:ath01200,path:ath00630,path:ath00260,path:ath00670	Carbon metabolism|Glyoxylate and dicarboxylate metabolism|Glycine, serine and threonine metabolism|One carbon pool by folate
RPL10AA	0	0.20286	0.888	0.573	0	1	1.55	AT1G08360	protein_coding	60S ribosomal protein L10a-1 [Source:UniProtKB/Swiss-Prot;Acc:Q8VZB9]		GO:0003723,GO:0003735,GO:0005737,GO:0005840,GO:0006412,GO:0022626,GO:0005886,GO:0022625,GO:0005829,GO:0009506	RNA binding|structural constituent of ribosome|cytoplasm|ribosome|translation|cytosolic ribosome|plasma membrane|cytosolic large ribosomal subunit|cytosol|plasmodesma	path:ath03010	Ribosome
RPL18	0	0.202237	0.906	0.595	0	1	1.523	AT1G48350	protein_coding	Uncharacterized protein At1g48350 [Source:UniProtKB/TrEMBL;Acc:Q0WWC5]		GO:0003723,GO:0003735,GO:0005737,GO:0006412,GO:0015934,GO:0009507,GO:0005773,GO:0005774,GO:0005886,GO:0022625,GO:0005515,GO:0005794	RNA binding|structural constituent of ribosome|cytoplasm|translation|large ribosomal subunit|chloroplast|vacuole|vacuolar membrane|plasma membrane|cytosolic large ribosomal subunit|protein binding|Golgi apparatus	path:ath03010	Ribosome
BZIP1	0	0.200489	0.876	0.66	0	1	1.327	AT5G49450	protein_coding	Basic leucine zipper 1 [Source:UniProtKB/Swiss-Prot;Acc:Q9FGX2]	AT5G49450.1
XTH18	0	0.197892	0.775	0.547	0	1	1.417	AT4G30280	protein_coding	Probable xyloglucan endotransglucosylase/hydrolase protein 18 [Source:UniProtKB/Swiss-Prot;Acc:Q9M0D2]		GO:0005576,GO:0005618,GO:0016762,GO:0016798,GO:0042546,GO:0048046,GO:0071555,GO:0010411,GO:0033946,GO:0080039,GO:0005794	extracellular region|cell wall|xyloglucan:xyloglucosyl transferase activity|hydrolase activity, acting on glycosyl bonds|cell wall biogenesis|apoplast|cell wall organization|xyloglucan metabolic process|xyloglucan-specific endo-beta-1,4-glucanase activity|xyloglucan endotransglucosylase activity|Golgi apparatus
PMDH2	0	0.197732	0.804	0.411	0	1	1.956	AT5G09660	protein_coding	Malate dehydrogenase [Source:UniProtKB/TrEMBL;Acc:B3H560]		GO:0005737,GO:0005975,GO:0006097,GO:0006099,GO:0006108,GO:0009514,GO:0030060,GO:0009941,GO:0009507,GO:0005773,GO:0005777,GO:0031998,GO:0048046,GO:0080093,GO:0009735,GO:0016615,GO:0042579	cytoplasm|carbohydrate metabolic process|glyoxylate cycle|tricarboxylic acid cycle|malate metabolic process|glyoxysome|L-malate dehydrogenase activity|chloroplast envelope|chloroplast|vacuole|peroxisome|regulation of fatty acid beta-oxidation|apoplast|regulation of photorespiration|response to cytokinin|malate dehydrogenase activity|microbody	path:ath01200,path:ath00020,path:ath00620,path:ath00630,path:ath00710,path:ath00270	Carbon metabolism|Citrate cycle (TCA cycle)|Pyruvate metabolism|Glyoxylate and dicarboxylate metabolism|Carbon fixation in photosynthetic organisms|Cysteine and methionine metabolism
RPS9B	0	0.195622	0.961	0.786	0	1	1.223	AT5G15200	protein_coding	40S ribosomal protein S9-1 [Source:UniProtKB/Swiss-Prot;Acc:Q9LXG1]		GO:0003735,GO:0005739,GO:0006412,GO:0015935,GO:0019843,GO:0022627,GO:0009507,GO:0005730,GO:0022626,GO:0005618,GO:0005774,GO:0016020,GO:0005515,GO:0005829,GO:0009506,GO:0005794	structural constituent of ribosome|mitochondrion|translation|small ribosomal subunit|rRNA binding|cytosolic small ribosomal subunit|chloroplast|nucleolus|cytosolic ribosome|cell wall|vacuolar membrane|membrane|protein binding|cytosol|plasmodesma|Golgi apparatus	path:ath03010	Ribosome
RPP1B	0	0.194808	0.842	0.506	0	1	1.664	AT4G00810	protein_coding	AT4G00810 protein [Source:UniProtKB/TrEMBL;Acc:B9DFS7]		GO:0003735,GO:0005840,GO:0006414,GO:0022626,GO:0005634,GO:0005829	structural constituent of ribosome|ribosome|translational elongation|cytosolic ribosome|nucleus|cytosol	path:ath03010	Ribosome
AT4G21920	0	0.194552	0.428	0.235	0	1	1.821	AT4G21920	protein_coding	Uncharacterized protein AT4g21920 [Source:UniProtKB/TrEMBL;Acc:O49715]		GO:0003674,GO:0005634	molecular_function|nucleus
RCA	0	0.193377	0.961	0.796	0	1	1.207	AT2G39730	protein_coding	Ribulose bisphosphate carboxylase/oxygenase activase, chloroplastic [Source:UniProtKB/Swiss-Prot;Acc:P10896]		GO:0005524,GO:0009507,GO:0030234,GO:0009941,GO:0005634,GO:0009535,GO:0009570,GO:0005618,GO:0010287,GO:0009579,GO:0043531,GO:0046863,GO:0009409,GO:0010319,GO:0042742,GO:0016020,GO:0048046,GO:0009753,GO:0010150,GO:0009416	ATP binding|chloroplast|enzyme regulator activity|chloroplast envelope|nucleus|chloroplast thylakoid membrane|chloroplast stroma|cell wall|plastoglobule|thylakoid|ADP binding|ribulose-1,5-bisphosphate carboxylase/oxygenase activator activity|response to cold|stromule|defense response to bacterium|membrane|apoplast|response to jasmonic acid|leaf senescence|response to light stimulus
PSAE2	0	0.193129	0.883	0.588	0	1	1.502	AT2G20260	protein_coding	Photosystem I reaction center subunit IV B, chloroplastic [Source:UniProtKB/Swiss-Prot;Acc:Q9S714]				path:ath00195	Photosynthesis
RPL38A	0	0.192104	0.906	0.626	0	1	1.447	AT3G59540	protein_coding	60S ribosomal protein L38 [Source:UniProtKB/Swiss-Prot;Acc:O22860]		GO:0003735,GO:0005737,GO:0005840,GO:0006412,GO:0042254,GO:0022625	structural constituent of ribosome|cytoplasm|ribosome|translation|ribosome biogenesis|cytosolic large ribosomal subunit	path:ath03010	Ribosome
A70	0	0.190358	0.727	0.431	0	1	1.687	AT5G56980	protein_coding	unknown protein; FUNCTIONS IN: molecular_function unknown; INVOLVED IN: biological_process unknown; LOCATED IN: endomembrane system; EXPRESSED IN: 18 plant structures; EXPRESSED DURING: 12 growth stages; BEST Arabidopsis thaliana protein match is: u /.../ protein (TAIR:AT4G26130.1); Ha. [Source:TAIR;Acc:AT5G56980]		GO:0003674,GO:0008150,GO:0009507,GO:0016021	molecular_function|biological_process|chloroplast|integral component of membrane
AT5G48657	0	0.189444	0.61	0.318	0	1	1.918	AT5G48657	protein_coding	defense protein-related [Source:TAIR;Acc:AT5G48657]		GO:0003674,GO:0005634,GO:0008150,GO:0016021	molecular_function|nucleus|biological_process|integral component of membrane
GPX1	0	0.185743	0.791	0.439	0	1	1.802	AT2G25080	protein_coding	Phospholipid hydroperoxide glutathione peroxidase 1, chloroplastic [Source:UniProtKB/Swiss-Prot;Acc:P52032]		GO:0004602,GO:0006979,GO:0009507,GO:0047066,GO:0055114,GO:0009941,GO:0009535,GO:0009570	glutathione peroxidase activity|response to oxidative stress|chloroplast|phospholipid-hydroperoxide glutathione peroxidase activity|oxidation-reduction process|chloroplast envelope|chloroplast thylakoid membrane|chloroplast stroma	path:ath00590,path:ath00480	Arachidonic acid metabolism|Glutathione metabolism
AT2G25297	0	0.183433	0.395	0.216	0	1	1.829	AT2G25297	protein_coding
GAPA-2	0	0.181731	0.855	0.541	0	1	1.58	AT1G12900	protein_coding	glyceraldehyde 3-phosphate dehydrogenase A subunit 2 [Source:TAIR;Acc:AT1G12900]				path:ath01200,path:ath00710	Carbon metabolism|Carbon fixation in photosynthetic organisms
AT1G71500	0	0.181684	0.893	0.567	0	1	1.575	AT1G71500	protein_coding	Rieske (2Fe-2S) domain-containing protein [Source:UniProtKB/TrEMBL;Acc:Q9C9I7]
PEP3	0	0.181587	0.664	0.407	0	1	1.631	AT5G64905	protein_coding	Elicitor peptide 3 [Source:UniProtKB/Swiss-Prot;Acc:Q8LAX3]
AGP20	0	0.178102	0.849	0.534	0	1	1.59	AT3G61640	protein_coding	Arabinogalactan protein 20 [Source:UniProtKB/Swiss-Prot;Acc:Q9M373]		GO:0005886,GO:0008150,GO:0031225	plasma membrane|biological_process|anchored component of membrane
TAT3	0	0.176729	0.309	0.14	0	1	2.207	AT2G24850	protein_coding	Probable aminotransferase TAT3 [Source:UniProtKB/Swiss-Prot;Acc:Q9SK47]		GO:0005737,GO:0006520,GO:0008483,GO:0009058,GO:0030170,GO:0009611,GO:0004838,GO:0009753	cytoplasm|cellular amino acid metabolic process|transaminase activity|biosynthetic process|pyridoxal phosphate binding|response to wounding|L-tyrosine:2-oxoglutarate aminotransferase activity|response to jasmonic acid	path:ath01230,path:ath00270,path:ath00350,path:ath00360,path:ath00400,path:ath00130,path:ath00950,path:ath00960	Biosynthesis of amino acids|Cysteine and methionine metabolism|Tyrosine metabolism|Phenylalanine metabolism|Phenylalanine, tyrosine and tryptophan biosynthesis|Ubiquinone and other terpenoid-quinone biosynthesis|Isoquinoline alkaloid biosynthesis|Tropane, piperidine and pyridine alkaloid biosynthesis
FD3	0	0.176182	0.745	0.499	0	1	1.493	AT2G27510	protein_coding	Ferredoxin [Source:UniProtKB/TrEMBL;Acc:A0A178VWS0]		GO:0009055,GO:0009507,GO:0022900,GO:0046872,GO:0051537,GO:0009536	electron carrier activity|chloroplast|electron transport chain|metal ion binding|2 iron, 2 sulfur cluster binding|plastid	path:ath00195	Photosynthesis
PSBY	0	0.17513	0.9	0.62	0	1	1.452	AT1G67740	protein_coding	Putative uncharacterized protein [Source:UniProtKB/TrEMBL;Acc:Q549N8]		GO:0009507,GO:0015979,GO:0016021,GO:0030095,GO:0030145,GO:0009535,GO:0009523,GO:0009533	chloroplast|photosynthesis|integral component of membrane|chloroplast photosystem II|manganese ion binding|chloroplast thylakoid membrane|photosystem II|chloroplast stromal thylakoid	path:ath00195	Photosynthesis
AT1G68440	0	0.169294	0.895	0.651	0	1	1.375	AT1G68440	protein_coding	At1g68440/T2E12_1 [Source:UniProtKB/TrEMBL;Acc:Q9M9C9]		GO:0003674,GO:0005634,GO:0008150,GO:0016021	molecular_function|nucleus|biological_process|integral component of membrane
RPS10A	0	0.165404	0.76	0.401	0	1	1.895	AT4G25740	protein_coding	40S ribosomal protein S10-1 [Source:UniProtKB/Swiss-Prot;Acc:Q9SW09]		GO:0005840,GO:0003735,GO:0006412,GO:0022627,GO:0022626,GO:0016020,GO:0005829	ribosome|structural constituent of ribosome|translation|cytosolic small ribosomal subunit|cytosolic ribosome|membrane|cytosol	path:ath03010	Ribosome
TIP2-1	0	0.164963	0.618	0.388	0	1	1.593	AT3G16240	protein_coding	Aquaporin TIP2-1 [Source:UniProtKB/Swiss-Prot;Acc:Q41951]
ERF011	0	0.162501	0.781	0.474	0	1	1.648	AT3G50260	protein_coding	Ethylene-responsive transcription factor ERF011 [Source:UniProtKB/Swiss-Prot;Acc:Q9SNE1]	AT3G50260.1
AT1G25400	0	0.161687	0.858	0.58	0	1	1.479	AT1G25400	protein_coding	At1g25400 [Source:UniProtKB/TrEMBL;Acc:Q9C6L0]		GO:0003674,GO:0005634,GO:0008150,GO:0016021	molecular_function|nucleus|biological_process|integral component of membrane
HR4	0	0.16113	0.777	0.58	0	1	1.34	AT3G50480	protein_coding	RPW8-like protein 4 [Source:UniProtKB/Swiss-Prot;Acc:Q9SCS6]		GO:0003674,GO:0009507,GO:0009626,GO:0016021,GO:0051707,GO:0009620,GO:0043207,GO:0009609,GO:0009610,GO:0009617,GO:0009723,GO:0009751,GO:0009753	molecular_function|chloroplast|plant-type hypersensitive response|integral component of membrane|response to other organism|response to fungus|response to external biotic stimulus|response to symbiotic bacterium|response to symbiotic fungus|response to bacterium|response to ethylene|response to salicylic acid|response to jasmonic acid
CURT1C	0	0.160949	0.707	0.376	0	1	1.88	AT1G52220	protein_coding	CURT1C [Source:UniProtKB/TrEMBL;Acc:A0A178WBD4]		GO:0003674,GO:0008150,GO:0009507,GO:0016021,GO:0009535	molecular_function|biological_process|chloroplast|integral component of membrane|chloroplast thylakoid membrane
AT2G43540	0	0.160627	0.478	0.214	0	1	2.234	AT2G43540	protein_coding	At2g43540 [Source:UniProtKB/TrEMBL;Acc:O22868]		GO:0003674,GO:0016021	molecular_function|integral component of membrane
RPL28A	0	0.157444	0.895	0.629	0	1	1.423	AT2G19730	protein_coding	60S ribosomal protein L28-1 [Source:UniProtKB/Swiss-Prot;Acc:O82204]		GO:0003735,GO:0005840,GO:0006412,GO:0042254,GO:0005886,GO:0022626,GO:0005618,GO:0022625,GO:0009507,GO:0009506,GO:0009735	structural constituent of ribosome|ribosome|translation|ribosome biogenesis|plasma membrane|cytosolic ribosome|cell wall|cytosolic large ribosomal subunit|chloroplast|plasmodesma|response to cytokinin	path:ath03010	Ribosome
AT2G25510	0	0.156538	0.476	0.32	0	1	1.487	AT2G25510	protein_coding	Expressed protein [Source:UniProtKB/TrEMBL;Acc:Q8S8H2]		GO:0003674,GO:0005739,GO:0008150,GO:0016021	molecular_function|mitochondrion|biological_process|integral component of membrane
ATL44	0	0.155936	0.481	0.256	0	1	1.879	AT2G17450	protein_coding	Probable E3 ubiquitin-protein ligase ATL44 [Source:UniProtKB/Swiss-Prot;Acc:O22755]
TLP18.3	0	0.155552	0.639	0.303	0	1	2.109	AT1G54780	protein_coding	TLP18.3 [Source:UniProtKB/TrEMBL;Acc:A0A178WHT4]		GO:0009507,GO:0016021,GO:0009543,GO:0031977,GO:0009579,GO:0009535,GO:0010206,GO:0009534,GO:0003993,GO:0016311	chloroplast|integral component of membrane|chloroplast thylakoid lumen|thylakoid lumen|thylakoid|chloroplast thylakoid membrane|photosystem II repair|chloroplast thylakoid|acid phosphatase activity|dephosphorylation
LHCA3	0	0.154856	0.862	0.617	0	1	1.397	AT1G61520	protein_coding	Chlorophyll a-b binding protein, chloroplastic [Source:UniProtKB/TrEMBL;Acc:A0A178W5Y6]		GO:0009507,GO:0009522,GO:0009941,GO:0015979,GO:0016021,GO:0016168,GO:0018298,GO:0030076,GO:0031409,GO:0046872,GO:0009535,GO:0009409,GO:0009644,GO:0009645,GO:0010287,GO:0005515,GO:0016020,GO:0009579,GO:0009534,GO:0009768,GO:0009735	chloroplast|photosystem I|chloroplast envelope|photosynthesis|integral component of membrane|chlorophyll binding|protein-chromophore linkage|light-harvesting complex|pigment binding|metal ion binding|chloroplast thylakoid membrane|response to cold|response to high light intensity|response to low light intensity stimulus|plastoglobule|protein binding|membrane|thylakoid|chloroplast thylakoid|photos…	path:ath00196	Photosynthesis - antenna proteins
PGR5	0	0.153843	0.765	0.428	0	1	1.787	AT2G05620	protein_coding	Protein PROTON GRADIENT REGULATION 5, chloroplastic [Source:UniProtKB/Swiss-Prot;Acc:Q9SL05]		GO:0009507,GO:0009055,GO:0009534,GO:0009773,GO:0009535,GO:0009414,GO:0009644,GO:0010117,GO:0071484,GO:0005515	chloroplast|electron carrier activity|chloroplast thylakoid|photosynthetic electron transport in photosystem I|chloroplast thylakoid membrane|response to water deprivation|response to high light intensity|photoprotection|cellular response to light intensity|protein binding
LOX3	0	0.153121	0.699	0.398	0	1	1.756	AT1G17420	protein_coding	Lipoxygenase 3, chloroplastic [Source:UniProtKB/Swiss-Prot;Acc:Q9LNR3]		GO:0009507,GO:0031408,GO:0046872,GO:0009611,GO:0009644,GO:0009753,GO:0016165,GO:0009620,GO:0009555,GO:0009901,GO:0048653,GO:0080086,GO:0034440,GO:0009695,GO:0006952,GO:0040007	chloroplast|oxylipin biosynthetic process|metal ion binding|response to wounding|response to high light intensity|response to jasmonic acid|linoleate 13S-lipoxygenase activity|response to fungus|pollen development|anther dehiscence|anther development|stamen filament development|lipid oxidation|jasmonic acid biosynthetic process|defense response|growth	path:ath00591,path:ath00592	Linoleic acid metabolism|alpha-Linolenic acid metabolism
RPL32A	0	0.146268	0.919	0.677	0	1	1.357	AT4G18100	protein_coding	60S ribosomal protein L32-1 [Source:UniProtKB/Swiss-Prot;Acc:P49211]		GO:0003735,GO:0005737,GO:0005840,GO:0006412,GO:0042254,GO:0005730,GO:0022626,GO:0022625,GO:0005829,GO:0005794	structural constituent of ribosome|cytoplasm|ribosome|translation|ribosome biogenesis|nucleolus|cytosolic ribosome|cytosolic large ribosomal subunit|cytosol|Golgi apparatus	path:ath03010	Ribosome
RPL35A	0	0.145817	0.914	0.645	0	1	1.417	AT3G09500	protein_coding	60S ribosomal protein L35-1 [Source:UniProtKB/Swiss-Prot;Acc:Q9SF53]		GO:0003735,GO:0005737,GO:0005840,GO:0006412,GO:0042254,GO:0005730,GO:0022625,GO:0009506,GO:0005794	structural constituent of ribosome|cytoplasm|ribosome|translation|ribosome biogenesis|nucleolus|cytosolic large ribosomal subunit|plasmodesma|Golgi apparatus	path:ath03010	Ribosome
AT1G65490	0	0.145204	0.346	0.135	0	1	2.563	AT1G65490	protein_coding	unknown protein; FUNCTIONS IN: molecular_function unknown; INVOLVED IN: biological_process unknown; LOCATED IN: endomembrane system; EXPRESSED IN: 22 plant structures; EXPRESSED DURING: 13 growth stages; BEST Arabidopsis thaliana protein match is: u /.../ protein (TAIR:AT1G65486.1); Ha. [Source:TAIR;Acc:AT1G65490]		GO:0003674,GO:0008150	molecular_function|biological_process
RPL13D	0	0.142079	0.804	0.48	0	1	1.675	AT5G23900	protein_coding	60S ribosomal protein L13 [Source:UniProtKB/TrEMBL;Acc:A0A178UBD6]		GO:0003735,GO:0005737,GO:0005840,GO:0006412,GO:0042254,GO:0022626,GO:0016020,GO:0022625	structural constituent of ribosome|cytoplasm|ribosome|translation|ribosome biogenesis|cytosolic ribosome|membrane|cytosolic large ribosomal subunit	path:ath03010	Ribosome
AHL17	0	0.135779	0.544	0.32	0	1	1.7	AT5G49700	protein_coding	AT-hook motif nuclear-localized protein 17 [Source:UniProtKB/Swiss-Prot;Acc:Q9LTA2]		GO:0003677,GO:0005634,GO:0006351,GO:0006355	DNA binding|nucleus|transcription, DNA-templated|regulation of transcription, DNA-templated
PSRP6	0	0.134308	0.89	0.592	0	1	1.503	AT5G17870	protein_coding	plastid-specific 50S ribosomal protein 6 [Source:TAIR;Acc:AT5G17870]		GO:0003735,GO:0005840,GO:0006412,GO:0009507,GO:0019843	structural constituent of ribosome|ribosome|translation|chloroplast|rRNA binding
RPS7A	0	0.134221	0.687	0.362	0	1	1.898	AT1G48830	protein_coding	40S ribosomal protein S7 [Source:UniProtKB/TrEMBL;Acc:A0A178WGF0]		GO:0003735,GO:0006364,GO:0006412,GO:0030686,GO:0032040,GO:0042274,GO:0022627,GO:0009507,GO:0022626,GO:0005618,GO:0005886,GO:0005829	structural constituent of ribosome|rRNA processing|translation|90S preribosome|small-subunit processome|ribosomal small subunit biogenesis|cytosolic small ribosomal subunit|chloroplast|cytosolic ribosome|cell wall|plasma membrane|cytosol	path:ath03010	Ribosome
AGP2	0	0.132372	0.906	0.739	0	1	1.226	AT2G22470	protein_coding	Classical arabinogalactan protein 2 [Source:UniProtKB/Swiss-Prot;Acc:Q9SJY7]		GO:0005886,GO:0031225,GO:0005737	plasma membrane|anchored component of membrane|cytoplasm
PSBQ2	0	0.130204	0.707	0.408	0	1	1.733	AT4G05180	protein_coding	Oxygen-evolving enhancer protein 3-2, chloroplastic [Source:UniProtKB/Swiss-Prot;Acc:Q41932]				path:ath00195	Photosynthesis
CYP81D11	0	0.129088	0.693	0.519	0	1	1.335	AT3G28740	protein_coding	Cytochrome P450 81D11 [Source:UniProtKB/Swiss-Prot;Acc:Q9LHA1]		GO:0005506,GO:0016020,GO:0016021,GO:0016709,GO:0019825,GO:0020037,GO:0042343,GO:0044550,GO:0055114,GO:0002213	iron ion binding|membrane|integral component of membrane|oxidoreductase activity, acting on paired donors, with incorporation or reduction of molecular oxygen, NAD(P)H as one donor, and incorporation of one atom of oxygen|oxygen binding|heme binding|indole glucosinolate metabolic process|secondary metabolite biosynthetic process|oxidation-reduction process|defense response to insect
RPL22C	0	0.128748	0.849	0.534	0	1	1.59	AT5G27770	protein_coding	60S ribosomal protein L22-3 [Source:UniProtKB/Swiss-Prot;Acc:Q9FE58]		GO:0005737,GO:0005840,GO:0005730,GO:0005886,GO:0016020,GO:0022625,GO:0005829	cytoplasm|ribosome|nucleolus|plasma membrane|membrane|cytosolic large ribosomal subunit|cytosol	path:ath03010	Ribosome
AT1G19380	0	0.128462	0.705	0.422	0	1	1.671	AT1G19380	protein_coding	At1g19380 [Source:UniProtKB/TrEMBL;Acc:Q9LN60]		GO:0008150,GO:0016021	biological_process|integral component of membrane
AT1G05340	0	0.128186	0.929	0.773	0	1	1.202	AT1G05340	protein_coding	Cysteine-rich TM module stress tolerance protein [Source:UniProtKB/TrEMBL;Acc:O23035]		GO:0003674,GO:0005634,GO:0008150,GO:0005737	molecular_function|nucleus|biological_process|cytoplasm
UGT85A1	0	0.12804	0.744	0.475	0	1	1.566	AT1G22400	protein_coding	UDP-glycosyltransferase 85A1 [Source:UniProtKB/Swiss-Prot;Acc:Q9SK82]		GO:0008194,GO:0009813,GO:0016757,GO:0016758,GO:0043231,GO:0052696,GO:0080043,GO:0080044,GO:0050403,GO:0050502,GO:0015020	UDP-glycosyltransferase activity|flavonoid biosynthetic process|transferase activity, transferring glycosyl groups|transferase activity, transferring hexosyl groups|intracellular membrane-bounded organelle|flavonoid glucuronidation|quercetin 3-O-glucosyltransferase activity|quercetin 7-O-glucosyltransferase activity|trans-zeatin O-beta-D-glucosyltransferase activity|cis-zeatin O-beta-D-glucosyltr…	path:ath00908	Zeatin biosynthesis
AT2G31345	0	0.12798	0.295	0.143	0	1	2.063	AT2G31345	protein_coding	Transmembrane protein [Source:UniProtKB/TrEMBL;Acc:Q8L9Z1]		GO:0003674,GO:0005576,GO:0008150	molecular_function|extracellular region|biological_process
PTAC16	0	0.127399	0.609	0.275	0	1	2.215	AT3G46780	protein_coding	Protein PLASTID TRANSCRIPTIONALLY ACTIVE 16, chloroplastic [Source:UniProtKB/Swiss-Prot;Acc:Q9STF2]		GO:0009941,GO:0009507,GO:0009535,GO:0009295,GO:0009508,GO:0016020,GO:0009534,GO:0007623,GO:0005515,GO:0042644,GO:0098572	chloroplast envelope|chloroplast|chloroplast thylakoid membrane|nucleoid|plastid chromosome|membrane|chloroplast thylakoid|circadian rhythm|protein binding|chloroplast nucleoid|stromal side of plastid thylakoid membrane
ASB1	0	0.127046	0.865	0.642	0	1	1.347	AT1G25220	protein_coding	Anthranilate synthase beta subunit 1 [Source:UniProtKB/TrEMBL;Acc:F4IAW5]		GO:0000162,GO:0004049,GO:0005739,GO:0005829,GO:0005950,GO:0006541,GO:0008152,GO:0009507,GO:0009723,GO:0009851,GO:0010600,GO:0009651,GO:0010311,GO:0009617	tryptophan biosynthetic process|anthranilate synthase activity|mitochondrion|cytosol|anthranilate synthase complex|glutamine metabolic process|metabolic process|chloroplast|response to ethylene|auxin biosynthetic process|regulation of auxin biosynthetic process|response to salt stress|lateral root formation|response to bacterium	path:ath01230,path:ath00400	Biosynthesis of amino acids|Phenylalanine, tyrosine and tryptophan biosynthesis
RPL10AB	0	0.126793	0.866	0.588	0	1	1.473	AT2G27530	protein_coding	60S ribosomal protein L10a-2 [Source:UniProtKB/Swiss-Prot;Acc:P59230]				path:ath03010	Ribosome
AT1G09932	0	0.125966	0.399	0.207	0	1	1.928	AT1G09932	protein_coding	Phosphoglycerate mutase family protein [Source:UniProtKB/TrEMBL;Acc:Q8GWG7]		GO:0005634,GO:0008150	nucleus|biological_process
AT5G08240	0	0.124629	0.496	0.231	0	1	2.147	AT5G08240	protein_coding	At5g08240 [Source:UniProtKB/TrEMBL;Acc:Q9LEY3]		GO:0003674,GO:0008150,GO:0016021	molecular_function|biological_process|integral component of membrane
LSU3	0	0.123469	0.689	0.486	0	1	1.418	AT3G49570	protein_coding	Protein RESPONSE TO LOW SULFUR 3 [Source:UniProtKB/Swiss-Prot;Acc:Q9SCK2]		GO:0003674,GO:0005575,GO:0008150	molecular_function|cellular_component|biological_process
RPL12C.1	0	0.122822	0.872	0.522	0	1	1.67	AT3G27850	protein_coding	50S ribosomal protein L12-3, chloroplastic [Source:UniProtKB/Swiss-Prot;Acc:P36212]		GO:0003735,GO:0005737,GO:0005840,GO:0006412,GO:0019843,GO:0022625,GO:0042254,GO:0005829,GO:0005794	structural constituent of ribosome|cytoplasm|ribosome|translation|rRNA binding|cytosolic large ribosomal subunit|ribosome biogenesis|cytosol|Golgi apparatus	path:ath03010	Ribosome
RPS10	0	0.120996	0.802	0.48	0	1	1.671	AT3G13120	protein_coding	30S ribosomal protein S10, chloroplastic [Source:UniProtKB/Swiss-Prot;Acc:Q9LK61]		GO:0003723,GO:0003735,GO:0005840,GO:0006412,GO:0009507,GO:0015935,GO:0009570	RNA binding|structural constituent of ribosome|ribosome|translation|chloroplast|small ribosomal subunit|chloroplast stroma	path:ath03010	Ribosome
CP5	0	0.119252	0.909	0.666	0	1	1.365	AT1G64720	protein_coding	Polyketide cyclase/dehydrase and lipid transport superfamily protein [Source:UniProtKB/TrEMBL;Acc:Q9XIR9]		GO:0005739,GO:0008150,GO:0008289,GO:0016021,GO:0005773	mitochondrion|biological_process|lipid binding|integral component of membrane|vacuole
AT5G25940	0	0.117345	0.817	0.522	0	1	1.565	AT5G25940	protein_coding	Early nodulin-like protein [Source:UniProtKB/TrEMBL;Acc:Q9XGZ3]		GO:0003674,GO:0016021,GO:0005739	molecular_function|integral component of membrane|mitochondrion
AT3G21305	0	0.115372	0.288	0.109	0	1	2.642	AT3G21305	protein_coding
RPS24A	0	0.114193	0.838	0.513	0	1	1.634	AT3G04920	protein_coding	40S ribosomal protein S24-1 [Source:UniProtKB/Swiss-Prot;Acc:Q9SS17]		GO:0000166,GO:0000462,GO:0003735,GO:0005737,GO:0005840,GO:0006412,GO:0006414,GO:0042254,GO:0005730,GO:0022626,GO:0005774,GO:0005886,GO:0016020,GO:0022627,GO:0009507,GO:0005829,GO:0005794	nucleotide binding|maturation of SSU-rRNA from tricistronic rRNA transcript (SSU-rRNA, 5.8S rRNA, LSU-rRNA)|structural constituent of ribosome|cytoplasm|ribosome|translation|translational elongation|ribosome biogenesis|nucleolus|cytosolic ribosome|vacuolar membrane|plasma membrane|membrane|cytosolic small ribosomal subunit|chloroplast|cytosol|Golgi apparatus	path:ath03010	Ribosome
CRD1	0	0.112758	0.773	0.459	0	1	1.684	AT3G56940	protein_coding	Magnesium-protoporphyrin IX monomethyl ester [oxidative] cyclase, chloroplastic [Source:UniProtKB/Swiss-Prot;Acc:Q9M591]		GO:0009507,GO:0015979,GO:0015995,GO:0046872,GO:0048529,GO:0055114,GO:0003677,GO:0009941,GO:0009535,GO:0009706,GO:0009534,GO:0005515,GO:0009658,GO:1901401	chloroplast|photosynthesis|chlorophyll biosynthetic process|metal ion binding|magnesium-protoporphyrin IX monomethyl ester (oxidative) cyclase activity|oxidation-reduction process|DNA binding|chloroplast envelope|chloroplast thylakoid membrane|chloroplast inner membrane|chloroplast thylakoid|protein binding|chloroplast organization|regulation of tetrapyrrole metabolic process	path:ath00860	Porphyrin and chlorophyll metabolism
RPS20C.1	0	0.112586	0.809	0.48	0	1	1.685	AT3G45030	protein_coding	40S ribosomal protein S20-1 [Source:UniProtKB/Swiss-Prot;Acc:P49200]		GO:0003735,GO:0006412,GO:0009507,GO:0015935,GO:0022627,GO:0005829,GO:0005794	structural constituent of ribosome|translation|chloroplast|small ribosomal subunit|cytosolic small ribosomal subunit|cytosol|Golgi apparatus	path:ath03010	Ribosome
PSRP5	0	0.111935	0.903	0.625	0	1	1.445	AT3G56910	protein_coding	50S ribosomal protein 5, chloroplastic [Source:UniProtKB/Swiss-Prot;Acc:Q9LER7]		GO:0003674,GO:0005840,GO:0009507,GO:0009941,GO:0009535,GO:0009579,GO:0032544,GO:0080158	molecular_function|ribosome|chloroplast|chloroplast envelope|chloroplast thylakoid membrane|thylakoid|plastid translation|chloroplast ribulose bisphosphate carboxylase complex biogenesis
RPL38A.1	0	0.110139	0.921	0.675	0	1	1.364	AT2G43460	protein_coding	60S ribosomal protein L38 [Source:UniProtKB/Swiss-Prot;Acc:O22860]		GO:0003735,GO:0005737,GO:0005840,GO:0006412,GO:0042254,GO:0022626,GO:0022625	structural constituent of ribosome|cytoplasm|ribosome|translation|ribosome biogenesis|cytosolic ribosome|cytosolic large ribosomal subunit	path:ath03010	Ribosome
MDAR2	0	0.10838	0.958	0.772	0	1	1.241	AT5G03630	protein_coding	Monodehydroascorbate reductase 2 [Source:UniProtKB/Swiss-Prot;Acc:Q93WJ8]				path:ath00053	Ascorbate and aldarate metabolism
GAPC2	0	0.108226	0.975	0.86	0	1	1.134	AT1G13440	protein_coding	Glyceraldehyde-3-phosphate dehydrogenase GAPC2, cytosolic [Source:UniProtKB/Swiss-Prot;Acc:Q9FX54]		GO:0003677,GO:0005737,GO:0006096,GO:0016620,GO:0050661,GO:0051287,GO:0055114,GO:0005739,GO:0006979,GO:0005634,GO:0009507,GO:0005886,GO:0005730,GO:0005829,GO:0006094,GO:0005618,GO:0046686,GO:0042742,GO:0016020,GO:0004365,GO:0005507,GO:0008270,GO:0009506,GO:0005794,GO:0005777	DNA binding|cytoplasm|glycolytic process|oxidoreductase activity, acting on the aldehyde or oxo group of donors, NAD or NADP as acceptor|NADP binding|NAD binding|oxidation-reduction process|mitochondrion|response to oxidative stress|nucleus|chloroplast|plasma membrane|nucleolus|cytosol|gluconeogenesis|cell wall|response to cadmium ion|defense response to bacterium|membrane|glyceraldehyde-3-phosph…	path:ath01200,path:ath01230,path:ath00010,path:ath00710	Carbon metabolism|Biosynthesis of amino acids|Glycolysis / Gluconeogenesis|Carbon fixation in photosynthetic organisms
PSAE1	0	0.106275	0.9	0.707	0	1	1.273	AT4G28750	protein_coding	Photosystem I reaction center subunit IV A, chloroplastic [Source:UniProtKB/Swiss-Prot;Acc:Q9S831]				path:ath00195	Photosynthesis
AT1G10140	0	0.105208	0.751	0.52	0	1	1.444	AT1G10140	protein_coding	At1g10140 [Source:UniProtKB/TrEMBL;Acc:Q9SY56]		GO:0003674,GO:0008150,GO:0005886	molecular_function|biological_process|plasma membrane
TIFY10A	0	0.104006	0.954	0.778	0	1	1.226	AT1G19180	protein_coding	TIFY10A [Source:UniProtKB/TrEMBL;Acc:A0A178W7G1]				path:ath04075	Plant hormone signal transduction
P85	0	0.103651	0.266	0.115	0	1	2.313	AT4G35985	protein_coding	Senescence/dehydration-associated protein At4g35985, chloroplastic [Source:UniProtKB/Swiss-Prot;Acc:F4JNX2]		GO:0005737	cytoplasm
RPS4B	0	0.10234	0.786	0.459	0	1	1.712	AT5G07090	protein_coding	40S ribosomal protein S4-2 [Source:UniProtKB/Swiss-Prot;Acc:P49204]		GO:0005737,GO:0005840,GO:0006412,GO:0019843,GO:0003735,GO:0022627,GO:0022626,GO:0005774,GO:0005515,GO:0005829,GO:0005794	cytoplasm|ribosome|translation|rRNA binding|structural constituent of ribosome|cytosolic small ribosomal subunit|cytosolic ribosome|vacuolar membrane|protein binding|cytosol|Golgi apparatus	path:ath03010	Ribosome
AT5G14730	0	0.100494	0.388	0.237	0	1	1.637	AT5G14730	protein_coding	At5g14730 [Source:UniProtKB/TrEMBL;Acc:Q9LER3]		GO:0003674,GO:0005575,GO:0008150	molecular_function|cellular_component|biological_process
RPL9B.1	0	0.0986564	0.905	0.667	0	1	1.357	AT1G33140	protein_coding	60S ribosomal protein L9-1 [Source:UniProtKB/Swiss-Prot;Acc:P49209]				path:ath03010	Ribosome
CYSC1	0	0.0983815	0.892	0.611	0	1	1.46	AT3G61440	protein_coding	Bifunctional L-3-cyanoalanine synthase/cysteine synthase C1, mitochondrial [Source:UniProtKB/Swiss-Prot;Acc:Q9S757]		GO:0004124,GO:0005739,GO:0006535,GO:0016740,GO:0019344,GO:0030170,GO:0019499,GO:0050017,GO:0051410,GO:0009507,GO:0005507,GO:0019500,GO:0080147,GO:0006955	cysteine synthase activity|mitochondrion|cysteine biosynthetic process from serine|transferase activity|cysteine biosynthetic process|pyridoxal phosphate binding|cyanide metabolic process|L-3-cyanoalanine synthase activity|detoxification of nitrogen compound|chloroplast|copper ion binding|cyanide catabolic process|root hair cell development|immune response	path:ath01200,path:ath01230,path:ath00920,path:ath00270,path:ath00460	Carbon metabolism|Biosynthesis of amino acids|Sulfur metabolism|Cysteine and methionine metabolism|Cyanoamino acid metabolism
LARP6A	0	0.0920696	0.801	0.485	0	1	1.652	AT5G46250	protein_coding	La-related protein 6A [Source:UniProtKB/Swiss-Prot;Acc:Q94A38]
RPS20C	0	0.0919183	0.882	0.587	0	1	1.503	AT5G62300	protein_coding	40S ribosomal protein S20-1 [Source:UniProtKB/Swiss-Prot;Acc:P49200]		GO:0003723,GO:0003735,GO:0006412,GO:0009507,GO:0015935,GO:0005618,GO:0022627,GO:0005829,GO:0005794	RNA binding|structural constituent of ribosome|translation|chloroplast|small ribosomal subunit|cell wall|cytosolic small ribosomal subunit|cytosol|Golgi apparatus	path:ath03010	Ribosome
TUFA.1	0	0.0911981	0.87	0.549	0	1	1.585	AT4G20360	protein_coding	Elongation factor Tu, chloroplastic [Source:UniProtKB/Swiss-Prot;Acc:P17745]
AT4G14320	0	0.0906463	0.82	0.504	0	1	1.627	AT4G14320	protein_coding	Zinc-binding ribosomal protein family protein [Source:UniProtKB/TrEMBL;Acc:F4JUQ4]				path:ath03010	Ribosome
RPL41G	0	0.0902186	0.91	0.634	0	1	1.435	AT1G56045	protein_coding	60S ribosomal protein L41 [Source:UniProtKB/Swiss-Prot;Acc:P62120]		GO:0003735,GO:0005840,GO:0006412	structural constituent of ribosome|ribosome|translation	path:ath03010	Ribosome
CICDH	0	0.0893527	0.933	0.723	0	1	1.29	AT1G65930	protein_coding	Isocitrate dehydrogenase [NADP] [Source:UniProtKB/TrEMBL;Acc:A0A178W7K0]				path:ath01200,path:ath01210,path:ath01230,path:ath00020,path:ath00480,path:ath04146	Carbon metabolism|2-Oxocarboxylic acid metabolism|Biosynthesis of amino acids|Citrate cycle (TCA cycle)|Glutathione metabolism|Peroxisome
RPL39A	0	0.0878499	0.905	0.657	0	1	1.377	AT4G31985	protein_coding	60S ribosomal protein L39-1 [Source:UniProtKB/Swiss-Prot;Acc:P51424]		GO:0003735,GO:0005840,GO:0006412,GO:0022625	structural constituent of ribosome|ribosome|translation|cytosolic large ribosomal subunit	path:ath03010	Ribosome
RPL17B	0	0.0856338	0.933	0.724	0	1	1.289	AT1G67430	protein_coding	60S ribosomal protein L17-2 [Source:UniProtKB/Swiss-Prot;Acc:P51413]		GO:0003735,GO:0005737,GO:0005840,GO:0006412,GO:0015934,GO:0005773,GO:0005730,GO:0022626,GO:0016020,GO:0022625,GO:0005829,GO:0009506,GO:0005794	structural constituent of ribosome|cytoplasm|ribosome|translation|large ribosomal subunit|vacuole|nucleolus|cytosolic ribosome|membrane|cytosolic large ribosomal subunit|cytosol|plasmodesma|Golgi apparatus	path:ath03010	Ribosome
AT3G51890	0	0.0835414	0.692	0.387	0	1	1.788	AT3G51890	protein_coding	Clathrin light chain 3 [Source:UniProtKB/Swiss-Prot;Acc:F4J5M9]
AT5G19510	0	0.0820063	0.874	0.596	0	1	1.466	AT5G19510	protein_coding	Elongation factor 1-beta 2 [Source:UniProtKB/Swiss-Prot;Acc:Q9SCX3]		GO:0003746,GO:0005853,GO:0005886,GO:0006414,GO:0042742,GO:0048046,GO:0005829,GO:0009506,GO:0005794,GO:0005773	translation elongation factor activity|eukaryotic translation elongation factor 1 complex|plasma membrane|translational elongation|defense response to bacterium|apoplast|cytosol|plasmodesma|Golgi apparatus|vacuole
LHCA1	0	0.0814763	0.802	0.507	0	1	1.582	AT3G54890	protein_coding	Chlorophyll a-b binding protein, chloroplastic [Source:UniProtKB/TrEMBL;Acc:A0A178VBT7]		GO:0009507,GO:0009522,GO:0009579,GO:0009765,GO:0015979,GO:0016021,GO:0016168,GO:0018298,GO:0030076,GO:0031409,GO:0046872,GO:0009535,GO:0009941,GO:0009409,GO:0009644,GO:0009645,GO:0005515,GO:0009768,GO:0010287,GO:0016020,GO:0009637,GO:0010114,GO:0010218,GO:0009534	chloroplast|photosystem I|thylakoid|photosynthesis, light harvesting|photosynthesis|integral component of membrane|chlorophyll binding|protein-chromophore linkage|light-harvesting complex|pigment binding|metal ion binding|chloroplast thylakoid membrane|chloroplast envelope|response to cold|response to high light intensity|response to low light intensity stimulus|protein binding|photosynthesis, li…	path:ath00196	Photosynthesis - antenna proteins
RPL36B	0	0.07927	0.899	0.647	0	1	1.389	AT3G53740	protein_coding	60S ribosomal protein L36 [Source:UniProtKB/TrEMBL;Acc:A0A178VA59]		GO:0003735,GO:0005737,GO:0005840,GO:0006412,GO:0022626,GO:0005774,GO:0016020,GO:0022625,GO:0005829	structural constituent of ribosome|cytoplasm|ribosome|translation|cytosolic ribosome|vacuolar membrane|membrane|cytosolic large ribosomal subunit|cytosol	path:ath03010	Ribosome
AT4G17720	0	0.0788346	0.529	0.278	0	1	1.903	AT4G17720	protein_coding	Putative RRM-containing protein [Source:UniProtKB/TrEMBL;Acc:Q8LA96]		GO:0000166,GO:0003676,GO:0005634,GO:0005829,GO:0009735	nucleotide binding|nucleic acid binding|nucleus|cytosol|response to cytokinin
TSB1	0	0.0785487	0.933	0.766	0	1	1.218	AT5G54810	protein_coding	Tryptophan synthase [Source:UniProtKB/TrEMBL;Acc:Q0WUI8]		GO:0000162,GO:0009507,GO:0030170,GO:0009651,GO:0004834,GO:0009570,GO:0005886,GO:0009684,GO:0006979	tryptophan biosynthetic process|chloroplast|pyridoxal phosphate binding|response to salt stress|tryptophan synthase activity|chloroplast stroma|plasma membrane|indoleacetic acid biosynthetic process|response to oxidative stress	path:ath01230,path:ath00260,path:ath00400	Biosynthesis of amino acids|Glycine, serine and threonine metabolism|Phenylalanine, tyrosine and tryptophan biosynthesis
RPL12A	0	0.0770251	0.775	0.449	0	1	1.726	AT3G27830	protein_coding	RPL12-A [Source:UniProtKB/TrEMBL;Acc:A0A178VJ19]				path:ath03010	Ribosome
SEC61 BETA	0	0.0748169	0.895	0.62	0	1	1.444	AT2G45070	protein_coding	Protein transport protein Sec61 subunit beta [Source:UniProtKB/Swiss-Prot;Acc:P38389]		GO:0005784,GO:0006886,GO:0008565,GO:0015031,GO:0016021	Sec61 translocon complex|intracellular protein transport|protein transporter activity|protein transport|integral component of membrane	path:ath03060,path:ath04141,path:ath04145	Protein export|Protein processing in endoplasmic reticulum|Phagosome
AT5G20050	0	0.0715705	0.759	0.484	0	1	1.568	AT5G20050	protein_coding	Probable receptor-like protein kinase At5g20050 [Source:UniProtKB/Swiss-Prot;Acc:Q94C25]		GO:0005524,GO:0005886,GO:0016021,GO:0016301,GO:0016310	ATP binding|plasma membrane|integral component of membrane|kinase activity|phosphorylation
AT2G37110	0	0.0712525	0.966	0.788	0	1	1.226	AT2G37110	protein_coding	At2g37110 [Source:UniProtKB/TrEMBL;Acc:Q9ZQC8]		GO:0003674,GO:0005737,GO:0008150	molecular_function|cytoplasm|biological_process
AT4G25030	0	0.0706707	0.915	0.684	0	1	1.338	AT4G25030	protein_coding	AT4G25030 protein [Source:UniProtKB/TrEMBL;Acc:Q9SW23]		GO:0003674,GO:0005634,GO:0008150,GO:0016021	molecular_function|nucleus|biological_process|integral component of membrane
CYP73A5	0	0.0702501	0.939	0.794	0	1	1.183	AT2G30490	protein_coding	Cinnamate-4-hydroxylase [Source:UniProtKB/TrEMBL;Acc:B1GV49]				path:ath00360,path:ath00130,path:ath00940,path:ath00945,path:ath00941	Phenylalanine metabolism|Ubiquinone and other terpenoid-quinone biosynthesis|Phenylpropanoid biosynthesis|Stilbenoid, diarylheptanoid and gingerol biosynthesis|Flavonoid biosynthesis
PSAL	0	0.0690741	0.925	0.711	0	1	1.301	AT4G12800	protein_coding	photosystem I subunit l [Source:TAIR;Acc:AT4G12800]		GO:0009507,GO:0009538,GO:0015979,GO:0016021,GO:0019684,GO:0009941,GO:0009535,GO:0005515,GO:0010287,GO:0016020,GO:0009579,GO:0009534	chloroplast|photosystem I reaction center|photosynthesis|integral component of membrane|photosynthesis, light reaction|chloroplast envelope|chloroplast thylakoid membrane|protein binding|plastoglobule|membrane|thylakoid|chloroplast thylakoid	path:ath00195	Photosynthesis
AT5G05370	0	0.066413	0.85	0.575	0	1	1.478	AT5G05370	protein_coding	At5g05370 [Source:UniProtKB/TrEMBL;Acc:Q9FLB7]		GO:0005739,GO:0008121,GO:0022900,GO:0005750	mitochondrion|ubiquinol-cytochrome-c reductase activity|electron transport chain|mitochondrial respiratory chain complex III
RPS12C	0	0.0663911	0.718	0.41	0	1	1.751	AT2G32060	protein_coding	40S ribosomal protein S12 [Source:UniProtKB/TrEMBL;Acc:A0A178VU31]		GO:0005634,GO:0006412,GO:0003735,GO:0022626,GO:0022627	nucleus|translation|structural constituent of ribosome|cytosolic ribosome|cytosolic small ribosomal subunit	path:ath03010	Ribosome
RPS17	0	0.0630896	0.832	0.533	0	1	1.561	AT1G79850	protein_coding	30S ribosomal protein S17, chloroplastic [Source:UniProtKB/Swiss-Prot;Acc:P16180]		GO:0003735,GO:0006412,GO:0009507,GO:0019843,GO:0022627,GO:0009941,GO:0009570,GO:0009534,GO:0032544,GO:0000312	structural constituent of ribosome|translation|chloroplast|rRNA binding|cytosolic small ribosomal subunit|chloroplast envelope|chloroplast stroma|chloroplast thylakoid|plastid translation|plastid small ribosomal subunit	path:ath03010	Ribosome
GSTU11	0	0.0626266	0.487	0.331	0	1	1.471	AT1G69930	protein_coding	Glutathione S-transferase U11 [Source:UniProtKB/Swiss-Prot;Acc:Q9CAS6]		GO:0004364,GO:0005737,GO:0005829,GO:0006749,GO:0009636,GO:0009407	glutathione transferase activity|cytoplasm|cytosol|glutathione metabolic process|response to toxic substance|toxin catabolic process	path:ath00480	Glutathione metabolism
RPS14A	0	0.0618759	0.834	0.54	0	1	1.544	AT2G36160	protein_coding	40S ribosomal protein S14-1 [Source:UniProtKB/Swiss-Prot;Acc:Q9SIH0]		GO:0005737,GO:0003735,GO:0006412,GO:0022627,GO:0009507,GO:0022626,GO:0005774,GO:0005886,GO:0016020,GO:0005829,GO:0009506,GO:0005515	cytoplasm|structural constituent of ribosome|translation|cytosolic small ribosomal subunit|chloroplast|cytosolic ribosome|vacuolar membrane|plasma membrane|membrane|cytosol|plasmodesma|protein binding	path:ath03010	Ribosome
ZAT11	0	0.0585282	0.601	0.425	0	1	1.414	AT2G37430	protein_coding	ZAT11 [Source:UniProtKB/TrEMBL;Acc:A0A178VNJ8]	AT2G37430.1	GO:0003676,GO:0003700,GO:0005634,GO:0006351,GO:0008270,GO:0043565,GO:0044212,GO:0046872,GO:0006355,GO:0010200,GO:0071289,GO:2000280	nucleic acid binding|transcription factor activity, sequence-specific DNA binding|nucleus|transcription, DNA-templated|zinc ion binding|sequence-specific DNA binding|transcription regulatory region DNA binding|metal ion binding|regulation of transcription, DNA-templated|response to chitin|cellular response to nickel ion|regulation of root development
AT3G45730	0	0.0584169	0.307	0.156	0	1	1.968	AT3G45730	protein_coding	Uncharacterized protein At3g45730 [Source:UniProtKB/TrEMBL;Acc:Q9M170]		GO:0003674,GO:0005739,GO:0008150	molecular_function|mitochondrion|biological_process
MUB3	0	0.0577531	0.719	0.44	0	1	1.634	AT4G24990	protein_coding	Membrane-anchored ubiquitin-fold protein [Source:UniProtKB/TrEMBL;Acc:A0A178V221]
RPS27D	0	0.0576577	0.918	0.702	0	1	1.308	AT5G47930	protein_coding	40S ribosomal protein S27-3 [Source:UniProtKB/Swiss-Prot;Acc:Q8L953]		GO:0003735,GO:0005737,GO:0005840,GO:0006412,GO:0042254,GO:0046872,GO:0022626,GO:0005886,GO:0022627	structural constituent of ribosome|cytoplasm|ribosome|translation|ribosome biogenesis|metal ion binding|cytosolic ribosome|plasma membrane|cytosolic small ribosomal subunit	path:ath03010	Ribosome
RPS19A	0	0.0572302	0.893	0.622	0	1	1.436	AT3G02080	protein_coding	40S ribosomal protein S19-1 [Source:UniProtKB/Swiss-Prot;Acc:Q9SGA6]		GO:0003735,GO:0005634,GO:0005840,GO:0006412,GO:0022626,GO:0005618,GO:0022627,GO:0005829,GO:0009506	structural constituent of ribosome|nucleus|ribosome|translation|cytosolic ribosome|cell wall|cytosolic small ribosomal subunit|cytosol|plasmodesma	path:ath03010	Ribosome
PSB27-1	0	0.0538741	0.752	0.447	0	1	1.682	AT1G03600	protein_coding	Photosystem II repair protein PSB27-H1, chloroplastic [Source:UniProtKB/Swiss-Prot;Acc:Q9LR64]				path:ath00195	Photosynthesis
ATEXO70H7	0	0.0523546	0.775	0.461	0	1	1.681	AT5G59730	protein_coding	Exocyst subunit Exo70 family protein [Source:UniProtKB/TrEMBL;Acc:Q9FN91]
RPP0B	0	0.0521663	0.882	0.615	0	1	1.434	AT3G09200	protein_coding	60S acidic ribosomal protein P0-2 [Source:UniProtKB/Swiss-Prot;Acc:Q42112]		GO:0003735,GO:0005737,GO:0005840,GO:0006412,GO:0006414,GO:0042254,GO:0005634,GO:0009409,GO:0009507,GO:0005730,GO:0022626,GO:0005886,GO:0009651,GO:0005829,GO:0010043,GO:0046686,GO:0005507,GO:0009506,GO:0048046,GO:0005794,GO:0009735	structural constituent of ribosome|cytoplasm|ribosome|translation|translational elongation|ribosome biogenesis|nucleus|response to cold|chloroplast|nucleolus|cytosolic ribosome|plasma membrane|response to salt stress|cytosol|response to zinc ion|response to cadmium ion|copper ion binding|plasmodesma|apoplast|Golgi apparatus|response to cytokinin	path:ath03010	Ribosome
AT4G12600	0	0.0519044	0.561	0.31	0	1	1.81	AT4G12600	protein_coding	Ribosomal protein L7Ae/L30e/S12e/Gadd45 family protein [Source:UniProtKB/TrEMBL;Acc:F4JRD3]		GO:0003723,GO:0005634,GO:0005730,GO:0005840,GO:0042254,GO:0005829	RNA binding|nucleus|nucleolus|ribosome|ribosome biogenesis|cytosol	path:ath03040,path:ath03008	Spliceosome|Ribosome biogenesis in eukaryotes
GAD2	0	0.0477082	0.674	0.368	0	1	1.832	AT1G65960	protein_coding	Glutamate decarboxylase 2 [Source:UniProtKB/Swiss-Prot;Acc:Q42472]		GO:0004351,GO:0005516,GO:0006536,GO:0030170,GO:0006807	glutamate decarboxylase activity|calmodulin binding|glutamate metabolic process|pyridoxal phosphate binding|nitrogen compound metabolic process	path:ath00650,path:ath00250,path:ath00410,path:ath00430	Butanoate metabolism|Alanine, aspartate and glutamate metabolism|beta-Alanine metabolism|Taurine and hypotaurine metabolism
P4H5	0	0.0474226	0.661	0.376	0	1	1.758	AT2G17720	protein_coding	Prolyl 4-hydroxylase 5 [Source:UniProtKB/Swiss-Prot;Acc:Q24JN5]		GO:0000139,GO:0004656,GO:0005506,GO:0005789,GO:0016021,GO:0016706,GO:0018401,GO:0031418,GO:0055114,GO:0080147,GO:0005783	Golgi membrane|procollagen-proline 4-dioxygenase activity|iron ion binding|endoplasmic reticulum membrane|integral component of membrane|oxidoreductase activity, acting on paired donors, with incorporation or reduction of molecular oxygen, 2-oxoglutarate as one donor, and incorporation of one atom each of oxygen into both donors|peptidyl-proline hydroxylation to 4-hydroxy-L-proline|L-ascorbic aci…	path:ath00330	Arginine and proline metabolism
RPS10B	0	0.0472487	0.869	0.594	0	1	1.463	AT5G41520	protein_coding	40S ribosomal protein S10-2 [Source:UniProtKB/Swiss-Prot;Acc:Q9FFS8]		GO:0000028,GO:0003735,GO:0005840,GO:0006412,GO:0022627,GO:0022626,GO:0005618,GO:0009507,GO:0005829,GO:0010252,GO:0090506,GO:2000032	ribosomal small subunit assembly|structural constituent of ribosome|ribosome|translation|cytosolic small ribosomal subunit|cytosolic ribosome|cell wall|chloroplast|cytosol|auxin homeostasis|axillary shoot meristem initiation|regulation of secondary shoot formation	path:ath03010	Ribosome
PSBP1	0	0.0467678	0.898	0.696	0	1	1.29	AT1G06680	protein_coding	Oxygen-evolving enhancer protein 2-1, chloroplastic [Source:UniProtKB/Swiss-Prot;Acc:Q42029]				path:ath00195	Photosynthesis
RBCX2	0	0.0466314	0.818	0.501	0	1	1.633	AT5G19855	protein_coding	RbcX2 [Source:UniProtKB/TrEMBL;Acc:A0A178UCQ2]
RPL13AB	0	0.044813	0.883	0.622	0	1	1.42	AT3G24830	protein_coding	60S ribosomal protein L13a-2 [Source:UniProtKB/Swiss-Prot;Acc:Q9LRX8]		GO:0003735,GO:0005737,GO:0006412,GO:0015934,GO:0022626,GO:0016020,GO:0022625,GO:0005829,GO:0009506	structural constituent of ribosome|cytoplasm|translation|large ribosomal subunit|cytosolic ribosome|membrane|cytosolic large ribosomal subunit|cytosol|plasmodesma	path:ath03010	Ribosome
FBA5	0	0.0447954	0.378	0.175	0	1	2.16	AT4G26530	protein_coding	Fructose-bisphosphate aldolase [Source:UniProtKB/TrEMBL;Acc:A0A178V385]				path:ath01200,path:ath01230,path:ath00010,path:ath00030,path:ath00051,path:ath00710	Carbon metabolism|Biosynthesis of amino acids|Glycolysis / Gluconeogenesis|Pentose phosphate pathway|Fructose and mannose metabolism|Carbon fixation in photosynthetic organisms
RPS17B	0	0.0429838	0.876	0.588	0	1	1.49	AT2G05220	protein_coding	40S ribosomal protein S17-2 [Source:UniProtKB/Swiss-Prot;Acc:Q9SJ36]		GO:0000028,GO:0003735,GO:0005737,GO:0005840,GO:0006412,GO:0006414,GO:0022627,GO:0005829,GO:0005794	ribosomal small subunit assembly|structural constituent of ribosome|cytoplasm|ribosome|translation|translational elongation|cytosolic small ribosomal subunit|cytosol|Golgi apparatus	path:ath03010	Ribosome
RPS13B	0	0.0429545	0.894	0.619	0	1	1.444	AT4G00100	protein_coding	40S ribosomal protein S13-2 [Source:UniProtKB/Swiss-Prot;Acc:P59224]				path:ath03010	Ribosome
AT1G53625	0	0.0420344	0.526	0.32	0	1	1.644	AT1G53625	protein_coding	At1g53625 [Source:UniProtKB/TrEMBL;Acc:Q9LPH9]		GO:0003674,GO:0005575,GO:0008150	molecular_function|cellular_component|biological_process
RABD2B	0	0.038207	0.932	0.694	0	1	1.343	AT5G47200	protein_coding	Ras-related protein RABD2b [Source:UniProtKB/Swiss-Prot;Acc:Q9FPJ4]
NIA2	0	0.0377585	0.969	0.85	0	1	1.14	AT1G37130	protein_coding	Nitrate reductase [NADH] 2 [Source:UniProtKB/Swiss-Prot;Acc:P11035]		GO:0005739,GO:0009635,GO:0020037,GO:0030151,GO:0043546,GO:0050464,GO:0055114,GO:0006809,GO:0005773,GO:0009416,GO:0005886,GO:0009610,GO:0008940,GO:0005829,GO:0009703,GO:0042128	mitochondrion|response to herbicide|heme binding|molybdenum ion binding|molybdopterin cofactor binding|nitrate reductase (NADPH) activity|oxidation-reduction process|nitric oxide biosynthetic process|vacuole|response to light stimulus|plasma membrane|response to symbiotic fungus|nitrate reductase activity|cytosol|nitrate reductase (NADH) activity|nitrate assimilation	path:ath00910	Nitrogen metabolism
PAP8	0	0.0375371	0.634	0.35	0	1	1.811	AT5G19940	protein_coding	Probable plastid-lipid-associated protein 8, chloroplastic [Source:UniProtKB/Swiss-Prot;Acc:Q941D3]		GO:0008150,GO:0009507,GO:0009941,GO:0009534	biological_process|chloroplast|chloroplast envelope|chloroplast thylakoid
AT4G17486	0	0.0363014	0.486	0.265	0	1	1.834	AT4G17486	protein_coding	DeSI-like protein At4g17486 [Source:UniProtKB/Swiss-Prot;Acc:Q93VG8]		GO:0006508,GO:0008233,GO:0009507	proteolysis|peptidase activity|chloroplast
PSAO	0	0.036229	0.917	0.728	0	1	1.26	AT1G08380	protein_coding	PSAO [Source:UniProtKB/TrEMBL;Acc:A0A178W5Y5]		GO:0005739,GO:0009535,GO:0016021,GO:0009522,GO:0009579,GO:0009768,GO:0005515,GO:0009767,GO:0009507	mitochondrion|chloroplast thylakoid membrane|integral component of membrane|photosystem I|thylakoid|photosynthesis, light harvesting in photosystem I|protein binding|photosynthetic electron transport chain|chloroplast	path:ath00195	Photosynthesis
AT1G61780	0	0.0354791	0.755	0.461	0	1	1.638	AT1G61780	protein_coding	Postsynaptic protein CRIPT, putative [Source:UniProtKB/TrEMBL;Acc:Q9SYB4]		GO:0003674,GO:0005737,GO:0008150	molecular_function|cytoplasm|biological_process
RPS5B	0	0.0322709	0.931	0.7	0	1	1.33	AT3G11940	protein_coding	40S ribosomal protein S5-2 [Source:UniProtKB/Swiss-Prot;Acc:P51427]		GO:0000028,GO:0003729,GO:0003735,GO:0005840,GO:0006412,GO:0009507,GO:0019843,GO:0022627,GO:0022626,GO:0005618,GO:0005774,GO:0005886,GO:0016020,GO:0005829,GO:0009506,GO:0009735	ribosomal small subunit assembly|mRNA binding|structural constituent of ribosome|ribosome|translation|chloroplast|rRNA binding|cytosolic small ribosomal subunit|cytosolic ribosome|cell wall|vacuolar membrane|plasma membrane|membrane|cytosol|plasmodesma|response to cytokinin	path:ath03010	Ribosome
RPS23B	0	0.0315688	0.942	0.748	0	1	1.259	AT5G02960	protein_coding	40S ribosomal protein S23-2 [Source:UniProtKB/Swiss-Prot;Acc:P49201]		GO:0003735,GO:0005737,GO:0005840,GO:0006412,GO:0022626,GO:0022627,GO:0005794	structural constituent of ribosome|cytoplasm|ribosome|translation|cytosolic ribosome|cytosolic small ribosomal subunit|Golgi apparatus	path:ath03010	Ribosome
AAC2	0	0.0294262	0.655	0.396	0	1	1.654	AT5G13490	protein_coding	ADP,ATP carrier protein 2, mitochondrial [Source:UniProtKB/Swiss-Prot;Acc:P40941]		GO:0003735,GO:0005471,GO:0005739,GO:0005743,GO:0006412,GO:0006810,GO:0016021,GO:0055085,GO:0005740,GO:0015865,GO:0009941,GO:0009507,GO:0005774,GO:0016020,GO:0005515,GO:0005507	structural constituent of ribosome|ATP:ADP antiporter activity|mitochondrion|mitochondrial inner membrane|translation|transport|integral component of membrane|transmembrane transport|mitochondrial envelope|purine nucleotide transport|chloroplast envelope|chloroplast|vacuolar membrane|membrane|protein binding|copper ion binding
PSBW	0	0.0279717	0.97	0.865	0	1	1.121	AT2G30570	protein_coding	PSBW [Source:UniProtKB/TrEMBL;Acc:A0A178VQ32]		GO:0003674,GO:0009507,GO:0009523,GO:0015979,GO:0016021,GO:0009535,GO:0042549	molecular_function|chloroplast|photosystem II|photosynthesis|integral component of membrane|chloroplast thylakoid membrane|photosystem II stabilization	path:ath00195	Photosynthesis
AT1G21500	0	0.0275368	0.436	0.218	0	1	2	AT1G21500	protein_coding	F24J8.11 protein [Source:UniProtKB/TrEMBL;Acc:Q9LPK9]		GO:0009507,GO:0005943,GO:0009534	chloroplast|phosphatidylinositol 3-kinase complex, class IA|chloroplast thylakoid
RPL15B	0	0.0261455	0.871	0.597	0	1	1.459	AT4G17390	protein_coding	60S ribosomal protein L15-2 [Source:UniProtKB/Swiss-Prot;Acc:Q8VYF1]		GO:0003735,GO:0005737,GO:0005840,GO:0006412,GO:0005730,GO:0016020,GO:0022625,GO:0005829,GO:0005794	structural constituent of ribosome|cytoplasm|ribosome|translation|nucleolus|membrane|cytosolic large ribosomal subunit|cytosol|Golgi apparatus	path:ath03010	Ribosome
RPL21E	0	0.0248238	0.778	0.482	0	1	1.614	AT1G57660	protein_coding	60S ribosomal protein L21-2 [Source:UniProtKB/Swiss-Prot;Acc:Q9FDZ9]		GO:0003735,GO:0005737,GO:0005840,GO:0006412	structural constituent of ribosome|cytoplasm|ribosome|translation	path:ath03010	Ribosome
AT1G32460	0	0.0246152	0.929	0.709	0	1	1.31	AT1G32460	protein_coding	F5D14.24 protein [Source:UniProtKB/TrEMBL;Acc:Q9LQL1]		GO:0003674,GO:0005634,GO:0008150	molecular_function|nucleus|biological_process
BZIP25	0	0.0245852	0.748	0.465	0	1	1.609	AT3G54620	protein_coding	Basic leucine zipper 25 [Source:UniProtKB/Swiss-Prot;Acc:Q9M1G6]		GO:0005634,GO:0006351,GO:0043565,GO:0045735,GO:0003700,GO:0005515,GO:0045893,GO:0046982,GO:2000693	nucleus|transcription, DNA-templated|sequence-specific DNA binding|nutrient reservoir activity|transcription factor activity, sequence-specific DNA binding|protein binding|positive regulation of transcription, DNA-templated|protein heterodimerization activity|positive regulation of seed maturation
ISU1	0	0.0225819	0.904	0.669	0	1	1.351	AT4G22220	protein_coding	Iron-sulfur cluster assembly protein [Source:UniProtKB/TrEMBL;Acc:A0A178UZH3]		GO:0005739,GO:0005759,GO:0006879,GO:0008198,GO:0016226,GO:0036455,GO:0044571,GO:0051537,GO:0051539,GO:0097428,GO:0005198,GO:0009507	mitochondrion|mitochondrial matrix|cellular iron ion homeostasis|ferrous iron binding|iron-sulfur cluster assembly|iron-sulfur transferase activity|[2Fe-2S] cluster assembly|2 iron, 2 sulfur cluster binding|4 iron, 4 sulfur cluster binding|protein maturation by iron-sulfur cluster transfer|structural molecule activity|chloroplast
LSU2	0	0.022387	0.726	0.531	0	1	1.367	AT5G24660	protein_coding	Protein RESPONSE TO LOW SULFUR 2 [Source:UniProtKB/Swiss-Prot;Acc:Q9FIR9]		GO:0003674,GO:0005634,GO:0031347,GO:0009658,GO:0045893	molecular_function|nucleus|regulation of defense response|chloroplast organization|positive regulation of transcription, DNA-templated
PSAH2	0	0.0220754	0.591	0.354	0	1	1.669	AT1G52230	protein_coding	Photosystem I reaction center subunit VI-2, chloroplastic [Source:UniProtKB/Swiss-Prot;Acc:Q9SUI6]		GO:0003674,GO:0009507,GO:0009538,GO:0015979,GO:0016021,GO:0009535,GO:0010287,GO:0016020,GO:0009579,GO:0009534,GO:0009735	molecular_function|chloroplast|photosystem I reaction center|photosynthesis|integral component of membrane|chloroplast thylakoid membrane|plastoglobule|membrane|thylakoid|chloroplast thylakoid|response to cytokinin	path:ath00195	Photosynthesis
AT2G27720	0	0.0199409	0.92	0.701	0	1	1.312	AT2G27720	protein_coding	60S acidic ribosomal protein family [Source:UniProtKB/TrEMBL;Acc:F4IGR4]		GO:0003735,GO:0005737,GO:0005840,GO:0006414,GO:0005634,GO:0009409,GO:0022626,GO:0016020,GO:0005829,GO:0005794	structural constituent of ribosome|cytoplasm|ribosome|translational elongation|nucleus|response to cold|cytosolic ribosome|membrane|cytosol|Golgi apparatus	path:ath03010	Ribosome
RPL31B	0	0.0182216	0.759	0.458	0	1	1.657	AT4G26230	protein_coding	Putative ribosomal protein [Source:UniProtKB/TrEMBL;Acc:Q0WRN2]		GO:0003735,GO:0005737,GO:0005840,GO:0006412,GO:0042254,GO:0022625	structural constituent of ribosome|cytoplasm|ribosome|translation|ribosome biogenesis|cytosolic large ribosomal subunit	path:ath03010	Ribosome
AT2G39400	0	0.0168342	0.645	0.419	0	1	1.539	AT2G39400	protein_coding	Alpha/beta-Hydrolases superfamily protein [Source:UniProtKB/TrEMBL;Acc:O80627]
AT1G57630	0	0.0137603	0.455	0.276	0	1	1.649	AT1G57630	protein_coding	Disease resistance protein RPP1-WsB, putative [Source:UniProtKB/TrEMBL;Acc:Q9FVT9]		GO:0006952,GO:0007165,GO:0009507,GO:0071456	defense response|signal transduction|chloroplast|cellular response to hypoxia
STR9	0	0.0134265	0.321	0.155	0	1	2.071	AT2G42220	protein_coding	Rhodanese-like domain-containing protein 9, chloroplastic [Source:UniProtKB/Swiss-Prot;Acc:O48529]		GO:0003674,GO:0008150,GO:0009507,GO:0016021,GO:0009535,GO:0009534	molecular_function|biological_process|chloroplast|integral component of membrane|chloroplast thylakoid membrane|chloroplast thylakoid
RPS21B	0	0.0126564	0.866	0.594	0	1	1.458	AT3G53890	protein_coding	40S ribosomal protein S21-1 [Source:UniProtKB/Swiss-Prot;Acc:Q9M337]		GO:0000447,GO:0000461,GO:0003735,GO:0005737,GO:0005840,GO:0006412,GO:0006414,GO:0042254,GO:0042274,GO:0022626,GO:0022627	endonucleolytic cleavage in ITS1 to separate SSU-rRNA from 5.8S rRNA and LSU-rRNA from tricistronic rRNA transcript (SSU-rRNA, 5.8S rRNA, LSU-rRNA)|endonucleolytic cleavage to generate mature 3'-end of SSU-rRNA from (SSU-rRNA, 5.8S rRNA, LSU-rRNA)|structural constituent of ribosome|cytoplasm|ribosome|translation|translational elongation|ribosome biogenesis|ribosomal small subunit biogenesis|cytos…	path:ath03010	Ribosome
AT4G21105	0	0.0121969	0.949	0.774	0	1	1.226	AT4G21105	protein_coding	At4g21108/At4g21108 [Source:UniProtKB/TrEMBL;Acc:Q944S8]		GO:0005739,GO:0016021,GO:0005774	mitochondrion|integral component of membrane|vacuolar membrane
AT4G24920	0	0.00923227	0.929	0.746	0	1	1.245	AT4G24920	protein_coding	secE/sec61-gamma protein transport protein [Source:TAIR;Acc:AT4G24920]		GO:0005622,GO:0005623,GO:0006605,GO:0006886	intracellular|cell|protein targeting|intracellular protein transport	path:ath03060,path:ath04141,path:ath04145	Protein export|Protein processing in endoplasmic reticulum|Phagosome
AT2G20320	0	0.00843646	0.392	0.216	0	1	1.815	AT2G20320	protein_coding	DENN (AEX-3) domain-containing protein [Source:UniProtKB/TrEMBL;Acc:F4IUH2]		GO:0003674,GO:0005634,GO:0008150	molecular_function|nucleus|biological_process
RPL11C	0	0.00825533	0.688	0.392	0	1	1.755	AT5G45775	protein_coding	60S ribosomal protein L11-2 [Source:UniProtKB/Swiss-Prot;Acc:P42794]		GO:0003735,GO:0005737,GO:0006412,GO:0019843,GO:0022625,GO:0005773,GO:0005829,GO:0005794	structural constituent of ribosome|cytoplasm|translation|rRNA binding|cytosolic large ribosomal subunit|vacuole|cytosol|Golgi apparatus	path:ath03010	Ribosome
UBC3	0	0.00762861	0.709	0.461	0	1	1.538	AT5G62540	protein_coding	UBC3 [Source:UniProtKB/TrEMBL;Acc:A0A178ULQ4]		GO:0000209,GO:0004842,GO:0005524,GO:0005634,GO:0005737,GO:0006281,GO:0016574,GO:0031625,GO:0043161,GO:0061630,GO:0006511	protein polyubiquitination|ubiquitin-protein transferase activity|ATP binding|nucleus|cytoplasm|DNA repair|histone ubiquitination|ubiquitin protein ligase binding|proteasome-mediated ubiquitin-dependent protein catabolic process|ubiquitin protein ligase activity|ubiquitin-dependent protein catabolic process	path:ath04120	Ubiquitin mediated proteolysis
UBC10	0	0.00655573	0.986	0.914	0	1	1.079	AT5G53300	protein_coding	Ubiquitin-conjugating enzyme E2 10 [Source:UniProtKB/Swiss-Prot;Acc:P35133]		GO:0004842,GO:0005524,GO:0005737,GO:0016567,GO:0006511,GO:0031625	ubiquitin-protein transferase activity|ATP binding|cytoplasm|protein ubiquitination|ubiquitin-dependent protein catabolic process|ubiquitin protein ligase binding
RPS2C	0	0.00510839	0.85	0.565	0	1	1.504	AT2G41840	protein_coding	40S ribosomal protein S2-3 [Source:UniProtKB/Swiss-Prot;Acc:P49688]		GO:0003723,GO:0003735,GO:0006412,GO:0022627,GO:0005730,GO:0022626,GO:0016020,GO:0005829,GO:0009506,GO:0005794	RNA binding|structural constituent of ribosome|translation|cytosolic small ribosomal subunit|nucleolus|cytosolic ribosome|membrane|cytosol|plasmodesma|Golgi apparatus	path:ath03010	Ribosome
AT5G25440	0	0.00490963	0.323	0.177	0	1	1.825	AT5G25440	protein_coding	Protein kinase superfamily protein [Source:TAIR;Acc:AT5G25440]		GO:0004672,GO:0005524,GO:0005634,GO:0006468,GO:0016301,GO:0005737,GO:0009506	protein kinase activity|ATP binding|nucleus|protein phosphorylation|kinase activity|cytoplasm|plasmodesma
ERF8	0	0.00380306	0.331	0.197	0	1	1.68	AT1G53170	protein_coding	Ethylene-responsive transcription factor 8 [Source:UniProtKB/Swiss-Prot;Acc:Q9MAI5]	AT1G53170.1	GO:0003677,GO:0005634,GO:0006351,GO:0006355,GO:0003700,GO:0005622,GO:0009873	DNA binding|nucleus|transcription, DNA-templated|regulation of transcription, DNA-templated|transcription factor activity, sequence-specific DNA binding|intracellular|ethylene-activated signaling pathway
A1.3	0	0.00303048	0.961	0.818	0	1	1.175	AT5G60390	protein_coding	Elongation factor 1-alpha 4 [Source:UniProtKB/Swiss-Prot;Acc:Q8GTY0]				path:ath03013	RNA transport
CLPD	0	0.00205872	0.918	0.71	0	1	1.293	AT5G51070	protein_coding	Chaperone protein ClpD, chloroplastic [Source:UniProtKB/Swiss-Prot;Acc:P42762]
ZAT8	9.33784070639956e-322	0.133217	0.423	0.267	3.06589323913217e-317	1	1.584	AT3G46080	protein_coding	Zinc finger protein ZAT8 [Source:UniProtKB/Swiss-Prot;Acc:Q9LX85]	AT3G46080.1	GO:0003676,GO:0005634,GO:0006351,GO:0008270,GO:0046872,GO:0003700,GO:0006355,GO:0010200	nucleic acid binding|nucleus|transcription, DNA-templated|zinc ion binding|metal ion binding|transcription factor activity, sequence-specific DNA binding|regulation of transcription, DNA-templated|response to chitin
RAP2-6	1.53160350210786e-321	0.0683332	0.435	0.289	5.02871377847075e-317	1	1.505	AT1G43160	protein_coding	Ethylene-responsive transcription factor RAP2-6 [Source:UniProtKB/Swiss-Prot;Acc:Q7G1L2]	AT1G43160.1
AGP16	1.42E-305	0.0861787	0.965	0.857	4.66E-301	1	1.126	AT2G46330	protein_coding	ATAGP16 [Source:UniProtKB/TrEMBL;Acc:A0A178VYP5]		GO:0005886,GO:0031225	plasma membrane|anchored component of membrane
BCB	6.78E-270	0.0145901	0.979	0.939	2.23E-265	1	1.043	AT5G20230	protein_coding	SAG14 [Source:UniProtKB/TrEMBL;Acc:A0A178UM84]		GO:0005507,GO:0005886,GO:0009055,GO:0009611,GO:0046872,GO:0055114,GO:0006979,GO:0015690,GO:0031225,GO:0046658,GO:0005773,GO:0050832,GO:0005515,GO:0070417,GO:1901141,GO:0009646	copper ion binding|plasma membrane|electron carrier activity|response to wounding|metal ion binding|oxidation-reduction process|response to oxidative stress|aluminum cation transport|anchored component of membrane|anchored component of plasma membrane|vacuole|defense response to fungus|protein binding|cellular response to cold|regulation of lignin biosynthetic process|response to absence of light
AT3G05730	3.37E-268	0.365972	0.381	0.412	1.11E-263	1	0.925	AT3G05730	protein_coding	Defensin-like protein 205 [Source:UniProtKB/Swiss-Prot;Acc:Q9M9M3]		GO:0005576,GO:0031640,GO:0050832	extracellular region|killing of cells of other organism|defense response to fungus
AT5G64400	1.05E-230	0.0855866	0.996	0.96	3.46E-226	1	1.038	AT5G64400	protein_coding	CONTAINS InterPro DOMAIN/s: CHCH (InterPro:IPR010625); BEST Arabidopsis thaliana protein match is: Cox19-like CHCH family protein (TAIR:AT5G09570.1); Ha. [Source:TAIR;Acc:AT5G64400]		GO:0003674,GO:0005739,GO:0008150	molecular_function|mitochondrion|biological_process
AT2G43590	5.07E-226	0.161459	0.326	0.255	1.67E-221	1	1.278	AT2G43590	protein_coding	Endochitinase At2g43590 [Source:UniProtKB/Swiss-Prot;Acc:O24658]		GO:0000272,GO:0004568,GO:0005576,GO:0006032,GO:0006952,GO:0008061,GO:0016998	polysaccharide catabolic process|chitinase activity|extracellular region|chitin catabolic process|defense response|chitin binding|cell wall macromolecule catabolic process	path:ath00520	Amino sugar and nucleotide sugar metabolism
GGP1	3.42E-221	0.172562	0.987	0.934	1.12E-216	1	1.057	AT4G30530	protein_coding	GGP1 [Source:UniProtKB/TrEMBL;Acc:A0A178V143]
PDF1.3	1.25E-206	0.344158	0.339	0.323	4.09E-202	1	1.05	AT2G26010	protein_coding	PDF1.3 [Source:UniProtKB/TrEMBL;Acc:A0A178VSS6]		GO:0003674,GO:0005576,GO:0005618,GO:0006952,GO:0031640,GO:0050832	molecular_function|extracellular region|cell wall|defense response|killing of cells of other organism|defense response to fungus
TRX5	7.56E-141	0.0291543	0.98	0.924	2.48E-136	1	1.061	AT1G45145	protein_coding	Thioredoxin H5 [Source:UniProtKB/Swiss-Prot;Acc:Q39241]		GO:0000103,GO:0005737,GO:0006457,GO:0006662,GO:0015035,GO:0034599,GO:0045454,GO:0055114,GO:0006979,GO:0046686,GO:0010188,GO:0050832,GO:0005886,GO:0009506,GO:0048046,GO:0005829,GO:0016671	sulfate assimilation|cytoplasm|protein folding|glycerol ether metabolic process|protein disulfide oxidoreductase activity|cellular response to oxidative stress|cell redox homeostasis|oxidation-reduction process|response to oxidative stress|response to cadmium ion|response to microbial phytotoxin|defense response to fungus|plasma membrane|plasmodesma|apoplast|cytosol|oxidoreductase activity, actin…
GSTF6	3.09E-138	0.171588	0.995	0.968	1.02E-133	1	1.028	AT1G02930	protein_coding	Glutathione S-transferase F6 [Source:UniProtKB/Swiss-Prot;Acc:P42760]		GO:0004364,GO:0005737,GO:0006749,GO:0009636,GO:0009407,GO:0005739,GO:0006979,GO:0043295,GO:0005773,GO:0005618,GO:0046686,GO:0005507,GO:0042742,GO:0009651,GO:0050897,GO:0005829,GO:0009506,GO:2001147,GO:2001227,GO:0009414	glutathione transferase activity|cytoplasm|glutathione metabolic process|response to toxic substance|toxin catabolic process|mitochondrion|response to oxidative stress|glutathione binding|vacuole|cell wall|response to cadmium ion|copper ion binding|defense response to bacterium|response to salt stress|cobalt ion binding|cytosol|plasmodesma|camalexin binding|quercitrin binding|response to water de…	path:ath00480	Glutathione metabolism
LHCB1.3	2.29E-125	0.0495829	0.977	0.923	7.53E-121	1	1.059	AT1G29930	protein_coding	Chlorophyll a-b binding protein 1, chloroplastic [Source:UniProtKB/Swiss-Prot;Acc:P04778]				path:ath00196	Photosynthesis - antenna proteins
There are 378 shared genes, accounting for 36% of the 1040 genes in the comparative gene list (Tang et al., 2023)
GO enrichment of overlap genes of cluster 1 and the epidermal cells in Tang et al., 2023
Description	GO	LogP	Enrichment	Z-score
Ribosome - Arabidopsis thaliana (thale cress)	ath03010	-75.1222	13.315716831037166	32.467140348238914
Photosynthesis - Arabidopsis thaliana (thale cress)	ath00195	-25.4133	18.136422136422137	20.755665367664605
photosynthesis	GO:0015979	-21.6561	10.600995732574681	16.372900823188182
photosynthesis, light reaction	GO:0019684	-16.6774	11.362092862092863	14.597038694292007
generation of precursor metabolites and energy	GO:0006091	-16.2973	6.975546975546976	12.59043416462497
Carbon fixation by Calvin cycle - Arabidopsis thaliana (thale cress)	ath00710	-12.7339	12.104047709681513	12.912445238719249
cellular response to hypoxia	GO:0071456	-10.6047	5.348884153863406	9.361952677669723
cellular response to decreased oxygen levels	GO:0036294	-10.5288	5.304860415971527	9.306082674372748
cellular response to oxygen levels	GO:0071453	-10.4911	5.283119184758529	9.278378315039534
response to hypoxia	GO:0001666	-10.3001	4.954954954954955	9.035990709351047
Carbon metabolism - Arabidopsis thaliana (thale cress)	ath01200	-10.1628	4.882882882882883	8.937571771234195
response to decreased oxygen levels	GO:0036293	-10.1628	4.882882882882883	8.937571771234195
response to oxygen levels	GO:0070482	-10.0951	4.847627410804306	8.889072746662494
response to light intensity	GO:0009642	-9.58335	6.184984984984985	9.21586862168321

## Sheet: Cluster 3
The overlap genes of cluster 3 and the epidermal cells in Xia et al., 2022
gene	p_val	avg_logFC	pct.1	pct.2	p_val_adj	cluster	gene_diff	ensemble_id	gene_type	gene_description	TFs_Family	GO_id	GO_term	pathway	pathway_description
CTL1	0	0.122119	0.653	0.307	0	3	2.127	AT1G05850	protein_coding	Chitinase-like protein 1 [Source:UniProtKB/Swiss-Prot;Acc:Q9MA41]
AT1G07135	0	0.953349	0.982	0.648	0	3	1.515	AT1G07135	protein_coding	At1g07135 [Source:UniProtKB/TrEMBL;Acc:Q9LMK6]		GO:0003674,GO:0008150,GO:0031225	molecular_function|biological_process|anchored component of membrane
LHCB6	0	0.27963	0.744	0.418	0	3	1.78	AT1G15820	protein_coding	Chlorophyll a-b binding protein, chloroplastic [Source:UniProtKB/TrEMBL;Acc:Q9LMQ2]		GO:0009507,GO:0009768,GO:0016021,GO:0016168,GO:0018298,GO:0031409,GO:0015979,GO:0009783,GO:0009941,GO:0009535,GO:0010287,GO:0016020,GO:0009579,GO:0010196,GO:0009534	chloroplast|photosynthesis, light harvesting in photosystem I|integral component of membrane|chlorophyll binding|protein-chromophore linkage|pigment binding|photosynthesis|photosystem II antenna complex|chloroplast envelope|chloroplast thylakoid membrane|plastoglobule|membrane|thylakoid|nonphotochemical quenching|chloroplast thylakoid	path:ath00196	Photosynthesis - antenna proteins
AT1G21065	0	0.374724	0.832	0.425	0	3	1.958	AT1G21065	protein_coding	Secondary thiamine-phosphate synthase enzyme [Source:UniProtKB/TrEMBL;Acc:Q9LPU1]		GO:0008150,GO:0016021,GO:0009507	biological_process|integral component of membrane|chloroplast
IGMT4	0	1.09312	0.852	0.468	0	3	1.821	AT1G21130	protein_coding	Indole glucosinolate O-methyltransferase 4 [Source:UniProtKB/Swiss-Prot;Acc:Q9LPU8]
AT1G25275	0	0.346845	0.991	0.961	0	3	1.031	AT1G25275	protein_coding	AT1G25275 protein [Source:UniProtKB/TrEMBL;Acc:B9DG55]		GO:0003674,GO:0005576,GO:0080167	molecular_function|extracellular region|response to karrikin
PRK	0	0.544269	0.821	0.335	0	3	2.451	AT1G32060	protein_coding	Phosphoribulokinase [Source:UniProtKB/TrEMBL;Acc:A0A178WLP9]		GO:0004849,GO:0005524,GO:0005829,GO:0006206,GO:0008974,GO:0009058,GO:0009507,GO:0016310,GO:0019253,GO:0043097,GO:0009941,GO:0009535,GO:0009570,GO:0005515,GO:0009579,GO:0009409,GO:0010319,GO:0042742,GO:0016020,GO:0048046,GO:0009735	uridine kinase activity|ATP binding|cytosol|pyrimidine nucleobase metabolic process|phosphoribulokinase activity|biosynthetic process|chloroplast|phosphorylation|reductive pentose-phosphate cycle|pyrimidine nucleoside salvage|chloroplast envelope|chloroplast thylakoid membrane|chloroplast stroma|protein binding|thylakoid|response to cold|stromule|defense response to bacterium|membrane|apoplast|re…	path:ath01200,path:ath00710	Carbon metabolism|Carbon fixation in photosynthetic organisms
AT1G51805	0	0.10432	0.326	0.116	0	3	2.81	AT1G51805	protein_coding	Leucine-rich repeat protein kinase family protein [Source:UniProtKB/TrEMBL;Acc:F4IB63]		GO:0004674,GO:0005524,GO:0006468,GO:0016021,GO:0016301,GO:0016310	protein serine/threonine kinase activity|ATP binding|protein phosphorylation|integral component of membrane|kinase activity|phosphorylation
AT1G55450	0	1.20688	0.978	0.684	0	3	1.43	AT1G55450	protein_coding	S-adenosyl-L-methionine-dependent methyltransferases superfamily protein [Source:UniProtKB/TrEMBL;Acc:F4I0B5]		GO:0005737,GO:0009651	cytoplasm|response to salt stress
DTX37	0	0.426777	0.71	0.353	0	3	2.011	AT1G61890	protein_coding	Protein DETOXIFICATION 37 [Source:UniProtKB/Swiss-Prot;Acc:O80695]		GO:0005215,GO:0009507,GO:0015297,GO:0016020,GO:0016021,GO:0080167	transporter activity|chloroplast|antiporter activity|membrane|integral component of membrane|response to karrikin
NUDT21	0	0.485706	0.825	0.478	0	3	1.726	AT1G73540	protein_coding	Nudix hydrolase 21, chloroplastic [Source:UniProtKB/Swiss-Prot;Acc:Q8VY81]		GO:0009507,GO:0016787,GO:0046872	chloroplast|hydrolase activity|metal ion binding
PETE1	0	0.12448	0.378	0.137	0	3	2.759	AT1G76100	protein_coding	plastocyanin 1 [Source:TAIR;Acc:AT1G76100]				path:ath00195	Photosynthesis
AT1G78830	0	0.143824	0.708	0.388	0	3	1.825	AT1G78830	protein_coding	EP1-like glycoprotein 2 [Source:UniProtKB/Swiss-Prot;Acc:Q9ZVA2]		GO:0005886,GO:0030246,GO:0005618,GO:0009505,GO:0048046,GO:0005829,GO:0009506,GO:0005794,GO:0009735	plasma membrane|carbohydrate binding|cell wall|plant-type cell wall|apoplast|cytosol|plasmodesma|Golgi apparatus|response to cytokinin
AT1G78850	0	0.0848043	0.708	0.488	0	3	1.451	AT1G78850	protein_coding	EP1-like glycoprotein 3 [Source:UniProtKB/Swiss-Prot;Acc:Q9ZVA4]		GO:0005886,GO:0030246,GO:0005618,GO:0005774,GO:0009505,GO:0048046,GO:0005829,GO:0005794	plasma membrane|carbohydrate binding|cell wall|vacuolar membrane|plant-type cell wall|apoplast|cytosol|Golgi apparatus
AT2G14910	0	0.218258	0.839	0.496	0	3	1.692	AT2G14910	protein_coding	MAR-binding filament-like protein [Source:UniProtKB/TrEMBL;Acc:O82329]		GO:0009507	chloroplast
TET8	0	0.184276	0.962	0.808	0	3	1.191	AT2G23810	protein_coding	TET8 [Source:UniProtKB/TrEMBL;Acc:A0A178VYI5]		GO:0003674,GO:0005576,GO:0007568,GO:0016021,GO:0005886,GO:0016020,GO:0009506,GO:0005794,GO:0050829	molecular_function|extracellular region|aging|integral component of membrane|plasma membrane|membrane|plasmodesma|Golgi apparatus|defense response to Gram-negative bacterium
AT2G25735	0	1.27497	0.903	0.553	0	3	1.633	AT2G25735	protein_coding	Expressed protein [Source:UniProtKB/TrEMBL;Acc:Q8RUI1]		GO:0003674,GO:0005739,GO:0008150,GO:0005886	molecular_function|mitochondrion|biological_process|plasma membrane
XBAT31	0	0.0927916	0.632	0.36	0	3	1.756	AT2G28840	protein_coding	Putative E3 ubiquitin-protein ligase XBAT31 [Source:UniProtKB/Swiss-Prot;Acc:Q94B55]		GO:0005737,GO:0008270,GO:0016021,GO:0016567,GO:0016874	cytoplasm|zinc ion binding|integral component of membrane|protein ubiquitination|ligase activity
CAX1	0	0.49096	0.604	0.171	0	3	3.532	AT2G38170	protein_coding	Vacuolar cation/proton exchanger [Source:UniProtKB/TrEMBL;Acc:B9DFT4]		GO:0005774,GO:0009507,GO:0015368,GO:0015369,GO:0016021,GO:0005773,GO:0006816,GO:0015085,GO:0009651,GO:0009631,GO:0006882,GO:0030026,GO:0016020,GO:0005515,GO:0055062,GO:0009705	vacuolar membrane|chloroplast|calcium:cation antiporter activity|calcium:proton antiporter activity|integral component of membrane|vacuole|calcium ion transport|calcium ion transmembrane transporter activity|response to salt stress|cold acclimation|cellular zinc ion homeostasis|cellular manganese ion homeostasis|membrane|protein binding|phosphate ion homeostasis|plant-type vacuole membrane
CML12	0	0.838052	0.993	0.847	0	3	1.172	AT2G41100	protein_coding	Calmodulin-like protein 12 [Source:UniProtKB/Swiss-Prot;Acc:P25071]				path:ath04626	Plant-pathogen interaction
BGLU26	0	0.64102	0.958	0.678	0	3	1.413	AT2G44490	protein_coding	Beta-glucosidase 26, peroxisomal [Source:UniProtKB/Swiss-Prot;Acc:O64883]				path:ath00500,path:ath00460,path:ath00940	Starch and sucrose metabolism|Cyanoamino acid metabolism|Phenylpropanoid biosynthesis
AT2G45180	0	1.16535	0.946	0.54	0	3	1.752	AT2G45180	protein_coding	At2g45180/T14P1.1 [Source:UniProtKB/TrEMBL;Acc:Q42044]		GO:0005576,GO:0006508,GO:0006869,GO:0008233,GO:0008289,GO:0009535	extracellular region|proteolysis|lipid transport|peptidase activity|lipid binding|chloroplast thylakoid membrane
METK4	0	0.516255	0.947	0.695	0	3	1.363	AT3G17390	protein_coding	S-adenosylmethionine synthase [Source:UniProtKB/TrEMBL;Acc:A0A178VIP8]				path:ath01230,path:ath00270	Biosynthesis of amino acids|Cysteine and methionine metabolism
CIPK1	0	0.0766699	0.441	0.209	0	3	2.11	AT3G17510	protein_coding	CBL-interacting serine/threonine-protein kinase 1 [Source:UniProtKB/Swiss-Prot;Acc:Q8RWC9]		GO:0004674,GO:0005524,GO:0005634,GO:0005737,GO:0005886,GO:0006468,GO:0016301,GO:0035556,GO:0005515,GO:0006970,GO:0009651,GO:0009737	protein serine/threonine kinase activity|ATP binding|nucleus|cytoplasm|plasma membrane|protein phosphorylation|kinase activity|intracellular signal transduction|protein binding|response to osmotic stress|response to salt stress|response to abscisic acid
ACT2	0	0.515695	0.966	0.67	0	3	1.442	AT3G18780	protein_coding	Actin-2 [Source:UniProtKB/Swiss-Prot;Acc:Q96292]		GO:0005200,GO:0005524,GO:0005737,GO:0005856,GO:0009644,GO:0048767,GO:0005634,GO:0010053,GO:0009735,GO:0010114,GO:0010218,GO:0016020,GO:0005515,GO:0048768,GO:0005829	structural constituent of cytoskeleton|ATP binding|cytoplasm|cytoskeleton|response to high light intensity|root hair elongation|nucleus|root epidermal cell differentiation|response to cytokinin|response to red light|response to far red light|membrane|protein binding|root hair cell tip growth|cytosol
AT3G57450	0	0.494663	0.962	0.744	0	3	1.293	AT3G57450	protein_coding	At3g57450 [Source:UniProtKB/TrEMBL;Acc:Q9SCM7]		GO:0003674,GO:0008150	molecular_function|biological_process
CCD1	0	0.21012	0.631	0.266	0	3	2.372	AT3G63520	protein_coding	Carotenoid 9,10(9',10')-cleavage dioxygenase 1 [Source:UniProtKB/Swiss-Prot;Acc:O65572]		GO:0005737,GO:0009414,GO:0046872,GO:0055114,GO:0016118,GO:0045549,GO:0005773,GO:0016121,GO:0016124,GO:0005774,GO:0005886,GO:0009506,GO:0005794	cytoplasm|response to water deprivation|metal ion binding|oxidation-reduction process|carotenoid catabolic process|9-cis-epoxycarotenoid dioxygenase activity|vacuole|carotene catabolic process|xanthophyll catabolic process|vacuolar membrane|plasma membrane|plasmodesma|Golgi apparatus
TROL	0	0.35259	0.786	0.344	0	3	2.285	AT4G01050	protein_coding	thylakoid rhodanese-like [Source:TAIR;Acc:AT4G01050]
RPP5	0	0.0671191	0.347	0.146	0	3	2.377	AT4G16950	protein_coding	Disease resistance protein RPP5 [Source:UniProtKB/Swiss-Prot;Acc:F4JNB7]		GO:0005524,GO:0006952,GO:0007165,GO:0043531,GO:0000166,GO:0005515,GO:0009817	ATP binding|defense response|signal transduction|ADP binding|nucleotide binding|protein binding|defense response to fungus, incompatible interaction
AT4G16980	0	0.353652	0.612	0.205	0	3	2.985	AT4G16980	protein_coding	Arabinogalactan family protein [Source:UniProtKB/TrEMBL;Acc:Q9FT76]		GO:0005886,GO:0008150	plasma membrane|biological_process
AT4G19520	0	0.138408	0.493	0.216	0	3	2.282	AT4G19520	protein_coding	Probable disease resistance protein At4g19520 [Source:UniProtKB/Swiss-Prot;Acc:F4JT82]		GO:0005634,GO:0006952,GO:0007165,GO:0043531,GO:0071456	nucleus|defense response|signal transduction|ADP binding|cellular response to hypoxia
PER42	0	0.189963	0.62	0.245	0	3	2.531	AT4G21960	protein_coding	Peroxidase 42 [Source:UniProtKB/Swiss-Prot;Acc:Q9SB81]				path:ath00940	Phenylpropanoid biosynthesis
ATR2	0	0.28769	0.945	0.764	0	3	1.237	AT4G30210	protein_coding	P450 reductase 2 [Source:TAIR;Acc:AT4G30210]		GO:0005506,GO:0005789,GO:0010181,GO:0016021,GO:0030586,GO:0055114,GO:0003958,GO:0005783,GO:0009507,GO:0009698	iron ion binding|endoplasmic reticulum membrane|FMN binding|integral component of membrane|[methionine synthase] reductase activity|oxidation-reduction process|NADPH-hemoprotein reductase activity|endoplasmic reticulum|chloroplast|phenylpropanoid metabolic process
GLDP1	0	0.340588	0.725	0.277	0	3	2.617	AT4G33010	protein_coding	Glycine cleavage system P protein [Source:UniProtKB/TrEMBL;Acc:A0A178UTF1]		GO:0004375,GO:0005739,GO:0005829,GO:0005960,GO:0006546,GO:0016594,GO:0019464,GO:0055114,GO:0009941,GO:0009507,GO:0048046,GO:0005515,GO:0046686,GO:0009534,GO:0009570	glycine dehydrogenase (decarboxylating) activity|mitochondrion|cytosol|glycine cleavage complex|glycine catabolic process|glycine binding|glycine decarboxylation via glycine cleavage system|oxidation-reduction process|chloroplast envelope|chloroplast|apoplast|protein binding|response to cadmium ion|chloroplast thylakoid|chloroplast stroma	path:ath01200,path:ath00630,path:ath00260	Carbon metabolism|Glyoxylate and dicarboxylate metabolism|Glycine, serine and threonine metabolism
AT4G36500	0	0.710877	0.99	0.878	0	3	1.128	AT4G36500	protein_coding	Uncharacterized protein At4g36500 [Source:UniProtKB/TrEMBL;Acc:O23231]		GO:0003674,GO:0005739,GO:0008150	molecular_function|mitochondrion|biological_process
LHCB4.1	0	0.486579	0.985	0.827	0	3	1.191	AT5G01530	protein_coding	Chlorophyll a-b binding protein CP29.1, chloroplastic [Source:UniProtKB/Swiss-Prot;Acc:Q07473]		GO:0009507,GO:0009522,GO:0009523,GO:0009768,GO:0009941,GO:0015979,GO:0016021,GO:0016168,GO:0018298,GO:0030076,GO:0031409,GO:0046872,GO:0009535,GO:0010287,GO:0016020,GO:0009579,GO:0009637,GO:0010114,GO:0010218,GO:0009534	chloroplast|photosystem I|photosystem II|photosynthesis, light harvesting in photosystem I|chloroplast envelope|photosynthesis|integral component of membrane|chlorophyll binding|protein-chromophore linkage|light-harvesting complex|pigment binding|metal ion binding|chloroplast thylakoid membrane|plastoglobule|membrane|thylakoid|response to blue light|response to red light|response to far red light…	path:ath00196	Photosynthesis - antenna proteins
GLU1	0	0.297998	0.881	0.486	0	3	1.813	AT5G04140	protein_coding	glutamate synthase 1 [Source:TAIR;Acc:AT5G04140]		GO:0005759,GO:0006537,GO:0009507,GO:0019676,GO:0046872,GO:0051538,GO:0055114,GO:0097054,GO:0009941,GO:0009416,GO:0009570,GO:0016020,GO:0048046,GO:0005515,GO:0005739,GO:0009853,GO:0016041,GO:0080114,GO:0009744	mitochondrial matrix|glutamate biosynthetic process|chloroplast|ammonia assimilation cycle|metal ion binding|3 iron, 4 sulfur cluster binding|oxidation-reduction process|L-glutamate biosynthetic process|chloroplast envelope|response to light stimulus|chloroplast stroma|membrane|apoplast|protein binding|mitochondrion|photorespiration|glutamate synthase (ferredoxin) activity|positive regulation of …	path:ath00630,path:ath00910	Glyoxylate and dicarboxylate metabolism|Nitrogen metabolism
CBSX3	0	0.062608	0.841	0.561	0	3	1.499	AT5G10860	protein_coding	CBSX3 [Source:UniProtKB/TrEMBL;Acc:A0A178UNP9]		GO:0005739,GO:0009651,GO:0050897,GO:0045454	mitochondrion|response to salt stress|cobalt ion binding|cell redox homeostasis
RPS16C	0	0.270867	0.964	0.703	0	3	1.371	AT5G18380	protein_coding	40S ribosomal protein S16-3 [Source:UniProtKB/Swiss-Prot;Acc:Q42340]		GO:0003735,GO:0005737,GO:0005840,GO:0006412,GO:0009507,GO:0022627,GO:0009506,GO:0005794	structural constituent of ribosome|cytoplasm|ribosome|translation|chloroplast|cytosolic small ribosomal subunit|plasmodesma|Golgi apparatus	path:ath03010	Ribosome
AT5G38410	0	0.989105	0.999	0.99	0	3	1.009	AT5G38410	protein_coding	Ribulose bisphosphate carboxylase small chain [Source:UniProtKB/TrEMBL;Acc:B3H5S2]				path:ath01200,path:ath00630,path:ath00710	Carbon metabolism|Glyoxylate and dicarboxylate metabolism|Carbon fixation in photosynthetic organisms
AT5G65207	0	0.0399325	0.869	0.634	0	3	1.371	AT5G65207	protein_coding	Uncharacterized protein At5g65207 [Source:UniProtKB/TrEMBL;Acc:Q8RXW8]		GO:0003674,GO:0005575,GO:0008150	molecular_function|cellular_component|biological_process
There are 41 shared genes, accounting for 38% of the 107 genes in the comparative gene list (Xia et al., 2022)
GO enrichment of overlap genes of cluster 3 and the epidermal cells in Xia et al., 2022
Description	GO	LogP	Enrichment	Z-score
cellular response to hypoxia	GO:0071456	-5.1075	12.36929460580913	7.980090610151455
cellular response to decreased oxygen levels	GO:0036294	-5.087	12.267489711934159	7.941832118820592
cellular response to oxygen levels	GO:0071453	-5.07681	12.2172131147541	7.922871054005142
response to hypoxia	GO:0001666	-4.81759	11.000000000000002	7.4493766631633855
response to decreased oxygen levels	GO:0036293	-4.78156	10.840000000000002	7.384924322506342
response to oxygen levels	GO:0070482	-4.76376	10.761732851985562	7.353194749323957
Glyoxylate and dicarboxylate metabolism - Arabidopsis thaliana (thale cress)	ath00630	-3.24139	18.401234567901238	7.049011095423683
phenylpropanoid metabolic process	GO:0009698	-2.85572	13.550000000000002	5.9292486039117085
secondary metabolic process	GO:0019748	-2.28514	8.517142857142858	4.487731847949399
response to temperature stimulus	GO:0009266	-2.69573	4.449253731343284	4.086702556878569
photosynthesis	GO:0015979	-2.45615	9.80592105263158	4.896320545874603
The overlap genes of cluster 1 and the epidermal cells in Tang et al., 2023
gene	p_val	avg_logFC	pct.1	pct.2	p_val_adj	cluster	gene_diff	ensemble_id	gene_type	gene_description	TFs_Family	GO_id	GO_term	pathway	pathway_description
AT1G78040	0	0.0124776	0.931	0.688	0	3	1.353	AT1G78040	protein_coding	Allergen, putative [Source:UniProtKB/TrEMBL;Acc:Q8LD45]		GO:0003674,GO:0005576	molecular_function|extracellular region
AT1G55450	0	1.20688	0.978	0.684	0	3	1.43	AT1G55450	protein_coding	S-adenosyl-L-methionine-dependent methyltransferases superfamily protein [Source:UniProtKB/TrEMBL;Acc:F4I0B5]		GO:0005737,GO:0009651	cytoplasm|response to salt stress
AT3G19010	0	0.572168	0.843	0.538	0	3	1.567	AT3G19010	protein_coding	2-oxoglutarate (2OG) and Fe(II)-dependent oxygenase superfamily protein [Source:UniProtKB/TrEMBL;Acc:Q9LJ65]		GO:0005506,GO:0005737,GO:0009813,GO:0045431,GO:0046872,GO:0055114	iron ion binding|cytoplasm|flavonoid biosynthetic process|flavonol synthase activity|metal ion binding|oxidation-reduction process
CYCLASE1	0	0.242467	0.905	0.701	0	3	1.291	AT4G34180	protein_coding	Cyclase-like protein 1 [Source:UniProtKB/Swiss-Prot;Acc:Q93V74]
ACR7	0	0.211851	0.586	0.264	0	3	2.22	AT4G22780	protein_coding	ACT domain-containing protein ACR7 [Source:UniProtKB/Swiss-Prot;Acc:Q8LJW1]		GO:0008152,GO:0005829,GO:0016597	metabolic process|cytosol|amino acid binding
AT2G31945	0	0.1773	0.834	0.616	0	3	1.354	AT2G31945	protein_coding	At2g31940/F20M17.2 [Source:UniProtKB/TrEMBL;Acc:Q8RU85]		GO:0003674,GO:0008150	molecular_function|biological_process
ENODL2	0	0.158871	0.713	0.36	0	3	1.981	AT4G27520	protein_coding	Early nodulin-like protein 2 [Source:UniProtKB/Swiss-Prot;Acc:Q9T076]		GO:0005507,GO:0005886,GO:0009055,GO:0031225,GO:0046658,GO:0009507,GO:0005773,GO:0048046	copper ion binding|plasma membrane|electron carrier activity|anchored component of membrane|anchored component of plasma membrane|chloroplast|vacuole|apoplast
AT5G48655	0	0.0929213	0.774	0.508	0	3	1.524	AT5G48655	protein_coding	Putative RING zinc finger [Source:UniProtKB/TrEMBL;Acc:Q8GS41]		GO:0005634,GO:0008270,GO:0010200	nucleus|zinc ion binding|response to chitin
AT4G25670	0	0.00640385	0.925	0.74	0	3	1.25	AT4G25670	protein_coding	AT4g25670/L73G19_50 [Source:UniProtKB/TrEMBL;Acc:Q94BX3]
AT1G19020	1.04E-163	0.223014	0.994	0.972	3.42E-159	3	1.023	AT1G19020	protein_coding	CDP-diacylglycerol-glycerol-3-phosphate 3-phosphatidyltransferase [Source:UniProtKB/TrEMBL;Acc:Q8VYY6]		GO:0003674,GO:0005575,GO:0006979	molecular_function|cellular_component|response to oxidative stress
ACT2	0	0.515695	0.966	0.67	0	3	1.442	AT3G18780	protein_coding	Actin-2 [Source:UniProtKB/Swiss-Prot;Acc:Q96292]		GO:0005200,GO:0005524,GO:0005737,GO:0005856,GO:0009644,GO:0048767,GO:0005634,GO:0010053,GO:0009735,GO:0010114,GO:0010218,GO:0016020,GO:0005515,GO:0048768,GO:0005829	structural constituent of cytoskeleton|ATP binding|cytoplasm|cytoskeleton|response to high light intensity|root hair elongation|nucleus|root epidermal cell differentiation|response to cytokinin|response to red light|response to far red light|membrane|protein binding|root hair cell tip growth|cytosol
AT4G16980	0	0.353652	0.612	0.205	0	3	2.985	AT4G16980	protein_coding	Arabinogalactan family protein [Source:UniProtKB/TrEMBL;Acc:Q9FT76]		GO:0005886,GO:0008150	plasma membrane|biological_process
AT1G25275	0	0.346845	0.991	0.961	0	3	1.031	AT1G25275	protein_coding	AT1G25275 protein [Source:UniProtKB/TrEMBL;Acc:B9DG55]		GO:0003674,GO:0005576,GO:0080167	molecular_function|extracellular region|response to karrikin
PER42	0	0.189963	0.62	0.245	0	3	2.531	AT4G21960	protein_coding	Peroxidase 42 [Source:UniProtKB/Swiss-Prot;Acc:Q9SB81]				path:ath00940	Phenylpropanoid biosynthesis
CTL1	0	0.122119	0.653	0.307	0	3	2.127	AT1G05850	protein_coding	Chitinase-like protein 1 [Source:UniProtKB/Swiss-Prot;Acc:Q9MA41]
XTH22	0	0.659264	0.795	0.406	0	3	1.958	AT5G57560	protein_coding	Xyloglucan endotransglucosylase/hydrolase [Source:UniProtKB/TrEMBL;Acc:A0A178UQX4]				path:ath04075	Plant hormone signal transduction
AT5G38980	0	0.603994	0.725	0.215	0	3	3.372	AT5G38980	protein_coding	At5g38980 [Source:UniProtKB/TrEMBL;Acc:Q8GXY9]		GO:0003674,GO:0005576,GO:0008150	molecular_function|extracellular region|biological_process
RPL5B	0	0.462215	0.916	0.508	0	3	1.803	AT5G39740	protein_coding	RPL5B [Source:UniProtKB/TrEMBL;Acc:A0A178UJU5]		GO:0000027,GO:0003735,GO:0005737,GO:0005840,GO:0006412,GO:0008097,GO:0042254,GO:0005730,GO:0005773,GO:0022626,GO:0005886,GO:0022625,GO:0008283,GO:0009965,GO:0005829,GO:0005794	ribosomal large subunit assembly|structural constituent of ribosome|cytoplasm|ribosome|translation|5S rRNA binding|ribosome biogenesis|nucleolus|vacuole|cytosolic ribosome|plasma membrane|cytosolic large ribosomal subunit|cell proliferation|leaf morphogenesis|cytosol|Golgi apparatus	path:ath03010	Ribosome
RPL30B	0	0.451164	0.963	0.643	0	3	1.498	AT1G77940	protein_coding	60S ribosomal protein L30-2 [Source:UniProtKB/Swiss-Prot;Acc:Q8VZ19]		GO:0005737,GO:0006412,GO:0003735,GO:0022626,GO:0022625,GO:0005829	cytoplasm|translation|structural constituent of ribosome|cytosolic ribosome|cytosolic large ribosomal subunit|cytosol	path:ath03010	Ribosome
RPL18C	0	0.450556	0.976	0.707	0	3	1.38	AT5G27850	protein_coding	60S ribosomal protein L18-3 [Source:UniProtKB/Swiss-Prot;Acc:Q940B0]		GO:0003735,GO:0005737,GO:0006412,GO:0015934,GO:0005773,GO:0022626,GO:0016020,GO:0022625,GO:0005829,GO:0009506,GO:0005794	structural constituent of ribosome|cytoplasm|translation|large ribosomal subunit|vacuole|cytosolic ribosome|membrane|cytosolic large ribosomal subunit|cytosol|plasmodesma|Golgi apparatus	path:ath03010	Ribosome
RPL36AB	0	0.447649	0.919	0.5	0	3	1.838	AT3G23390	protein_coding	60S ribosomal protein L36a [Source:UniProtKB/Swiss-Prot;Acc:O23290]				path:ath03010	Ribosome
GSTF10	0	0.442699	0.972	0.823	0	3	1.181	AT2G30870	protein_coding	Glutathione S-transferase F10 [Source:UniProtKB/Swiss-Prot;Acc:P42761]		GO:0004364,GO:0005737,GO:0006749,GO:0009636,GO:0009407,GO:0043295,GO:0005773,GO:0005618,GO:0046686,GO:0005507,GO:0005886,GO:0009507,GO:0048046,GO:0005829,GO:0009414	glutathione transferase activity|cytoplasm|glutathione metabolic process|response to toxic substance|toxin catabolic process|glutathione binding|vacuole|cell wall|response to cadmium ion|copper ion binding|plasma membrane|chloroplast|apoplast|cytosol|response to water deprivation	path:ath00480	Glutathione metabolism
RPL7AB	0	0.440006	0.935	0.565	0	3	1.655	AT3G62870	protein_coding	60S ribosomal protein L7a-2 [Source:UniProtKB/Swiss-Prot;Acc:Q9LZH9]		GO:0005737,GO:0042254,GO:0003735,GO:0006412,GO:0022626,GO:0005774,GO:0016020,GO:0022625,GO:0005829,GO:0005794	cytoplasm|ribosome biogenesis|structural constituent of ribosome|translation|cytosolic ribosome|vacuolar membrane|membrane|cytosolic large ribosomal subunit|cytosol|Golgi apparatus	path:ath03010	Ribosome
AT3G16530	0	0.43953	0.879	0.802	0	3	1.096	AT3G16530	protein_coding	Lectin-like protein At3g16530 [Source:UniProtKB/Swiss-Prot;Acc:Q9LK72]		GO:0005886,GO:0030246,GO:0005634,GO:0005618,GO:0010200,GO:0009505,GO:0048046,GO:0002239,GO:0050832	plasma membrane|carbohydrate binding|nucleus|cell wall|response to chitin|plant-type cell wall|apoplast|response to oomycetes|defense response to fungus
RPL23A.1	0	0.439274	0.982	0.767	0	3	1.28	AT3G04400	protein_coding	60S ribosomal protein L23 [Source:UniProtKB/Swiss-Prot;Acc:P49690]				path:ath03010	Ribosome
RPS26C	0	0.431012	0.955	0.618	0	3	1.545	AT3G56340	protein_coding	40S ribosomal protein S26 [Source:UniProtKB/TrEMBL;Acc:A0A178VFW7]		GO:0003735,GO:0005737,GO:0005840,GO:0006412,GO:0042254,GO:0022626,GO:0016020,GO:0022627,GO:0005829	structural constituent of ribosome|cytoplasm|ribosome|translation|ribosome biogenesis|cytosolic ribosome|membrane|cytosolic small ribosomal subunit|cytosol	path:ath03010	Ribosome
RPL17A	0	0.430262	0.898	0.465	0	3	1.931	AT1G27400	protein_coding	60S ribosomal protein L17-1 [Source:UniProtKB/Swiss-Prot;Acc:Q93VI3]		GO:0003735,GO:0005840,GO:0006412,GO:0009507,GO:0005773,GO:0005774,GO:0005886,GO:0022625,GO:0005829,GO:0009506,GO:0005794	structural constituent of ribosome|ribosome|translation|chloroplast|vacuole|vacuolar membrane|plasma membrane|cytosolic large ribosomal subunit|cytosol|plasmodesma|Golgi apparatus	path:ath03010	Ribosome
RPL37AC	0	0.424014	0.971	0.687	0	3	1.413	AT3G60245	protein_coding	60S ribosomal protein L37a-2 [Source:UniProtKB/Swiss-Prot;Acc:Q8RXU5]		GO:0003735,GO:0005737,GO:0005840,GO:0006412,GO:0042254,GO:0046872,GO:0022625,GO:0005829	structural constituent of ribosome|cytoplasm|ribosome|translation|ribosome biogenesis|metal ion binding|cytosolic large ribosomal subunit|cytosol	path:ath03010	Ribosome
GASA6	0	0.422956	0.284	0.054	0	3	5.259	AT1G74670	protein_coding	Gibberellin-regulated protein 6 [Source:UniProtKB/Swiss-Prot;Acc:Q6NMQ7]		GO:0003674,GO:0005576,GO:0009739,GO:0009740,GO:0009744,GO:0009749,GO:0009750,GO:0080167	molecular_function|extracellular region|response to gibberellin|gibberellic acid mediated signaling pathway|response to sucrose|response to glucose|response to fructose|response to karrikin
RPL35AB	0	0.406327	0.907	0.515	0	3	1.761	AT1G41880	protein_coding	60S ribosomal protein L35a-2 [Source:UniProtKB/Swiss-Prot;Acc:Q9FZH0]		GO:0003735,GO:0005737,GO:0005840,GO:0006412,GO:0042254,GO:0016020,GO:0022625,GO:0005829	structural constituent of ribosome|cytoplasm|ribosome|translation|ribosome biogenesis|membrane|cytosolic large ribosomal subunit|cytosol	path:ath03010	Ribosome
RPS11A	0	0.40391	0.938	0.584	0	3	1.606	AT3G48930	protein_coding	40S ribosomal protein S11-1 [Source:UniProtKB/Swiss-Prot;Acc:P16181]				path:ath03010	Ribosome
RPS8A	0	0.388526	0.982	0.742	0	3	1.323	AT5G20290	protein_coding	40S ribosomal protein S8 [Source:UniProtKB/TrEMBL;Acc:A0A178UCD3]		GO:0000462,GO:0003735,GO:0005737,GO:0005840,GO:0006412,GO:0006414,GO:0042254,GO:0022627,GO:0009507,GO:0005730,GO:0022626,GO:0005618,GO:0005886,GO:0016020,GO:0005829,GO:0009506,GO:0005794	maturation of SSU-rRNA from tricistronic rRNA transcript (SSU-rRNA, 5.8S rRNA, LSU-rRNA)|structural constituent of ribosome|cytoplasm|ribosome|translation|translational elongation|ribosome biogenesis|cytosolic small ribosomal subunit|chloroplast|nucleolus|cytosolic ribosome|cell wall|plasma membrane|membrane|cytosol|plasmodesma|Golgi apparatus	path:ath03010	Ribosome
RPL36C	0	0.3837	0.965	0.684	0	3	1.411	AT5G02450	protein_coding	60S ribosomal protein L36-3 [Source:UniProtKB/Swiss-Prot;Acc:Q9LZ57]		GO:0003735,GO:0005737,GO:0005840,GO:0006412,GO:0005774,GO:0022625,GO:0009506	structural constituent of ribosome|cytoplasm|ribosome|translation|vacuolar membrane|cytosolic large ribosomal subunit|plasmodesma	path:ath03010	Ribosome
RPL13B	0	0.380607	0.886	0.469	0	3	1.889	AT3G49010	protein_coding	60S ribosomal protein L13-1 [Source:UniProtKB/Swiss-Prot;Acc:P41127]				path:ath03010	Ribosome
RPP1C	0	0.377189	0.929	0.56	0	3	1.659	AT5G47700	protein_coding	60S acidic ribosomal protein P1-3 [Source:UniProtKB/Swiss-Prot;Acc:Q8LEQ0]		GO:0003735,GO:0005737,GO:0005840,GO:0006414,GO:0005886,GO:0022626,GO:0005634,GO:0005829,GO:0005515	structural constituent of ribosome|cytoplasm|ribosome|translational elongation|plasma membrane|cytosolic ribosome|nucleus|cytosol|protein binding	path:ath03010	Ribosome
RPL40B	0	0.367343	0.976	0.789	0	3	1.237	AT3G52590	protein_coding	Ubiquitin-60S ribosomal protein L40-1 [Source:UniProtKB/Swiss-Prot;Acc:B9DHA6]				path:ath03010	Ribosome
RPL27B	0	0.35802	0.922	0.555	0	3	1.661	AT3G22230	protein_coding	60S ribosomal protein L27-2 [Source:UniProtKB/Swiss-Prot;Acc:Q8LCL3]		GO:0003735,GO:0005737,GO:0005840,GO:0006412,GO:0042254,GO:0022626,GO:0022625,GO:0005829,GO:0005794	structural constituent of ribosome|cytoplasm|ribosome|translation|ribosome biogenesis|cytosolic ribosome|cytosolic large ribosomal subunit|cytosol|Golgi apparatus	path:ath03010	Ribosome
RPL31C	0	0.344063	0.9	0.508	0	3	1.772	AT5G56710	protein_coding	60S ribosomal protein L31-3 [Source:UniProtKB/Swiss-Prot;Acc:P51420]		GO:0003735,GO:0005737,GO:0005840,GO:0006412,GO:0042254,GO:0022626,GO:0005618,GO:0022625,GO:0009506	structural constituent of ribosome|cytoplasm|ribosome|translation|ribosome biogenesis|cytosolic ribosome|cell wall|cytosolic large ribosomal subunit|plasmodesma	path:ath03010	Ribosome
RPP2B	0	0.341731	0.934	0.57	0	3	1.639	AT2G27710	protein_coding	AT2G27710 protein [Source:UniProtKB/TrEMBL;Acc:B9DGN3]		GO:0003735,GO:0005840,GO:0006414,GO:0005730,GO:0022626,GO:0009409,GO:0005886,GO:0016020,GO:0009507,GO:0005634,GO:0005829,GO:0005794	structural constituent of ribosome|ribosome|translational elongation|nucleolus|cytosolic ribosome|response to cold|plasma membrane|membrane|chloroplast|nucleus|cytosol|Golgi apparatus	path:ath03010	Ribosome
RPS25E	0	0.338632	0.985	0.797	0	3	1.236	AT4G39200	protein_coding	40S ribosomal protein S25-4 [Source:UniProtKB/Swiss-Prot;Acc:Q9T029]		GO:0003735,GO:0005737,GO:0005840,GO:0006412,GO:0022626,GO:0022627,GO:0005794	structural constituent of ribosome|cytoplasm|ribosome|translation|cytosolic ribosome|cytosolic small ribosomal subunit|Golgi apparatus	path:ath03010	Ribosome
RPS12A	0	0.321433	0.967	0.664	0	3	1.456	AT1G15930	protein_coding	40S ribosomal protein S12-1 [Source:UniProtKB/Swiss-Prot;Acc:Q9S9P1]		GO:0005737,GO:0006412,GO:0003735,GO:0022626,GO:0046686,GO:0009651,GO:0022627,GO:0005829	cytoplasm|translation|structural constituent of ribosome|cytosolic ribosome|response to cadmium ion|response to salt stress|cytosolic small ribosomal subunit|cytosol	path:ath03010	Ribosome
RPL14B	0	0.32123	0.986	0.799	0	3	1.234	AT4G27090	protein_coding	AT4G27090 protein [Source:UniProtKB/TrEMBL;Acc:B9DHP0]		GO:0003735,GO:0005737,GO:0005840,GO:0006412,GO:0042254,GO:0009507,GO:0005773,GO:0005730,GO:0022626,GO:0005783,GO:0005774,GO:0022625,GO:0005829,GO:0009506,GO:0005794	structural constituent of ribosome|cytoplasm|ribosome|translation|ribosome biogenesis|chloroplast|vacuole|nucleolus|cytosolic ribosome|endoplasmic reticulum|vacuolar membrane|cytosolic large ribosomal subunit|cytosol|plasmodesma|Golgi apparatus	path:ath03010	Ribosome
RPL27AC	0	0.316395	0.944	0.617	0	3	1.53	AT1G70600	protein_coding	60S ribosomal protein L27a-3 [Source:UniProtKB/Swiss-Prot;Acc:P49637]		GO:0003735,GO:0005737,GO:0005840,GO:0006412,GO:0022626,GO:0016020,GO:0022625,GO:0005829,GO:0009506	structural constituent of ribosome|cytoplasm|ribosome|translation|cytosolic ribosome|membrane|cytosolic large ribosomal subunit|cytosol|plasmodesma	path:ath03010	Ribosome
RPS25B	0	0.313659	0.927	0.566	0	3	1.638	AT2G21580	protein_coding	40S ribosomal protein S25-2 [Source:UniProtKB/Swiss-Prot;Acc:Q9SIK2]		GO:0003735,GO:0005737,GO:0005840,GO:0006412,GO:0022626,GO:0005774,GO:0022627,GO:0009506,GO:0005794	structural constituent of ribosome|cytoplasm|ribosome|translation|cytosolic ribosome|vacuolar membrane|cytosolic small ribosomal subunit|plasmodesma|Golgi apparatus	path:ath03010	Ribosome
RPL27C	0	0.30465	0.889	0.504	0	3	1.764	AT4G15000	protein_coding	60S ribosomal protein L27 [Source:UniProtKB/TrEMBL;Acc:Q0WRB8]		GO:0003735,GO:0005622,GO:0005737,GO:0005840,GO:0006412,GO:0022626,GO:0022625,GO:0005829	structural constituent of ribosome|intracellular|cytoplasm|ribosome|translation|cytosolic ribosome|cytosolic large ribosomal subunit|cytosol	path:ath03010	Ribosome
RPS15A	0	0.296656	0.901	0.533	0	3	1.69	AT1G04270	protein_coding	40S ribosomal protein S15-1 [Source:UniProtKB/Swiss-Prot;Acc:Q08112]		GO:0003735,GO:0009507,GO:0006412,GO:0022627,GO:0005739,GO:0022626,GO:0005618,GO:0005774,GO:0005886,GO:0016020,GO:0005829,GO:0009506,GO:0005794	structural constituent of ribosome|chloroplast|translation|cytosolic small ribosomal subunit|mitochondrion|cytosolic ribosome|cell wall|vacuolar membrane|plasma membrane|membrane|cytosol|plasmodesma|Golgi apparatus	path:ath03010	Ribosome
RPL18B	0	0.289555	0.916	0.562	0	3	1.63	AT3G05590	protein_coding	RPL18 [Source:UniProtKB/TrEMBL;Acc:A0A178V8M9]				path:ath03010	Ribosome
RPL21A.1	0	0.285663	0.946	0.622	0	3	1.521	AT1G09690	protein_coding	60S ribosomal protein L21-1 [Source:UniProtKB/Swiss-Prot;Acc:Q43291]		GO:0003735,GO:0005737,GO:0005840,GO:0006412,GO:0022625	structural constituent of ribosome|cytoplasm|ribosome|translation|cytosolic large ribosomal subunit	path:ath03010	Ribosome
RPP1A	0	0.272203	0.957	0.678	0	3	1.412	AT1G01100	protein_coding	60S acidic ribosomal protein P1-1 [Source:UniProtKB/Swiss-Prot;Acc:Q8LCW9]		GO:0003735,GO:0005737,GO:0005840,GO:0006414,GO:0022626,GO:0005886,GO:0005634,GO:0005829	structural constituent of ribosome|cytoplasm|ribosome|translational elongation|cytosolic ribosome|plasma membrane|nucleus|cytosol	path:ath03010	Ribosome
RPS19C	0	0.270856	0.857	0.449	0	3	1.909	AT5G61170	protein_coding	40S ribosomal protein S19-3 [Source:UniProtKB/Swiss-Prot;Acc:Q9FNP8]		GO:0003735,GO:0005634,GO:0005840,GO:0006412,GO:0005773,GO:0022626,GO:0022627,GO:0005829	structural constituent of ribosome|nucleus|ribosome|translation|vacuole|cytosolic ribosome|cytosolic small ribosomal subunit|cytosol	path:ath03010	Ribosome
RPL29A	0	0.252778	0.917	0.592	0	3	1.549	AT3G06700	protein_coding	60S ribosomal protein L29-1 [Source:UniProtKB/Swiss-Prot;Acc:Q9M7X7]		GO:0003735,GO:0005737,GO:0005840,GO:0006412,GO:0042254,GO:0005730,GO:0022625	structural constituent of ribosome|cytoplasm|ribosome|translation|ribosome biogenesis|nucleolus|cytosolic large ribosomal subunit	path:ath03010	Ribosome
RPL35AD	0	0.250694	0.843	0.463	0	3	1.821	AT3G55750	protein_coding	60S ribosomal protein L35a-4 [Source:UniProtKB/Swiss-Prot;Acc:P51422]		GO:0003735,GO:0005737,GO:0005840,GO:0006412,GO:0042254,GO:0022626,GO:0016020,GO:0022625,GO:0005829	structural constituent of ribosome|cytoplasm|ribosome|translation|ribosome biogenesis|cytosolic ribosome|membrane|cytosolic large ribosomal subunit|cytosol	path:ath03010	Ribosome
RPS28C	0	0.250269	0.838	0.456	0	3	1.838	AT5G64140	protein_coding	RPS28 [Source:UniProtKB/TrEMBL;Acc:A0A178UA91]				path:ath03010	Ribosome
RPS3AB	0	0.225252	0.867	0.47	0	3	1.845	AT4G34670	protein_coding	40S ribosomal protein S3a [Source:UniProtKB/TrEMBL;Acc:A0A178UZT1]		GO:0003735,GO:0005737,GO:0006412,GO:0022627,GO:0005730,GO:0022626,GO:0005618,GO:0005886,GO:0016020,GO:0005829,GO:0009506,GO:0005794	structural constituent of ribosome|cytoplasm|translation|cytosolic small ribosomal subunit|nucleolus|cytosolic ribosome|cell wall|plasma membrane|membrane|cytosol|plasmodesma|Golgi apparatus	path:ath03010	Ribosome
TIP1-2	0	0.194037	0.623	0.322	0	3	1.935	AT3G26520	protein_coding	Aquaporin TIP1-2 [Source:UniProtKB/Swiss-Prot;Acc:Q41963]
AT3G15480	0	0.193998	0.495	0.177	0	3	2.797	AT3G15480	protein_coding	AT3g15480/MJK13_14 [Source:UniProtKB/TrEMBL;Acc:Q9LDK1]		GO:0003674,GO:0005576,GO:0008150,GO:0016021,GO:0005886,GO:0009506	molecular_function|extracellular region|biological_process|integral component of membrane|plasma membrane|plasmodesma
ARP1	0	0.151748	0.934	0.636	0	3	1.469	AT1G43170	protein_coding	60S ribosomal protein L3-1 [Source:UniProtKB/Swiss-Prot;Acc:P17094]		GO:0000166,GO:0003674,GO:0003676,GO:0003723,GO:0005575,GO:0009507,GO:0051252,GO:0005634,GO:0009414,GO:0009651,GO:0009737,GO:0010029	nucleotide binding|molecular_function|nucleic acid binding|RNA binding|cellular_component|chloroplast|regulation of RNA metabolic process|nucleus|response to water deprivation|response to salt stress|response to abscisic acid|regulation of seed germination	path:ath03010	Ribosome
RPS30A.2	0	0.135862	0.837	0.517	0	3	1.619	AT4G29390	protein_coding	40S ribosomal protein S30 [Source:UniProtKB/Swiss-Prot;Acc:P49689]		GO:0003735,GO:0005737,GO:0005840,GO:0006412,GO:0005730,GO:0022627	structural constituent of ribosome|cytoplasm|ribosome|translation|nucleolus|cytosolic small ribosomal subunit	path:ath03010	Ribosome
RALF23	0	0.110274	0.28	0.079	0	3	3.544	AT3G16570	protein_coding	RALF23 [Source:UniProtKB/TrEMBL;Acc:A0A178V8S6]		GO:0005576,GO:0009506,GO:0009742,GO:0019722,GO:0004871,GO:0007267,GO:0048046,GO:0009741,GO:0045926	extracellular region|plasmodesma|brassinosteroid mediated signaling pathway|calcium-mediated signaling|signal transducer activity|cell-cell signaling|apoplast|response to brassinosteroid|negative regulation of growth
TUBB6	0	0.091772	0.475	0.199	0	3	2.387	AT5G12250	protein_coding	Tubulin beta chain [Source:UniProtKB/TrEMBL;Acc:A0A178UPR2]				path:ath04145	Phagosome
TUBA6	0	0.0469635	0.613	0.321	0	3	1.91	AT4G14960	protein_coding	Tubulin alpha chain [Source:UniProtKB/TrEMBL;Acc:A0A178UXP7]				path:ath04145	Phagosome
CESA3	0	0.0170836	0.431	0.218	0	3	1.977	AT5G05170	protein_coding	Cellulose synthase A catalytic subunit 3 [UDP-forming] [Source:UniProtKB/Swiss-Prot;Acc:Q941L0]
AT2G45180	0	1.16535	0.946	0.54	0	3	1.752	AT2G45180	protein_coding	At2g45180/T14P1.1 [Source:UniProtKB/TrEMBL;Acc:Q42044]		GO:0005576,GO:0006508,GO:0006869,GO:0008233,GO:0008289,GO:0009535	extracellular region|proteolysis|lipid transport|peptidase activity|lipid binding|chloroplast thylakoid membrane
AT5G38410	0	0.989105	0.999	0.99	0	3	1.009	AT5G38410	protein_coding	Ribulose bisphosphate carboxylase small chain [Source:UniProtKB/TrEMBL;Acc:B3H5S2]				path:ath01200,path:ath00630,path:ath00710	Carbon metabolism|Glyoxylate and dicarboxylate metabolism|Carbon fixation in photosynthetic organisms
AT1G07135	0	0.953349	0.982	0.648	0	3	1.515	AT1G07135	protein_coding	At1g07135 [Source:UniProtKB/TrEMBL;Acc:Q9LMK6]		GO:0003674,GO:0008150,GO:0031225	molecular_function|biological_process|anchored component of membrane
PRK	0	0.544269	0.821	0.335	0	3	2.451	AT1G32060	protein_coding	Phosphoribulokinase [Source:UniProtKB/TrEMBL;Acc:A0A178WLP9]		GO:0004849,GO:0005524,GO:0005829,GO:0006206,GO:0008974,GO:0009058,GO:0009507,GO:0016310,GO:0019253,GO:0043097,GO:0009941,GO:0009535,GO:0009570,GO:0005515,GO:0009579,GO:0009409,GO:0010319,GO:0042742,GO:0016020,GO:0048046,GO:0009735	uridine kinase activity|ATP binding|cytosol|pyrimidine nucleobase metabolic process|phosphoribulokinase activity|biosynthetic process|chloroplast|phosphorylation|reductive pentose-phosphate cycle|pyrimidine nucleoside salvage|chloroplast envelope|chloroplast thylakoid membrane|chloroplast stroma|protein binding|thylakoid|response to cold|stromule|defense response to bacterium|membrane|apoplast|re…	path:ath01200,path:ath00710	Carbon metabolism|Carbon fixation in photosynthetic organisms
LHCB4.1	0	0.486579	0.985	0.827	0	3	1.191	AT5G01530	protein_coding	Chlorophyll a-b binding protein CP29.1, chloroplastic [Source:UniProtKB/Swiss-Prot;Acc:Q07473]		GO:0009507,GO:0009522,GO:0009523,GO:0009768,GO:0009941,GO:0015979,GO:0016021,GO:0016168,GO:0018298,GO:0030076,GO:0031409,GO:0046872,GO:0009535,GO:0010287,GO:0016020,GO:0009579,GO:0009637,GO:0010114,GO:0010218,GO:0009534	chloroplast|photosystem I|photosystem II|photosynthesis, light harvesting in photosystem I|chloroplast envelope|photosynthesis|integral component of membrane|chlorophyll binding|protein-chromophore linkage|light-harvesting complex|pigment binding|metal ion binding|chloroplast thylakoid membrane|plastoglobule|membrane|thylakoid|response to blue light|response to red light|response to far red light…	path:ath00196	Photosynthesis - antenna proteins
DTX37	0	0.426777	0.71	0.353	0	3	2.011	AT1G61890	protein_coding	Protein DETOXIFICATION 37 [Source:UniProtKB/Swiss-Prot;Acc:O80695]		GO:0005215,GO:0009507,GO:0015297,GO:0016020,GO:0016021,GO:0080167	transporter activity|chloroplast|antiporter activity|membrane|integral component of membrane|response to karrikin
GLDP1	0	0.340588	0.725	0.277	0	3	2.617	AT4G33010	protein_coding	Glycine cleavage system P protein [Source:UniProtKB/TrEMBL;Acc:A0A178UTF1]		GO:0004375,GO:0005739,GO:0005829,GO:0005960,GO:0006546,GO:0016594,GO:0019464,GO:0055114,GO:0009941,GO:0009507,GO:0048046,GO:0005515,GO:0046686,GO:0009534,GO:0009570	glycine dehydrogenase (decarboxylating) activity|mitochondrion|cytosol|glycine cleavage complex|glycine catabolic process|glycine binding|glycine decarboxylation via glycine cleavage system|oxidation-reduction process|chloroplast envelope|chloroplast|apoplast|protein binding|response to cadmium ion|chloroplast thylakoid|chloroplast stroma	path:ath01200,path:ath00630,path:ath00260	Carbon metabolism|Glyoxylate and dicarboxylate metabolism|Glycine, serine and threonine metabolism
GLU1	0	0.297998	0.881	0.486	0	3	1.813	AT5G04140	protein_coding	glutamate synthase 1 [Source:TAIR;Acc:AT5G04140]		GO:0005759,GO:0006537,GO:0009507,GO:0019676,GO:0046872,GO:0051538,GO:0055114,GO:0097054,GO:0009941,GO:0009416,GO:0009570,GO:0016020,GO:0048046,GO:0005515,GO:0005739,GO:0009853,GO:0016041,GO:0080114,GO:0009744	mitochondrial matrix|glutamate biosynthetic process|chloroplast|ammonia assimilation cycle|metal ion binding|3 iron, 4 sulfur cluster binding|oxidation-reduction process|L-glutamate biosynthetic process|chloroplast envelope|response to light stimulus|chloroplast stroma|membrane|apoplast|protein binding|mitochondrion|photorespiration|glutamate synthase (ferredoxin) activity|positive regulation of …	path:ath00630,path:ath00910	Glyoxylate and dicarboxylate metabolism|Nitrogen metabolism
LHCB6	0	0.27963	0.744	0.418	0	3	1.78	AT1G15820	protein_coding	Chlorophyll a-b binding protein, chloroplastic [Source:UniProtKB/TrEMBL;Acc:Q9LMQ2]		GO:0009507,GO:0009768,GO:0016021,GO:0016168,GO:0018298,GO:0031409,GO:0015979,GO:0009783,GO:0009941,GO:0009535,GO:0010287,GO:0016020,GO:0009579,GO:0010196,GO:0009534	chloroplast|photosynthesis, light harvesting in photosystem I|integral component of membrane|chlorophyll binding|protein-chromophore linkage|pigment binding|photosynthesis|photosystem II antenna complex|chloroplast envelope|chloroplast thylakoid membrane|plastoglobule|membrane|thylakoid|nonphotochemical quenching|chloroplast thylakoid	path:ath00196	Photosynthesis - antenna proteins
RPS16C	0	0.270867	0.964	0.703	0	3	1.371	AT5G18380	protein_coding	40S ribosomal protein S16-3 [Source:UniProtKB/Swiss-Prot;Acc:Q42340]		GO:0003735,GO:0005737,GO:0005840,GO:0006412,GO:0009507,GO:0022627,GO:0009506,GO:0005794	structural constituent of ribosome|cytoplasm|ribosome|translation|chloroplast|cytosolic small ribosomal subunit|plasmodesma|Golgi apparatus	path:ath03010	Ribosome
AT5G42530	0	1.42263	0.797	0.405	0	3	1.968	AT5G42530	protein_coding	Uncharacterized protein At5g42530; MDH9.23 [Source:UniProtKB/TrEMBL;Acc:Q8W483]		GO:0003674,GO:0005739,GO:0008150	molecular_function|mitochondrion|biological_process
GLP1.1	0	1.21186	0.953	0.461	0	3	2.067	AT1G72610	protein_coding	Germin-like protein subfamily 3 member 1 [Source:UniProtKB/Swiss-Prot;Acc:P94040]
RBCS-1B	0	1.15039	0.976	0.633	0	3	1.542	AT5G38430	protein_coding	Ribulose bisphosphate carboxylase small chain 1B, chloroplastic [Source:UniProtKB/Swiss-Prot;Acc:P10796]				path:ath01200,path:ath00630,path:ath00710	Carbon metabolism|Glyoxylate and dicarboxylate metabolism|Carbon fixation in photosynthetic organisms
PEP3	0	1.1244	0.819	0.399	0	3	2.053	AT5G64905	protein_coding	Elicitor peptide 3 [Source:UniProtKB/Swiss-Prot;Acc:Q8LAX3]
RBCS-2B	0	1.08782	0.989	0.813	0	3	1.216	AT5G38420	protein_coding	Ribulose bisphosphate carboxylase small chain 2B, chloroplastic [Source:UniProtKB/Swiss-Prot;Acc:P10797]				path:ath01200,path:ath00630,path:ath00710	Carbon metabolism|Glyoxylate and dicarboxylate metabolism|Carbon fixation in photosynthetic organisms
AT2G10940	0	1.04146	0.909	0.411	0	3	2.212	AT2G10940	protein_coding	At2g10940/F15K19.1 [Source:UniProtKB/TrEMBL;Acc:Q9SKI0]		GO:0006869,GO:0008289,GO:0009507,GO:0009535,GO:0016020,GO:0048046,GO:0009506	lipid transport|lipid binding|chloroplast|chloroplast thylakoid membrane|membrane|apoplast|plasmodesma
RBCS-1A	0	0.984107	1	1	0	3	1	AT1G67090	protein_coding	Ribulose bisphosphate carboxylase small chain [Source:UniProtKB/TrEMBL;Acc:A0A178WD57]				path:ath01200,path:ath00630,path:ath00710	Carbon metabolism|Glyoxylate and dicarboxylate metabolism|Carbon fixation in photosynthetic organisms
LFNR2	0	0.980941	0.973	0.634	0	3	1.535	AT1G20020	protein_coding	Ferredoxin--NADP reductase, leaf isozyme 2, chloroplastic [Source:UniProtKB/Swiss-Prot;Acc:Q8W493]				path:ath00195	Photosynthesis
AT2G25510	0	0.946873	0.647	0.306	0	3	2.114	AT2G25510	protein_coding	Expressed protein [Source:UniProtKB/TrEMBL;Acc:Q8S8H2]		GO:0003674,GO:0005739,GO:0008150,GO:0016021	molecular_function|mitochondrion|biological_process|integral component of membrane
BCA1	0	0.848377	0.983	0.82	0	3	1.199	AT3G01500	protein_coding	Beta carbonic anhydrase 1, chloroplastic [Source:UniProtKB/Swiss-Prot;Acc:P27140]				path:ath00910	Nitrogen metabolism
RPL21	0	0.840418	0.97	0.598	0	3	1.622	AT1G35680	protein_coding	50S ribosomal protein L21, chloroplastic [Source:UniProtKB/Swiss-Prot;Acc:P51412]				path:ath03010	Ribosome
ATPC1	0	0.838566	0.939	0.536	0	3	1.752	AT4G04640	protein_coding	ATP synthase gamma chain 1, chloroplastic [Source:UniProtKB/Swiss-Prot;Acc:Q01908]		GO:0009507,GO:0045261,GO:0046933,GO:0046961,GO:0009579,GO:0009941,GO:0006754,GO:0009772,GO:0009535,GO:0016020,GO:0009544,GO:0015986,GO:0030234,GO:0009534	chloroplast|proton-transporting ATP synthase complex, catalytic core F(1)|proton-transporting ATP synthase activity, rotational mechanism|proton-transporting ATPase activity, rotational mechanism|thylakoid|chloroplast envelope|ATP biosynthetic process|photosynthetic electron transport in photosystem II|chloroplast thylakoid membrane|membrane|chloroplast ATP synthase complex|ATP synthesis coupled …	path:ath00190,path:ath00195	Oxidative phosphorylation|Photosynthesis
GAPA-2	0	0.831184	0.947	0.543	0	3	1.744	AT1G12900	protein_coding	glyceraldehyde 3-phosphate dehydrogenase A subunit 2 [Source:TAIR;Acc:AT1G12900]				path:ath01200,path:ath00710	Carbon metabolism|Carbon fixation in photosynthetic organisms
XTH18	0	0.83094	0.876	0.544	0	3	1.61	AT4G30280	protein_coding	Probable xyloglucan endotransglucosylase/hydrolase protein 18 [Source:UniProtKB/Swiss-Prot;Acc:Q9M0D2]		GO:0005576,GO:0005618,GO:0016762,GO:0016798,GO:0042546,GO:0048046,GO:0071555,GO:0010411,GO:0033946,GO:0080039,GO:0005794	extracellular region|cell wall|xyloglucan:xyloglucosyl transferase activity|hydrolase activity, acting on glycosyl bonds|cell wall biogenesis|apoplast|cell wall organization|xyloglucan metabolic process|xyloglucan-specific endo-beta-1,4-glucanase activity|xyloglucan endotransglucosylase activity|Golgi apparatus
GDH3	0	0.825163	0.962	0.594	0	3	1.62	AT1G32470	protein_coding	Glycine cleavage system H protein 3, mitochondrial [Source:UniProtKB/Swiss-Prot;Acc:Q9LQL0]		GO:0005739,GO:0005960,GO:0006546,GO:0019464,GO:0009507	mitochondrion|glycine cleavage complex|glycine catabolic process|glycine decarboxylation via glycine cleavage system|chloroplast	path:ath00630,path:ath00260	Glyoxylate and dicarboxylate metabolism|Glycine, serine and threonine metabolism
TRXF1	0	0.823077	0.902	0.381	0	3	2.367	AT3G02730	protein_coding	TRXF1 [Source:UniProtKB/TrEMBL;Acc:A0A178VBJ7]		GO:0000103,GO:0006457,GO:0006662,GO:0009507,GO:0015035,GO:0016671,GO:0034599,GO:0045454,GO:0055114,GO:0008047,GO:0043085,GO:0009570,GO:0004857,GO:0006109,GO:0043086,GO:0009534,GO:0005623,GO:0009642	sulfate assimilation|protein folding|glycerol ether metabolic process|chloroplast|protein disulfide oxidoreductase activity|oxidoreductase activity, acting on a sulfur group of donors, disulfide as acceptor|cellular response to oxidative stress|cell redox homeostasis|oxidation-reduction process|enzyme activator activity|positive regulation of catalytic activity|chloroplast stroma|enzyme inhibitor…
PSBTN	0	0.816449	0.95	0.621	0	3	1.53	AT3G21055	protein_coding	Photosystem II subunit T [Source:UniProtKB/TrEMBL;Acc:A0A1I9LS90]		GO:0009507,GO:0009523,GO:0009535,GO:0009539,GO:0009579,GO:0015979,GO:0016021,GO:0016168	chloroplast|photosystem II|chloroplast thylakoid membrane|photosystem II reaction center|thylakoid|photosynthesis|integral component of membrane|chlorophyll binding
PSRP5	0	0.811367	0.971	0.629	0	3	1.544	AT3G56910	protein_coding	50S ribosomal protein 5, chloroplastic [Source:UniProtKB/Swiss-Prot;Acc:Q9LER7]		GO:0003674,GO:0005840,GO:0009507,GO:0009941,GO:0009535,GO:0009579,GO:0032544,GO:0080158	molecular_function|ribosome|chloroplast|chloroplast envelope|chloroplast thylakoid membrane|thylakoid|plastid translation|chloroplast ribulose bisphosphate carboxylase complex biogenesis
EDA39	0	0.809807	0.907	0.519	0	3	1.748	AT4G33050	protein_coding	calmodulin-binding family protein [Source:TAIR;Acc:AT4G33050]		GO:0005516,GO:0005634,GO:0005737,GO:0010197,GO:0010200,GO:0010119	calmodulin binding|nucleus|cytoplasm|polar nucleus fusion|response to chitin|regulation of stomatal movement
RPL35	0	0.804893	0.97	0.592	0	3	1.639	AT2G24090	protein_coding	50S ribosomal protein L35, chloroplastic [Source:UniProtKB/Swiss-Prot;Acc:Q8VZ55]				path:ath03010	Ribosome
ATHM1	0	0.802224	0.952	0.535	0	3	1.779	AT1G03680	protein_coding	Thioredoxin M1, chloroplastic [Source:UniProtKB/Swiss-Prot;Acc:O48737]
RPL12A	0	0.800843	0.911	0.447	0	3	2.038	AT3G27830	protein_coding	RPL12-A [Source:UniProtKB/TrEMBL;Acc:A0A178VJ19]				path:ath03010	Ribosome
PSAN	0	0.799769	0.925	0.581	0	3	1.592	AT5G64040	protein_coding	Photosystem I reaction center subunit PSI-N, chloroplast, putative / PSI-N, putative (PSAN) [Source:UniProtKB/TrEMBL;Acc:F4KC80]		GO:0009507,GO:0009522,GO:0009535,GO:0009773,GO:0015979,GO:0030093,GO:0009543,GO:0005516,GO:0009579,GO:0009534	chloroplast|photosystem I|chloroplast thylakoid membrane|photosynthetic electron transport in photosystem I|photosynthesis|chloroplast photosystem I|chloroplast thylakoid lumen|calmodulin binding|thylakoid|chloroplast thylakoid	path:ath00195	Photosynthesis
ROC4	0	0.793455	0.986	0.754	0	3	1.308	AT3G62030	protein_coding	Rotamase CYP 4 [Source:UniProtKB/TrEMBL;Acc:F4IX26]
AT3G47070	0	0.791153	0.851	0.364	0	3	2.338	AT3G47070	protein_coding	Thylakoid soluble phosphoprotein [Source:UniProtKB/TrEMBL;Acc:Q9SD66]		GO:0009507,GO:0009535,GO:0009941,GO:0009579,GO:0009534	chloroplast|chloroplast thylakoid membrane|chloroplast envelope|thylakoid|chloroplast thylakoid
LHCB1.1	0	0.790697	0.712	0.339	0	3	2.1	AT1G29910	protein_coding	Chlorophyll a-b binding protein 3, chloroplastic [Source:UniProtKB/Swiss-Prot;Acc:Q8VZ87]				path:ath00196	Photosynthesis - antenna proteins
PETC	0	0.783297	0.995	0.85	0	3	1.171	AT4G03280	protein_coding	Cytochrome b6-f complex iron-sulfur subunit, chloroplastic [Source:UniProtKB/Swiss-Prot;Acc:Q9ZR03]		GO:0009496,GO:0009507,GO:0016021,GO:0045158,GO:0046872,GO:0051537,GO:0010196,GO:0009512,GO:0009535,GO:0009767,GO:0046028,GO:0005515,GO:0009941,GO:0009579,GO:0005886,GO:0042742,GO:0016020,GO:0009534,GO:0080167	plastoquinol--plastocyanin reductase activity|chloroplast|integral component of membrane|electron transporter, transferring electrons within cytochrome b6/f complex of photosystem II activity|metal ion binding|2 iron, 2 sulfur cluster binding|nonphotochemical quenching|cytochrome b6f complex|chloroplast thylakoid membrane|photosynthetic electron transport chain|electron transporter, transferring …	path:ath00195	Photosynthesis
RPS10	0	0.778451	0.916	0.48	0	3	1.908	AT3G13120	protein_coding	30S ribosomal protein S10, chloroplastic [Source:UniProtKB/Swiss-Prot;Acc:Q9LK61]		GO:0003723,GO:0003735,GO:0005840,GO:0006412,GO:0009507,GO:0015935,GO:0009570	RNA binding|structural constituent of ribosome|ribosome|translation|chloroplast|small ribosomal subunit|chloroplast stroma	path:ath03010	Ribosome
BCA2	0	0.773945	0.997	0.952	0	3	1.047	AT5G14740	protein_coding	Beta carbonic anhydrase 2, chloroplastic [Source:UniProtKB/Swiss-Prot;Acc:P42737]				path:ath00910	Nitrogen metabolism
FD2	0	0.773143	0.964	0.726	0	3	1.328	AT1G60950	protein_coding	Ferredoxin [Source:UniProtKB/TrEMBL;Acc:A0A178W2W5]				path:ath00195	Photosynthesis
RPL12C.1	0	0.771217	0.946	0.528	0	3	1.792	AT3G27850	protein_coding	50S ribosomal protein L12-3, chloroplastic [Source:UniProtKB/Swiss-Prot;Acc:P36212]		GO:0003735,GO:0005737,GO:0005840,GO:0006412,GO:0019843,GO:0022625,GO:0042254,GO:0005829,GO:0005794	structural constituent of ribosome|cytoplasm|ribosome|translation|rRNA binding|cytosolic large ribosomal subunit|ribosome biogenesis|cytosol|Golgi apparatus	path:ath03010	Ribosome
ELP	0	0.770686	0.797	0.226	0	3	3.527	AT1G12090	protein_coding	ELP [Source:UniProtKB/TrEMBL;Acc:A0A178W1A4]		GO:0006869,GO:0008289	lipid transport|lipid binding
DRT112	0	0.769372	0.989	0.832	0	3	1.189	AT1G20340	protein_coding	Plastocyanin major isoform, chloroplastic [Source:UniProtKB/Swiss-Prot;Acc:P42699]		GO:0005507,GO:0009507,GO:0009535,GO:0055114,GO:0009543,GO:0031977,GO:0009579,GO:0009570,GO:0046688,GO:0055070,GO:0017148,GO:0009534,GO:0055035,GO:0009411	copper ion binding|chloroplast|chloroplast thylakoid membrane|oxidation-reduction process|chloroplast thylakoid lumen|thylakoid lumen|thylakoid|chloroplast stroma|response to copper ion|copper ion homeostasis|negative regulation of translation|chloroplast thylakoid|plastid thylakoid membrane|response to UV	path:ath00195	Photosynthesis
RPS17	0	0.768047	0.942	0.532	0	3	1.771	AT1G79850	protein_coding	30S ribosomal protein S17, chloroplastic [Source:UniProtKB/Swiss-Prot;Acc:P16180]		GO:0003735,GO:0006412,GO:0009507,GO:0019843,GO:0022627,GO:0009941,GO:0009570,GO:0009534,GO:0032544,GO:0000312	structural constituent of ribosome|translation|chloroplast|rRNA binding|cytosolic small ribosomal subunit|chloroplast envelope|chloroplast stroma|chloroplast thylakoid|plastid translation|plastid small ribosomal subunit	path:ath03010	Ribosome
GDH1.1	0	0.766727	0.977	0.693	0	3	1.41	AT2G35370	protein_coding	Glycine cleavage system H protein [Source:UniProtKB/TrEMBL;Acc:A0A178VV72]		GO:0005739,GO:0006520,GO:0016491,GO:0055114,GO:0046686,GO:0005524,GO:0009651,GO:0005507,GO:0008270,GO:0050897,GO:0004353,GO:0006807,GO:0009646	mitochondrion|cellular amino acid metabolic process|oxidoreductase activity|oxidation-reduction process|response to cadmium ion|ATP binding|response to salt stress|copper ion binding|zinc ion binding|cobalt ion binding|glutamate dehydrogenase [NAD(P)+] activity|nitrogen compound metabolic process|response to absence of light	path:ath00630,path:ath00260	Glyoxylate and dicarboxylate metabolism|Glycine, serine and threonine metabolism
CRB.1	0	0.765371	0.954	0.567	0	3	1.683	AT1G09340	protein_coding	chloroplast RNA binding [Source:TAIR;Acc:AT1G09340]
RCA	0	0.765367	0.989	0.799	0	3	1.238	AT2G39730	protein_coding	Ribulose bisphosphate carboxylase/oxygenase activase, chloroplastic [Source:UniProtKB/Swiss-Prot;Acc:P10896]		GO:0005524,GO:0009507,GO:0030234,GO:0009941,GO:0005634,GO:0009535,GO:0009570,GO:0005618,GO:0010287,GO:0009579,GO:0043531,GO:0046863,GO:0009409,GO:0010319,GO:0042742,GO:0016020,GO:0048046,GO:0009753,GO:0010150,GO:0009416	ATP binding|chloroplast|enzyme regulator activity|chloroplast envelope|nucleus|chloroplast thylakoid membrane|chloroplast stroma|cell wall|plastoglobule|thylakoid|ADP binding|ribulose-1,5-bisphosphate carboxylase/oxygenase activator activity|response to cold|stromule|defense response to bacterium|membrane|apoplast|response to jasmonic acid|leaf senescence|response to light stimulus
PSBX	0	0.763378	0.946	0.712	0	3	1.329	AT2G06520	protein_coding	PSBX [Source:UniProtKB/TrEMBL;Acc:A0A178W0Y5]		GO:0003674,GO:0009507,GO:0009523,GO:0015979,GO:0016021,GO:0009535	molecular_function|chloroplast|photosystem II|photosynthesis|integral component of membrane|chloroplast thylakoid membrane
LEC	0	0.762708	0.912	0.764	0	3	1.194	AT3G15356	protein_coding	Lectin-like protein LEC [Source:UniProtKB/Swiss-Prot;Acc:Q9LJR2]		GO:0005886,GO:0009873,GO:0030246,GO:0005618,GO:0048046,GO:0009611,GO:0071323,GO:0071369,GO:0071395,GO:0009817	plasma membrane|ethylene-activated signaling pathway|carbohydrate binding|cell wall|apoplast|response to wounding|cellular response to chitin|cellular response to ethylene stimulus|cellular response to jasmonic acid stimulus|defense response to fungus, incompatible interaction
PUP14	0	0.759772	0.926	0.53	0	3	1.747	AT1G19770	protein_coding	PUP14 [Source:UniProtKB/TrEMBL;Acc:A0A178WHV5]		GO:0005345,GO:0016021,GO:0006863,GO:0016020	purine nucleobase transmembrane transporter activity|integral component of membrane|purine nucleobase transport|membrane
PGK1	0	0.758109	0.969	0.651	0	3	1.488	AT3G12780	protein_coding	Phosphoglycerate kinase [Source:UniProtKB/TrEMBL;Acc:A0A178V5M8]		GO:0004618,GO:0005524,GO:0006096,GO:0009507,GO:0019253,GO:0009941,GO:0005634,GO:0009409,GO:0005739,GO:0005737,GO:0009570,GO:0005618,GO:0046686,GO:0009579,GO:0010319,GO:0016020,GO:0048046,GO:0005829	phosphoglycerate kinase activity|ATP binding|glycolytic process|chloroplast|reductive pentose-phosphate cycle|chloroplast envelope|nucleus|response to cold|mitochondrion|cytoplasm|chloroplast stroma|cell wall|response to cadmium ion|thylakoid|stromule|membrane|apoplast|cytosol	path:ath01200,path:ath01230,path:ath00010,path:ath00710	Carbon metabolism|Biosynthesis of amino acids|Glycolysis / Gluconeogenesis|Carbon fixation in photosynthetic organisms
RPL18	0	0.75647	0.97	0.601	0	3	1.614	AT1G48350	protein_coding	Uncharacterized protein At1g48350 [Source:UniProtKB/TrEMBL;Acc:Q0WWC5]		GO:0003723,GO:0003735,GO:0005737,GO:0006412,GO:0015934,GO:0009507,GO:0005773,GO:0005774,GO:0005886,GO:0022625,GO:0005515,GO:0005794	RNA binding|structural constituent of ribosome|cytoplasm|translation|large ribosomal subunit|chloroplast|vacuole|vacuolar membrane|plasma membrane|cytosolic large ribosomal subunit|protein binding|Golgi apparatus	path:ath03010	Ribosome
GAPA1	0	0.754447	0.995	0.891	0	3	1.117	AT3G26650	protein_coding	Glyceraldehyde-3-phosphate dehydrogenase GAPA1, chloroplastic [Source:UniProtKB/Swiss-Prot;Acc:P25856]				path:ath01200,path:ath00710	Carbon metabolism|Carbon fixation in photosynthetic organisms
AT1G72060	0	0.754438	0.731	0.379	0	3	1.929	AT1G72060	protein_coding	Serine-type endopeptidase inhibitor [Source:UniProtKB/TrEMBL;Acc:Q9C7G9]		GO:0004867,GO:0005576,GO:0016021,GO:0006979	serine-type endopeptidase inhibitor activity|extracellular region|integral component of membrane|response to oxidative stress
RPL13	0	0.753369	0.978	0.688	0	3	1.422	AT1G78630	protein_coding	50S ribosomal protein L13, chloroplastic [Source:UniProtKB/Swiss-Prot;Acc:Q9SYL9]				path:ath03010	Ribosome
PSBS	0	0.746957	0.967	0.609	0	3	1.588	AT1G44575	protein_coding	Photosystem II 22 kDa protein, chloroplastic [Source:UniProtKB/Swiss-Prot;Acc:Q9XF91]				path:ath00195	Photosynthesis
RPL24	0	0.745369	0.957	0.59	0	3	1.622	AT5G54600	protein_coding	SVR8 [Source:UniProtKB/TrEMBL;Acc:A0A178U954]		GO:0003735,GO:0005739,GO:0005840,GO:0006412,GO:0009507,GO:0015934,GO:0019843,GO:0009570,GO:0009941,GO:0009536,GO:0032544	structural constituent of ribosome|mitochondrion|ribosome|translation|chloroplast|large ribosomal subunit|rRNA binding|chloroplast stroma|chloroplast envelope|plastid|plastid translation	path:ath03010	Ribosome
RPS31	0	0.742435	0.983	0.697	0	3	1.41	AT2G38140	protein_coding	30S ribosomal protein S31, chloroplastic [Source:UniProtKB/Swiss-Prot;Acc:O80439]
RPL34	0	0.739459	0.981	0.76	0	3	1.291	AT1G29070	protein_coding	50S ribosomal protein L34, chloroplastic [Source:UniProtKB/Swiss-Prot;Acc:Q9LP37]		GO:0003735,GO:0005840,GO:0006412,GO:0009507,GO:0019843,GO:0042254	structural constituent of ribosome|ribosome|translation|chloroplast|rRNA binding|ribosome biogenesis	path:ath03010	Ribosome
AT3G62530	0	0.732953	0.933	0.512	0	3	1.822	AT3G62530	protein_coding	ARM repeat superfamily protein [Source:UniProtKB/TrEMBL;Acc:Q94K48]		GO:0008150,GO:0009507,GO:0016829,GO:0030089,GO:0005739,GO:0046872,GO:0005730,GO:0008270,GO:0005794	biological_process|chloroplast|lyase activity|phycobilisome|mitochondrion|metal ion binding|nucleolus|zinc ion binding|Golgi apparatus
AT4G10300	0	0.731116	0.927	0.472	0	3	1.964	AT4G10300	protein_coding	At4g10300 [Source:UniProtKB/TrEMBL;Acc:Q9SV91]		GO:0003674,GO:0005634,GO:0009507	molecular_function|nucleus|chloroplast
GAPB	0	0.729381	0.98	0.731	0	3	1.341	AT1G42970	protein_coding	Glyceraldehyde-3-phosphate dehydrogenase GAPB, chloroplastic [Source:UniProtKB/Swiss-Prot;Acc:P25857]		GO:0006006,GO:0006096,GO:0009507,GO:0019253,GO:0031969,GO:0047100,GO:0050661,GO:0051287,GO:0055114,GO:0009941,GO:0009535,GO:0009416,GO:0009744,GO:0009570,GO:0004365,GO:0046686,GO:0009409,GO:0010319,GO:0016020,GO:0048046,GO:0005829	glucose metabolic process|glycolytic process|chloroplast|reductive pentose-phosphate cycle|chloroplast membrane|glyceraldehyde-3-phosphate dehydrogenase (NADP+) (phosphorylating) activity|NADP binding|NAD binding|oxidation-reduction process|chloroplast envelope|chloroplast thylakoid membrane|response to light stimulus|response to sucrose|chloroplast stroma|glyceraldehyde-3-phosphate dehydrogenase…	path:ath01200,path:ath00710	Carbon metabolism|Carbon fixation in photosynthetic organisms
PSBQ1	0	0.727886	0.979	0.762	0	3	1.285	AT4G21280	protein_coding	Oxygen-evolving enhancer protein 3-1, chloroplastic [Source:UniProtKB/Swiss-Prot;Acc:Q9XFT3]				path:ath00195	Photosynthesis
FBA2	0	0.725939	0.987	0.757	0	3	1.304	AT4G38970	protein_coding	Fructose-bisphosphate aldolase [Source:UniProtKB/TrEMBL;Acc:A0A178UW98]		GO:0004332,GO:0006096,GO:0006098,GO:0009507,GO:0009941,GO:0009570,GO:0010287,GO:0046686,GO:0009579,GO:0016020,GO:0048046,GO:0009737	fructose-bisphosphate aldolase activity|glycolytic process|pentose-phosphate shunt|chloroplast|chloroplast envelope|chloroplast stroma|plastoglobule|response to cadmium ion|thylakoid|membrane|apoplast|response to abscisic acid	path:ath01200,path:ath01230,path:ath00010,path:ath00030,path:ath00051,path:ath00710	Carbon metabolism|Biosynthesis of amino acids|Glycolysis / Gluconeogenesis|Pentose phosphate pathway|Fructose and mannose metabolism|Carbon fixation in photosynthetic organisms
SHM1	0	0.725068	0.972	0.674	0	3	1.442	AT4G37930	protein_coding	Serine hydroxymethyltransferase 1, mitochondrial [Source:UniProtKB/Swiss-Prot;Acc:Q9SZJ5]		GO:0004372,GO:0005739,GO:0006544,GO:0006563,GO:0019464,GO:0030170,GO:0035999,GO:0005759,GO:0007623,GO:0009416,GO:0005634,GO:0009507,GO:0009626,GO:0022626,GO:0009853,GO:0046686,GO:0009409,GO:0010319,GO:0005886,GO:0016020,GO:0008266,GO:0048046,GO:0005515,GO:0009534,GO:0009570,GO:0005829	glycine hydroxymethyltransferase activity|mitochondrion|glycine metabolic process|L-serine metabolic process|glycine decarboxylation via glycine cleavage system|pyridoxal phosphate binding|tetrahydrofolate interconversion|mitochondrial matrix|circadian rhythm|response to light stimulus|nucleus|chloroplast|plant-type hypersensitive response|cytosolic ribosome|photorespiration|response to cadmium i…	path:ath01200,path:ath01230,path:ath00630,path:ath00260,path:ath00460,path:ath00670	Carbon metabolism|Biosynthesis of amino acids|Glyoxylate and dicarboxylate metabolism|Glycine, serine and threonine metabolism|Cyanoamino acid metabolism|One carbon pool by folate
PSBR	0	0.718917	0.999	0.977	0	3	1.023	AT1G79040	protein_coding	Photosystem II 10 kDa polypeptide, chloroplastic [Source:UniProtKB/Swiss-Prot;Acc:P27202]		GO:0009507,GO:0009523,GO:0009654,GO:0015979,GO:0009535,GO:0010270,GO:0009579,GO:0009534,GO:0005515,GO:0009735	chloroplast|photosystem II|photosystem II oxygen evolving complex|photosynthesis|chloroplast thylakoid membrane|photosystem II oxygen evolving complex assembly|thylakoid|chloroplast thylakoid|protein binding|response to cytokinin	path:ath00195	Photosynthesis
RPL27	0	0.717674	0.931	0.529	0	3	1.76	AT5G40950	protein_coding	50S ribosomal protein L27, chloroplastic [Source:UniProtKB/Swiss-Prot;Acc:Q9FLN4]		GO:0003735,GO:0005762,GO:0005840,GO:0006412,GO:0009507,GO:0009579,GO:0009570,GO:0009941,GO:0009735	structural constituent of ribosome|mitochondrial large ribosomal subunit|ribosome|translation|chloroplast|thylakoid|chloroplast stroma|chloroplast envelope|response to cytokinin	path:ath03010	Ribosome
AT4G32260	0	0.713816	0.984	0.747	0	3	1.317	AT4G32260	protein_coding	PDE334 [Source:UniProtKB/TrEMBL;Acc:A0A178V017]				path:ath00190,path:ath00195	Oxidative phosphorylation|Photosynthesis
PSB28	0	0.711687	0.913	0.44	0	3	2.075	AT4G28660	protein_coding	Photosystem II reaction center Psb28 protein [Source:UniProtKB/TrEMBL;Acc:F4JM05]		GO:0003674,GO:0009507,GO:0009535,GO:0009539,GO:0009654,GO:0015979,GO:0009579,GO:0009570	molecular_function|chloroplast|chloroplast thylakoid membrane|photosystem II reaction center|photosystem II oxygen evolving complex|photosynthesis|thylakoid|chloroplast stroma	path:ath00195	Photosynthesis
LHCB5	0	0.708887	0.967	0.734	0	3	1.317	AT4G10340	protein_coding	Chlorophyll a-b binding protein, chloroplastic [Source:UniProtKB/TrEMBL;Acc:A0A178UW55]		GO:0009507,GO:0009522,GO:0009533,GO:0009768,GO:0009941,GO:0015979,GO:0016021,GO:0016168,GO:0018298,GO:0030076,GO:0031409,GO:0046872,GO:0009783,GO:0009535,GO:0010287,GO:0005515,GO:0042651,GO:0016020,GO:0010196,GO:0009579,GO:0009637,GO:0010114,GO:0010218,GO:0009534,GO:0009517	chloroplast|photosystem I|chloroplast stromal thylakoid|photosynthesis, light harvesting in photosystem I|chloroplast envelope|photosynthesis|integral component of membrane|chlorophyll binding|protein-chromophore linkage|light-harvesting complex|pigment binding|metal ion binding|photosystem II antenna complex|chloroplast thylakoid membrane|plastoglobule|protein binding|thylakoid membrane|membrane…	path:ath00196	Photosynthesis - antenna proteins
BAS1	0	0.70125	0.985	0.733	0	3	1.344	AT3G11630	protein_coding	2-Cys peroxiredoxin BAS1, chloroplastic [Source:UniProtKB/Swiss-Prot;Acc:Q96291]		GO:0005506,GO:0016021,GO:0016705,GO:0019825,GO:0020037,GO:0040008,GO:0055114,GO:0008395,GO:0016131,GO:0009416,GO:0009741,GO:0010268	iron ion binding|integral component of membrane|oxidoreductase activity, acting on paired donors, with incorporation or reduction of molecular oxygen|oxygen binding|heme binding|regulation of growth|oxidation-reduction process|steroid hydroxylase activity|brassinosteroid metabolic process|response to light stimulus|response to brassinosteroid|brassinosteroid homeostasis
PSAF	0	0.699645	0.981	0.798	0	3	1.229	AT1G31330	protein_coding	Photosystem I reaction center subunit III, chloroplastic [Source:UniProtKB/Swiss-Prot;Acc:Q9SHE8]		GO:0003674,GO:0009507,GO:0009538,GO:0015979,GO:0016021,GO:0009941,GO:0009535,GO:0010287,GO:0016020,GO:0009579,GO:0009534	molecular_function|chloroplast|photosystem I reaction center|photosynthesis|integral component of membrane|chloroplast envelope|chloroplast thylakoid membrane|plastoglobule|membrane|thylakoid|chloroplast thylakoid	path:ath00195	Photosynthesis
THI1	0	0.699425	0.996	0.925	0	3	1.077	AT5G54770	protein_coding	Thiamine thiazole synthase, chloroplastic [Source:UniProtKB/TrEMBL;Acc:A0A178UNL2]		GO:0009507,GO:0016491,GO:0018131,GO:0055114,GO:0005739,GO:0009941,GO:0009570,GO:0009579,GO:0042803,GO:0009409,GO:0010319,GO:0008270,GO:0009228,GO:0006974	chloroplast|oxidoreductase activity|oxazole or thiazole biosynthetic process|oxidation-reduction process|mitochondrion|chloroplast envelope|chloroplast stroma|thylakoid|protein homodimerization activity|response to cold|stromule|zinc ion binding|thiamine biosynthetic process|cellular response to DNA damage stimulus	path:ath00730	Thiamine metabolism
GLN2	0	0.698291	0.992	0.802	0	3	1.237	AT5G35630	protein_coding	Glutamine synthetase, chloroplastic/mitochondrial [Source:UniProtKB/Swiss-Prot;Acc:Q43127]				path:ath01230,path:ath00630,path:ath00910,path:ath00250,path:ath00220	Biosynthesis of amino acids|Glyoxylate and dicarboxylate metabolism|Nitrogen metabolism|Alanine, aspartate and glutamate metabolism|Arginine biosynthesis
ACP4	0	0.69647	0.972	0.68	0	3	1.429	AT4G25050	protein_coding	Acyl carrier protein 4 [Source:UniProtKB/TrEMBL;Acc:F4JRT7]		GO:0006633,GO:0009507,GO:0000036,GO:0009416,GO:0009941,GO:0009570,GO:0009627,GO:0042335,GO:0009735	fatty acid biosynthetic process|chloroplast|ACP phosphopantetheine attachment site binding involved in fatty acid biosynthetic process|response to light stimulus|chloroplast envelope|chloroplast stroma|systemic acquired resistance|cuticle development|response to cytokinin
PSAH2	0	0.695216	0.795	0.339	0	3	2.345	AT1G52230	protein_coding	Photosystem I reaction center subunit VI-2, chloroplastic [Source:UniProtKB/Swiss-Prot;Acc:Q9SUI6]		GO:0003674,GO:0009507,GO:0009538,GO:0015979,GO:0016021,GO:0009535,GO:0010287,GO:0016020,GO:0009579,GO:0009534,GO:0009735	molecular_function|chloroplast|photosystem I reaction center|photosynthesis|integral component of membrane|chloroplast thylakoid membrane|plastoglobule|membrane|thylakoid|chloroplast thylakoid|response to cytokinin	path:ath00195	Photosynthesis
AT3G14415	0	0.695171	0.956	0.576	0	3	1.66	AT3G14415	protein_coding	GOX2 [Source:UniProtKB/TrEMBL;Acc:A0A384L6X3]				path:ath01200,path:ath00630,path:ath04146	Carbon metabolism|Glyoxylate and dicarboxylate metabolism|Peroxisome
AT2G26500	0	0.693645	0.99	0.876	0	3	1.13	AT2G26500	protein_coding	At2g26500/T9J22.17 [Source:UniProtKB/TrEMBL;Acc:O48717]		GO:0009496,GO:0009507,GO:0009512,GO:0016021,GO:0009535	plastoquinol--plastocyanin reductase activity|chloroplast|cytochrome b6f complex|integral component of membrane|chloroplast thylakoid membrane
GHS1	0	0.69245	0.966	0.682	0	3	1.416	AT3G27160	protein_coding	Ribosomal protein S21 family protein [Source:UniProtKB/TrEMBL;Acc:A0A1I9LRJ3]		GO:0003735,GO:0005840,GO:0006412,GO:0009507,GO:0042254,GO:0044391,GO:0009534,GO:0009570	structural constituent of ribosome|ribosome|translation|chloroplast|ribosome biogenesis|ribosomal subunit|chloroplast thylakoid|chloroplast stroma
RPL28	0	0.691887	0.958	0.59	0	3	1.624	AT2G33450	protein_coding	PRPL28 [Source:UniProtKB/TrEMBL;Acc:A0A178VYG9]				path:ath03010	Ribosome
GLO1	0	0.686686	0.97	0.654	0	3	1.483	AT3G14420	protein_coding	(S)-2-hydroxy-acid oxidase GLO1 [Source:UniProtKB/Swiss-Prot;Acc:Q9LRR9]				path:ath01200,path:ath00630,path:ath04146	Carbon metabolism|Glyoxylate and dicarboxylate metabolism|Peroxisome
CP29B	0	0.682859	0.965	0.623	0	3	1.549	AT2G37220	protein_coding	RNA-binding protein CP29B, chloroplastic [Source:UniProtKB/Swiss-Prot;Acc:Q9ZUU4]		GO:0000166,GO:0003723,GO:0006397,GO:0009507,GO:0030529,GO:0009579,GO:0009941,GO:0009535,GO:0009570,GO:0009409,GO:0010319,GO:0045087,GO:0008266,GO:0009737,GO:0009534	nucleotide binding|RNA binding|mRNA processing|chloroplast|intracellular ribonucleoprotein complex|thylakoid|chloroplast envelope|chloroplast thylakoid membrane|chloroplast stroma|response to cold|stromule|innate immune response|poly(U) RNA binding|response to abscisic acid|chloroplast thylakoid
LHCB1.3	0	0.682575	0.989	0.924	0	3	1.07	AT1G29930	protein_coding	Chlorophyll a-b binding protein 1, chloroplastic [Source:UniProtKB/Swiss-Prot;Acc:P04778]				path:ath00196	Photosynthesis - antenna proteins
FTRC	0	0.680804	0.94	0.539	0	3	1.744	AT2G04700	protein_coding	Ferredoxin-thioredoxin reductase, catalytic chain [Source:UniProtKB/TrEMBL;Acc:A0A178VTW5]		GO:0009507,GO:0030385,GO:0046872,GO:0009570,GO:0009941	chloroplast|ferredoxin:thioredoxin reductase activity|metal ion binding|chloroplast stroma|chloroplast envelope
PSAL	0	0.678705	0.973	0.714	0	3	1.363	AT4G12800	protein_coding	photosystem I subunit l [Source:TAIR;Acc:AT4G12800]		GO:0009507,GO:0009538,GO:0015979,GO:0016021,GO:0019684,GO:0009941,GO:0009535,GO:0005515,GO:0010287,GO:0016020,GO:0009579,GO:0009534	chloroplast|photosystem I reaction center|photosynthesis|integral component of membrane|photosynthesis, light reaction|chloroplast envelope|chloroplast thylakoid membrane|protein binding|plastoglobule|membrane|thylakoid|chloroplast thylakoid	path:ath00195	Photosynthesis
RPS16-1	0	0.671558	0.999	0.953	0	3	1.048	AT4G34620	protein_coding	SSR16 [Source:UniProtKB/TrEMBL;Acc:A0A178UZA3]		GO:0003735,GO:0005739,GO:0005840,GO:0006412,GO:0015935,GO:0032543,GO:0042254,GO:0009941,GO:0009507,GO:0009536,GO:0009793	structural constituent of ribosome|mitochondrion|ribosome|translation|small ribosomal subunit|mitochondrial translation|ribosome biogenesis|chloroplast envelope|chloroplast|plastid|embryo development ending in seed dormancy	path:ath03010	Ribosome
CURT1A	0	0.671218	0.997	0.925	0	3	1.078	AT4G01150	protein_coding	Protein CURVATURE THYLAKOID 1A, chloroplastic [Source:UniProtKB/Swiss-Prot;Acc:O04616]		GO:0003674,GO:0008150,GO:0009507,GO:0016021,GO:0009941,GO:0009535,GO:0010287,GO:0009579,GO:0009534	molecular_function|biological_process|chloroplast|integral component of membrane|chloroplast envelope|chloroplast thylakoid membrane|plastoglobule|thylakoid|chloroplast thylakoid
RPS13.1	0	0.670989	0.963	0.623	0	3	1.546	AT5G14320	protein_coding	30S ribosomal protein S13, chloroplastic [Source:UniProtKB/Swiss-Prot;Acc:P42732]				path:ath03010	Ribosome
AT1G11860	0	0.669923	0.942	0.538	0	3	1.751	AT1G11860	protein_coding	Glycine cleavage T-protein family [Source:TAIR;Acc:AT1G11860]		GO:0004047,GO:0005739,GO:0006546,GO:0008483,GO:0009941,GO:0022626,GO:0046686,GO:0016020,GO:0009507,GO:0048046,GO:0009534,GO:0009570	aminomethyltransferase activity|mitochondrion|glycine catabolic process|transaminase activity|chloroplast envelope|cytosolic ribosome|response to cadmium ion|membrane|chloroplast|apoplast|chloroplast thylakoid|chloroplast stroma	path:ath01200,path:ath00630,path:ath00260,path:ath00670	Carbon metabolism|Glyoxylate and dicarboxylate metabolism|Glycine, serine and threonine metabolism|One carbon pool by folate
HPR	0	0.664411	0.936	0.53	0	3	1.766	AT1G68010	protein_coding	hydroxypyruvate reductase [Source:TAIR;Acc:AT1G68010]		GO:0005777,GO:0005829,GO:0009854,GO:0016618,GO:0030267,GO:0051287,GO:0055114,GO:0008465,GO:0008266,GO:0009507,GO:0048046,GO:0042631,GO:0071482,GO:0009853	peroxisome|cytosol|oxidative photosynthetic carbon pathway|hydroxypyruvate reductase activity|glyoxylate reductase (NADP) activity|NAD binding|oxidation-reduction process|glycerate dehydrogenase activity|poly(U) RNA binding|chloroplast|apoplast|cellular response to water deprivation|cellular response to light stimulus|photorespiration	path:ath01200,path:ath00630,path:ath00260	Carbon metabolism|Glyoxylate and dicarboxylate metabolism|Glycine, serine and threonine metabolism
RPL6	0	0.66375	0.978	0.668	0	3	1.464	AT1G05190	protein_coding	50S ribosomal protein L6, chloroplastic [Source:UniProtKB/Swiss-Prot;Acc:O23049]				path:ath03010	Ribosome
SBPASE	0	0.662728	0.925	0.497	0	3	1.861	AT3G55800	protein_coding	Sedoheptulose-1,7-bisphosphatase, chloroplastic [Source:UniProtKB/Swiss-Prot;Acc:P46283]		GO:0005975,GO:0009507,GO:0019253,GO:0042132,GO:0042578,GO:0046872,GO:0009941,GO:0005986,GO:0016051,GO:0019252,GO:0050278,GO:0009570,GO:0009579,GO:0042742,GO:0048046	carbohydrate metabolic process|chloroplast|reductive pentose-phosphate cycle|fructose 1,6-bisphosphate 1-phosphatase activity|phosphoric ester hydrolase activity|metal ion binding|chloroplast envelope|sucrose biosynthetic process|carbohydrate biosynthetic process|starch biosynthetic process|sedoheptulose-bisphosphatase activity|chloroplast stroma|thylakoid|defense response to bacterium|apoplast	path:ath01200,path:ath00710	Carbon metabolism|Carbon fixation in photosynthetic organisms
CURT1B	0	0.65719	0.979	0.715	0	3	1.369	AT2G46820	protein_coding	Protein CURVATURE THYLAKOID 1B, chloroplastic [Source:UniProtKB/Swiss-Prot;Acc:Q8LCA1]
PSBO1	0	0.654708	0.987	0.824	0	3	1.198	AT5G66570	protein_coding	Oxygen-evolving enhancer protein 1-1, chloroplastic [Source:UniProtKB/Swiss-Prot;Acc:P23321]		GO:0005509,GO:0009507,GO:0009543,GO:0009654,GO:0016021,GO:0019898,GO:0030095,GO:0031977,GO:0009579,GO:0009535,GO:0010207,GO:0042549,GO:0009570,GO:0010287,GO:0042742,GO:0010205,GO:0035304,GO:0008266,GO:0048046,GO:0005515,GO:0009534,GO:0055035,GO:0010242,GO:0019684	calcium ion binding|chloroplast|chloroplast thylakoid lumen|photosystem II oxygen evolving complex|integral component of membrane|extrinsic component of membrane|chloroplast photosystem II|thylakoid lumen|thylakoid|chloroplast thylakoid membrane|photosystem II assembly|photosystem II stabilization|chloroplast stroma|plastoglobule|defense response to bacterium|photoinhibition|regulation of protein…	path:ath00195	Photosynthesis
PSBP1	0	0.648261	0.953	0.698	0	3	1.365	AT1G06680	protein_coding	Oxygen-evolving enhancer protein 2-1, chloroplastic [Source:UniProtKB/Swiss-Prot;Acc:Q42029]				path:ath00195	Photosynthesis
SZF1	0	0.646441	0.937	0.499	0	3	1.878	AT3G55980	protein_coding	Salt-inducible zinc finger 1 [Source:UniProtKB/TrEMBL;Acc:A0A1I9LNJ4]	AT3G55980.1	GO:0003677,GO:0005634,GO:0046872,GO:0003700,GO:0006355,GO:0010200	DNA binding|nucleus|metal ion binding|transcription factor activity, sequence-specific DNA binding|regulation of transcription, DNA-templated|response to chitin
AT4G34150	0	0.644092	0.978	0.752	0	3	1.301	AT4G34150	protein_coding	AT4g34150/F28A23_90 [Source:UniProtKB/TrEMBL;Acc:Q945K9]		GO:0009409,GO:0005829,GO:0009506	response to cold|cytosol|plasmodesma
PSAK	0	0.635989	0.935	0.653	0	3	1.432	AT1G30380	protein_coding	Photosystem I reaction center subunit psaK, chloroplastic [Source:UniProtKB/Swiss-Prot;Acc:Q9SUI5]		GO:0009507,GO:0009522,GO:0015979,GO:0016020,GO:0016021,GO:0016168,GO:0009535,GO:0009579,GO:0009534	chloroplast|photosystem I|photosynthesis|membrane|integral component of membrane|chlorophyll binding|chloroplast thylakoid membrane|thylakoid|chloroplast thylakoid	path:ath00195	Photosynthesis
PSAE2	0	0.632481	0.941	0.593	0	3	1.587	AT2G20260	protein_coding	Photosystem I reaction center subunit IV B, chloroplastic [Source:UniProtKB/Swiss-Prot;Acc:Q9S714]				path:ath00195	Photosynthesis
LHCA2	0	0.632004	0.983	0.786	0	3	1.251	AT3G61470	protein_coding	Photosystem I chlorophyll a/b-binding protein 2, chloroplastic [Source:UniProtKB/Swiss-Prot;Acc:Q9SYW8]		GO:0009507,GO:0009522,GO:0009768,GO:0009782,GO:0009941,GO:0010287,GO:0015979,GO:0016021,GO:0016168,GO:0018298,GO:0030076,GO:0031409,GO:0046872,GO:0009535,GO:0009409,GO:0009644,GO:0009645,GO:0005515,GO:0016020,GO:0009579,GO:0009534	chloroplast|photosystem I|photosynthesis, light harvesting in photosystem I|photosystem I antenna complex|chloroplast envelope|plastoglobule|photosynthesis|integral component of membrane|chlorophyll binding|protein-chromophore linkage|light-harvesting complex|pigment binding|metal ion binding|chloroplast thylakoid membrane|response to cold|response to high light intensity|response to low light in…	path:ath00196	Photosynthesis - antenna proteins
CYP81F2	0	0.628107	0.588	0.199	0	3	2.955	AT5G57220	protein_coding	Cytochrome P450 81F2 [Source:UniProtKB/Swiss-Prot;Acc:Q9LVD6]		GO:0005506,GO:0016020,GO:0016021,GO:0016709,GO:0019825,GO:0020037,GO:0055114,GO:0009759,GO:0042742,GO:0052544,GO:0019760,GO:0050832,GO:0002213,GO:0042343,GO:0071456,GO:0009617,GO:0009682	iron ion binding|membrane|integral component of membrane|oxidoreductase activity, acting on paired donors, with incorporation or reduction of molecular oxygen, NAD(P)H as one donor, and incorporation of one atom of oxygen|oxygen binding|heme binding|oxidation-reduction process|indole glucosinolate biosynthetic process|defense response to bacterium|defense response by callose deposition in cell wa…	path:ath00903,path:ath00945	Limonene and pinene degradation|Stilbenoid, diarylheptanoid and gingerol biosynthesis
AT1G18740	0	0.628052	0.884	0.526	0	3	1.681	AT1G18740	protein_coding	At1g18740/F6A14_15 [Source:UniProtKB/TrEMBL;Acc:Q9M9U5]		GO:0003674,GO:0008150,GO:0009507,GO:0016021	molecular_function|biological_process|chloroplast|integral component of membrane
ASB1	0	0.620749	0.929	0.644	0	3	1.443	AT1G25220	protein_coding	Anthranilate synthase beta subunit 1 [Source:UniProtKB/TrEMBL;Acc:F4IAW5]		GO:0000162,GO:0004049,GO:0005739,GO:0005829,GO:0005950,GO:0006541,GO:0008152,GO:0009507,GO:0009723,GO:0009851,GO:0010600,GO:0009651,GO:0010311,GO:0009617	tryptophan biosynthetic process|anthranilate synthase activity|mitochondrion|cytosol|anthranilate synthase complex|glutamine metabolic process|metabolic process|chloroplast|response to ethylene|auxin biosynthetic process|regulation of auxin biosynthetic process|response to salt stress|lateral root formation|response to bacterium	path:ath01230,path:ath00400	Biosynthesis of amino acids|Phenylalanine, tyrosine and tryptophan biosynthesis
PER62	0	0.618885	0.818	0.567	0	3	1.443	AT5G39580	protein_coding	Peroxidase 62 [Source:UniProtKB/Swiss-Prot;Acc:Q9FKA4]		GO:0004601,GO:0005576,GO:0006979,GO:0020037,GO:0042744,GO:0046872,GO:0055114,GO:0050832,GO:0005794	peroxidase activity|extracellular region|response to oxidative stress|heme binding|hydrogen peroxide catabolic process|metal ion binding|oxidation-reduction process|defense response to fungus|Golgi apparatus	path:ath00940	Phenylpropanoid biosynthesis
RPL17	0	0.612963	0.96	0.669	0	3	1.435	AT3G54210	protein_coding	50S ribosomal protein L17, chloroplastic [Source:UniProtKB/Swiss-Prot;Acc:Q9M385]		GO:0005840,GO:0006412,GO:0009507,GO:0019843,GO:0009570,GO:0009941	ribosome|translation|chloroplast|rRNA binding|chloroplast stroma|chloroplast envelope	path:ath03010	Ribosome
RPS9	0	0.612263	0.958	0.592	0	3	1.618	AT1G74970	protein_coding	30S ribosomal protein S9, chloroplastic [Source:UniProtKB/Swiss-Prot;Acc:Q9XJ27]		GO:0000462,GO:0003735,GO:0006412,GO:0009507,GO:0019843,GO:0022627,GO:0000312,GO:0009941,GO:0009570,GO:0016020	maturation of SSU-rRNA from tricistronic rRNA transcript (SSU-rRNA, 5.8S rRNA, LSU-rRNA)|structural constituent of ribosome|translation|chloroplast|rRNA binding|cytosolic small ribosomal subunit|plastid small ribosomal subunit|chloroplast envelope|chloroplast stroma|membrane	path:ath03010	Ribosome
PSAG	0	0.612247	0.984	0.813	0	3	1.21	AT1G55670	protein_coding	Photosystem I reaction center subunit V, chloroplastic [Source:UniProtKB/Swiss-Prot;Acc:Q9S7N7]		GO:0009507,GO:0009522,GO:0015979,GO:0016020,GO:0016021,GO:0016168,GO:0009773,GO:0050821,GO:0009941,GO:0009535,GO:0009780,GO:0042550,GO:0030093,GO:0009579,GO:0009534	chloroplast|photosystem I|photosynthesis|membrane|integral component of membrane|chlorophyll binding|photosynthetic electron transport in photosystem I|protein stabilization|chloroplast envelope|chloroplast thylakoid membrane|photosynthetic NADP+ reduction|photosystem I stabilization|chloroplast photosystem I|thylakoid|chloroplast thylakoid	path:ath00195	Photosynthesis
AT1G27020	0	0.611796	0.588	0.283	0	3	2.078	AT1G27020	protein_coding	Plant/protein [Source:UniProtKB/TrEMBL;Acc:O04551]		GO:0003674,GO:0005634,GO:0008150	molecular_function|nucleus|biological_process
SDR3B	0	0.597189	0.591	0.209	0	3	2.828	AT2G47140	protein_coding	Short-chain dehydrogenase reductase 3b [Source:UniProtKB/Swiss-Prot;Acc:Q94K41]
PGRL1A	0	0.596811	0.886	0.413	0	3	2.145	AT4G22890	protein_coding	PGR5-LIKE A [Source:UniProtKB/TrEMBL;Acc:A0A178UU76]
AT1G19380	0	0.592686	0.861	0.415	0	3	2.075	AT1G19380	protein_coding	At1g19380 [Source:UniProtKB/TrEMBL;Acc:Q9LN60]		GO:0008150,GO:0016021	biological_process|integral component of membrane
PSAO	0	0.592313	0.965	0.73	0	3	1.322	AT1G08380	protein_coding	PSAO [Source:UniProtKB/TrEMBL;Acc:A0A178W5Y5]		GO:0005739,GO:0009535,GO:0016021,GO:0009522,GO:0009579,GO:0009768,GO:0005515,GO:0009767,GO:0009507	mitochondrion|chloroplast thylakoid membrane|integral component of membrane|photosystem I|thylakoid|photosynthesis, light harvesting in photosystem I|protein binding|photosynthetic electron transport chain|chloroplast	path:ath00195	Photosynthesis
AT1G09932	0	0.586366	0.48	0.205	0	3	2.341	AT1G09932	protein_coding	Phosphoglycerate mutase family protein [Source:UniProtKB/TrEMBL;Acc:Q8GWG7]		GO:0005634,GO:0008150	nucleus|biological_process
GGAT1	0	0.584367	0.989	0.811	0	3	1.219	AT1G23310	protein_coding	Glutamate--glyoxylate aminotransferase 1 [Source:UniProtKB/Swiss-Prot;Acc:Q9LR30]				path:ath01200,path:ath01210,path:ath01230,path:ath00630,path:ath00710,path:ath00250,path:ath00260,path:ath00220	Carbon metabolism|2-Oxocarboxylic acid metabolism|Biosynthesis of amino acids|Glyoxylate and dicarboxylate metabolism|Carbon fixation in photosynthetic organisms|Alanine, aspartate and glutamate metabolism|Glycine, serine and threonine metabolism|Arginine biosynthesis
OHP2	0	0.582287	0.845	0.391	0	3	2.161	AT1G34000	protein_coding	OHP2 [Source:UniProtKB/TrEMBL;Acc:A0A178WAB5]		GO:0003674,GO:0009507,GO:0009535,GO:0009642,GO:0009534	molecular_function|chloroplast|chloroplast thylakoid membrane|response to light intensity|chloroplast thylakoid
ATL5	0	0.571193	0.958	0.606	0	3	1.581	AT3G25520	protein_coding	RPL5A [Source:UniProtKB/TrEMBL;Acc:A0A178V891]		GO:0000027,GO:0003735,GO:0005634,GO:0005737,GO:0005840,GO:0006412,GO:0008097,GO:0008270,GO:0016021,GO:0016567,GO:0042254,GO:0006461,GO:0016020,GO:0005730,GO:0006913,GO:0009507,GO:0005773,GO:0022626,GO:0005886,GO:0022625,GO:0009955,GO:0008283,GO:0009965,GO:0010015,GO:0005829,GO:0005794,GO:0009735	ribosomal large subunit assembly|structural constituent of ribosome|nucleus|cytoplasm|ribosome|translation|5S rRNA binding|zinc ion binding|integral component of membrane|protein ubiquitination|ribosome biogenesis|protein complex assembly|membrane|nucleolus|nucleocytoplasmic transport|chloroplast|vacuole|cytosolic ribosome|plasma membrane|cytosolic large ribosomal subunit|adaxial/abaxial pattern …	path:ath03010	Ribosome
PSAH1	0	0.567454	0.934	0.58	0	3	1.61	AT3G16140	protein_coding	Photosystem I reaction center subunit VI-1, chloroplastic [Source:UniProtKB/Swiss-Prot;Acc:Q9SUI7]				path:ath00195	Photosynthesis
CP31A	0	0.566017	0.984	0.748	0	3	1.316	AT4G24770	protein_coding	31 kDa ribonucleoprotein, chloroplastic [Source:UniProtKB/Swiss-Prot;Acc:Q04836]
PSRP6	0	0.563179	0.952	0.597	0	3	1.595	AT5G17870	protein_coding	plastid-specific 50S ribosomal protein 6 [Source:TAIR;Acc:AT5G17870]		GO:0003735,GO:0005840,GO:0006412,GO:0009507,GO:0019843	structural constituent of ribosome|ribosome|translation|chloroplast|rRNA binding
TUFA.1	0	0.553804	0.932	0.555	0	3	1.679	AT4G20360	protein_coding	Elongation factor Tu, chloroplastic [Source:UniProtKB/Swiss-Prot;Acc:P17745]
AT3G54150	0	0.552935	0.557	0.256	0	3	2.176	AT3G54150	protein_coding	Embryonic abundant protein-like [Source:UniProtKB/TrEMBL;Acc:Q9M389]
AT2G25297	0	0.549011	0.461	0.216	0	3	2.134	AT2G25297	protein_coding
RPL23AA	0	0.546935	0.942	0.565	0	3	1.667	AT2G39460	protein_coding	60S ribosomal protein L23a-1 [Source:UniProtKB/Swiss-Prot;Acc:Q8LD46]		GO:0000027,GO:0000166,GO:0003723,GO:0003735,GO:0005622,GO:0005737,GO:0006412,GO:0015934,GO:0019843,GO:0022625,GO:0042254,GO:0005730,GO:0022626,GO:0005618,GO:0006979,GO:0009409,GO:0009644,GO:0005829,GO:0009506,GO:0005794	ribosomal large subunit assembly|nucleotide binding|RNA binding|structural constituent of ribosome|intracellular|cytoplasm|translation|large ribosomal subunit|rRNA binding|cytosolic large ribosomal subunit|ribosome biogenesis|nucleolus|cytosolic ribosome|cell wall|response to oxidative stress|response to cold|response to high light intensity|cytosol|plasmodesma|Golgi apparatus	path:ath03010	Ribosome
RPS23B	0	0.54177	0.986	0.751	0	3	1.313	AT5G02960	protein_coding	40S ribosomal protein S23-2 [Source:UniProtKB/Swiss-Prot;Acc:P49201]		GO:0003735,GO:0005737,GO:0005840,GO:0006412,GO:0022626,GO:0022627,GO:0005794	structural constituent of ribosome|cytoplasm|ribosome|translation|cytosolic ribosome|cytosolic small ribosomal subunit|Golgi apparatus	path:ath03010	Ribosome
FBA1	0	0.538675	0.859	0.439	0	3	1.957	AT2G21330	protein_coding	Fructose-bisphosphate aldolase 1, chloroplastic [Source:UniProtKB/Swiss-Prot;Acc:Q9SJU4]		GO:0004332,GO:0006096,GO:0006098,GO:0009507,GO:0031977,GO:0009941,GO:0022626,GO:0009570,GO:0010287,GO:0046686,GO:0009579,GO:0048046,GO:0009534	fructose-bisphosphate aldolase activity|glycolytic process|pentose-phosphate shunt|chloroplast|thylakoid lumen|chloroplast envelope|cytosolic ribosome|chloroplast stroma|plastoglobule|response to cadmium ion|thylakoid|apoplast|chloroplast thylakoid	path:ath01200,path:ath01230,path:ath00010,path:ath00030,path:ath00051,path:ath00710	Carbon metabolism|Biosynthesis of amino acids|Glycolysis / Gluconeogenesis|Pentose phosphate pathway|Fructose and mannose metabolism|Carbon fixation in photosynthetic organisms
PMDH2	0	0.534563	0.892	0.417	0	3	2.139	AT5G09660	protein_coding	Malate dehydrogenase [Source:UniProtKB/TrEMBL;Acc:B3H560]		GO:0005737,GO:0005975,GO:0006097,GO:0006099,GO:0006108,GO:0009514,GO:0030060,GO:0009941,GO:0009507,GO:0005773,GO:0005777,GO:0031998,GO:0048046,GO:0080093,GO:0009735,GO:0016615,GO:0042579	cytoplasm|carbohydrate metabolic process|glyoxylate cycle|tricarboxylic acid cycle|malate metabolic process|glyoxysome|L-malate dehydrogenase activity|chloroplast envelope|chloroplast|vacuole|peroxisome|regulation of fatty acid beta-oxidation|apoplast|regulation of photorespiration|response to cytokinin|malate dehydrogenase activity|microbody	path:ath01200,path:ath00020,path:ath00620,path:ath00630,path:ath00710,path:ath00270	Carbon metabolism|Citrate cycle (TCA cycle)|Pyruvate metabolism|Glyoxylate and dicarboxylate metabolism|Carbon fixation in photosynthetic organisms|Cysteine and methionine metabolism
PSA2	0	0.533157	0.89	0.446	0	3	1.996	AT2G34860	protein_coding	Protein PHOTOSYSTEM I ASSEMBLY 2, chloroplastic [Source:UniProtKB/Swiss-Prot;Acc:O64750]		GO:0009507,GO:0031072,GO:0046872,GO:0051082,GO:0009535,GO:0009561,GO:0009534,GO:0010027	chloroplast|heat shock protein binding|metal ion binding|unfolded protein binding|chloroplast thylakoid membrane|megagametogenesis|chloroplast thylakoid|thylakoid membrane organization
RPL29	0	0.53089	0.949	0.599	0	3	1.584	AT5G65220	protein_coding	AT5G65220 protein [Source:UniProtKB/TrEMBL;Acc:B9DH43]		GO:0003735,GO:0005840,GO:0006412,GO:0009507,GO:0042254,GO:0009941,GO:0009295,GO:0009570	structural constituent of ribosome|ribosome|translation|chloroplast|ribosome biogenesis|chloroplast envelope|nucleoid|chloroplast stroma	path:ath03010	Ribosome
RPL11C.2	0	0.529485	0.936	0.545	0	3	1.717	AT4G18730	protein_coding	60S ribosomal protein L11-2 [Source:UniProtKB/Swiss-Prot;Acc:P42794]				path:ath03010	Ribosome
TLP18.3	0	0.528055	0.76	0.302	0	3	2.517	AT1G54780	protein_coding	TLP18.3 [Source:UniProtKB/TrEMBL;Acc:A0A178WHT4]		GO:0009507,GO:0016021,GO:0009543,GO:0031977,GO:0009579,GO:0009535,GO:0010206,GO:0009534,GO:0003993,GO:0016311	chloroplast|integral component of membrane|chloroplast thylakoid lumen|thylakoid lumen|thylakoid|chloroplast thylakoid membrane|photosystem II repair|chloroplast thylakoid|acid phosphatase activity|dephosphorylation
PSB27-1	0	0.526101	0.853	0.448	0	3	1.904	AT1G03600	protein_coding	Photosystem II repair protein PSB27-H1, chloroplastic [Source:UniProtKB/Swiss-Prot;Acc:Q9LR64]				path:ath00195	Photosynthesis
RPS7C	0	0.524065	0.921	0.494	0	3	1.864	AT5G16130	protein_coding	40S ribosomal protein S7-3 [Source:UniProtKB/Swiss-Prot;Acc:Q8LD03]		GO:0003735,GO:0006364,GO:0006412,GO:0030686,GO:0032040,GO:0042274,GO:0022627,GO:0005730,GO:0022626,GO:0005886,GO:0016020,GO:0005829,GO:0009506,GO:0005794	structural constituent of ribosome|rRNA processing|translation|90S preribosome|small-subunit processome|ribosomal small subunit biogenesis|cytosolic small ribosomal subunit|nucleolus|cytosolic ribosome|plasma membrane|membrane|cytosol|plasmodesma|Golgi apparatus	path:ath03010	Ribosome
ERF019	0	0.52044	0.62	0.327	0	3	1.896	AT1G22810	protein_coding	Ethylene-responsive transcription factor ERF019 [Source:UniProtKB/Swiss-Prot;Acc:O80542]	AT1G22810.1	GO:0003677,GO:0003700,GO:0005634,GO:0006351,GO:0006355,GO:0009873,GO:0005737	DNA binding|transcription factor activity, sequence-specific DNA binding|nucleus|transcription, DNA-templated|regulation of transcription, DNA-templated|ethylene-activated signaling pathway|cytoplasm
FBA5	0	0.515698	0.554	0.162	0	3	3.42	AT4G26530	protein_coding	Fructose-bisphosphate aldolase [Source:UniProtKB/TrEMBL;Acc:A0A178V385]				path:ath01200,path:ath01230,path:ath00010,path:ath00030,path:ath00051,path:ath00710	Carbon metabolism|Biosynthesis of amino acids|Glycolysis / Gluconeogenesis|Pentose phosphate pathway|Fructose and mannose metabolism|Carbon fixation in photosynthetic organisms
AT1G32920	0	0.508671	0.998	0.936	0	3	1.066	AT1G32920	protein_coding	At1g32920/F9L11_25 [Source:UniProtKB/TrEMBL;Acc:Q93WI1]		GO:0003674,GO:0009611	molecular_function|response to wounding
UGT74E1	0	0.50695	0.658	0.274	0	3	2.401	AT1G05675	protein_coding	Glycosyltransferase (Fragment) [Source:UniProtKB/TrEMBL;Acc:A0A1W6AJW6]		GO:0008152,GO:0016758	metabolic process|transferase activity, transferring hexosyl groups
ndhO	0	0.506883	0.854	0.403	0	3	2.119	AT1G74880	protein_coding	NAD(P)H-quinone oxidoreductase subunit O, chloroplastic [Source:UniProtKB/Swiss-Prot;Acc:Q9S829]
APE2	0	0.504303	0.935	0.569	0	3	1.643	AT5G46110	protein_coding	Glucose-6-phosphate/phosphate translocator-like protein [Source:UniProtKB/TrEMBL;Acc:A0A219I0W9]
PSBW	0	0.501765	0.988	0.868	0	3	1.138	AT2G30570	protein_coding	PSBW [Source:UniProtKB/TrEMBL;Acc:A0A178VQ32]		GO:0003674,GO:0009507,GO:0009523,GO:0015979,GO:0016021,GO:0009535,GO:0042549	molecular_function|chloroplast|photosystem II|photosynthesis|integral component of membrane|chloroplast thylakoid membrane|photosystem II stabilization	path:ath00195	Photosynthesis
AT1G71500	0	0.501177	0.945	0.575	0	3	1.643	AT1G71500	protein_coding	Rieske (2Fe-2S) domain-containing protein [Source:UniProtKB/TrEMBL;Acc:Q9C9I7]
RPE	0	0.500423	0.955	0.662	0	3	1.443	AT5G61410	protein_coding	RPE [Source:UniProtKB/TrEMBL;Acc:A0A178UPG9]		GO:0004750,GO:0005829,GO:0005975,GO:0009052,GO:0009507,GO:0009793,GO:0019323,GO:0044262,GO:0046872,GO:0009941,GO:0009570,GO:0009579,GO:0009409,GO:0010319,GO:0048046,GO:0009624	ribulose-phosphate 3-epimerase activity|cytosol|carbohydrate metabolic process|pentose-phosphate shunt, non-oxidative branch|chloroplast|embryo development ending in seed dormancy|pentose catabolic process|cellular carbohydrate metabolic process|metal ion binding|chloroplast envelope|chloroplast stroma|thylakoid|response to cold|stromule|apoplast|response to nematode	path:ath01200,path:ath01230,path:ath00030,path:ath00040,path:ath00710	Carbon metabolism|Biosynthesis of amino acids|Pentose phosphate pathway|Pentose and glucuronate interconversions|Carbon fixation in photosynthetic organisms
AT1G69890	0	0.500414	0.792	0.365	0	3	2.17	AT1G69890	protein_coding	Actin cross-linking protein (DUF569) [Source:UniProtKB/TrEMBL;Acc:Q9CAS2]		GO:0003674,GO:0005634,GO:0008150	molecular_function|nucleus|biological_process
RPS20C.1	0	0.499078	0.904	0.483	0	3	1.872	AT3G45030	protein_coding	40S ribosomal protein S20-1 [Source:UniProtKB/Swiss-Prot;Acc:P49200]		GO:0003735,GO:0006412,GO:0009507,GO:0015935,GO:0022627,GO:0005829,GO:0005794	structural constituent of ribosome|translation|chloroplast|small ribosomal subunit|cytosolic small ribosomal subunit|cytosol|Golgi apparatus	path:ath03010	Ribosome
LHCA1	0	0.494772	0.862	0.512	0	3	1.684	AT3G54890	protein_coding	Chlorophyll a-b binding protein, chloroplastic [Source:UniProtKB/TrEMBL;Acc:A0A178VBT7]		GO:0009507,GO:0009522,GO:0009579,GO:0009765,GO:0015979,GO:0016021,GO:0016168,GO:0018298,GO:0030076,GO:0031409,GO:0046872,GO:0009535,GO:0009941,GO:0009409,GO:0009644,GO:0009645,GO:0005515,GO:0009768,GO:0010287,GO:0016020,GO:0009637,GO:0010114,GO:0010218,GO:0009534	chloroplast|photosystem I|thylakoid|photosynthesis, light harvesting|photosynthesis|integral component of membrane|chlorophyll binding|protein-chromophore linkage|light-harvesting complex|pigment binding|metal ion binding|chloroplast thylakoid membrane|chloroplast envelope|response to cold|response to high light intensity|response to low light intensity stimulus|protein binding|photosynthesis, li…	path:ath00196	Photosynthesis - antenna proteins
NADK1	0	0.488606	0.836	0.484	0	3	1.727	AT3G21070	protein_coding	NAD kinase 1 [Source:UniProtKB/TrEMBL;Acc:A0A1I9LRY1]		GO:0003951,GO:0005524,GO:0005737,GO:0006741,GO:0016310,GO:0019363,GO:0019674,GO:0042736,GO:0005516	NAD+ kinase activity|ATP binding|cytoplasm|NADP biosynthetic process|phosphorylation|pyridine nucleotide biosynthetic process|NAD metabolic process|NADH kinase activity|calmodulin binding	path:ath00760	Nicotinate and nicotinamide metabolism
ATPD	0	0.485364	0.781	0.383	0	3	2.039	AT4G09650	protein_coding	PDE332 [Source:UniProtKB/TrEMBL;Acc:A0A178V1L3]		GO:0009507,GO:0015986,GO:0045261,GO:0046933,GO:0009579,GO:0009941,GO:0009772,GO:0009773,GO:0015979,GO:0009535,GO:0010287,GO:0009409,GO:0010319,GO:0042742,GO:0016020,GO:0009534,GO:0009735	chloroplast|ATP synthesis coupled proton transport|proton-transporting ATP synthase complex, catalytic core F(1)|proton-transporting ATP synthase activity, rotational mechanism|thylakoid|chloroplast envelope|photosynthetic electron transport in photosystem II|photosynthetic electron transport in photosystem I|photosynthesis|chloroplast thylakoid membrane|plastoglobule|response to cold|stromule|de…	path:ath00190,path:ath00195	Oxidative phosphorylation|Photosynthesis
OHP1	0	0.482531	0.749	0.31	0	3	2.416	AT5G02120	protein_coding	Light-harvesting complex-like protein OHP1, chloroplastic [Source:UniProtKB/Swiss-Prot;Acc:O81208]
AT5G02610	0	0.480914	0.878	0.459	0	3	1.913	AT5G02610	protein_coding	Ribosomal L29 family protein [Source:UniProtKB/TrEMBL;Acc:F4KDR2]		GO:0003735,GO:0005737,GO:0005840,GO:0006412,GO:0042254,GO:0005886,GO:0022626,GO:0005774,GO:0022625,GO:0009506,GO:0005794	structural constituent of ribosome|cytoplasm|ribosome|translation|ribosome biogenesis|plasma membrane|cytosolic ribosome|vacuolar membrane|cytosolic large ribosomal subunit|plasmodesma|Golgi apparatus	path:ath03010	Ribosome
RPL35A	0	0.474571	0.958	0.651	0	3	1.472	AT3G09500	protein_coding	60S ribosomal protein L35-1 [Source:UniProtKB/Swiss-Prot;Acc:Q9SF53]		GO:0003735,GO:0005737,GO:0005840,GO:0006412,GO:0042254,GO:0005730,GO:0022625,GO:0009506,GO:0005794	structural constituent of ribosome|cytoplasm|ribosome|translation|ribosome biogenesis|nucleolus|cytosolic large ribosomal subunit|plasmodesma|Golgi apparatus	path:ath03010	Ribosome
PSBO2	0	0.470583	0.831	0.396	0	3	2.098	AT3G50820	protein_coding	Oxygen-evolving enhancer protein 1-2, chloroplastic [Source:UniProtKB/Swiss-Prot;Acc:Q9S841]		GO:0005509,GO:0009507,GO:0009654,GO:0016021,GO:0019898,GO:0030095,GO:0009543,GO:0031977,GO:0009579,GO:0010242,GO:0019684,GO:0009535,GO:0010207,GO:0042549,GO:0009570,GO:0010287,GO:0010205,GO:0035304,GO:0008266,GO:0005515,GO:0009534	calcium ion binding|chloroplast|photosystem II oxygen evolving complex|integral component of membrane|extrinsic component of membrane|chloroplast photosystem II|chloroplast thylakoid lumen|thylakoid lumen|thylakoid|oxygen evolving activity|photosynthesis, light reaction|chloroplast thylakoid membrane|photosystem II assembly|photosystem II stabilization|chloroplast stroma|plastoglobule|photoinhibi…	path:ath00195	Photosynthesis
RPL17B	0	0.465877	0.972	0.728	0	3	1.335	AT1G67430	protein_coding	60S ribosomal protein L17-2 [Source:UniProtKB/Swiss-Prot;Acc:P51413]		GO:0003735,GO:0005737,GO:0005840,GO:0006412,GO:0015934,GO:0005773,GO:0005730,GO:0022626,GO:0016020,GO:0022625,GO:0005829,GO:0009506,GO:0005794	structural constituent of ribosome|cytoplasm|ribosome|translation|large ribosomal subunit|vacuole|nucleolus|cytosolic ribosome|membrane|cytosolic large ribosomal subunit|cytosol|plasmodesma|Golgi apparatus	path:ath03010	Ribosome
RPL30C	0	0.464845	0.934	0.615	0	3	1.519	AT3G18740	protein_coding	60S ribosomal protein L30-3 [Source:UniProtKB/Swiss-Prot;Acc:Q9LSA3]				path:ath03010	Ribosome
RPL10AB	0	0.463302	0.932	0.591	0	3	1.577	AT2G27530	protein_coding	60S ribosomal protein L10a-2 [Source:UniProtKB/Swiss-Prot;Acc:P59230]				path:ath03010	Ribosome
CHLM	0	0.463001	0.815	0.347	0	3	2.349	AT4G25080	protein_coding	magnesium-protoporphyrin IX methyltransferase [Source:TAIR;Acc:AT4G25080]		GO:0005737,GO:0009507,GO:0009535,GO:0015995,GO:0031969,GO:0032259,GO:0009941,GO:0046406,GO:0009534	cytoplasm|chloroplast|chloroplast thylakoid membrane|chlorophyll biosynthetic process|chloroplast membrane|methylation|chloroplast envelope|magnesium protoporphyrin IX methyltransferase activity|chloroplast thylakoid	path:ath00860	Porphyrin and chlorophyll metabolism
RPS9B	0	0.459876	0.987	0.79	0	3	1.249	AT5G15200	protein_coding	40S ribosomal protein S9-1 [Source:UniProtKB/Swiss-Prot;Acc:Q9LXG1]		GO:0003735,GO:0005739,GO:0006412,GO:0015935,GO:0019843,GO:0022627,GO:0009507,GO:0005730,GO:0022626,GO:0005618,GO:0005774,GO:0016020,GO:0005515,GO:0005829,GO:0009506,GO:0005794	structural constituent of ribosome|mitochondrion|translation|small ribosomal subunit|rRNA binding|cytosolic small ribosomal subunit|chloroplast|nucleolus|cytosolic ribosome|cell wall|vacuolar membrane|membrane|protein binding|cytosol|plasmodesma|Golgi apparatus	path:ath03010	Ribosome
LQY1	0	0.459755	0.796	0.351	0	3	2.268	AT1G75690	protein_coding	LQY1 [Source:UniProtKB/TrEMBL;Acc:A0A178W9N8]		GO:0009507,GO:0016021,GO:0031072,GO:0046872,GO:0051082,GO:0009535,GO:0009570,GO:0003756,GO:0009534,GO:0010206	chloroplast|integral component of membrane|heat shock protein binding|metal ion binding|unfolded protein binding|chloroplast thylakoid membrane|chloroplast stroma|protein disulfide isomerase activity|chloroplast thylakoid|photosystem II repair
RPL32A	0	0.458679	0.965	0.682	0	3	1.415	AT4G18100	protein_coding	60S ribosomal protein L32-1 [Source:UniProtKB/Swiss-Prot;Acc:P49211]		GO:0003735,GO:0005737,GO:0005840,GO:0006412,GO:0042254,GO:0005730,GO:0022626,GO:0022625,GO:0005829,GO:0005794	structural constituent of ribosome|cytoplasm|ribosome|translation|ribosome biogenesis|nucleolus|cytosolic ribosome|cytosolic large ribosomal subunit|cytosol|Golgi apparatus	path:ath03010	Ribosome
PSBQ2	0	0.458625	0.796	0.41	0	3	1.941	AT4G05180	protein_coding	Oxygen-evolving enhancer protein 3-2, chloroplastic [Source:UniProtKB/Swiss-Prot;Acc:Q41932]				path:ath00195	Photosynthesis
RPL21E	0	0.454637	0.894	0.481	0	3	1.859	AT1G57660	protein_coding	60S ribosomal protein L21-2 [Source:UniProtKB/Swiss-Prot;Acc:Q9FDZ9]		GO:0003735,GO:0005737,GO:0005840,GO:0006412	structural constituent of ribosome|cytoplasm|ribosome|translation	path:ath03010	Ribosome
ATEXO70H7	0	0.45338	0.88	0.461	0	3	1.909	AT5G59730	protein_coding	Exocyst subunit Exo70 family protein [Source:UniProtKB/TrEMBL;Acc:Q9FN91]
RPP1B	0	0.450298	0.906	0.513	0	3	1.766	AT4G00810	protein_coding	AT4G00810 protein [Source:UniProtKB/TrEMBL;Acc:B9DFS7]		GO:0003735,GO:0005840,GO:0006414,GO:0022626,GO:0005634,GO:0005829	structural constituent of ribosome|ribosome|translational elongation|cytosolic ribosome|nucleus|cytosol	path:ath03010	Ribosome
RPL15B	0	0.449873	0.955	0.599	0	3	1.594	AT4G17390	protein_coding	60S ribosomal protein L15-2 [Source:UniProtKB/Swiss-Prot;Acc:Q8VYF1]		GO:0003735,GO:0005737,GO:0005840,GO:0006412,GO:0005730,GO:0016020,GO:0022625,GO:0005829,GO:0005794	structural constituent of ribosome|cytoplasm|ribosome|translation|nucleolus|membrane|cytosolic large ribosomal subunit|cytosol|Golgi apparatus	path:ath03010	Ribosome
PSBY	0	0.449181	0.924	0.629	0	3	1.469	AT1G67740	protein_coding	Putative uncharacterized protein [Source:UniProtKB/TrEMBL;Acc:Q549N8]		GO:0009507,GO:0015979,GO:0016021,GO:0030095,GO:0030145,GO:0009535,GO:0009523,GO:0009533	chloroplast|photosynthesis|integral component of membrane|chloroplast photosystem II|manganese ion binding|chloroplast thylakoid membrane|photosystem II|chloroplast stromal thylakoid	path:ath00195	Photosynthesis
PSAE1	0	0.446786	0.943	0.71	0	3	1.328	AT4G28750	protein_coding	Photosystem I reaction center subunit IV A, chloroplastic [Source:UniProtKB/Swiss-Prot;Acc:Q9S831]				path:ath00195	Photosynthesis
LHCA3	0	0.44201	0.89	0.624	0	3	1.426	AT1G61520	protein_coding	Chlorophyll a-b binding protein, chloroplastic [Source:UniProtKB/TrEMBL;Acc:A0A178W5Y6]		GO:0009507,GO:0009522,GO:0009941,GO:0015979,GO:0016021,GO:0016168,GO:0018298,GO:0030076,GO:0031409,GO:0046872,GO:0009535,GO:0009409,GO:0009644,GO:0009645,GO:0010287,GO:0005515,GO:0016020,GO:0009579,GO:0009534,GO:0009768,GO:0009735	chloroplast|photosystem I|chloroplast envelope|photosynthesis|integral component of membrane|chlorophyll binding|protein-chromophore linkage|light-harvesting complex|pigment binding|metal ion binding|chloroplast thylakoid membrane|response to cold|response to high light intensity|response to low light intensity stimulus|plastoglobule|protein binding|membrane|thylakoid|chloroplast thylakoid|photos…	path:ath00196	Photosynthesis - antenna proteins
PEX11D	0	0.440766	0.89	0.47	0	3	1.894	AT2G45740	protein_coding	Peroxisomal membrane protein 11D [Source:UniProtKB/Swiss-Prot;Acc:O80845]		GO:0003674,GO:0005739,GO:0005778,GO:0016559,GO:0044375,GO:0009507,GO:0005779,GO:0007031,GO:0005777,GO:0005515,GO:0042802	molecular_function|mitochondrion|peroxisomal membrane|peroxisome fission|regulation of peroxisome size|chloroplast|integral component of peroxisomal membrane|peroxisome organization|peroxisome|protein binding|identical protein binding
AT2G33710	0	0.43164	0.522	0.125	0	3	4.176	AT2G33710	protein_coding	Integrase-type DNA-binding superfamily protein [Source:UniProtKB/TrEMBL;Acc:F4IFX1]		GO:0003677,GO:0003700,GO:0005634,GO:0006351,GO:0006355,GO:0009873,GO:0005730,GO:0010200	DNA binding|transcription factor activity, sequence-specific DNA binding|nucleus|transcription, DNA-templated|regulation of transcription, DNA-templated|ethylene-activated signaling pathway|nucleolus|response to chitin
RPL22B	0	0.425743	0.901	0.501	0	3	1.798	AT3G05560	protein_coding	60S ribosomal protein L22-2 [Source:UniProtKB/Swiss-Prot;Acc:Q9M9W1]		GO:0005737,GO:0005840,GO:0005730,GO:0022626,GO:0005886,GO:0022625,GO:0005829,GO:0009506	cytoplasm|ribosome|nucleolus|cytosolic ribosome|plasma membrane|cytosolic large ribosomal subunit|cytosol|plasmodesma	path:ath03010	Ribosome
AT2G47060	0	0.423304	0.814	0.362	0	3	2.249	AT2G47060	protein_coding	Protein kinase superfamily protein [Source:TAIR;Acc:AT2G47060]
RPS7B	0	0.422555	0.919	0.544	0	3	1.689	AT3G02560	protein_coding	40S ribosomal protein S7-2 [Source:UniProtKB/Swiss-Prot;Acc:Q9M885]		GO:0003735,GO:0006364,GO:0006412,GO:0030686,GO:0032040,GO:0042274,GO:0022627,GO:0022626,GO:0016020,GO:0009507,GO:0005829,GO:0005794	structural constituent of ribosome|rRNA processing|translation|90S preribosome|small-subunit processome|ribosomal small subunit biogenesis|cytosolic small ribosomal subunit|cytosolic ribosome|membrane|chloroplast|cytosol|Golgi apparatus	path:ath03010	Ribosome
RPL10AA	0	0.42246	0.933	0.581	0	3	1.606	AT1G08360	protein_coding	60S ribosomal protein L10a-1 [Source:UniProtKB/Swiss-Prot;Acc:Q8VZB9]		GO:0003723,GO:0003735,GO:0005737,GO:0005840,GO:0006412,GO:0022626,GO:0005886,GO:0022625,GO:0005829,GO:0009506	RNA binding|structural constituent of ribosome|cytoplasm|ribosome|translation|cytosolic ribosome|plasma membrane|cytosolic large ribosomal subunit|cytosol|plasmodesma	path:ath03010	Ribosome
RPL39A	0	0.421633	0.958	0.661	0	3	1.449	AT4G31985	protein_coding	60S ribosomal protein L39-1 [Source:UniProtKB/Swiss-Prot;Acc:P51424]		GO:0003735,GO:0005840,GO:0006412,GO:0022625	structural constituent of ribosome|ribosome|translation|cytosolic large ribosomal subunit	path:ath03010	Ribosome
RPS11C	0	0.421135	0.93	0.56	0	3	1.661	AT5G23740	protein_coding	RPS11-BETA [Source:UniProtKB/TrEMBL;Acc:A0A178UPD3]				path:ath03010	Ribosome
RPS20C	0	0.419192	0.944	0.592	0	3	1.595	AT5G62300	protein_coding	40S ribosomal protein S20-1 [Source:UniProtKB/Swiss-Prot;Acc:P49200]		GO:0003723,GO:0003735,GO:0006412,GO:0009507,GO:0015935,GO:0005618,GO:0022627,GO:0005829,GO:0005794	RNA binding|structural constituent of ribosome|translation|chloroplast|small ribosomal subunit|cell wall|cytosolic small ribosomal subunit|cytosol|Golgi apparatus	path:ath03010	Ribosome
ATHX	0	0.412157	0.899	0.531	0	3	1.693	AT1G50320	protein_coding	Thioredoxin X, chloroplastic [Source:UniProtKB/Swiss-Prot;Acc:Q8LD49]
RPS10A	0	0.409887	0.847	0.406	0	3	2.086	AT4G25740	protein_coding	40S ribosomal protein S10-1 [Source:UniProtKB/Swiss-Prot;Acc:Q9SW09]		GO:0005840,GO:0003735,GO:0006412,GO:0022627,GO:0022626,GO:0016020,GO:0005829	ribosome|structural constituent of ribosome|translation|cytosolic small ribosomal subunit|cytosolic ribosome|membrane|cytosol	path:ath03010	Ribosome
RPS21C	0	0.409452	0.967	0.702	0	3	1.377	AT5G27700	protein_coding	40S ribosomal protein S21 [Source:UniProtKB/TrEMBL;Acc:A0A178UBS9]		GO:0000447,GO:0000461,GO:0003735,GO:0005737,GO:0005840,GO:0006412,GO:0006414,GO:0042254,GO:0042274,GO:0022627	endonucleolytic cleavage in ITS1 to separate SSU-rRNA from 5.8S rRNA and LSU-rRNA from tricistronic rRNA transcript (SSU-rRNA, 5.8S rRNA, LSU-rRNA)|endonucleolytic cleavage to generate mature 3'-end of SSU-rRNA from (SSU-rRNA, 5.8S rRNA, LSU-rRNA)|structural constituent of ribosome|cytoplasm|ribosome|translation|translational elongation|ribosome biogenesis|ribosomal small subunit biogenesis|cytos…	path:ath03010	Ribosome
AT2G34480	0	0.40781	0.965	0.666	0	3	1.449	AT2G34480	protein_coding	Ribosomal protein L18ae/LX family protein [Source:TAIR;Acc:AT2G34480]		GO:0003735,GO:0005737,GO:0005840,GO:0006412,GO:0042254,GO:0022626,GO:0005774,GO:0005886,GO:0022625,GO:0005829	structural constituent of ribosome|cytoplasm|ribosome|translation|ribosome biogenesis|cytosolic ribosome|vacuolar membrane|plasma membrane|cytosolic large ribosomal subunit|cytosol	path:ath03010	Ribosome
AT5G48657	0	0.402034	0.639	0.327	0	3	1.954	AT5G48657	protein_coding	defense protein-related [Source:TAIR;Acc:AT5G48657]		GO:0003674,GO:0005634,GO:0008150,GO:0016021	molecular_function|nucleus|biological_process|integral component of membrane
RPP0B	0	0.397077	0.948	0.618	0	3	1.534	AT3G09200	protein_coding	60S acidic ribosomal protein P0-2 [Source:UniProtKB/Swiss-Prot;Acc:Q42112]		GO:0003735,GO:0005737,GO:0005840,GO:0006412,GO:0006414,GO:0042254,GO:0005634,GO:0009409,GO:0009507,GO:0005730,GO:0022626,GO:0005886,GO:0009651,GO:0005829,GO:0010043,GO:0046686,GO:0005507,GO:0009506,GO:0048046,GO:0005794,GO:0009735	structural constituent of ribosome|cytoplasm|ribosome|translation|translational elongation|ribosome biogenesis|nucleus|response to cold|chloroplast|nucleolus|cytosolic ribosome|plasma membrane|response to salt stress|cytosol|response to zinc ion|response to cadmium ion|copper ion binding|plasmodesma|apoplast|Golgi apparatus|response to cytokinin	path:ath03010	Ribosome
RPL38A	0	0.393162	0.953	0.632	0	3	1.508	AT3G59540	protein_coding	60S ribosomal protein L38 [Source:UniProtKB/Swiss-Prot;Acc:O22860]		GO:0003735,GO:0005737,GO:0005840,GO:0006412,GO:0042254,GO:0022625	structural constituent of ribosome|cytoplasm|ribosome|translation|ribosome biogenesis|cytosolic large ribosomal subunit	path:ath03010	Ribosome
AT5G19510	0	0.392638	0.936	0.6	0	3	1.56	AT5G19510	protein_coding	Elongation factor 1-beta 2 [Source:UniProtKB/Swiss-Prot;Acc:Q9SCX3]		GO:0003746,GO:0005853,GO:0005886,GO:0006414,GO:0042742,GO:0048046,GO:0005829,GO:0009506,GO:0005794,GO:0005773	translation elongation factor activity|eukaryotic translation elongation factor 1 complex|plasma membrane|translational elongation|defense response to bacterium|apoplast|cytosol|plasmodesma|Golgi apparatus|vacuole
PSAD1	0	0.390186	0.893	0.633	0	3	1.411	AT4G02770	protein_coding	Photosystem I reaction center subunit II-1, chloroplastic [Source:UniProtKB/Swiss-Prot;Acc:Q9S7H1]				path:ath00195	Photosynthesis
AT4G14320	0	0.389023	0.903	0.507	0	3	1.781	AT4G14320	protein_coding	Zinc-binding ribosomal protein family protein [Source:UniProtKB/TrEMBL;Acc:F4JUQ4]				path:ath03010	Ribosome
UBC8	0	0.388733	0.946	0.68	0	3	1.391	AT5G41700	protein_coding	ubiquitin conjugating enzyme 8 [Source:TAIR;Acc:AT5G41700]		GO:0004842,GO:0005524,GO:0005634,GO:0005737,GO:0016567,GO:0016740,GO:0006511,GO:0005515,GO:0009960	ubiquitin-protein transferase activity|ATP binding|nucleus|cytoplasm|protein ubiquitination|transferase activity|ubiquitin-dependent protein catabolic process|protein binding|endosperm development
TIFY10A	0	0.388177	0.964	0.785	0	3	1.228	AT1G19180	protein_coding	TIFY10A [Source:UniProtKB/TrEMBL;Acc:A0A178W7G1]				path:ath04075	Plant hormone signal transduction
RPS12C	0	0.387216	0.845	0.408	0	3	2.071	AT2G32060	protein_coding	40S ribosomal protein S12 [Source:UniProtKB/TrEMBL;Acc:A0A178VU31]		GO:0005634,GO:0006412,GO:0003735,GO:0022626,GO:0022627	nucleus|translation|structural constituent of ribosome|cytosolic ribosome|cytosolic small ribosomal subunit	path:ath03010	Ribosome
A1.3	0	0.386287	0.989	0.821	0	3	1.205	AT5G60390	protein_coding	Elongation factor 1-alpha 4 [Source:UniProtKB/Swiss-Prot;Acc:Q8GTY0]				path:ath03013	RNA transport
AT1G21500	0	0.384768	0.593	0.209	0	3	2.837	AT1G21500	protein_coding	F24J8.11 protein [Source:UniProtKB/TrEMBL;Acc:Q9LPK9]		GO:0009507,GO:0005943,GO:0009534	chloroplast|phosphatidylinositol 3-kinase complex, class IA|chloroplast thylakoid
RPS24A	0	0.377557	0.896	0.52	0	3	1.723	AT3G04920	protein_coding	40S ribosomal protein S24-1 [Source:UniProtKB/Swiss-Prot;Acc:Q9SS17]		GO:0000166,GO:0000462,GO:0003735,GO:0005737,GO:0005840,GO:0006412,GO:0006414,GO:0042254,GO:0005730,GO:0022626,GO:0005774,GO:0005886,GO:0016020,GO:0022627,GO:0009507,GO:0005829,GO:0005794	nucleotide binding|maturation of SSU-rRNA from tricistronic rRNA transcript (SSU-rRNA, 5.8S rRNA, LSU-rRNA)|structural constituent of ribosome|cytoplasm|ribosome|translation|translational elongation|ribosome biogenesis|nucleolus|cytosolic ribosome|vacuolar membrane|plasma membrane|membrane|cytosolic small ribosomal subunit|chloroplast|cytosol|Golgi apparatus	path:ath03010	Ribosome
CHLP	0	0.373856	0.782	0.361	0	3	2.166	AT1G74470	protein_coding	Geranylgeranyl diphosphate reductase, chloroplastic [Source:UniProtKB/Swiss-Prot;Acc:Q9CA67]		GO:0009507,GO:0010189,GO:0015979,GO:0015995,GO:0016628,GO:0031969,GO:0045550,GO:0055114,GO:0009941,GO:0009535,GO:0016020,GO:0005515,GO:0009534	chloroplast|vitamin E biosynthetic process|photosynthesis|chlorophyll biosynthetic process|oxidoreductase activity, acting on the CH-CH group of donors, NAD or NADP as acceptor|chloroplast membrane|geranylgeranyl reductase activity|oxidation-reduction process|chloroplast envelope|chloroplast thylakoid membrane|membrane|protein binding|chloroplast thylakoid	path:ath00860,path:ath00900	Porphyrin and chlorophyll metabolism|Terpenoid backbone biosynthesis
RPL7B	0	0.3738	0.915	0.538	0	3	1.701	AT2G01250	protein_coding	60S ribosomal protein L7-2 [Source:UniProtKB/Swiss-Prot;Acc:P60040]		GO:0003735,GO:0005737,GO:0005840,GO:0006412,GO:0015934,GO:0009507,GO:0005773,GO:0022626,GO:0005618,GO:0005774,GO:0005886,GO:0016020,GO:0022625,GO:0005829,GO:0005794	structural constituent of ribosome|cytoplasm|ribosome|translation|large ribosomal subunit|chloroplast|vacuole|cytosolic ribosome|cell wall|vacuolar membrane|plasma membrane|membrane|cytosolic large ribosomal subunit|cytosol|Golgi apparatus	path:ath03010	Ribosome
RPSAA	0	0.373393	0.918	0.521	0	3	1.762	AT1G72370	protein_coding	40S ribosomal protein SA [Source:UniProtKB/TrEMBL;Acc:A0A178WNA1]				path:ath03010	Ribosome
RPL28A	0	0.373204	0.946	0.634	0	3	1.492	AT2G19730	protein_coding	60S ribosomal protein L28-1 [Source:UniProtKB/Swiss-Prot;Acc:O82204]		GO:0003735,GO:0005840,GO:0006412,GO:0042254,GO:0005886,GO:0022626,GO:0005618,GO:0022625,GO:0009507,GO:0009506,GO:0009735	structural constituent of ribosome|ribosome|translation|ribosome biogenesis|plasma membrane|cytosolic ribosome|cell wall|cytosolic large ribosomal subunit|chloroplast|plasmodesma|response to cytokinin	path:ath03010	Ribosome
RPL15A	0	0.371746	0.932	0.554	0	3	1.682	AT4G16720	protein_coding	Ribosomal protein L15 [Source:UniProtKB/TrEMBL;Acc:A0A178V5T1]		GO:0003735,GO:0005737,GO:0005840,GO:0006412,GO:0022626,GO:0005774,GO:0005886,GO:0022625,GO:0005829,GO:0005794	structural constituent of ribosome|cytoplasm|ribosome|translation|cytosolic ribosome|vacuolar membrane|plasma membrane|cytosolic large ribosomal subunit|cytosol|Golgi apparatus	path:ath03010	Ribosome
RPL31B	0	0.370599	0.868	0.457	0	3	1.899	AT4G26230	protein_coding	Putative ribosomal protein [Source:UniProtKB/TrEMBL;Acc:Q0WRN2]		GO:0003735,GO:0005737,GO:0005840,GO:0006412,GO:0042254,GO:0022625	structural constituent of ribosome|cytoplasm|ribosome|translation|ribosome biogenesis|cytosolic large ribosomal subunit	path:ath03010	Ribosome
RPS4B	0	0.368278	0.876	0.462	0	3	1.896	AT5G07090	protein_coding	40S ribosomal protein S4-2 [Source:UniProtKB/Swiss-Prot;Acc:P49204]		GO:0005737,GO:0005840,GO:0006412,GO:0019843,GO:0003735,GO:0022627,GO:0022626,GO:0005774,GO:0005515,GO:0005829,GO:0005794	cytoplasm|ribosome|translation|rRNA binding|structural constituent of ribosome|cytosolic small ribosomal subunit|cytosolic ribosome|vacuolar membrane|protein binding|cytosol|Golgi apparatus	path:ath03010	Ribosome
RPL11C	0	0.366479	0.835	0.386	0	3	2.163	AT5G45775	protein_coding	60S ribosomal protein L11-2 [Source:UniProtKB/Swiss-Prot;Acc:P42794]		GO:0003735,GO:0005737,GO:0006412,GO:0019843,GO:0022625,GO:0005773,GO:0005829,GO:0005794	structural constituent of ribosome|cytoplasm|translation|rRNA binding|cytosolic large ribosomal subunit|vacuole|cytosol|Golgi apparatus	path:ath03010	Ribosome
RPS14B	0	0.364832	0.945	0.602	0	3	1.57	AT3G11510	protein_coding	At3g11510 [Source:UniProtKB/TrEMBL;Acc:Q1H555]		GO:0005737,GO:0003735,GO:0006412,GO:0022627,GO:0005730,GO:0022626,GO:0005829	cytoplasm|structural constituent of ribosome|translation|cytosolic small ribosomal subunit|nucleolus|cytosolic ribosome|cytosol	path:ath03010	Ribosome
AT1G65490	0	0.364301	0.428	0.134	0	3	3.194	AT1G65490	protein_coding	unknown protein; FUNCTIONS IN: molecular_function unknown; INVOLVED IN: biological_process unknown; LOCATED IN: endomembrane system; EXPRESSED IN: 22 plant structures; EXPRESSED DURING: 13 growth stages; BEST Arabidopsis thaliana protein match is: u /.../ protein (TAIR:AT1G65486.1); Ha. [Source:TAIR;Acc:AT1G65490]		GO:0003674,GO:0008150	molecular_function|biological_process
CURT1C	0	0.363166	0.78	0.381	0	3	2.047	AT1G52220	protein_coding	CURT1C [Source:UniProtKB/TrEMBL;Acc:A0A178WBD4]		GO:0003674,GO:0008150,GO:0009507,GO:0016021,GO:0009535	molecular_function|biological_process|chloroplast|integral component of membrane|chloroplast thylakoid membrane
AT4G12600	0	0.362077	0.715	0.302	0	3	2.368	AT4G12600	protein_coding	Ribosomal protein L7Ae/L30e/S12e/Gadd45 family protein [Source:UniProtKB/TrEMBL;Acc:F4JRD3]		GO:0003723,GO:0005634,GO:0005730,GO:0005840,GO:0042254,GO:0005829	RNA binding|nucleus|nucleolus|ribosome|ribosome biogenesis|cytosol	path:ath03040,path:ath03008	Spliceosome|Ribosome biogenesis in eukaryotes
TAT3	0	0.360458	0.331	0.144	0	3	2.299	AT2G24850	protein_coding	Probable aminotransferase TAT3 [Source:UniProtKB/Swiss-Prot;Acc:Q9SK47]		GO:0005737,GO:0006520,GO:0008483,GO:0009058,GO:0030170,GO:0009611,GO:0004838,GO:0009753	cytoplasm|cellular amino acid metabolic process|transaminase activity|biosynthetic process|pyridoxal phosphate binding|response to wounding|L-tyrosine:2-oxoglutarate aminotransferase activity|response to jasmonic acid	path:ath01230,path:ath00270,path:ath00350,path:ath00360,path:ath00400,path:ath00130,path:ath00950,path:ath00960	Biosynthesis of amino acids|Cysteine and methionine metabolism|Tyrosine metabolism|Phenylalanine metabolism|Phenylalanine, tyrosine and tryptophan biosynthesis|Ubiquinone and other terpenoid-quinone biosynthesis|Isoquinoline alkaloid biosynthesis|Tropane, piperidine and pyridine alkaloid biosynthesis
RPL12C	0	0.360127	0.689	0.235	0	3	2.932	AT5G60670	protein_coding	60S ribosomal protein L12-3 [Source:UniProtKB/Swiss-Prot;Acc:Q9FF52]		GO:0003735,GO:0005737,GO:0005840,GO:0006412,GO:0019843,GO:0022625,GO:0042254,GO:0005829,GO:0005794	structural constituent of ribosome|cytoplasm|ribosome|translation|rRNA binding|cytosolic large ribosomal subunit|ribosome biogenesis|cytosol|Golgi apparatus	path:ath03010	Ribosome
RPS10B	0	0.354311	0.936	0.597	0	3	1.568	AT5G41520	protein_coding	40S ribosomal protein S10-2 [Source:UniProtKB/Swiss-Prot;Acc:Q9FFS8]		GO:0000028,GO:0003735,GO:0005840,GO:0006412,GO:0022627,GO:0022626,GO:0005618,GO:0009507,GO:0005829,GO:0010252,GO:0090506,GO:2000032	ribosomal small subunit assembly|structural constituent of ribosome|ribosome|translation|cytosolic small ribosomal subunit|cytosolic ribosome|cell wall|chloroplast|cytosol|auxin homeostasis|axillary shoot meristem initiation|regulation of secondary shoot formation	path:ath03010	Ribosome
CICDH	0	0.354231	0.963	0.729	0	3	1.321	AT1G65930	protein_coding	Isocitrate dehydrogenase [NADP] [Source:UniProtKB/TrEMBL;Acc:A0A178W7K0]				path:ath01200,path:ath01210,path:ath01230,path:ath00020,path:ath00480,path:ath04146	Carbon metabolism|2-Oxocarboxylic acid metabolism|Biosynthesis of amino acids|Citrate cycle (TCA cycle)|Glutathione metabolism|Peroxisome
HIR3	0	0.353832	0.853	0.605	0	3	1.41	AT3G01290	protein_coding	HIR2 [Source:UniProtKB/TrEMBL;Acc:A0A178V7M0]
GPX1	0	0.351963	0.833	0.448	0	3	1.859	AT2G25080	protein_coding	Phospholipid hydroperoxide glutathione peroxidase 1, chloroplastic [Source:UniProtKB/Swiss-Prot;Acc:P52032]		GO:0004602,GO:0006979,GO:0009507,GO:0047066,GO:0055114,GO:0009941,GO:0009535,GO:0009570	glutathione peroxidase activity|response to oxidative stress|chloroplast|phospholipid-hydroperoxide glutathione peroxidase activity|oxidation-reduction process|chloroplast envelope|chloroplast thylakoid membrane|chloroplast stroma	path:ath00590,path:ath00480	Arachidonic acid metabolism|Glutathione metabolism
RPS19A	0	0.351636	0.95	0.627	0	3	1.515	AT3G02080	protein_coding	40S ribosomal protein S19-1 [Source:UniProtKB/Swiss-Prot;Acc:Q9SGA6]		GO:0003735,GO:0005634,GO:0005840,GO:0006412,GO:0022626,GO:0005618,GO:0022627,GO:0005829,GO:0009506	structural constituent of ribosome|nucleus|ribosome|translation|cytosolic ribosome|cell wall|cytosolic small ribosomal subunit|cytosol|plasmodesma	path:ath03010	Ribosome
RPL9B.1	0	0.351376	0.953	0.671	0	3	1.42	AT1G33140	protein_coding	60S ribosomal protein L9-1 [Source:UniProtKB/Swiss-Prot;Acc:P49209]				path:ath03010	Ribosome
PTAC16	0	0.351234	0.72	0.276	0	3	2.609	AT3G46780	protein_coding	Protein PLASTID TRANSCRIPTIONALLY ACTIVE 16, chloroplastic [Source:UniProtKB/Swiss-Prot;Acc:Q9STF2]		GO:0009941,GO:0009507,GO:0009535,GO:0009295,GO:0009508,GO:0016020,GO:0009534,GO:0007623,GO:0005515,GO:0042644,GO:0098572	chloroplast envelope|chloroplast|chloroplast thylakoid membrane|nucleoid|plastid chromosome|membrane|chloroplast thylakoid|circadian rhythm|protein binding|chloroplast nucleoid|stromal side of plastid thylakoid membrane
RPS17B	0	0.351184	0.937	0.593	0	3	1.58	AT2G05220	protein_coding	40S ribosomal protein S17-2 [Source:UniProtKB/Swiss-Prot;Acc:Q9SJ36]		GO:0000028,GO:0003735,GO:0005737,GO:0005840,GO:0006412,GO:0006414,GO:0022627,GO:0005829,GO:0005794	ribosomal small subunit assembly|structural constituent of ribosome|cytoplasm|ribosome|translation|translational elongation|cytosolic small ribosomal subunit|cytosol|Golgi apparatus	path:ath03010	Ribosome
RPL8A	0	0.35097	0.94	0.603	0	3	1.559	AT2G18020	protein_coding	EMB2296 [Source:UniProtKB/TrEMBL;Acc:A0A178VSS0]				path:ath03010	Ribosome
RPS18C.2	0	0.349189	0.924	0.604	0	3	1.53	AT4G09800	protein_coding	40S ribosomal protein S18 [Source:UniProtKB/Swiss-Prot;Acc:P34788]				path:ath03010	Ribosome
BTF3	0	0.34646	0.938	0.643	0	3	1.459	AT1G17880	protein_coding	Basic transcription factor 3 [Source:UniProtKB/Swiss-Prot;Acc:Q9SMW7]		GO:0003700,GO:0005634,GO:0006351,GO:0006355,GO:0005515,GO:0009651	transcription factor activity, sequence-specific DNA binding|nucleus|transcription, DNA-templated|regulation of transcription, DNA-templated|protein binding|response to salt stress
RPS2C	0	0.345976	0.928	0.568	0	3	1.634	AT2G41840	protein_coding	40S ribosomal protein S2-3 [Source:UniProtKB/Swiss-Prot;Acc:P49688]		GO:0003723,GO:0003735,GO:0006412,GO:0022627,GO:0005730,GO:0022626,GO:0016020,GO:0005829,GO:0009506,GO:0005794	RNA binding|structural constituent of ribosome|translation|cytosolic small ribosomal subunit|nucleolus|cytosolic ribosome|membrane|cytosol|plasmodesma|Golgi apparatus	path:ath03010	Ribosome
AT4G34881	0	0.343021	0.903	0.565	0	3	1.598	AT4G34881	protein_coding	Transmembrane protein [Source:UniProtKB/TrEMBL;Acc:Q0WQ74]		GO:0003674,GO:0005739,GO:0008150,GO:0016021	molecular_function|mitochondrion|biological_process|integral component of membrane
RPL36B	0	0.34293	0.948	0.652	0	3	1.454	AT3G53740	protein_coding	60S ribosomal protein L36 [Source:UniProtKB/TrEMBL;Acc:A0A178VA59]		GO:0003735,GO:0005737,GO:0005840,GO:0006412,GO:0022626,GO:0005774,GO:0016020,GO:0022625,GO:0005829	structural constituent of ribosome|cytoplasm|ribosome|translation|cytosolic ribosome|vacuolar membrane|membrane|cytosolic large ribosomal subunit|cytosol	path:ath03010	Ribosome
RPL37B	0	0.34123	0.965	0.672	0	3	1.436	AT1G52300	protein_coding	60S ribosomal protein L37-2 [Source:UniProtKB/Swiss-Prot;Acc:Q43292]		GO:0003735,GO:0005737,GO:0005840,GO:0006412,GO:0019843,GO:0042254,GO:0046872,GO:0022626	structural constituent of ribosome|cytoplasm|ribosome|translation|rRNA binding|ribosome biogenesis|metal ion binding|cytosolic ribosome	path:ath03010	Ribosome
RPS15AF	0	0.340192	0.973	0.723	0	3	1.346	AT1G07770	protein_coding	40S ribosomal protein S15a-1 [Source:UniProtKB/Swiss-Prot;Acc:P42798]				path:ath03010	Ribosome
RPL41G	0	0.339005	0.95	0.641	0	3	1.482	AT1G56045	protein_coding	60S ribosomal protein L41 [Source:UniProtKB/Swiss-Prot;Acc:P62120]		GO:0003735,GO:0005840,GO:0006412	structural constituent of ribosome|ribosome|translation	path:ath03010	Ribosome
RPL37C	0	0.33791	0.858	0.427	0	3	2.009	AT3G16080	protein_coding	60S ribosomal protein L37-3 [Source:UniProtKB/Swiss-Prot;Acc:Q8LEM8]		GO:0003735,GO:0005737,GO:0005840,GO:0006412,GO:0019843,GO:0042254,GO:0046872,GO:0022625	structural constituent of ribosome|cytoplasm|ribosome|translation|rRNA binding|ribosome biogenesis|metal ion binding|cytosolic large ribosomal subunit	path:ath03010	Ribosome
AT1G30230	0	0.33437	0.968	0.718	0	3	1.348	AT1G30230	protein_coding	Translation elongation factor EF1B/ribosomal protein S6 family protein [Source:UniProtKB/TrEMBL;Acc:A8MRC4]
RPL38A.1	0	0.330514	0.962	0.681	0	3	1.413	AT2G43460	protein_coding	60S ribosomal protein L38 [Source:UniProtKB/Swiss-Prot;Acc:O22860]		GO:0003735,GO:0005737,GO:0005840,GO:0006412,GO:0042254,GO:0022626,GO:0022625	structural constituent of ribosome|cytoplasm|ribosome|translation|ribosome biogenesis|cytosolic ribosome|cytosolic large ribosomal subunit	path:ath03010	Ribosome
AGP16	0	0.327873	0.985	0.859	0	3	1.147	AT2G46330	protein_coding	ATAGP16 [Source:UniProtKB/TrEMBL;Acc:A0A178VYP5]		GO:0005886,GO:0031225	plasma membrane|anchored component of membrane
RPS7A	0	0.327083	0.771	0.366	0	3	2.107	AT1G48830	protein_coding	40S ribosomal protein S7 [Source:UniProtKB/TrEMBL;Acc:A0A178WGF0]		GO:0003735,GO:0006364,GO:0006412,GO:0030686,GO:0032040,GO:0042274,GO:0022627,GO:0009507,GO:0022626,GO:0005618,GO:0005886,GO:0005829	structural constituent of ribosome|rRNA processing|translation|90S preribosome|small-subunit processome|ribosomal small subunit biogenesis|cytosolic small ribosomal subunit|chloroplast|cytosolic ribosome|cell wall|plasma membrane|cytosol	path:ath03010	Ribosome
RPL19A	0	0.324932	0.973	0.732	0	3	1.329	AT1G02780	protein_coding	60S ribosomal protein L19-1 [Source:UniProtKB/Swiss-Prot;Acc:Q9SRX2]				path:ath03010	Ribosome
ZAT11	0	0.324422	0.674	0.424	0	3	1.59	AT2G37430	protein_coding	ZAT11 [Source:UniProtKB/TrEMBL;Acc:A0A178VNJ8]	AT2G37430.1	GO:0003676,GO:0003700,GO:0005634,GO:0006351,GO:0008270,GO:0043565,GO:0044212,GO:0046872,GO:0006355,GO:0010200,GO:0071289,GO:2000280	nucleic acid binding|transcription factor activity, sequence-specific DNA binding|nucleus|transcription, DNA-templated|zinc ion binding|sequence-specific DNA binding|transcription regulatory region DNA binding|metal ion binding|regulation of transcription, DNA-templated|response to chitin|cellular response to nickel ion|regulation of root development
RPP3B	0	0.319781	0.903	0.558	0	3	1.618	AT5G57290	protein_coding	60S acidic ribosomal protein P3-2 [Source:UniProtKB/Swiss-Prot;Acc:Q9LVC9]				path:ath03010	Ribosome
RPS13B	0	0.313809	0.949	0.624	0	3	1.521	AT4G00100	protein_coding	40S ribosomal protein S13-2 [Source:UniProtKB/Swiss-Prot;Acc:P59224]				path:ath03010	Ribosome
AIG2A	0	0.312626	0.68	0.42	0	3	1.619	AT3G28930	protein_coding	Protein AIG2 A [Source:UniProtKB/Swiss-Prot;Acc:P54121]		GO:0005634,GO:0016746,GO:0005829,GO:0009617	nucleus|transferase activity, transferring acyl groups|cytosol|response to bacterium
RPL13AB	0	0.311773	0.946	0.626	0	3	1.511	AT3G24830	protein_coding	60S ribosomal protein L13a-2 [Source:UniProtKB/Swiss-Prot;Acc:Q9LRX8]		GO:0003735,GO:0005737,GO:0006412,GO:0015934,GO:0022626,GO:0016020,GO:0022625,GO:0005829,GO:0009506	structural constituent of ribosome|cytoplasm|translation|large ribosomal subunit|cytosolic ribosome|membrane|cytosolic large ribosomal subunit|cytosol|plasmodesma	path:ath03010	Ribosome
ERF8	0	0.309741	0.489	0.184	0	3	2.658	AT1G53170	protein_coding	Ethylene-responsive transcription factor 8 [Source:UniProtKB/Swiss-Prot;Acc:Q9MAI5]	AT1G53170.1	GO:0003677,GO:0005634,GO:0006351,GO:0006355,GO:0003700,GO:0005622,GO:0009873	DNA binding|nucleus|transcription, DNA-templated|regulation of transcription, DNA-templated|transcription factor activity, sequence-specific DNA binding|intracellular|ethylene-activated signaling pathway
RPS24B	0	0.305607	0.958	0.673	0	3	1.423	AT5G28060	protein_coding	40S ribosomal protein S24-2 [Source:UniProtKB/Swiss-Prot;Acc:Q8LC83]		GO:0000166,GO:0000462,GO:0003735,GO:0005730,GO:0005737,GO:0005840,GO:0006412,GO:0006414,GO:0042254,GO:0022626,GO:0005618,GO:0016020,GO:0022627,GO:0005794	nucleotide binding|maturation of SSU-rRNA from tricistronic rRNA transcript (SSU-rRNA, 5.8S rRNA, LSU-rRNA)|structural constituent of ribosome|nucleolus|cytoplasm|ribosome|translation|translational elongation|ribosome biogenesis|cytosolic ribosome|cell wall|membrane|cytosolic small ribosomal subunit|Golgi apparatus	path:ath03010	Ribosome
AT5G41750	0	0.305187	0.388	0.106	0	3	3.66	AT5G41750	protein_coding	Disease resistance protein (TIR-NBS-LRR class) family [Source:UniProtKB/TrEMBL;Acc:Q9LSX5]		GO:0005524,GO:0005634,GO:0006952,GO:0007165,GO:0043531	ATP binding|nucleus|defense response|signal transduction|ADP binding
ERF109	0	0.302029	0.557	0.27	0	3	2.063	AT4G34410	protein_coding	Ethylene-responsive transcription factor ERF109 [Source:UniProtKB/Swiss-Prot;Acc:Q9SZ06]	AT4G34410.1
PAP8	0	0.299381	0.745	0.349	0	3	2.135	AT5G19940	protein_coding	Probable plastid-lipid-associated protein 8, chloroplastic [Source:UniProtKB/Swiss-Prot;Acc:Q941D3]		GO:0008150,GO:0009507,GO:0009941,GO:0009534	biological_process|chloroplast|chloroplast envelope|chloroplast thylakoid
AT2G27720	0	0.299247	0.966	0.705	0	3	1.37	AT2G27720	protein_coding	60S acidic ribosomal protein family [Source:UniProtKB/TrEMBL;Acc:F4IGR4]		GO:0003735,GO:0005737,GO:0005840,GO:0006414,GO:0005634,GO:0009409,GO:0022626,GO:0016020,GO:0005829,GO:0005794	structural constituent of ribosome|cytoplasm|ribosome|translational elongation|nucleus|response to cold|cytosolic ribosome|membrane|cytosol|Golgi apparatus	path:ath03010	Ribosome
PGR5	0	0.295617	0.802	0.438	0	3	1.831	AT2G05620	protein_coding	Protein PROTON GRADIENT REGULATION 5, chloroplastic [Source:UniProtKB/Swiss-Prot;Acc:Q9SL05]		GO:0009507,GO:0009055,GO:0009534,GO:0009773,GO:0009535,GO:0009414,GO:0009644,GO:0010117,GO:0071484,GO:0005515	chloroplast|electron carrier activity|chloroplast thylakoid|photosynthetic electron transport in photosystem I|chloroplast thylakoid membrane|response to water deprivation|response to high light intensity|photoprotection|cellular response to light intensity|protein binding
RPL41G.3	0	0.292425	0.935	0.602	0	3	1.553	AT3G56020	protein_coding	60S ribosomal protein L41 [Source:UniProtKB/Swiss-Prot;Acc:P62120]		GO:0003735,GO:0005840,GO:0006412,GO:0022625	structural constituent of ribosome|ribosome|translation|cytosolic large ribosomal subunit	path:ath03010	Ribosome
RPL22C	0	0.292326	0.902	0.541	0	3	1.667	AT5G27770	protein_coding	60S ribosomal protein L22-3 [Source:UniProtKB/Swiss-Prot;Acc:Q9FE58]		GO:0005737,GO:0005840,GO:0005730,GO:0005886,GO:0016020,GO:0022625,GO:0005829	cytoplasm|ribosome|nucleolus|plasma membrane|membrane|cytosolic large ribosomal subunit|cytosol	path:ath03010	Ribosome
RPL12A.1	0	0.291941	0.842	0.43	0	3	1.958	AT2G37190	protein_coding	60S ribosomal protein L12-1 [Source:UniProtKB/Swiss-Prot;Acc:P50883]		GO:0003735,GO:0005737,GO:0005840,GO:0006412,GO:0019843,GO:0022625,GO:0042254,GO:0005634,GO:0009409,GO:0005730,GO:0005773,GO:0022626,GO:0009507,GO:0008270,GO:0005829,GO:0009506,GO:0005794	structural constituent of ribosome|cytoplasm|ribosome|translation|rRNA binding|cytosolic large ribosomal subunit|ribosome biogenesis|nucleus|response to cold|nucleolus|vacuole|cytosolic ribosome|chloroplast|zinc ion binding|cytosol|plasmodesma|Golgi apparatus	path:ath03010	Ribosome
CYSC1	0	0.291715	0.927	0.619	0	3	1.498	AT3G61440	protein_coding	Bifunctional L-3-cyanoalanine synthase/cysteine synthase C1, mitochondrial [Source:UniProtKB/Swiss-Prot;Acc:Q9S757]		GO:0004124,GO:0005739,GO:0006535,GO:0016740,GO:0019344,GO:0030170,GO:0019499,GO:0050017,GO:0051410,GO:0009507,GO:0005507,GO:0019500,GO:0080147,GO:0006955	cysteine synthase activity|mitochondrion|cysteine biosynthetic process from serine|transferase activity|cysteine biosynthetic process|pyridoxal phosphate binding|cyanide metabolic process|L-3-cyanoalanine synthase activity|detoxification of nitrogen compound|chloroplast|copper ion binding|cyanide catabolic process|root hair cell development|immune response	path:ath01200,path:ath01230,path:ath00920,path:ath00270,path:ath00460	Carbon metabolism|Biosynthesis of amino acids|Sulfur metabolism|Cysteine and methionine metabolism|Cyanoamino acid metabolism
RPS5B	0	0.290894	0.965	0.706	0	3	1.367	AT3G11940	protein_coding	40S ribosomal protein S5-2 [Source:UniProtKB/Swiss-Prot;Acc:P51427]		GO:0000028,GO:0003729,GO:0003735,GO:0005840,GO:0006412,GO:0009507,GO:0019843,GO:0022627,GO:0022626,GO:0005618,GO:0005774,GO:0005886,GO:0016020,GO:0005829,GO:0009506,GO:0009735	ribosomal small subunit assembly|mRNA binding|structural constituent of ribosome|ribosome|translation|chloroplast|rRNA binding|cytosolic small ribosomal subunit|cytosolic ribosome|cell wall|vacuolar membrane|plasma membrane|membrane|cytosol|plasmodesma|response to cytokinin	path:ath03010	Ribosome
AGP20	0	0.28903	0.895	0.542	0	3	1.651	AT3G61640	protein_coding	Arabinogalactan protein 20 [Source:UniProtKB/Swiss-Prot;Acc:Q9M373]		GO:0005886,GO:0008150,GO:0031225	plasma membrane|biological_process|anchored component of membrane
KRP1.1	0	0.28809	0.644	0.279	0	3	2.308	AT4G27280	protein_coding	Calcium-binding protein KRP1 [Source:UniProtKB/Swiss-Prot;Acc:O81831]		GO:0005509,GO:0005886,GO:0080167	calcium ion binding|plasma membrane|response to karrikin
ACP3	0	0.284576	0.861	0.494	0	3	1.743	AT1G54630	protein_coding	Acyl carrier protein 3, chloroplastic [Source:UniProtKB/Swiss-Prot;Acc:P25702]		GO:0006633,GO:0009507,GO:0031177,GO:0000036,GO:0009570	fatty acid biosynthetic process|chloroplast|phosphopantetheine binding|ACP phosphopantetheine attachment site binding involved in fatty acid biosynthetic process|chloroplast stroma
RPS21B	0	0.282983	0.921	0.599	0	3	1.538	AT3G53890	protein_coding	40S ribosomal protein S21-1 [Source:UniProtKB/Swiss-Prot;Acc:Q9M337]		GO:0000447,GO:0000461,GO:0003735,GO:0005737,GO:0005840,GO:0006412,GO:0006414,GO:0042254,GO:0042274,GO:0022626,GO:0022627	endonucleolytic cleavage in ITS1 to separate SSU-rRNA from 5.8S rRNA and LSU-rRNA from tricistronic rRNA transcript (SSU-rRNA, 5.8S rRNA, LSU-rRNA)|endonucleolytic cleavage to generate mature 3'-end of SSU-rRNA from (SSU-rRNA, 5.8S rRNA, LSU-rRNA)|structural constituent of ribosome|cytoplasm|ribosome|translation|translational elongation|ribosome biogenesis|ribosomal small subunit biogenesis|cytos…	path:ath03010	Ribosome
GAD2	0	0.280539	0.777	0.369	0	3	2.106	AT1G65960	protein_coding	Glutamate decarboxylase 2 [Source:UniProtKB/Swiss-Prot;Acc:Q42472]		GO:0004351,GO:0005516,GO:0006536,GO:0030170,GO:0006807	glutamate decarboxylase activity|calmodulin binding|glutamate metabolic process|pyridoxal phosphate binding|nitrogen compound metabolic process	path:ath00650,path:ath00250,path:ath00410,path:ath00430	Butanoate metabolism|Alanine, aspartate and glutamate metabolism|beta-Alanine metabolism|Taurine and hypotaurine metabolism
RPL34B	0	0.278244	0.949	0.653	0	3	1.453	AT1G69620	protein_coding	60S ribosomal protein L34-2 [Source:UniProtKB/Swiss-Prot;Acc:Q9FE65]				path:ath03010	Ribosome
TIP2-1	0	0.276898	0.728	0.384	0	3	1.896	AT3G16240	protein_coding	Aquaporin TIP2-1 [Source:UniProtKB/Swiss-Prot;Acc:Q41951]
AT1G51400	0	0.276549	0.667	0.354	0	3	1.884	AT1G51400	protein_coding	At1g51400/F5D21_10 [Source:UniProtKB/TrEMBL;Acc:Q9SYE2]		GO:0003674,GO:0009507,GO:0030095,GO:0009543,GO:0009611,GO:0010193,GO:0010224,GO:0009535	molecular_function|chloroplast|chloroplast photosystem II|chloroplast thylakoid lumen|response to wounding|response to ozone|response to UV-B|chloroplast thylakoid membrane
CTF2B	0	0.276404	0.523	0.266	0	3	1.966	AT2G29720	protein_coding	FAD/NAD(P)-binding oxidoreductase family protein [Source:UniProtKB/TrEMBL;Acc:O82384]		GO:0004497,GO:0044550,GO:0055114,GO:0071949	monooxygenase activity|secondary metabolite biosynthetic process|oxidation-reduction process|FAD binding
RPS27B	0	0.271876	0.951	0.676	0	3	1.407	AT3G61110	protein_coding	40S ribosomal protein S27 [Source:UniProtKB/TrEMBL;Acc:A0A178VC05]				path:ath03010	Ribosome
RPL10A	0	0.266282	0.973	0.784	0	3	1.241	AT1G14320	protein_coding	60S ribosomal protein L10-1 [Source:UniProtKB/Swiss-Prot;Acc:Q93VT9]				path:ath03010	Ribosome
CRD1	0	0.266169	0.804	0.469	0	3	1.714	AT3G56940	protein_coding	Magnesium-protoporphyrin IX monomethyl ester [oxidative] cyclase, chloroplastic [Source:UniProtKB/Swiss-Prot;Acc:Q9M591]		GO:0009507,GO:0015979,GO:0015995,GO:0046872,GO:0048529,GO:0055114,GO:0003677,GO:0009941,GO:0009535,GO:0009706,GO:0009534,GO:0005515,GO:0009658,GO:1901401	chloroplast|photosynthesis|chlorophyll biosynthetic process|metal ion binding|magnesium-protoporphyrin IX monomethyl ester (oxidative) cyclase activity|oxidation-reduction process|DNA binding|chloroplast envelope|chloroplast thylakoid membrane|chloroplast inner membrane|chloroplast thylakoid|protein binding|chloroplast organization|regulation of tetrapyrrole metabolic process	path:ath00860	Porphyrin and chlorophyll metabolism
RPL13D	0	0.263308	0.855	0.487	0	3	1.756	AT5G23900	protein_coding	60S ribosomal protein L13 [Source:UniProtKB/TrEMBL;Acc:A0A178UBD6]		GO:0003735,GO:0005737,GO:0005840,GO:0006412,GO:0042254,GO:0022626,GO:0016020,GO:0022625	structural constituent of ribosome|cytoplasm|ribosome|translation|ribosome biogenesis|cytosolic ribosome|membrane|cytosolic large ribosomal subunit	path:ath03010	Ribosome
SAG21	0	0.2608	1	1	0	3	1	AT4G02380	protein_coding	senescence-associated gene 21 [Source:TAIR;Acc:AT4G02380]		GO:0003674,GO:0006952,GO:0009507,GO:0009793,GO:0000302,GO:0009409,GO:0009625,GO:0006979,GO:0009416,GO:0009737,GO:0042631,GO:0005739,GO:0009414,GO:0009646,GO:0009723,GO:0010150	molecular_function|defense response|chloroplast|embryo development ending in seed dormancy|response to reactive oxygen species|response to cold|response to insect|response to oxidative stress|response to light stimulus|response to abscisic acid|cellular response to water deprivation|mitochondrion|response to water deprivation|response to absence of light|response to ethylene|leaf senescence
PIP2-6	0	0.260301	0.597	0.246	0	3	2.427	AT2G39010	protein_coding	Probable aquaporin PIP2-6 [Source:UniProtKB/Swiss-Prot;Acc:Q9ZV07]
RPS14A	0	0.25049	0.901	0.545	0	3	1.653	AT2G36160	protein_coding	40S ribosomal protein S14-1 [Source:UniProtKB/Swiss-Prot;Acc:Q9SIH0]		GO:0005737,GO:0003735,GO:0006412,GO:0022627,GO:0009507,GO:0022626,GO:0005774,GO:0005886,GO:0016020,GO:0005829,GO:0009506,GO:0005515	cytoplasm|structural constituent of ribosome|translation|cytosolic small ribosomal subunit|chloroplast|cytosolic ribosome|vacuolar membrane|plasma membrane|membrane|cytosol|plasmodesma|protein binding	path:ath03010	Ribosome
AT3G47540	0	0.247765	0.423	0.173	0	3	2.445	AT3G47540	protein_coding	Chitinase family protein [Source:UniProtKB/TrEMBL;Acc:F4JBK4]		GO:0004568,GO:0005576,GO:0005975,GO:0006032,GO:0016998	chitinase activity|extracellular region|carbohydrate metabolic process|chitin catabolic process|cell wall macromolecule catabolic process	path:ath00520	Amino sugar and nucleotide sugar metabolism
CP5	0	0.247299	0.936	0.673	0	3	1.391	AT1G64720	protein_coding	Polyketide cyclase/dehydrase and lipid transport superfamily protein [Source:UniProtKB/TrEMBL;Acc:Q9XIR9]		GO:0005739,GO:0008150,GO:0008289,GO:0016021,GO:0005773	mitochondrion|biological_process|lipid binding|integral component of membrane|vacuole
RPS27AC	0	0.237014	0.943	0.672	0	3	1.403	AT3G62250	protein_coding	Ubiquitin-40S ribosomal protein S27a-3 [Source:UniProtKB/Swiss-Prot;Acc:P59233]				path:ath03010	Ribosome
CRK9	0	0.234856	0.296	0.062	0	3	4.774	AT4G23170	protein_coding	Putative cysteine-rich receptor-like protein kinase 9 [Source:UniProtKB/Swiss-Prot;Acc:O65469]
PME25	0	0.233826	0.49	0.154	0	3	3.182	AT3G10720	protein_coding	Probable pectinesterase/pectinesterase inhibitor 25 [Source:UniProtKB/Swiss-Prot;Acc:Q94CB1]		GO:0005576,GO:0005618,GO:0009505,GO:0030599,GO:0042545,GO:0045330,GO:0045490	extracellular region|cell wall|plant-type cell wall|pectinesterase activity|cell wall modification|aspartyl esterase activity|pectin catabolic process	path:ath00040,path:ath00500	Pentose and glucuronate interconversions|Starch and sucrose metabolism
MLO6	0	0.22984	0.442	0.237	0	3	1.865	AT1G61560	protein_coding	MLO-like protein 6 [Source:UniProtKB/Swiss-Prot;Acc:Q94KB7]		GO:0005516,GO:0005739,GO:0005886,GO:0006952,GO:0008219,GO:0009607,GO:0016021,GO:0009817	calmodulin binding|mitochondrion|plasma membrane|defense response|cell death|response to biotic stimulus|integral component of membrane|defense response to fungus, incompatible interaction
AT3G21305	0	0.229691	0.308	0.114	0	3	2.702	AT3G21305	protein_coding
RPL26A	0	0.226451	0.944	0.643	0	3	1.468	AT3G49910	protein_coding	60S ribosomal protein L26-1 [Source:UniProtKB/Swiss-Prot;Acc:P51414]		GO:0003735,GO:0006412,GO:0015934,GO:0005634,GO:0009409,GO:0009507,GO:0005730,GO:0022626,GO:0005774,GO:0005886,GO:0016020,GO:0022625,GO:0005829,GO:0005794	structural constituent of ribosome|translation|large ribosomal subunit|nucleus|response to cold|chloroplast|nucleolus|cytosolic ribosome|vacuolar membrane|plasma membrane|membrane|cytosolic large ribosomal subunit|cytosol|Golgi apparatus	path:ath03010	Ribosome
RPS27D	0	0.2247	0.956	0.706	0	3	1.354	AT5G47930	protein_coding	40S ribosomal protein S27-3 [Source:UniProtKB/Swiss-Prot;Acc:Q8L953]		GO:0003735,GO:0005737,GO:0005840,GO:0006412,GO:0042254,GO:0046872,GO:0022626,GO:0005886,GO:0022627	structural constituent of ribosome|cytoplasm|ribosome|translation|ribosome biogenesis|metal ion binding|cytosolic ribosome|plasma membrane|cytosolic small ribosomal subunit	path:ath03010	Ribosome
CP12-1	0	0.217809	0.952	0.795	0	3	1.197	AT2G47400	protein_coding	Calvin cycle protein CP12-1, chloroplastic [Source:UniProtKB/Swiss-Prot;Acc:O22914]		GO:0003674,GO:0009507,GO:0019253,GO:0009416,GO:0009570,GO:0009744,GO:0034605,GO:0070417,GO:0071454,GO:0009941,GO:0043234,GO:0080153	molecular_function|chloroplast|reductive pentose-phosphate cycle|response to light stimulus|chloroplast stroma|response to sucrose|cellular response to heat|cellular response to cold|cellular response to anoxia|chloroplast envelope|protein complex|negative regulation of reductive pentose-phosphate cycle
RPS6B	0	0.213206	0.898	0.557	0	3	1.612	AT5G10360	protein_coding	40S ribosomal protein S6 [Source:UniProtKB/TrEMBL;Acc:A0A178USM6]				path:ath03010	Ribosome
A70	0	0.211824	0.727	0.444	0	3	1.637	AT5G56980	protein_coding	unknown protein; FUNCTIONS IN: molecular_function unknown; INVOLVED IN: biological_process unknown; LOCATED IN: endomembrane system; EXPRESSED IN: 18 plant structures; EXPRESSED DURING: 12 growth stages; BEST Arabidopsis thaliana protein match is: u /.../ protein (TAIR:AT4G26130.1); Ha. [Source:TAIR;Acc:AT5G56980]		GO:0003674,GO:0008150,GO:0009507,GO:0016021	molecular_function|biological_process|chloroplast|integral component of membrane
AT4G25030	0	0.211199	0.921	0.693	0	3	1.329	AT4G25030	protein_coding	AT4G25030 protein [Source:UniProtKB/TrEMBL;Acc:Q9SW23]		GO:0003674,GO:0005634,GO:0008150,GO:0016021	molecular_function|nucleus|biological_process|integral component of membrane
SNAP33	0	0.209488	0.893	0.664	0	3	1.345	AT5G61210	protein_coding	SNP33 [Source:UniProtKB/TrEMBL;Acc:A0A178UGR9]		GO:0005634,GO:0015031,GO:0005484,GO:0005886,GO:0016192,GO:0061025,GO:0000911,GO:0005515,GO:0009504,GO:0016021,GO:0009612,GO:0051707,GO:0009507,GO:0009737	nucleus|protein transport|SNAP receptor activity|plasma membrane|vesicle-mediated transport|membrane fusion|cytokinesis by cell plate formation|protein binding|cell plate|integral component of membrane|response to mechanical stimulus|response to other organism|chloroplast|response to abscisic acid
AT4G35110	0	0.208896	0.596	0.347	0	3	1.718	AT4G35110	protein_coding	Phospholipase-like protein (PEARLI 4) family protein [Source:UniProtKB/TrEMBL;Acc:A8MQE1]		GO:0003674,GO:0003682,GO:0005634,GO:0007064,GO:0010468,GO:0080167	molecular_function|chromatin binding|nucleus|mitotic sister chromatid cohesion|regulation of gene expression|response to karrikin
AT5G25440	0	0.201209	0.415	0.172	0	3	2.413	AT5G25440	protein_coding	Protein kinase superfamily protein [Source:TAIR;Acc:AT5G25440]		GO:0004672,GO:0005524,GO:0005634,GO:0006468,GO:0016301,GO:0005737,GO:0009506	protein kinase activity|ATP binding|nucleus|protein phosphorylation|kinase activity|cytoplasm|plasmodesma
STR9	0	0.193209	0.431	0.149	0	3	2.893	AT2G42220	protein_coding	Rhodanese-like domain-containing protein 9, chloroplastic [Source:UniProtKB/Swiss-Prot;Acc:O48529]		GO:0003674,GO:0008150,GO:0009507,GO:0016021,GO:0009535,GO:0009534	molecular_function|biological_process|chloroplast|integral component of membrane|chloroplast thylakoid membrane|chloroplast thylakoid
AT5G08240	0	0.191892	0.512	0.24	0	3	2.133	AT5G08240	protein_coding	At5g08240 [Source:UniProtKB/TrEMBL;Acc:Q9LEY3]		GO:0003674,GO:0008150,GO:0016021	molecular_function|biological_process|integral component of membrane
AT4G24920	0	0.184821	0.948	0.752	0	3	1.261	AT4G24920	protein_coding	secE/sec61-gamma protein transport protein [Source:TAIR;Acc:AT4G24920]		GO:0005622,GO:0005623,GO:0006605,GO:0006886	intracellular|cell|protein targeting|intracellular protein transport	path:ath03060,path:ath04141,path:ath04145	Protein export|Protein processing in endoplasmic reticulum|Phagosome
RPS27AB	0	0.184331	0.872	0.512	0	3	1.703	AT2G47110	protein_coding	UBQ6 [Source:UniProtKB/TrEMBL;Acc:A0A178VYW3]				path:ath03010	Ribosome
ZAT10	0	0.183292	0.915	0.668	0	3	1.37	AT1G27730	protein_coding	Zinc finger protein ZAT10 [Source:UniProtKB/Swiss-Prot;Acc:Q96289]	AT1G27730.1
LHCA4	0	0.180235	0.73	0.526	0	3	1.388	AT3G47470	protein_coding	Chlorophyll a-b binding protein, chloroplastic [Source:UniProtKB/TrEMBL;Acc:A0A178VEE6]		GO:0009507,GO:0009522,GO:0015979,GO:0016021,GO:0016168,GO:0018298,GO:0030076,GO:0031409,GO:0046872,GO:0009535,GO:0009941,GO:0009409,GO:0009644,GO:0009645,GO:0010287,GO:0016020,GO:0009579,GO:0009534,GO:0080167,GO:0009768	chloroplast|photosystem I|photosynthesis|integral component of membrane|chlorophyll binding|protein-chromophore linkage|light-harvesting complex|pigment binding|metal ion binding|chloroplast thylakoid membrane|chloroplast envelope|response to cold|response to high light intensity|response to low light intensity stimulus|plastoglobule|membrane|thylakoid|chloroplast thylakoid|response to karrikin|p…	path:ath00196	Photosynthesis - antenna proteins
CML46	0	0.175427	0.434	0.206	0	3	2.107	AT5G39670	protein_coding	Probable calcium-binding protein CML46 [Source:UniProtKB/Swiss-Prot;Acc:Q93Z27]		GO:0005509,GO:0005575,GO:0008150	calcium ion binding|cellular_component|biological_process
SAHH1	0	0.168089	0.936	0.675	0	3	1.387	AT4G13940	protein_coding	Adenosylhomocysteinase 1 [Source:UniProtKB/Swiss-Prot;Acc:O23255]				path:ath00270	Cysteine and methionine metabolism
FAD2	0	0.16134	0.867	0.55	0	3	1.576	AT3G12120	protein_coding	FAD2 [Source:UniProtKB/TrEMBL;Acc:A0A178VIK7]		GO:0005634,GO:0005783,GO:0005789,GO:0006636,GO:0016021,GO:0016717,GO:0055114,GO:0045485	nucleus|endoplasmic reticulum|endoplasmic reticulum membrane|unsaturated fatty acid biosynthetic process|integral component of membrane|oxidoreductase activity, acting on paired donors, with oxidation of a pair of donors resulting in the reduction of molecular oxygen to two molecules of water|oxidation-reduction process|omega-6 fatty acid desaturase activity	path:ath01212,path:ath01040	Fatty acid metabolism|Biosynthesis of unsaturated fatty acids
AT5G16030	0	0.160541	0.271	0.083	0	3	3.265	AT5G16030	protein_coding	unknown protein; BEST Arabidopsis thaliana protein match is: unknown protein (TAIR:AT3G02500.1); Ha. [Source:TAIR;Acc:AT5G16030]		GO:0003674,GO:0005634,GO:0008150	molecular_function|nucleus|biological_process
UTR2	0	0.145444	0.663	0.39	0	3	1.7	AT4G23010	protein_coding	UDP-galactose transporter 2 [Source:TAIR;Acc:AT4G23010]		GO:0005886,GO:0030176,GO:0046964,GO:0005459,GO:0030173,GO:0072334	plasma membrane|integral component of endoplasmic reticulum membrane|3'-phosphoadenosine 5'-phosphosulfate transmembrane transporter activity|UDP-galactose transmembrane transporter activity|integral component of Golgi membrane|UDP-galactose transmembrane transport
GSH2	0	0.128425	0.629	0.332	0	3	1.895	AT5G27380	protein_coding	Glutathione synthetase, chloroplastic [Source:UniProtKB/Swiss-Prot;Acc:P46416]		GO:0006750,GO:0009507,GO:0004363,GO:0005829,GO:0009753	glutathione biosynthetic process|chloroplast|glutathione synthase activity|cytosol|response to jasmonic acid	path:ath00270,path:ath00480	Cysteine and methionine metabolism|Glutathione metabolism
CRRSP38	0	0.12507	0.798	0.506	0	3	1.577	AT3G22060	protein_coding	Cysteine-rich repeat secretory protein 38 [Source:UniProtKB/Swiss-Prot;Acc:Q9LRJ9]		GO:0003674,GO:0005576,GO:0005773,GO:0005618,GO:0009737	molecular_function|extracellular region|vacuole|cell wall|response to abscisic acid
GAPC2	0	0.123846	0.984	0.864	0	3	1.139	AT1G13440	protein_coding	Glyceraldehyde-3-phosphate dehydrogenase GAPC2, cytosolic [Source:UniProtKB/Swiss-Prot;Acc:Q9FX54]		GO:0003677,GO:0005737,GO:0006096,GO:0016620,GO:0050661,GO:0051287,GO:0055114,GO:0005739,GO:0006979,GO:0005634,GO:0009507,GO:0005886,GO:0005730,GO:0005829,GO:0006094,GO:0005618,GO:0046686,GO:0042742,GO:0016020,GO:0004365,GO:0005507,GO:0008270,GO:0009506,GO:0005794,GO:0005777	DNA binding|cytoplasm|glycolytic process|oxidoreductase activity, acting on the aldehyde or oxo group of donors, NAD or NADP as acceptor|NADP binding|NAD binding|oxidation-reduction process|mitochondrion|response to oxidative stress|nucleus|chloroplast|plasma membrane|nucleolus|cytosol|gluconeogenesis|cell wall|response to cadmium ion|defense response to bacterium|membrane|glyceraldehyde-3-phosph…	path:ath01200,path:ath01230,path:ath00010,path:ath00710	Carbon metabolism|Biosynthesis of amino acids|Glycolysis / Gluconeogenesis|Carbon fixation in photosynthetic organisms
RPS30A.1	0	0.120507	0.653	0.329	0	3	1.985	AT2G19750	protein_coding	40S ribosomal protein S30 [Source:UniProtKB/Swiss-Prot;Acc:P49689]		GO:0003735,GO:0005737,GO:0005840,GO:0006412,GO:0022627	structural constituent of ribosome|cytoplasm|ribosome|translation|cytosolic small ribosomal subunit	path:ath03010	Ribosome
ADT4	0	0.117242	0.584	0.34	0	3	1.718	AT3G44720	protein_coding	Arogenate dehydratase 4, chloroplastic [Source:UniProtKB/Swiss-Prot;Acc:O22241]		GO:0004664,GO:0009094,GO:0009507,GO:0009570,GO:0016597,GO:0047769,GO:0080167	prephenate dehydratase activity|L-phenylalanine biosynthetic process|chloroplast|chloroplast stroma|amino acid binding|arogenate dehydratase activity|response to karrikin	path:ath01230,path:ath00400	Biosynthesis of amino acids|Phenylalanine, tyrosine and tryptophan biosynthesis
RPL31A	0	0.111224	0.672	0.341	0	3	1.971	AT2G19740	protein_coding	60S ribosomal protein L31-1 [Source:UniProtKB/Swiss-Prot;Acc:Q9SLL7]		GO:0003735,GO:0005737,GO:0005840,GO:0006412,GO:0042254,GO:0022626,GO:0005886,GO:0022625,GO:0009507	structural constituent of ribosome|cytoplasm|ribosome|translation|ribosome biogenesis|cytosolic ribosome|plasma membrane|cytosolic large ribosomal subunit|chloroplast	path:ath03010	Ribosome
GA2OX6	0	0.104284	0.797	0.538	0	3	1.481	AT1G02400	protein_coding	Gibberellin 2-beta-dioxygenase 6 [Source:UniProtKB/Swiss-Prot;Acc:Q9FZ21]		GO:0005737,GO:0009686,GO:0046872,GO:0055114,GO:0009639,GO:0045487,GO:0052634,GO:0052635	cytoplasm|gibberellin biosynthetic process|metal ion binding|oxidation-reduction process|response to red or far red light|gibberellin catabolic process|C-19 gibberellin 2-beta-dioxygenase activity|C-20 gibberellin 2-beta-dioxygenase activity	path:ath00904	Diterpenoid biosynthesis
NIA2	0	0.0980416	0.975	0.855	0	3	1.14	AT1G37130	protein_coding	Nitrate reductase [NADH] 2 [Source:UniProtKB/Swiss-Prot;Acc:P11035]		GO:0005739,GO:0009635,GO:0020037,GO:0030151,GO:0043546,GO:0050464,GO:0055114,GO:0006809,GO:0005773,GO:0009416,GO:0005886,GO:0009610,GO:0008940,GO:0005829,GO:0009703,GO:0042128	mitochondrion|response to herbicide|heme binding|molybdenum ion binding|molybdopterin cofactor binding|nitrate reductase (NADPH) activity|oxidation-reduction process|nitric oxide biosynthetic process|vacuole|response to light stimulus|plasma membrane|response to symbiotic fungus|nitrate reductase activity|cytosol|nitrate reductase (NADH) activity|nitrate assimilation	path:ath00910	Nitrogen metabolism
AT3G20390	0	0.0912695	0.923	0.678	0	3	1.361	AT3G20390	protein_coding	Endoribonuclease L-PSP family protein [Source:UniProtKB/TrEMBL;Acc:A0A1I9LS34]
ALAAT1	0	0.0908591	0.914	0.733	0	3	1.247	AT1G17290	protein_coding	Alanine aminotransferase 1, mitochondrial [Source:UniProtKB/Swiss-Prot;Acc:F4I7I0]				path:ath01200,path:ath01210,path:ath01230,path:ath00710,path:ath00250,path:ath00220	Carbon metabolism|2-Oxocarboxylic acid metabolism|Biosynthesis of amino acids|Carbon fixation in photosynthetic organisms|Alanine, aspartate and glutamate metabolism|Arginine biosynthesis
FLZ14	0	0.0905644	0.455	0.203	0	3	2.241	AT5G20700	protein_coding	FCS-Like Zinc finger 14 [Source:UniProtKB/Swiss-Prot;Acc:Q8GYX2]		GO:0008150	biological_process
TSB1	0	0.083025	0.93	0.773	0	3	1.203	AT5G54810	protein_coding	Tryptophan synthase [Source:UniProtKB/TrEMBL;Acc:Q0WUI8]		GO:0000162,GO:0009507,GO:0030170,GO:0009651,GO:0004834,GO:0009570,GO:0005886,GO:0009684,GO:0006979	tryptophan biosynthetic process|chloroplast|pyridoxal phosphate binding|response to salt stress|tryptophan synthase activity|chloroplast stroma|plasma membrane|indoleacetic acid biosynthetic process|response to oxidative stress	path:ath01230,path:ath00260,path:ath00400	Biosynthesis of amino acids|Glycine, serine and threonine metabolism|Phenylalanine, tyrosine and tryptophan biosynthesis
AT3G45730	0	0.075937	0.332	0.16	0	3	2.075	AT3G45730	protein_coding	Uncharacterized protein At3g45730 [Source:UniProtKB/TrEMBL;Acc:Q9M170]		GO:0003674,GO:0005739,GO:0008150	molecular_function|mitochondrion|biological_process
A1	0	0.0569827	0.781	0.483	0	3	1.617	AT1G07920	protein_coding	Elongation factor 1-alpha 4 [Source:UniProtKB/Swiss-Prot;Acc:Q8GTY0]		GO:0003746,GO:0005525,GO:0005737,GO:0006414,GO:0005739,GO:0009507,GO:0005730,GO:0046686,GO:0005774,GO:0005886,GO:0016020,GO:0005829,GO:0009506,GO:0005794	translation elongation factor activity|GTP binding|cytoplasm|translational elongation|mitochondrion|chloroplast|nucleolus|response to cadmium ion|vacuolar membrane|plasma membrane|membrane|cytosol|plasmodesma|Golgi apparatus	path:ath03013	RNA transport
ATL80	0	0.0543718	0.282	0.143	0	3	1.972	AT1G20823	protein_coding	RING-H2 finger protein ATL80 [Source:UniProtKB/Swiss-Prot;Acc:Q9LM69]
AT3G04620	0	0.0536169	0.477	0.3	0	3	1.59	AT3G04620	protein_coding	Alba DNA/RNA-binding protein [Source:UniProtKB/TrEMBL;Acc:Q9SR12]
CCoAOMT1	0	0.0520266	0.775	0.469	0	3	1.652	AT4G34050	protein_coding	S-adenosyl-L-methionine-dependent methyltransferases superfamily protein [Source:TAIR;Acc:AT4G34050]				path:ath00360,path:ath00940,path:ath00945,path:ath00941	Phenylalanine metabolism|Phenylpropanoid biosynthesis|Stilbenoid, diarylheptanoid and gingerol biosynthesis|Flavonoid biosynthesis
FAX6	0	0.0496897	0.638	0.437	0	3	1.46	AT3G20510	protein_coding	Protein FATTY ACID EXPORT 6 [Source:UniProtKB/Swiss-Prot;Acc:Q9LJU6]		GO:0005739,GO:0016021,GO:0005634,GO:0005737,GO:0012505	mitochondrion|integral component of membrane|nucleus|cytoplasm|endomembrane system
LOS1	0	0.0478587	0.903	0.638	0	3	1.415	AT1G56070	protein_coding	Elongation factor 2 [Source:UniProtKB/Swiss-Prot;Acc:Q9ASR1]		GO:0003746,GO:0003924,GO:0005525,GO:0005737,GO:0006412,GO:0006414,GO:0008135,GO:0009409,GO:0009631,GO:0005730,GO:0005507,GO:0005774,GO:0016020,GO:0005886,GO:0009507,GO:0005829,GO:0009506,GO:0048046,GO:0005794,GO:0009735	translation elongation factor activity|GTPase activity|GTP binding|cytoplasm|translation|translational elongation|translation factor activity, RNA binding|response to cold|cold acclimation|nucleolus|copper ion binding|vacuolar membrane|membrane|plasma membrane|chloroplast|cytosol|plasmodesma|apoplast|Golgi apparatus|response to cytokinin
SCAMP3	0	0.0342601	0.829	0.582	0	3	1.424	AT1G61250	protein_coding	Secretory carrier-associated membrane protein 3 [Source:UniProtKB/Swiss-Prot;Acc:Q9M5P2]		GO:0005886,GO:0015031,GO:0016021,GO:0022857,GO:0030658	plasma membrane|protein transport|integral component of membrane|transmembrane transporter activity|transport vesicle membrane
AT5G12930	0	0.0339442	0.293	0.156	0	3	1.878	AT5G12930	protein_coding	At5g12930 [Source:UniProtKB/TrEMBL;Acc:Q9LXU6]		GO:0003674,GO:0005634,GO:0008150	molecular_function|nucleus|biological_process
TUBB4	0	0.0325144	0.726	0.446	0	3	1.628	AT5G44340	protein_coding	Tubulin beta-4 chain [Source:UniProtKB/Swiss-Prot;Acc:P24636]				path:ath04145	Phagosome
PSAD2	0	0.0289242	0.372	0.201	0	3	1.851	AT1G03130	protein_coding	Photosystem I reaction center subunit II-2, chloroplastic [Source:UniProtKB/Swiss-Prot;Acc:Q9SA56]				path:ath00195	Photosynthesis
AT1G25400	0	0.0209745	0.853	0.592	0	3	1.441	AT1G25400	protein_coding	At1g25400 [Source:UniProtKB/TrEMBL;Acc:Q9C6L0]		GO:0003674,GO:0005634,GO:0008150,GO:0016021	molecular_function|nucleus|biological_process|integral component of membrane
AVA-P4	0	0.0158833	0.707	0.428	0	3	1.652	AT1G75630	protein_coding	V-type proton ATPase proteolipid subunit [Source:UniProtKB/TrEMBL;Acc:F4HZ57]				path:ath00190,path:ath04145	Oxidative phosphorylation|Phagosome
LOX3	0	0.0126369	0.655	0.416	0	3	1.575	AT1G17420	protein_coding	Lipoxygenase 3, chloroplastic [Source:UniProtKB/Swiss-Prot;Acc:Q9LNR3]		GO:0009507,GO:0031408,GO:0046872,GO:0009611,GO:0009644,GO:0009753,GO:0016165,GO:0009620,GO:0009555,GO:0009901,GO:0048653,GO:0080086,GO:0034440,GO:0009695,GO:0006952,GO:0040007	chloroplast|oxylipin biosynthetic process|metal ion binding|response to wounding|response to high light intensity|response to jasmonic acid|linoleate 13S-lipoxygenase activity|response to fungus|pollen development|anther dehiscence|anther development|stamen filament development|lipid oxidation|jasmonic acid biosynthetic process|defense response|growth	path:ath00591,path:ath00592	Linoleic acid metabolism|alpha-Linolenic acid metabolism
MS1	0	0.0111419	0.851	0.552	0	3	1.542	AT5G17920	protein_coding	5-methyltetrahydropteroyltriglutamate--homocysteine methyltransferase 1 [Source:UniProtKB/Swiss-Prot;Acc:O50008]		GO:0003677,GO:0003700,GO:0005739,GO:0006351,GO:0006355,GO:0008270,GO:0005634,GO:0009846,GO:0010208,GO:0045893,GO:0048655,GO:0055046,GO:0071367	DNA binding|transcription factor activity, sequence-specific DNA binding|mitochondrion|transcription, DNA-templated|regulation of transcription, DNA-templated|zinc ion binding|nucleus|pollen germination|pollen wall assembly|positive regulation of transcription, DNA-templated|anther wall tapetum morphogenesis|microgametogenesis|cellular response to brassinosteroid stimulus	path:ath01230,path:ath00270,path:ath00450	Biosynthesis of amino acids|Cysteine and methionine metabolism|Selenocompound metabolism
MO2	0	0.000378482	0.415	0.271	0	3	1.531	AT4G38540	protein_coding	Monooxygenase 2 [Source:UniProtKB/Swiss-Prot;Acc:O81816]		GO:0004497,GO:0005739,GO:0055114,GO:0071949,GO:0050832	monooxygenase activity|mitochondrion|oxidation-reduction process|FAD binding|defense response to fungus
AT2G32240	8.58845755269669e-314	0.0358638	0.838	0.688	2.8198482682769e-309	3	1.218	AT2G32240	protein_coding	FUNCTIONS IN: molecular_function unknown; INVOLVED IN: response to cadmium ion; LOCATED IN: plasma membrane; EXPRESSED IN: 25 plant structures; EXPRESSED DURING: 13 growth stages; CONTAINS InterPro DOMAIN/s: Prefoldin (InterPro:IPR009053); BEST Arab /.../s thaliana protein match is: unknown protein (TAIR:AT1G05320.3); Ha. [Source:TAIR;Acc:AT2G32240]		GO:0003674,GO:0005737,GO:0016021,GO:0046686,GO:0005886,GO:0009737,GO:0005829	molecular_function|cytoplasm|integral component of membrane|response to cadmium ion|plasma membrane|response to abscisic acid|cytosol
AT2G31345	2.17E-303	0.311512	0.32	0.146	7.14E-299	3	2.192	AT2G31345	protein_coding	Transmembrane protein [Source:UniProtKB/TrEMBL;Acc:Q8L9Z1]		GO:0003674,GO:0005576,GO:0008150	molecular_function|extracellular region|biological_process
PLP2	7.98E-293	0.364668	0.682	0.486	2.62E-288	3	1.403	AT2G26560	protein_coding	Patatin-like protein 2 [Source:UniProtKB/Swiss-Prot;Acc:O48723]
LHCB1.1.1	5.11E-290	0.388389	0.263	0.116	1.68E-285	3	2.267	AT1G29920	protein_coding	Chlorophyll a-b binding protein 3, chloroplastic [Source:UniProtKB/Swiss-Prot;Acc:Q8VZ87]				path:ath00196	Photosynthesis - antenna proteins
LHCB4.2	4.63E-284	0.00907626	0.347	0.22	1.52E-279	3	1.577	AT3G08940	protein_coding	Chlorophyll a-b binding protein CP29.2, chloroplastic [Source:UniProtKB/Swiss-Prot;Acc:Q9XF88]		GO:0009507,GO:0009522,GO:0009523,GO:0009768,GO:0010287,GO:0016021,GO:0016168,GO:0018298,GO:0031409,GO:0046872,GO:0009941,GO:0009535,GO:0016020,GO:0009579,GO:0009637,GO:0010114,GO:0010218,GO:0009534,GO:0009735	chloroplast|photosystem I|photosystem II|photosynthesis, light harvesting in photosystem I|plastoglobule|integral component of membrane|chlorophyll binding|protein-chromophore linkage|pigment binding|metal ion binding|chloroplast envelope|chloroplast thylakoid membrane|membrane|thylakoid|response to blue light|response to red light|response to far red light|chloroplast thylakoid|response to cytok…	path:ath00196	Photosynthesis - antenna proteins
AT2G39400	5.24E-266	0.0271113	0.605	0.434	1.72E-261	3	1.394	AT2G39400	protein_coding	Alpha/beta-Hydrolases superfamily protein [Source:UniProtKB/TrEMBL;Acc:O80627]
NADP-ME2	7.04E-259	0.0807104	0.916	0.79	2.31E-254	3	1.159	AT5G11670	protein_coding	NADP-dependent malic enzyme 2 [Source:UniProtKB/Swiss-Prot;Acc:Q9LYG3]		GO:0004470,GO:0004471,GO:0006108,GO:0008948,GO:0009507,GO:0016652,GO:0046872,GO:0051287,GO:0055114,GO:0004473,GO:0009051,GO:0051260,GO:0005618,GO:0046686,GO:0005774,GO:0005886,GO:0016020,GO:0048046,GO:0005829,GO:0009506	malic enzyme activity|malate dehydrogenase (decarboxylating) (NAD+) activity|malate metabolic process|oxaloacetate decarboxylase activity|chloroplast|oxidoreductase activity, acting on NAD(P)H, NAD(P) as acceptor|metal ion binding|NAD binding|oxidation-reduction process|malate dehydrogenase (decarboxylating) (NADP+) activity|pentose-phosphate shunt, oxidative branch|protein homooligomerization|ce…	path:ath01200,path:ath00620,path:ath00710	Carbon metabolism|Pyruvate metabolism|Carbon fixation in photosynthetic organisms
GGP1	3.76E-250	0.0324576	0.972	0.938	1.23E-245	3	1.036	AT4G30530	protein_coding	GGP1 [Source:UniProtKB/TrEMBL;Acc:A0A178V143]
LHB1B2	1.46E-249	0.351118	0.47	0.32	4.79E-245	3	1.469	AT2G34420	protein_coding	Chlorophyll a-b binding protein, chloroplastic [Source:UniProtKB/TrEMBL;Acc:Q39141]		GO:0009416,GO:0009507,GO:0009522,GO:0009768,GO:0009769,GO:0009941,GO:0016021,GO:0016168,GO:0018298,GO:0030076,GO:0031409,GO:0042651,GO:0046872,GO:0009535,GO:0015979,GO:0010287,GO:0016020,GO:0009579,GO:0009534,GO:0005794	response to light stimulus|chloroplast|photosystem I|photosynthesis, light harvesting in photosystem I|photosynthesis, light harvesting in photosystem II|chloroplast envelope|integral component of membrane|chlorophyll binding|protein-chromophore linkage|light-harvesting complex|pigment binding|thylakoid membrane|metal ion binding|chloroplast thylakoid membrane|photosynthesis|plastoglobule|membran…	path:ath00196	Photosynthesis - antenna proteins
APK2	7.01E-241	0.0445883	0.319	0.194	2.30E-236	3	1.644	AT4G39940	protein_coding	Adenylyl-sulfate kinase 2, chloroplastic [Source:UniProtKB/Swiss-Prot;Acc:O49196]				path:ath00920,path:ath00230	Sulfur metabolism|Purine metabolism
FSD1	2.70E-229	0.112679	0.901	0.814	8.86E-225	3	1.107	AT4G25100	protein_coding	Superoxide dismutase [Fe] 1, chloroplastic [Source:UniProtKB/Swiss-Prot;Acc:P21276]		GO:0004784,GO:0005739,GO:0009507,GO:0031969,GO:0046872,GO:0055114,GO:0009579,GO:0006979,GO:0009941,GO:0005886,GO:0046688,GO:0009570,GO:0005507,GO:0005737,GO:0046686,GO:0005829,GO:0019430,GO:0005515,GO:0007623,GO:0009642,GO:0010193	superoxide dismutase activity|mitochondrion|chloroplast|chloroplast membrane|metal ion binding|oxidation-reduction process|thylakoid|response to oxidative stress|chloroplast envelope|plasma membrane|response to copper ion|chloroplast stroma|copper ion binding|cytoplasm|response to cadmium ion|cytosol|removal of superoxide radicals|protein binding|circadian rhythm|response to light intensity|respo…	path:ath04146	Peroxisome
AT1G53625	4.02E-227	0.296818	0.508	0.331	1.32E-222	3	1.535	AT1G53625	protein_coding	At1g53625 [Source:UniProtKB/TrEMBL;Acc:Q9LPH9]		GO:0003674,GO:0005575,GO:0008150	molecular_function|cellular_component|biological_process
GSTF6	2.95E-218	0.295822	0.989	0.97	9.69E-214	3	1.02	AT1G02930	protein_coding	Glutathione S-transferase F6 [Source:UniProtKB/Swiss-Prot;Acc:P42760]		GO:0004364,GO:0005737,GO:0006749,GO:0009636,GO:0009407,GO:0005739,GO:0006979,GO:0043295,GO:0005773,GO:0005618,GO:0046686,GO:0005507,GO:0042742,GO:0009651,GO:0050897,GO:0005829,GO:0009506,GO:2001147,GO:2001227,GO:0009414	glutathione transferase activity|cytoplasm|glutathione metabolic process|response to toxic substance|toxin catabolic process|mitochondrion|response to oxidative stress|glutathione binding|vacuole|cell wall|response to cadmium ion|copper ion binding|defense response to bacterium|response to salt stress|cobalt ion binding|cytosol|plasmodesma|camalexin binding|quercitrin binding|response to water de…	path:ath00480	Glutathione metabolism
AT1G15010	5.52E-215	0.0389318	0.616	0.482	1.81E-210	3	1.278	AT1G15010	protein_coding	Mediator of RNA polymerase II transcription subunit [Source:UniProtKB/TrEMBL;Acc:Q8LCU9]		GO:0003674,GO:0005739,GO:0016021,GO:0050832	molecular_function|mitochondrion|integral component of membrane|defense response to fungus
PDF1.3	7.07E-213	0.552272	0.383	0.318	2.32E-208	3	1.204	AT2G26010	protein_coding	PDF1.3 [Source:UniProtKB/TrEMBL;Acc:A0A178VSS6]		GO:0003674,GO:0005576,GO:0005618,GO:0006952,GO:0031640,GO:0050832	molecular_function|extracellular region|cell wall|defense response|killing of cells of other organism|defense response to fungus
HR4	2.85E-208	0.145571	0.747	0.592	9.35E-204	3	1.262	AT3G50480	protein_coding	RPW8-like protein 4 [Source:UniProtKB/Swiss-Prot;Acc:Q9SCS6]		GO:0003674,GO:0009507,GO:0009626,GO:0016021,GO:0051707,GO:0009620,GO:0043207,GO:0009609,GO:0009610,GO:0009617,GO:0009723,GO:0009751,GO:0009753	molecular_function|chloroplast|plant-type hypersensitive response|integral component of membrane|response to other organism|response to fungus|response to external biotic stimulus|response to symbiotic bacterium|response to symbiotic fungus|response to bacterium|response to ethylene|response to salicylic acid|response to jasmonic acid
FOX1	7.55E-191	0.139393	0.523	0.365	2.48E-186	3	1.433	AT1G26380	protein_coding	Berberine bridge enzyme-like 3 [Source:UniProtKB/Swiss-Prot;Acc:Q9FZC4]
FLOT1	4.91E-168	0.106267	0.318	0.196	1.61E-163	3	1.622	AT5G25250	protein_coding	Flotillin-like protein 1 [Source:UniProtKB/Swiss-Prot;Acc:Q501E6]		GO:0003674,GO:0005886,GO:0005901,GO:0005773,GO:0005774,GO:0071456,GO:0009506,GO:0005768,GO:0006897,GO:0010324	molecular_function|plasma membrane|caveola|vacuole|vacuolar membrane|cellular response to hypoxia|plasmodesma|endosome|endocytosis|membrane invagination
BCB	4.07E-120	0.153628	0.984	0.94	1.34E-115	3	1.047	AT5G20230	protein_coding	SAG14 [Source:UniProtKB/TrEMBL;Acc:A0A178UM84]		GO:0005507,GO:0005886,GO:0009055,GO:0009611,GO:0046872,GO:0055114,GO:0006979,GO:0015690,GO:0031225,GO:0046658,GO:0005773,GO:0050832,GO:0005515,GO:0070417,GO:1901141,GO:0009646	copper ion binding|plasma membrane|electron carrier activity|response to wounding|metal ion binding|oxidation-reduction process|response to oxidative stress|aluminum cation transport|anchored component of membrane|anchored component of plasma membrane|vacuole|defense response to fungus|protein binding|cellular response to cold|regulation of lignin biosynthetic process|response to absence of light
There are 396 shared genes, accounting for 38% of the 1040 genes in the comparative gene list (Tang et al., 2023)
GO enrichment of overlap genes of cluster 3 and the epidermal cells in Tang et al., 2023
Description	GO	LogP	Enrichment	Z-score
Ribosome - Arabidopsis thaliana (thale cress)	ath03010	-100	17.73545173791934	46.42554291748903
Photosynthesis - Arabidopsis thaliana (thale cress)	ath00195	-30.1692	18.93633540372671	22.860484616014244
photosynthesis	GO:0015979	-28.6032	11.831056922196796	19.436380867843962
photosynthesis, light reaction	GO:0019684	-21.7642	12.618154264214049	17.222239560429458
generation of precursor metabolites and energy	GO:0006091	-16.9241	6.732919254658385	12.710834807074573
Carbon fixation by Calvin cycle - Arabidopsis thaliana (thale cress)	ath00710	-15.7329	13.006506429883649	14.691936390424678
Photosynthesis - antenna proteins - Arabidopsis thaliana (thale cress)	ath00196	-14.587	26.51086956521739	17.352952108949275
Carbon metabolism - Arabidopsis thaliana (thale cress)	ath01200	-12.2523	5.1254347826086954	9.992408608800107
response to light intensity	GO:0009642	-11.4441	6.480434782608696	10.250357061407012
Glyoxylate and dicarboxylate metabolism - Arabidopsis thaliana (thale cress)	ath00630	-11.1291	9.600644122383253	11.244201476427273
photosynthetic electron transport chain	GO:0009767	-8.99271	14.295076726342712	11.24638606919818
response to high light intensity	GO:0009644	-8.96544	9.29179987212276	9.928871983179533
response to cold	GO:0009409	-8.8908	3.528573974137054	7.664891986443271
photosynthesis, light harvesting	GO:0009765	-8.37949	15.083770614692655	11.001193744980428
photosystem II assembly	GO:0010207	-7.32833	14.40096618357488	10.099864453083033
photosynthetic electron transport in photosystem I	GO:0009773	-6.30981	18.226222826086957	9.991113584293931
response to light stimulus	GO:0009416	-6.2614	2.4048488451086953	5.7677950284499975
cellular response to hypoxia	GO:0071456	-6.19651	3.83179235071261	6.4148309339234055
cellular response to decreased oxygen levels	GO:0036294	-6.14189	3.800254965110037	6.370017365249389

## Sheet: Cluster 2
The overlap genes of cluster 2 and the Mesophyll cells in Xia et al., 2022
gene	p_val	avg_logFC	pct.1	pct.2	p_val_adj	cluster	gene_diff	ensemble_id	gene_type	gene_description	TFs_Family	GO_id	GO_term	pathway	pathway_description
AT5G42530	0	0.77533	0.621	0.424	0	2	1.465	AT5G42530	protein_coding	Uncharacterized protein At5g42530; MDH9.23 [Source:UniProtKB/TrEMBL;Acc:Q8W483]		GO:0003674,GO:0005739,GO:0008150	molecular_function|mitochondrion|biological_process
AT1G23130	0	0.132794	0.377	0.271	0	2	1.391	AT1G23130	protein_coding	At1g23130/T26J12_10 [Source:UniProtKB/TrEMBL;Acc:O49304]		GO:0003674,GO:0006952,GO:0009507,GO:0009607	molecular_function|defense response|chloroplast|response to biotic stimulus
AT3G41768	0	1.24376	0.833	0.655	0	2	1.272	--	--	--	--	--	--	--	--
RBCS-1B	0	0.572016	0.779	0.656	0	2	1.188	AT5G38430	protein_coding	Ribulose bisphosphate carboxylase small chain 1B, chloroplastic [Source:UniProtKB/Swiss-Prot;Acc:P10796]				path:ath01200,path:ath00630,path:ath00710	Carbon metabolism|Glyoxylate and dicarboxylate metabolism|Carbon fixation in photosynthetic organisms
RRN18	0	0.80568	0.447	0.378	0	2	1.183	--	--	--	--	--	--	--	--
MT3	0	0.161067	0.619	0.525	0	2	1.179	AT3G15353	protein_coding	Metallothionein-like protein 3 [Source:UniProtKB/Swiss-Prot;Acc:O22433]		GO:0005576,GO:0005507,GO:0005623,GO:0006878	extracellular region|copper ion binding|cell|cellular copper ion homeostasis
AT2G25510	0	0.578728	0.392	0.336	0	2	1.167	AT2G25510	protein_coding	Expressed protein [Source:UniProtKB/TrEMBL;Acc:Q8S8H2]		GO:0003674,GO:0005739,GO:0008150,GO:0016021	molecular_function|mitochondrion|biological_process|integral component of membrane
RRN26	0	1.15001	0.95	0.851	0	2	1.116	--	--	--	--	--	--	--	--
RBCS-2B	0	0.535924	0.883	0.825	0	2	1.07	AT5G38420	protein_coding	Ribulose bisphosphate carboxylase small chain 2B, chloroplastic [Source:UniProtKB/Swiss-Prot;Acc:P10797]				path:ath01200,path:ath00630,path:ath00710	Carbon metabolism|Glyoxylate and dicarboxylate metabolism|Carbon fixation in photosynthetic organisms
CYP706A1	0	0.553579	0.489	0.464	0	2	1.054	AT4G22690	protein_coding	Cytochrome P450, family 706, subfamily A, polypeptide 1 [Source:UniProtKB/TrEMBL;Acc:F4JLY4]		GO:0005506,GO:0009507,GO:0016709,GO:0019825,GO:0020037,GO:0044550,GO:0055114,GO:0005739,GO:0005618,GO:0005774,GO:0005886,GO:0005794	iron ion binding|chloroplast|oxidoreductase activity, acting on paired donors, with incorporation or reduction of molecular oxygen, NAD(P)H as one donor, and incorporation of one atom of oxygen|oxygen binding|heme binding|secondary metabolite biosynthetic process|oxidation-reduction process|mitochondrion|cell wall|vacuolar membrane|plasma membrane|Golgi apparatus
HIPP13	0	0.34187	0.325	0.311	0	2	1.045	AT5G52750	protein_coding	Heavy metal-associated isoprenylated plant protein 13 [Source:UniProtKB/Swiss-Prot;Acc:Q9LTE2]		GO:0005634,GO:0046872	nucleus|metal ion binding
RBCS-1A	0	0.216941	1	1	0	2	1	AT1G67090	protein_coding	Ribulose bisphosphate carboxylase small chain [Source:UniProtKB/TrEMBL;Acc:A0A178WD57]				path:ath01200,path:ath00630,path:ath00710	Carbon metabolism|Glyoxylate and dicarboxylate metabolism|Carbon fixation in photosynthetic organisms
PSBA	0	0.737173	1	1	0	2	1	--	--	--	--	--	--	--	--
ATPE	0	0.62376	0.999	1	0	2	0.999	--	--	--	--	--	--	--	--
RBCL	0	0.737165	0.986	0.991	0	2	0.995	--	--	--	--	--	--	--	--
BCA2	0	0.273757	0.95	0.957	0	2	0.993	AT5G14740	protein_coding	Beta carbonic anhydrase 2, chloroplastic [Source:UniProtKB/Swiss-Prot;Acc:P42737]				path:ath00910	Nitrogen metabolism
PSBR	0	0.336261	0.968	0.981	0	2	0.987	AT1G79040	protein_coding	Photosystem II 10 kDa polypeptide, chloroplastic [Source:UniProtKB/Swiss-Prot;Acc:P27202]		GO:0009507,GO:0009523,GO:0009654,GO:0015979,GO:0009535,GO:0010270,GO:0009579,GO:0009534,GO:0005515,GO:0009735	chloroplast|photosystem II|photosystem II oxygen evolving complex|photosynthesis|chloroplast thylakoid membrane|photosystem II oxygen evolving complex assembly|thylakoid|chloroplast thylakoid|protein binding|response to cytokinin	path:ath00195	Photosynthesis
ERD15	7.71E-75	0.0390815	0.981	0.997	2.53E-70	2	0.984	AT2G41430	protein_coding	LSR1 [Source:UniProtKB/TrEMBL;Acc:A0A178VWR6]		GO:0009617,GO:0005737,GO:0009644,GO:0005515,GO:0009414	response to bacterium|cytoplasm|response to high light intensity|protein binding|response to water deprivation
RPS16-1	0	0.198685	0.943	0.96	0	2	0.982	AT4G34620	protein_coding	SSR16 [Source:UniProtKB/TrEMBL;Acc:A0A178UZA3]		GO:0003735,GO:0005739,GO:0005840,GO:0006412,GO:0015935,GO:0032543,GO:0042254,GO:0009941,GO:0009507,GO:0009536,GO:0009793	structural constituent of ribosome|mitochondrion|ribosome|translation|small ribosomal subunit|mitochondrial translation|ribosome biogenesis|chloroplast envelope|chloroplast|plastid|embryo development ending in seed dormancy	path:ath03010	Ribosome
RCA	0	0.438502	0.806	0.822	0	2	0.981	AT2G39730	protein_coding	Ribulose bisphosphate carboxylase/oxygenase activase, chloroplastic [Source:UniProtKB/Swiss-Prot;Acc:P10896]		GO:0005524,GO:0009507,GO:0030234,GO:0009941,GO:0005634,GO:0009535,GO:0009570,GO:0005618,GO:0010287,GO:0009579,GO:0043531,GO:0046863,GO:0009409,GO:0010319,GO:0042742,GO:0016020,GO:0048046,GO:0009753,GO:0010150,GO:0009416	ATP binding|chloroplast|enzyme regulator activity|chloroplast envelope|nucleus|chloroplast thylakoid membrane|chloroplast stroma|cell wall|plastoglobule|thylakoid|ADP binding|ribulose-1,5-bisphosphate carboxylase/oxygenase activator activity|response to cold|stromule|defense response to bacterium|membrane|apoplast|response to jasmonic acid|leaf senescence|response to light stimulus
PUMP4	0	0.39196	0.42	0.429	0	2	0.979	AT4G24570	protein_coding	DIC2 [Source:UniProtKB/TrEMBL;Acc:A0A178URN9]
UBQ10	1.64E-175	0.0307508	0.975	0.996	5.39E-171	2	0.979	AT4G05320	protein_coding	Polyubiquitin 10 [Source:UniProtKB/Swiss-Prot;Acc:Q8H159]		GO:0005634,GO:0005737,GO:0006464,GO:0009751,GO:0007568	nucleus|cytoplasm|cellular protein modification process|response to salicylic acid|aging
AT3G63160	0	0.429144	0.64	0.655	0	2	0.977	AT3G63160	protein_coding	OEP6 [Source:UniProtKB/TrEMBL;Acc:A0A384KZL8]
LHCB1.3	0	0.406036	0.912	0.933	0	2	0.977	AT1G29930	protein_coding	Chlorophyll a-b binding protein 1, chloroplastic [Source:UniProtKB/Swiss-Prot;Acc:P04778]				path:ath00196	Photosynthesis - antenna proteins
AGP1	0	0.0878946	0.906	0.93	0	2	0.974	AT5G64310	protein_coding	Classical arabinogalactan protein 1 [Source:UniProtKB/Swiss-Prot;Acc:Q8LCN5]		GO:0005886,GO:0031225	plasma membrane|anchored component of membrane
GLP1.1	0	0.229342	0.501	0.516	0	2	0.971	AT1G72610	protein_coding	Germin-like protein subfamily 3 member 1 [Source:UniProtKB/Swiss-Prot;Acc:P94040]
PSAB	0	0.748272	0.948	0.977	0	2	0.97	--	--	--	--	--	--	--	--
FBA2	0	0.35367	0.76	0.785	0	2	0.968	AT4G38970	protein_coding	Fructose-bisphosphate aldolase [Source:UniProtKB/TrEMBL;Acc:A0A178UW98]		GO:0004332,GO:0006096,GO:0006098,GO:0009507,GO:0009941,GO:0009570,GO:0010287,GO:0046686,GO:0009579,GO:0016020,GO:0048046,GO:0009737	fructose-bisphosphate aldolase activity|glycolytic process|pentose-phosphate shunt|chloroplast|chloroplast envelope|chloroplast stroma|plastoglobule|response to cadmium ion|thylakoid|membrane|apoplast|response to abscisic acid	path:ath01200,path:ath01230,path:ath00010,path:ath00030,path:ath00051,path:ath00710	Carbon metabolism|Biosynthesis of amino acids|Glycolysis / Gluconeogenesis|Pentose phosphate pathway|Fructose and mannose metabolism|Carbon fixation in photosynthetic organisms
THI1	0	0.23451	0.904	0.937	0	2	0.965	AT5G54770	protein_coding	Thiamine thiazole synthase, chloroplastic [Source:UniProtKB/TrEMBL;Acc:A0A178UNL2]		GO:0009507,GO:0016491,GO:0018131,GO:0055114,GO:0005739,GO:0009941,GO:0009570,GO:0009579,GO:0042803,GO:0009409,GO:0010319,GO:0008270,GO:0009228,GO:0006974	chloroplast|oxidoreductase activity|oxazole or thiazole biosynthetic process|oxidation-reduction process|mitochondrion|chloroplast envelope|chloroplast stroma|thylakoid|protein homodimerization activity|response to cold|stromule|zinc ion binding|thiamine biosynthetic process|cellular response to DNA damage stimulus	path:ath00730	Thiamine metabolism
LHCB1.1	0	0.516641	0.366	0.381	0	2	0.961	AT1G29910	protein_coding	Chlorophyll a-b binding protein 3, chloroplastic [Source:UniProtKB/Swiss-Prot;Acc:Q8VZ87]				path:ath00196	Photosynthesis - antenna proteins
PETC	0	0.287437	0.832	0.87	0	2	0.956	AT4G03280	protein_coding	Cytochrome b6-f complex iron-sulfur subunit, chloroplastic [Source:UniProtKB/Swiss-Prot;Acc:Q9ZR03]		GO:0009496,GO:0009507,GO:0016021,GO:0045158,GO:0046872,GO:0051537,GO:0010196,GO:0009512,GO:0009535,GO:0009767,GO:0046028,GO:0005515,GO:0009941,GO:0009579,GO:0005886,GO:0042742,GO:0016020,GO:0009534,GO:0080167	plastoquinol--plastocyanin reductase activity|chloroplast|integral component of membrane|electron transporter, transferring electrons within cytochrome b6/f complex of photosystem II activity|metal ion binding|2 iron, 2 sulfur cluster binding|nonphotochemical quenching|cytochrome b6f complex|chloroplast thylakoid membrane|photosynthetic electron transport chain|electron transporter, transferring …	path:ath00195	Photosynthesis
AT1G32920	0	0.0978359	0.905	0.948	0	2	0.955	AT1G32920	protein_coding	At1g32920/F9L11_25 [Source:UniProtKB/TrEMBL;Acc:Q93WI1]		GO:0003674,GO:0009611	molecular_function|response to wounding
BCA1	0	0.220941	0.802	0.843	0	2	0.951	AT3G01500	protein_coding	Beta carbonic anhydrase 1, chloroplastic [Source:UniProtKB/Swiss-Prot;Acc:P27140]				path:ath00910	Nitrogen metabolism
PETB	0	0.573735	0.92	0.967	0	2	0.951	--	--	--	--	--	--	--	--
ATPF	0	0.448507	0.93	0.981	0	2	0.948	--	--	--	--	--	--	--	--
GLN2	0	0.360227	0.778	0.829	0	2	0.938	AT5G35630	protein_coding	Glutamine synthetase, chloroplastic/mitochondrial [Source:UniProtKB/Swiss-Prot;Acc:Q43127]				path:ath01230,path:ath00630,path:ath00910,path:ath00250,path:ath00220	Biosynthesis of amino acids|Glyoxylate and dicarboxylate metabolism|Nitrogen metabolism|Alanine, aspartate and glutamate metabolism|Arginine biosynthesis
GAPA1	0	0.18342	0.853	0.909	0	2	0.938	AT3G26650	protein_coding	Glyceraldehyde-3-phosphate dehydrogenase GAPA1, chloroplastic [Source:UniProtKB/Swiss-Prot;Acc:P25856]				path:ath01200,path:ath00710	Carbon metabolism|Carbon fixation in photosynthetic organisms
ECS1	0	0.411187	0.306	0.327	0	2	0.936	AT1G31580	protein_coding	Protein ECS1 [Source:UniProtKB/Swiss-Prot;Acc:Q39066]		GO:0003674,GO:0005739,GO:0006952,GO:0005618	molecular_function|mitochondrion|defense response|cell wall
CURT1A	0	0.081968	0.878	0.94	0	2	0.934	AT4G01150	protein_coding	Protein CURVATURE THYLAKOID 1A, chloroplastic [Source:UniProtKB/Swiss-Prot;Acc:O04616]		GO:0003674,GO:0008150,GO:0009507,GO:0016021,GO:0009941,GO:0009535,GO:0010287,GO:0009579,GO:0009534	molecular_function|biological_process|chloroplast|integral component of membrane|chloroplast envelope|chloroplast thylakoid membrane|plastoglobule|thylakoid|chloroplast thylakoid
GAPB	0	0.320736	0.713	0.764	0	2	0.933	AT1G42970	protein_coding	Glyceraldehyde-3-phosphate dehydrogenase GAPB, chloroplastic [Source:UniProtKB/Swiss-Prot;Acc:P25857]		GO:0006006,GO:0006096,GO:0009507,GO:0019253,GO:0031969,GO:0047100,GO:0050661,GO:0051287,GO:0055114,GO:0009941,GO:0009535,GO:0009416,GO:0009744,GO:0009570,GO:0004365,GO:0046686,GO:0009409,GO:0010319,GO:0016020,GO:0048046,GO:0005829	glucose metabolic process|glycolytic process|chloroplast|reductive pentose-phosphate cycle|chloroplast membrane|glyceraldehyde-3-phosphate dehydrogenase (NADP+) (phosphorylating) activity|NADP binding|NAD binding|oxidation-reduction process|chloroplast envelope|chloroplast thylakoid membrane|response to light stimulus|response to sucrose|chloroplast stroma|glyceraldehyde-3-phosphate dehydrogenase…	path:ath01200,path:ath00710	Carbon metabolism|Carbon fixation in photosynthetic organisms
ELP	0	0.345899	0.27	0.29	0	2	0.931	AT1G12090	protein_coding	ELP [Source:UniProtKB/TrEMBL;Acc:A0A178W1A4]		GO:0006869,GO:0008289	lipid transport|lipid binding
NHL3	0	0.349016	0.783	0.843	0	2	0.929	AT5G06320	protein_coding	NHL3 [Source:UniProtKB/TrEMBL;Acc:A0A178UB58]		GO:0004871,GO:0005739,GO:0016021,GO:0046658,GO:0009611,GO:0009617,GO:0009751,GO:0009816,GO:0005886,GO:0042742,GO:0051607,GO:0005774,GO:0009506,GO:0005794	signal transducer activity|mitochondrion|integral component of membrane|anchored component of plasma membrane|response to wounding|response to bacterium|response to salicylic acid|defense response to bacterium, incompatible interaction|plasma membrane|defense response to bacterium|defense response to virus|vacuolar membrane|plasmodesma|Golgi apparatus
CP29	0	0.330613	0.556	0.601	0	2	0.925	AT3G53460	protein_coding	Chloroplast RNA-binding protein 29 [Source:UniProtKB/TrEMBL;Acc:F4JAF3]
HSPRO2	0	0.327583	0.779	0.849	0	2	0.918	AT2G40000	protein_coding	Nematode resistance protein-like HSPRO2 [Source:UniProtKB/Swiss-Prot;Acc:O04203]		GO:0005737,GO:0005739,GO:0005515,GO:0009751,GO:0009816,GO:0006979	cytoplasm|mitochondrion|protein binding|response to salicylic acid|defense response to bacterium, incompatible interaction|response to oxidative stress
DRT112	0	0.304912	0.788	0.858	0	2	0.918	AT1G20340	protein_coding	Plastocyanin major isoform, chloroplastic [Source:UniProtKB/Swiss-Prot;Acc:P42699]		GO:0005507,GO:0009507,GO:0009535,GO:0055114,GO:0009543,GO:0031977,GO:0009579,GO:0009570,GO:0046688,GO:0055070,GO:0017148,GO:0009534,GO:0055035,GO:0009411	copper ion binding|chloroplast|chloroplast thylakoid membrane|oxidation-reduction process|chloroplast thylakoid lumen|thylakoid lumen|thylakoid|chloroplast stroma|response to copper ion|copper ion homeostasis|negative regulation of translation|chloroplast thylakoid|plastid thylakoid membrane|response to UV	path:ath00195	Photosynthesis
BCB	0	0.0116501	0.875	0.954	0	2	0.917	AT5G20230	protein_coding	SAG14 [Source:UniProtKB/TrEMBL;Acc:A0A178UM84]		GO:0005507,GO:0005886,GO:0009055,GO:0009611,GO:0046872,GO:0055114,GO:0006979,GO:0015690,GO:0031225,GO:0046658,GO:0005773,GO:0050832,GO:0005515,GO:0070417,GO:1901141,GO:0009646	copper ion binding|plasma membrane|electron carrier activity|response to wounding|metal ion binding|oxidation-reduction process|response to oxidative stress|aluminum cation transport|anchored component of membrane|anchored component of plasma membrane|vacuole|defense response to fungus|protein binding|cellular response to cold|regulation of lignin biosynthetic process|response to absence of light
PSBB	0	0.700062	0.837	0.916	0	2	0.914	--	--	--	--	--	--	--	--
PSBC	0	0.645062	0.826	0.907	0	2	0.911	--	--	--	--	--	--	--	--
FD2	0	0.324111	0.691	0.76	0	2	0.909	AT1G60950	protein_coding	Ferredoxin [Source:UniProtKB/TrEMBL;Acc:A0A178W2W5]				path:ath00195	Photosynthesis
PSBO1	0	0.283347	0.773	0.851	0	2	0.908	AT5G66570	protein_coding	Oxygen-evolving enhancer protein 1-1, chloroplastic [Source:UniProtKB/Swiss-Prot;Acc:P23321]		GO:0005509,GO:0009507,GO:0009543,GO:0009654,GO:0016021,GO:0019898,GO:0030095,GO:0031977,GO:0009579,GO:0009535,GO:0010207,GO:0042549,GO:0009570,GO:0010287,GO:0042742,GO:0010205,GO:0035304,GO:0008266,GO:0048046,GO:0005515,GO:0009534,GO:0055035,GO:0010242,GO:0019684	calcium ion binding|chloroplast|chloroplast thylakoid lumen|photosystem II oxygen evolving complex|integral component of membrane|extrinsic component of membrane|chloroplast photosystem II|thylakoid lumen|thylakoid|chloroplast thylakoid membrane|photosystem II assembly|photosystem II stabilization|chloroplast stroma|plastoglobule|defense response to bacterium|photoinhibition|regulation of protein…	path:ath00195	Photosynthesis
PETA	0	0.797186	0.804	0.888	0	2	0.905	--	--	--	--	--	--	--	--
AT2G26500	0	0.1275	0.812	0.899	0	2	0.903	AT2G26500	protein_coding	At2g26500/T9J22.17 [Source:UniProtKB/TrEMBL;Acc:O48717]		GO:0009496,GO:0009507,GO:0009512,GO:0016021,GO:0009535	plastoquinol--plastocyanin reductase activity|chloroplast|cytochrome b6f complex|integral component of membrane|chloroplast thylakoid membrane
SZF1	0	0.488667	0.499	0.553	0	2	0.902	AT3G55980	protein_coding	Salt-inducible zinc finger 1 [Source:UniProtKB/TrEMBL;Acc:A0A1I9LNJ4]	AT3G55980.1	GO:0003677,GO:0005634,GO:0046872,GO:0003700,GO:0006355,GO:0010200	DNA binding|nucleus|metal ion binding|transcription factor activity, sequence-specific DNA binding|regulation of transcription, DNA-templated|response to chitin
PSBS	0	0.328018	0.588	0.655	0	2	0.898	AT1G44575	protein_coding	Photosystem II 22 kDa protein, chloroplastic [Source:UniProtKB/Swiss-Prot;Acc:Q9XF91]				path:ath00195	Photosynthesis
PSBQ1	0	0.257269	0.714	0.796	0	2	0.897	AT4G21280	protein_coding	Oxygen-evolving enhancer protein 3-1, chloroplastic [Source:UniProtKB/Swiss-Prot;Acc:Q9XFT3]				path:ath00195	Photosynthesis
CML38	0	0.119441	0.768	0.859	0	2	0.894	AT1G76650	protein_coding	CML38 [Source:UniProtKB/TrEMBL;Acc:A0A178WMC5]		GO:0005509,GO:0005634,GO:0005886,GO:0009611	calcium ion binding|nucleus|plasma membrane|response to wounding	path:ath04626	Plant-pathogen interaction
RPS31	0	0.24934	0.655	0.738	0	2	0.888	AT2G38140	protein_coding	30S ribosomal protein S31, chloroplastic [Source:UniProtKB/Swiss-Prot;Acc:O80439]
AT2G24600	0	0.372021	0.269	0.303	0	2	0.888	AT2G24600	protein_coding	Ankyrin repeat family protein [Source:UniProtKB/TrEMBL;Acc:F4IPR3]		GO:0008150,GO:0016021	biological_process|integral component of membrane
NDHC	0	0.111082	0.828	0.936	0	2	0.885	--	--	--	--	--	--	--	--
RPS23B	0	0.115953	0.696	0.787	0	2	0.884	AT5G02960	protein_coding	40S ribosomal protein S23-2 [Source:UniProtKB/Swiss-Prot;Acc:P49201]		GO:0003735,GO:0005737,GO:0005840,GO:0006412,GO:0022626,GO:0022627,GO:0005794	structural constituent of ribosome|cytoplasm|ribosome|translation|cytosolic ribosome|cytosolic small ribosomal subunit|Golgi apparatus	path:ath03010	Ribosome
GGAT1	0	0.235277	0.744	0.842	0	2	0.884	AT1G23310	protein_coding	Glutamate--glyoxylate aminotransferase 1 [Source:UniProtKB/Swiss-Prot;Acc:Q9LR30]				path:ath01200,path:ath01210,path:ath01230,path:ath00630,path:ath00710,path:ath00250,path:ath00260,path:ath00220	Carbon metabolism|2-Oxocarboxylic acid metabolism|Biosynthesis of amino acids|Glyoxylate and dicarboxylate metabolism|Carbon fixation in photosynthetic organisms|Alanine, aspartate and glutamate metabolism|Glycine, serine and threonine metabolism|Arginine biosynthesis
A1.3	0	0.205248	0.751	0.851	0	2	0.882	AT5G60390	protein_coding	Elongation factor 1-alpha 4 [Source:UniProtKB/Swiss-Prot;Acc:Q8GTY0]				path:ath03013	RNA transport
LHCA2	0	0.198937	0.722	0.819	0	2	0.882	AT3G61470	protein_coding	Photosystem I chlorophyll a/b-binding protein 2, chloroplastic [Source:UniProtKB/Swiss-Prot;Acc:Q9SYW8]		GO:0009507,GO:0009522,GO:0009768,GO:0009782,GO:0009941,GO:0010287,GO:0015979,GO:0016021,GO:0016168,GO:0018298,GO:0030076,GO:0031409,GO:0046872,GO:0009535,GO:0009409,GO:0009644,GO:0009645,GO:0005515,GO:0016020,GO:0009579,GO:0009534	chloroplast|photosystem I|photosynthesis, light harvesting in photosystem I|photosystem I antenna complex|chloroplast envelope|plastoglobule|photosynthesis|integral component of membrane|chlorophyll binding|protein-chromophore linkage|light-harvesting complex|pigment binding|metal ion binding|chloroplast thylakoid membrane|response to cold|response to high light intensity|response to low light in…	path:ath00196	Photosynthesis - antenna proteins
AT4G32260	0	0.252854	0.69	0.783	0	2	0.881	AT4G32260	protein_coding	PDE334 [Source:UniProtKB/TrEMBL;Acc:A0A178V017]				path:ath00190,path:ath00195	Oxidative phosphorylation|Photosynthesis
PSRP5	0	0.290922	0.593	0.676	0	2	0.877	AT3G56910	protein_coding	50S ribosomal protein 5, chloroplastic [Source:UniProtKB/Swiss-Prot;Acc:Q9LER7]		GO:0003674,GO:0005840,GO:0009507,GO:0009941,GO:0009535,GO:0009579,GO:0032544,GO:0080158	molecular_function|ribosome|chloroplast|chloroplast envelope|chloroplast thylakoid membrane|thylakoid|plastid translation|chloroplast ribulose bisphosphate carboxylase complex biogenesis
LFNR2	0	0.164585	0.593	0.681	0	2	0.871	AT1G20020	protein_coding	Ferredoxin--NADP reductase, leaf isozyme 2, chloroplastic [Source:UniProtKB/Swiss-Prot;Acc:Q8W493]				path:ath00195	Photosynthesis
PSAG	0	0.262255	0.734	0.845	0	2	0.869	AT1G55670	protein_coding	Photosystem I reaction center subunit V, chloroplastic [Source:UniProtKB/Swiss-Prot;Acc:Q9S7N7]		GO:0009507,GO:0009522,GO:0015979,GO:0016020,GO:0016021,GO:0016168,GO:0009773,GO:0050821,GO:0009941,GO:0009535,GO:0009780,GO:0042550,GO:0030093,GO:0009579,GO:0009534	chloroplast|photosystem I|photosynthesis|membrane|integral component of membrane|chlorophyll binding|photosynthetic electron transport in photosystem I|protein stabilization|chloroplast envelope|chloroplast thylakoid membrane|photosynthetic NADP+ reduction|photosystem I stabilization|chloroplast photosystem I|thylakoid|chloroplast thylakoid	path:ath00195	Photosynthesis
PSBW	0	0.253492	0.776	0.895	0	2	0.867	AT2G30570	protein_coding	PSBW [Source:UniProtKB/TrEMBL;Acc:A0A178VQ32]		GO:0003674,GO:0009507,GO:0009523,GO:0015979,GO:0016021,GO:0009535,GO:0042549	molecular_function|chloroplast|photosystem II|photosynthesis|integral component of membrane|chloroplast thylakoid membrane|photosystem II stabilization	path:ath00195	Photosynthesis
GLO1	0	0.248672	0.605	0.7	0	2	0.864	AT3G14420	protein_coding	(S)-2-hydroxy-acid oxidase GLO1 [Source:UniProtKB/Swiss-Prot;Acc:Q9LRR9]				path:ath01200,path:ath00630,path:ath04146	Carbon metabolism|Glyoxylate and dicarboxylate metabolism|Peroxisome
PSAA	0	0.856682	0.64	0.742	0	2	0.863	--	--	--	--	--	--	--	--
YCF1.2	0	0.428562	0.795	0.921	0	2	0.863	--	--	--	--	--	--	--	--
PSBTN	0	0.291572	0.575	0.668	0	2	0.861	AT3G21055	protein_coding	Photosystem II subunit T [Source:UniProtKB/TrEMBL;Acc:A0A1I9LS90]		GO:0009507,GO:0009523,GO:0009535,GO:0009539,GO:0009579,GO:0015979,GO:0016021,GO:0016168	chloroplast|photosystem II|chloroplast thylakoid membrane|photosystem II reaction center|thylakoid|photosynthesis|integral component of membrane|chlorophyll binding
CP29B	0	0.289311	0.577	0.671	0	2	0.86	AT2G37220	protein_coding	RNA-binding protein CP29B, chloroplastic [Source:UniProtKB/Swiss-Prot;Acc:Q9ZUU4]		GO:0000166,GO:0003723,GO:0006397,GO:0009507,GO:0030529,GO:0009579,GO:0009941,GO:0009535,GO:0009570,GO:0009409,GO:0010319,GO:0045087,GO:0008266,GO:0009737,GO:0009534	nucleotide binding|RNA binding|mRNA processing|chloroplast|intracellular ribonucleoprotein complex|thylakoid|chloroplast envelope|chloroplast thylakoid membrane|chloroplast stroma|response to cold|stromule|innate immune response|poly(U) RNA binding|response to abscisic acid|chloroplast thylakoid
RPS9B	0	0.108712	0.708	0.825	0	2	0.858	AT5G15200	protein_coding	40S ribosomal protein S9-1 [Source:UniProtKB/Swiss-Prot;Acc:Q9LXG1]		GO:0003735,GO:0005739,GO:0006412,GO:0015935,GO:0019843,GO:0022627,GO:0009507,GO:0005730,GO:0022626,GO:0005618,GO:0005774,GO:0016020,GO:0005515,GO:0005829,GO:0009506,GO:0005794	structural constituent of ribosome|mitochondrion|translation|small ribosomal subunit|rRNA binding|cytosolic small ribosomal subunit|chloroplast|nucleolus|cytosolic ribosome|cell wall|vacuolar membrane|membrane|protein binding|cytosol|plasmodesma|Golgi apparatus	path:ath03010	Ribosome
ABCG36	0	0.278106	0.743	0.867	0	2	0.857	AT1G59870	protein_coding	ABC transporter G family member 36 [Source:UniProtKB/Swiss-Prot;Acc:Q9XIE2]
RPL6	0	0.270665	0.611	0.713	0	2	0.857	AT1G05190	protein_coding	50S ribosomal protein L6, chloroplastic [Source:UniProtKB/Swiss-Prot;Acc:O23049]				path:ath03010	Ribosome
ELF5A-2	0	0.0414956	0.809	0.945	0	2	0.856	AT1G26630	protein_coding	Eukaryotic translation initiation factor 5A-2 [Source:UniProtKB/Swiss-Prot;Acc:Q93VP3]
MATK	0	0.614283	0.747	0.873	0	2	0.856	--	--	--	--	--	--	--	--
CP31A	0	0.187438	0.671	0.787	0	2	0.853	AT4G24770	protein_coding	31 kDa ribonucleoprotein, chloroplastic [Source:UniProtKB/Swiss-Prot;Acc:Q04836]
PSAL	0	0.335455	0.644	0.755	0	2	0.853	AT4G12800	protein_coding	photosystem I subunit l [Source:TAIR;Acc:AT4G12800]		GO:0009507,GO:0009538,GO:0015979,GO:0016021,GO:0019684,GO:0009941,GO:0009535,GO:0005515,GO:0010287,GO:0016020,GO:0009579,GO:0009534	chloroplast|photosystem I reaction center|photosynthesis|integral component of membrane|photosynthesis, light reaction|chloroplast envelope|chloroplast thylakoid membrane|protein binding|plastoglobule|membrane|thylakoid|chloroplast thylakoid	path:ath00195	Photosynthesis
NIA2	0	0.303087	0.752	0.883	0	2	0.852	AT1G37130	protein_coding	Nitrate reductase [NADH] 2 [Source:UniProtKB/Swiss-Prot;Acc:P11035]		GO:0005739,GO:0009635,GO:0020037,GO:0030151,GO:0043546,GO:0050464,GO:0055114,GO:0006809,GO:0005773,GO:0009416,GO:0005886,GO:0009610,GO:0008940,GO:0005829,GO:0009703,GO:0042128	mitochondrion|response to herbicide|heme binding|molybdenum ion binding|molybdopterin cofactor binding|nitrate reductase (NADPH) activity|oxidation-reduction process|nitric oxide biosynthetic process|vacuole|response to light stimulus|plasma membrane|response to symbiotic fungus|nitrate reductase activity|cytosol|nitrate reductase (NADH) activity|nitrate assimilation	path:ath00910	Nitrogen metabolism
CURT1B	0	0.198972	0.642	0.758	0	2	0.847	AT2G46820	protein_coding	Protein CURVATURE THYLAKOID 1B, chloroplastic [Source:UniProtKB/Swiss-Prot;Acc:Q8LCA1]
AT3G14415	0	0.332923	0.532	0.629	0	2	0.846	AT3G14415	protein_coding	GOX2 [Source:UniProtKB/TrEMBL;Acc:A0A384L6X3]				path:ath01200,path:ath00630,path:ath04146	Carbon metabolism|Glyoxylate and dicarboxylate metabolism|Peroxisome
RPL15	0	0.247174	0.588	0.697	0	2	0.844	AT3G25920	protein_coding	50S ribosomal protein L15, chloroplastic [Source:UniProtKB/Swiss-Prot;Acc:P25873]		GO:0003735,GO:0009507,GO:0000311,GO:0006412,GO:0009570,GO:0009941,GO:0009735	structural constituent of ribosome|chloroplast|plastid large ribosomal subunit|translation|chloroplast stroma|chloroplast envelope|response to cytokinin	path:ath03010	Ribosome
RPS25E	0	0.106341	0.702	0.833	0	2	0.843	AT4G39200	protein_coding	40S ribosomal protein S25-4 [Source:UniProtKB/Swiss-Prot;Acc:Q9T029]		GO:0003735,GO:0005737,GO:0005840,GO:0006412,GO:0022626,GO:0022627,GO:0005794	structural constituent of ribosome|cytoplasm|ribosome|translation|cytosolic ribosome|cytosolic small ribosomal subunit|Golgi apparatus	path:ath03010	Ribosome
RPL13	0	0.0557773	0.618	0.733	0	2	0.843	AT1G78630	protein_coding	50S ribosomal protein L13, chloroplastic [Source:UniProtKB/Swiss-Prot;Acc:Q9SYL9]				path:ath03010	Ribosome
AT4G34150	0	0.273544	0.664	0.791	0	2	0.839	AT4G34150	protein_coding	AT4g34150/F28A23_90 [Source:UniProtKB/TrEMBL;Acc:Q945K9]		GO:0009409,GO:0005829,GO:0009506	response to cold|cytosol|plasmodesma
RPL31	0	0.255987	0.604	0.722	0	2	0.837	AT1G75350	protein_coding	50S ribosomal protein L31, chloroplastic [Source:UniProtKB/Swiss-Prot;Acc:Q9FWS4]				path:ath03010	Ribosome
PSAF	0	0.0826556	0.698	0.834	0	2	0.837	AT1G31330	protein_coding	Photosystem I reaction center subunit III, chloroplastic [Source:UniProtKB/Swiss-Prot;Acc:Q9SHE8]		GO:0003674,GO:0009507,GO:0009538,GO:0015979,GO:0016021,GO:0009941,GO:0009535,GO:0010287,GO:0016020,GO:0009579,GO:0009534	molecular_function|chloroplast|photosystem I reaction center|photosynthesis|integral component of membrane|chloroplast envelope|chloroplast thylakoid membrane|plastoglobule|membrane|thylakoid|chloroplast thylakoid	path:ath00195	Photosynthesis
NDHD	0	0.482713	0.727	0.869	0	2	0.837	--	--	--	--	--	--	--	--
RPS4.2	0	0.0283428	0.788	0.943	0	2	0.836	--	--	--	--	--	--	--	--
PGK1	0	0.197123	0.583	0.699	0	2	0.834	AT3G12780	protein_coding	Phosphoglycerate kinase [Source:UniProtKB/TrEMBL;Acc:A0A178V5M8]		GO:0004618,GO:0005524,GO:0006096,GO:0009507,GO:0019253,GO:0009941,GO:0005634,GO:0009409,GO:0005739,GO:0005737,GO:0009570,GO:0005618,GO:0046686,GO:0009579,GO:0010319,GO:0016020,GO:0048046,GO:0005829	phosphoglycerate kinase activity|ATP binding|glycolytic process|chloroplast|reductive pentose-phosphate cycle|chloroplast envelope|nucleus|response to cold|mitochondrion|cytoplasm|chloroplast stroma|cell wall|response to cadmium ion|thylakoid|stromule|membrane|apoplast|cytosol	path:ath01200,path:ath01230,path:ath00010,path:ath00710	Carbon metabolism|Biosynthesis of amino acids|Glycolysis / Gluconeogenesis|Carbon fixation in photosynthetic organisms
CRB.1	0	0.234656	0.518	0.621	0	2	0.834	AT1G09340	protein_coding	chloroplast RNA binding [Source:TAIR;Acc:AT1G09340]
BAS1	0	0.103199	0.645	0.775	0	2	0.832	AT3G11630	protein_coding	2-Cys peroxiredoxin BAS1, chloroplastic [Source:UniProtKB/Swiss-Prot;Acc:Q96291]		GO:0005506,GO:0016021,GO:0016705,GO:0019825,GO:0020037,GO:0040008,GO:0055114,GO:0008395,GO:0016131,GO:0009416,GO:0009741,GO:0010268	iron ion binding|integral component of membrane|oxidoreductase activity, acting on paired donors, with incorporation or reduction of molecular oxygen|oxygen binding|heme binding|regulation of growth|oxidation-reduction process|steroid hydroxylase activity|brassinosteroid metabolic process|response to light stimulus|response to brassinosteroid|brassinosteroid homeostasis
RPOA	0	0.562676	0.71	0.853	0	2	0.832	--	--	--	--	--	--	--	--
PSAO	0	0.32121	0.641	0.771	0	2	0.831	AT1G08380	protein_coding	PSAO [Source:UniProtKB/TrEMBL;Acc:A0A178W5Y5]		GO:0005739,GO:0009535,GO:0016021,GO:0009522,GO:0009579,GO:0009768,GO:0005515,GO:0009767,GO:0009507	mitochondrion|chloroplast thylakoid membrane|integral component of membrane|photosystem I|thylakoid|photosynthesis, light harvesting in photosystem I|protein binding|photosynthetic electron transport chain|chloroplast	path:ath00195	Photosynthesis
AT1G11860	0	0.322021	0.492	0.594	0	2	0.828	AT1G11860	protein_coding	Glycine cleavage T-protein family [Source:TAIR;Acc:AT1G11860]		GO:0004047,GO:0005739,GO:0006546,GO:0008483,GO:0009941,GO:0022626,GO:0046686,GO:0016020,GO:0009507,GO:0048046,GO:0009534,GO:0009570	aminomethyltransferase activity|mitochondrion|glycine catabolic process|transaminase activity|chloroplast envelope|cytosolic ribosome|response to cadmium ion|membrane|chloroplast|apoplast|chloroplast thylakoid|chloroplast stroma	path:ath01200,path:ath00630,path:ath00260,path:ath00670	Carbon metabolism|Glyoxylate and dicarboxylate metabolism|Glycine, serine and threonine metabolism|One carbon pool by folate
PSRP6	0	0.328906	0.536	0.649	0	2	0.826	AT5G17870	protein_coding	plastid-specific 50S ribosomal protein 6 [Source:TAIR;Acc:AT5G17870]		GO:0003735,GO:0005840,GO:0006412,GO:0009507,GO:0019843	structural constituent of ribosome|ribosome|translation|chloroplast|rRNA binding
RPL23A.1	0	0.0673827	0.66	0.807	0	2	0.818	AT3G04400	protein_coding	60S ribosomal protein L23 [Source:UniProtKB/Swiss-Prot;Acc:P49690]				path:ath03010	Ribosome
RPL12C.1	0	0.222544	0.478	0.586	0	2	0.816	AT3G27850	protein_coding	50S ribosomal protein L12-3, chloroplastic [Source:UniProtKB/Swiss-Prot;Acc:P36212]		GO:0003735,GO:0005737,GO:0005840,GO:0006412,GO:0019843,GO:0022625,GO:0042254,GO:0005829,GO:0005794	structural constituent of ribosome|cytoplasm|ribosome|translation|rRNA binding|cytosolic large ribosomal subunit|ribosome biogenesis|cytosol|Golgi apparatus	path:ath03010	Ribosome
GDH1.1	0	0.148342	0.603	0.74	0	2	0.815	AT2G35370	protein_coding	Glycine cleavage system H protein [Source:UniProtKB/TrEMBL;Acc:A0A178VV72]		GO:0005739,GO:0006520,GO:0016491,GO:0055114,GO:0046686,GO:0005524,GO:0009651,GO:0005507,GO:0008270,GO:0050897,GO:0004353,GO:0006807,GO:0009646	mitochondrion|cellular amino acid metabolic process|oxidoreductase activity|oxidation-reduction process|response to cadmium ion|ATP binding|response to salt stress|copper ion binding|zinc ion binding|cobalt ion binding|glutamate dehydrogenase [NAD(P)+] activity|nitrogen compound metabolic process|response to absence of light	path:ath00630,path:ath00260	Glyoxylate and dicarboxylate metabolism|Glycine, serine and threonine metabolism
AGT1	0	0.303406	0.545	0.669	0	2	0.815	AT2G13360	protein_coding	Serine--glyoxylate aminotransferase [Source:UniProtKB/Swiss-Prot;Acc:Q56YA5]				path:ath01200,path:ath00630,path:ath00250,path:ath00260,path:ath04146	Carbon metabolism|Glyoxylate and dicarboxylate metabolism|Alanine, aspartate and glutamate metabolism|Glycine, serine and threonine metabolism|Peroxisome
AT5G44580	0	0.376622	0.27	0.332	0	2	0.813	AT5G44580	protein_coding	AT5g44580/K15C23_2 [Source:UniProtKB/TrEMBL;Acc:Q9LU08]		GO:0003674,GO:0005739,GO:0008150	molecular_function|mitochondrion|biological_process
ERD6	0	0.337133	0.531	0.66	0	2	0.805	AT1G08930	protein_coding	ERD6 [Source:UniProtKB/TrEMBL;Acc:A0A178W9Q9]		GO:0005351,GO:0005355,GO:0005886,GO:0005887,GO:0015144,GO:0016020,GO:0035428,GO:0046323,GO:0010200,GO:0009414,GO:0009651,GO:0009737,GO:0005783,GO:0034219,GO:0051119	sugar:proton symporter activity|glucose transmembrane transporter activity|plasma membrane|integral component of plasma membrane|carbohydrate transmembrane transporter activity|membrane|hexose transmembrane transport|glucose import|response to chitin|response to water deprivation|response to salt stress|response to abscisic acid|endoplasmic reticulum|carbohydrate transmembrane transport|sugar tra…
RPS13.1	0	0.165582	0.543	0.676	0	2	0.803	AT5G14320	protein_coding	30S ribosomal protein S13, chloroplastic [Source:UniProtKB/Swiss-Prot;Acc:P42732]				path:ath03010	Ribosome
SHM1	0	0.191428	0.579	0.724	0	2	0.8	AT4G37930	protein_coding	Serine hydroxymethyltransferase 1, mitochondrial [Source:UniProtKB/Swiss-Prot;Acc:Q9SZJ5]		GO:0004372,GO:0005739,GO:0006544,GO:0006563,GO:0019464,GO:0030170,GO:0035999,GO:0005759,GO:0007623,GO:0009416,GO:0005634,GO:0009507,GO:0009626,GO:0022626,GO:0009853,GO:0046686,GO:0009409,GO:0010319,GO:0005886,GO:0016020,GO:0008266,GO:0048046,GO:0005515,GO:0009534,GO:0009570,GO:0005829	glycine hydroxymethyltransferase activity|mitochondrion|glycine metabolic process|L-serine metabolic process|glycine decarboxylation via glycine cleavage system|pyridoxal phosphate binding|tetrahydrofolate interconversion|mitochondrial matrix|circadian rhythm|response to light stimulus|nucleus|chloroplast|plant-type hypersensitive response|cytosolic ribosome|photorespiration|response to cadmium i…	path:ath01200,path:ath01230,path:ath00630,path:ath00260,path:ath00460,path:ath00670	Carbon metabolism|Biosynthesis of amino acids|Glyoxylate and dicarboxylate metabolism|Glycine, serine and threonine metabolism|Cyanoamino acid metabolism|One carbon pool by folate
NDHA	0	0.530816	0.238	0.298	0	2	0.799	--	--	--	--	--	--	--	--
PSBX	0	0.176979	0.602	0.755	0	2	0.797	AT2G06520	protein_coding	PSBX [Source:UniProtKB/TrEMBL;Acc:A0A178W0Y5]		GO:0003674,GO:0009507,GO:0009523,GO:0015979,GO:0016021,GO:0009535	molecular_function|chloroplast|photosystem II|photosynthesis|integral component of membrane|chloroplast thylakoid membrane
RPS3	0	0.603002	0.613	0.769	0	2	0.797	--	--	--	--	--	--	--	--
AT3G06355	0	0.430968	0.494	0.62	0	2	0.797	--	--	--	--	--	--	--	--
RBG7	0	0.125997	0.501	0.63	0	2	0.795	AT2G21660	protein_coding	Glycine-rich RNA-binding protein 7 [Source:UniProtKB/Swiss-Prot;Acc:Q03250]
LHCB5	0	0.066397	0.617	0.778	0	2	0.793	AT4G10340	protein_coding	Chlorophyll a-b binding protein, chloroplastic [Source:UniProtKB/TrEMBL;Acc:A0A178UW55]		GO:0009507,GO:0009522,GO:0009533,GO:0009768,GO:0009941,GO:0015979,GO:0016021,GO:0016168,GO:0018298,GO:0030076,GO:0031409,GO:0046872,GO:0009783,GO:0009535,GO:0010287,GO:0005515,GO:0042651,GO:0016020,GO:0010196,GO:0009579,GO:0009637,GO:0010114,GO:0010218,GO:0009534,GO:0009517	chloroplast|photosystem I|chloroplast stromal thylakoid|photosynthesis, light harvesting in photosystem I|chloroplast envelope|photosynthesis|integral component of membrane|chlorophyll binding|protein-chromophore linkage|light-harvesting complex|pigment binding|metal ion binding|photosystem II antenna complex|chloroplast thylakoid membrane|plastoglobule|protein binding|thylakoid membrane|membrane…	path:ath00196	Photosynthesis - antenna proteins
RPL19A	0	0.128651	0.616	0.777	0	2	0.793	AT1G02780	protein_coding	60S ribosomal protein L19-1 [Source:UniProtKB/Swiss-Prot;Acc:Q9SRX2]				path:ath03010	Ribosome
PSBZ	0	0.54443	0.518	0.655	0	2	0.791	--	--	--	--	--	--	--	--
GAPA-2	0	0.223925	0.474	0.602	0	2	0.787	AT1G12900	protein_coding	glyceraldehyde 3-phosphate dehydrogenase A subunit 2 [Source:TAIR;Acc:AT1G12900]				path:ath01200,path:ath00710	Carbon metabolism|Carbon fixation in photosynthetic organisms
RPOC2	0	0.660774	0.585	0.745	0	2	0.785	--	--	--	--	--	--	--	--
ACP4	0	0.013408	0.57	0.731	0	2	0.78	AT4G25050	protein_coding	Acyl carrier protein 4 [Source:UniProtKB/TrEMBL;Acc:F4JRT7]		GO:0006633,GO:0009507,GO:0000036,GO:0009416,GO:0009941,GO:0009570,GO:0009627,GO:0042335,GO:0009735	fatty acid biosynthetic process|chloroplast|ACP phosphopantetheine attachment site binding involved in fatty acid biosynthetic process|response to light stimulus|chloroplast envelope|chloroplast stroma|systemic acquired resistance|cuticle development|response to cytokinin
TUFA.1	0	0.284775	0.477	0.612	0	2	0.779	AT4G20360	protein_coding	Elongation factor Tu, chloroplastic [Source:UniProtKB/Swiss-Prot;Acc:P17745]
RPL40B	0	0.0129745	0.646	0.831	0	2	0.777	AT3G52590	protein_coding	Ubiquitin-60S ribosomal protein L40-1 [Source:UniProtKB/Swiss-Prot;Acc:B9DHA6]				path:ath03010	Ribosome
PSBP1	0	0.210558	0.578	0.745	0	2	0.776	AT1G06680	protein_coding	Oxygen-evolving enhancer protein 2-1, chloroplastic [Source:UniProtKB/Swiss-Prot;Acc:Q42029]				path:ath00195	Photosynthesis
ATPB	0	0.620448	0.569	0.733	0	2	0.776	--	--	--	--	--	--	--	--
CTIMC	0	0.017119	0.686	0.888	0	2	0.773	AT3G55440	protein_coding	Triosephosphate isomerase, cytosolic [Source:UniProtKB/Swiss-Prot;Acc:P48491]				path:ath01200,path:ath01230,path:ath00010,path:ath00051,path:ath00562,path:ath00710	Carbon metabolism|Biosynthesis of amino acids|Glycolysis / Gluconeogenesis|Fructose and mannose metabolism|Inositol phosphate metabolism|Carbon fixation in photosynthetic organisms
HPR	0	0.235781	0.456	0.59	0	2	0.773	AT1G68010	protein_coding	hydroxypyruvate reductase [Source:TAIR;Acc:AT1G68010]		GO:0005777,GO:0005829,GO:0009854,GO:0016618,GO:0030267,GO:0051287,GO:0055114,GO:0008465,GO:0008266,GO:0009507,GO:0048046,GO:0042631,GO:0071482,GO:0009853	peroxisome|cytosol|oxidative photosynthetic carbon pathway|hydroxypyruvate reductase activity|glyoxylate reductase (NADP) activity|NAD binding|oxidation-reduction process|glycerate dehydrogenase activity|poly(U) RNA binding|chloroplast|apoplast|cellular response to water deprivation|cellular response to light stimulus|photorespiration	path:ath01200,path:ath00630,path:ath00260	Carbon metabolism|Glyoxylate and dicarboxylate metabolism|Glycine, serine and threonine metabolism
CEMA	0	0.603122	0.575	0.744	0	2	0.773	--	--	--	--	--	--	--	--
PSBH	0	0.569951	0.279	0.362	0	2	0.771	--	--	--	--	--	--	--	--
PMDH2	0	0.343051	0.369	0.482	0	2	0.766	AT5G09660	protein_coding	Malate dehydrogenase [Source:UniProtKB/TrEMBL;Acc:B3H560]		GO:0005737,GO:0005975,GO:0006097,GO:0006099,GO:0006108,GO:0009514,GO:0030060,GO:0009941,GO:0009507,GO:0005773,GO:0005777,GO:0031998,GO:0048046,GO:0080093,GO:0009735,GO:0016615,GO:0042579	cytoplasm|carbohydrate metabolic process|glyoxylate cycle|tricarboxylic acid cycle|malate metabolic process|glyoxysome|L-malate dehydrogenase activity|chloroplast envelope|chloroplast|vacuole|peroxisome|regulation of fatty acid beta-oxidation|apoplast|regulation of photorespiration|response to cytokinin|malate dehydrogenase activity|microbody	path:ath01200,path:ath00020,path:ath00620,path:ath00630,path:ath00710,path:ath00270	Carbon metabolism|Citrate cycle (TCA cycle)|Pyruvate metabolism|Glyoxylate and dicarboxylate metabolism|Carbon fixation in photosynthetic organisms|Cysteine and methionine metabolism
ATPA	0	0.725612	0.492	0.642	0	2	0.766	--	--	--	--	--	--	--	--
CCSA	0	0.271498	0.619	0.808	0	2	0.766	--	--	--	--	--	--	--	--
GHS1	0	0.0755285	0.557	0.734	0	2	0.759	AT3G27160	protein_coding	Ribosomal protein S21 family protein [Source:UniProtKB/TrEMBL;Acc:A0A1I9LRJ3]		GO:0003735,GO:0005840,GO:0006412,GO:0009507,GO:0042254,GO:0044391,GO:0009534,GO:0009570	structural constituent of ribosome|ribosome|translation|chloroplast|ribosome biogenesis|ribosomal subunit|chloroplast thylakoid|chloroplast stroma
CP12-1	0	0.186319	0.633	0.836	0	2	0.757	AT2G47400	protein_coding	Calvin cycle protein CP12-1, chloroplastic [Source:UniProtKB/Swiss-Prot;Acc:O22914]		GO:0003674,GO:0009507,GO:0019253,GO:0009416,GO:0009570,GO:0009744,GO:0034605,GO:0070417,GO:0071454,GO:0009941,GO:0043234,GO:0080153	molecular_function|chloroplast|reductive pentose-phosphate cycle|response to light stimulus|chloroplast stroma|response to sucrose|cellular response to heat|cellular response to cold|cellular response to anoxia|chloroplast envelope|protein complex|negative regulation of reductive pentose-phosphate cycle
TKL-1	0	0.33191	0.461	0.611	0	2	0.755	AT3G60750	protein_coding	Transketolase-1, chloroplastic [Source:UniProtKB/Swiss-Prot;Acc:Q8RWV0]				path:ath01200,path:ath01230,path:ath00030,path:ath00710,path:ath00903	Carbon metabolism|Biosynthesis of amino acids|Pentose phosphate pathway|Carbon fixation in photosynthetic organisms|Limonene and pinene degradation
PSAN	0	0.123143	0.479	0.637	0	2	0.752	AT5G64040	protein_coding	Photosystem I reaction center subunit PSI-N, chloroplast, putative / PSI-N, putative (PSAN) [Source:UniProtKB/TrEMBL;Acc:F4KC80]		GO:0009507,GO:0009522,GO:0009535,GO:0009773,GO:0015979,GO:0030093,GO:0009543,GO:0005516,GO:0009579,GO:0009534	chloroplast|photosystem I|chloroplast thylakoid membrane|photosynthetic electron transport in photosystem I|photosynthesis|chloroplast photosystem I|chloroplast thylakoid lumen|calmodulin binding|thylakoid|chloroplast thylakoid	path:ath00195	Photosynthesis
RPS19.1	0	0.412005	0.573	0.762	0	2	0.752	--	--	--	--	--	--	--	--
ATPC1	0	0.189784	0.448	0.597	0	2	0.75	AT4G04640	protein_coding	ATP synthase gamma chain 1, chloroplastic [Source:UniProtKB/Swiss-Prot;Acc:Q01908]		GO:0009507,GO:0045261,GO:0046933,GO:0046961,GO:0009579,GO:0009941,GO:0006754,GO:0009772,GO:0009535,GO:0016020,GO:0009544,GO:0015986,GO:0030234,GO:0009534	chloroplast|proton-transporting ATP synthase complex, catalytic core F(1)|proton-transporting ATP synthase activity, rotational mechanism|proton-transporting ATPase activity, rotational mechanism|thylakoid|chloroplast envelope|ATP biosynthetic process|photosynthetic electron transport in photosystem II|chloroplast thylakoid membrane|membrane|chloroplast ATP synthase complex|ATP synthesis coupled …	path:ath00190,path:ath00195	Oxidative phosphorylation|Photosynthesis
AT1G71500	0	0.354006	0.475	0.633	0	2	0.75	AT1G71500	protein_coding	Rieske (2Fe-2S) domain-containing protein [Source:UniProtKB/TrEMBL;Acc:Q9C9I7]
AT5G02160	0	0.355105	0.34	0.454	0	2	0.749	AT5G02160	protein_coding	AT5g02160 [Source:UniProtKB/TrEMBL;Acc:Q9FPH2]		GO:0008150,GO:0009507,GO:0016021,GO:0031072,GO:0051082,GO:0009535	biological_process|chloroplast|integral component of membrane|heat shock protein binding|unfolded protein binding|chloroplast thylakoid membrane
AT3G47070	0	0.281602	0.321	0.43	0	2	0.747	AT3G47070	protein_coding	Thylakoid soluble phosphoprotein [Source:UniProtKB/TrEMBL;Acc:Q9SD66]		GO:0009507,GO:0009535,GO:0009941,GO:0009579,GO:0009534	chloroplast|chloroplast thylakoid membrane|chloroplast envelope|thylakoid|chloroplast thylakoid
RPS9	0	0.160649	0.486	0.651	0	2	0.747	AT1G74970	protein_coding	30S ribosomal protein S9, chloroplastic [Source:UniProtKB/Swiss-Prot;Acc:Q9XJ27]		GO:0000462,GO:0003735,GO:0006412,GO:0009507,GO:0019843,GO:0022627,GO:0000312,GO:0009941,GO:0009570,GO:0016020	maturation of SSU-rRNA from tricistronic rRNA transcript (SSU-rRNA, 5.8S rRNA, LSU-rRNA)|structural constituent of ribosome|translation|chloroplast|rRNA binding|cytosolic small ribosomal subunit|plastid small ribosomal subunit|chloroplast envelope|chloroplast stroma|membrane	path:ath03010	Ribosome
DVL10	0	0.00706595	0.527	0.706	0	2	0.746	AT4G13395	protein_coding	DVL10 [Source:UniProtKB/TrEMBL;Acc:Q6IM91]
AT3G47650	0	0.0681842	0.46	0.617	0	2	0.746	AT3G47650	protein_coding	DnaJ/Hsp40 cysteine-rich domain superfamily protein [Source:UniProtKB/TrEMBL;Acc:Q9SN73]		GO:0009507,GO:0031072,GO:0051082	chloroplast|heat shock protein binding|unfolded protein binding
RPL17	0	0.118747	0.538	0.722	0	2	0.745	AT3G54210	protein_coding	50S ribosomal protein L17, chloroplastic [Source:UniProtKB/Swiss-Prot;Acc:Q9M385]		GO:0005840,GO:0006412,GO:0009507,GO:0019843,GO:0009570,GO:0009941	ribosome|translation|chloroplast|rRNA binding|chloroplast stroma|chloroplast envelope	path:ath03010	Ribosome
ESM1	2.22329540628561e-321	0.147568	0.207	0.28	7.29974580745754e-317	2	0.739	AT3G14210	protein_coding	GDSL esterase/lipase ESM1 [Source:UniProtKB/Swiss-Prot;Acc:Q9LJG3]		GO:0005576,GO:0016042,GO:0016788,GO:0052689,GO:0009941,GO:0005634,GO:0009409,GO:0009507,GO:0005773,GO:0022626,GO:0009625,GO:0019762,GO:0042742,GO:0016020,GO:0005777,GO:0048046,GO:0009506	extracellular region|lipid catabolic process|hydrolase activity, acting on ester bonds|carboxylic ester hydrolase activity|chloroplast envelope|nucleus|response to cold|chloroplast|vacuole|cytosolic ribosome|response to insect|glucosinolate catabolic process|defense response to bacterium|membrane|peroxisome|apoplast|plasmodesma
RPL29	0	0.176958	0.484	0.657	0	2	0.737	AT5G65220	protein_coding	AT5G65220 protein [Source:UniProtKB/TrEMBL;Acc:B9DH43]		GO:0003735,GO:0005840,GO:0006412,GO:0009507,GO:0042254,GO:0009941,GO:0009295,GO:0009570	structural constituent of ribosome|ribosome|translation|chloroplast|ribosome biogenesis|chloroplast envelope|nucleoid|chloroplast stroma	path:ath03010	Ribosome
ZAT10	0	0.161026	0.527	0.718	0	2	0.734	AT1G27730	protein_coding	Zinc finger protein ZAT10 [Source:UniProtKB/Swiss-Prot;Acc:Q96289]	AT1G27730.1
TIFY10A	0	0.0174416	0.609	0.83	0	2	0.734	AT1G19180	protein_coding	TIFY10A [Source:UniProtKB/TrEMBL;Acc:A0A178W7G1]				path:ath04075	Plant hormone signal transduction
AT1G32928	0	0.0526782	0.554	0.757	0	2	0.732	AT1G32928	protein_coding	Avr9/Cf-9 rapidly elicited protein [Source:UniProtKB/TrEMBL;Acc:Q56XA0]		GO:0003674,GO:0005575,GO:0008150	molecular_function|cellular_component|biological_process
SEP1.1	0	0.144579	0.431	0.59	0	2	0.731	AT4G34190	protein_coding	Stress enhanced protein 1, chloroplastic [Source:UniProtKB/Swiss-Prot;Acc:Q9M7I9]		GO:0003677,GO:0003700,GO:0005634,GO:0006351,GO:0006355,GO:0009523,GO:0009908,GO:0015979,GO:0016021,GO:0030154,GO:0046983,GO:0009535,GO:0009611,GO:0009644,GO:0016168,GO:0071486,GO:0071492,GO:0048481,GO:0005515	DNA binding|transcription factor activity, sequence-specific DNA binding|nucleus|transcription, DNA-templated|regulation of transcription, DNA-templated|photosystem II|flower development|photosynthesis|integral component of membrane|cell differentiation|protein dimerization activity|chloroplast thylakoid membrane|response to wounding|response to high light intensity|chlorophyll binding|cellular r…
AT1G18740	0	0.130951	0.426	0.583	0	2	0.731	AT1G18740	protein_coding	At1g18740/F6A14_15 [Source:UniProtKB/TrEMBL;Acc:Q9M9U5]		GO:0003674,GO:0008150,GO:0009507,GO:0016021	molecular_function|biological_process|chloroplast|integral component of membrane
RH3	0	0.342707	0.256	0.351	0	2	0.729	AT5G26742	protein_coding	RH3 [Source:UniProtKB/TrEMBL;Acc:A0A178UT03]
SBPASE	0	0.185384	0.409	0.561	0	2	0.729	AT3G55800	protein_coding	Sedoheptulose-1,7-bisphosphatase, chloroplastic [Source:UniProtKB/Swiss-Prot;Acc:P46283]		GO:0005975,GO:0009507,GO:0019253,GO:0042132,GO:0042578,GO:0046872,GO:0009941,GO:0005986,GO:0016051,GO:0019252,GO:0050278,GO:0009570,GO:0009579,GO:0042742,GO:0048046	carbohydrate metabolic process|chloroplast|reductive pentose-phosphate cycle|fructose 1,6-bisphosphate 1-phosphatase activity|phosphoric ester hydrolase activity|metal ion binding|chloroplast envelope|sucrose biosynthetic process|carbohydrate biosynthetic process|starch biosynthetic process|sedoheptulose-bisphosphatase activity|chloroplast stroma|thylakoid|defense response to bacterium|apoplast	path:ath01200,path:ath00710	Carbon metabolism|Carbon fixation in photosynthetic organisms
RPL12A	0	0.146219	0.374	0.514	0	2	0.728	AT3G27830	protein_coding	RPL12-A [Source:UniProtKB/TrEMBL;Acc:A0A178VJ19]				path:ath03010	Ribosome
ATHM1	0	0.107471	0.437	0.6	0	2	0.728	AT1G03680	protein_coding	Thioredoxin M1, chloroplastic [Source:UniProtKB/Swiss-Prot;Acc:O48737]
RPL35A	0	0.044608	0.512	0.707	0	2	0.724	AT3G09500	protein_coding	60S ribosomal protein L35-1 [Source:UniProtKB/Swiss-Prot;Acc:Q9SF53]		GO:0003735,GO:0005737,GO:0005840,GO:0006412,GO:0042254,GO:0005730,GO:0022625,GO:0009506,GO:0005794	structural constituent of ribosome|cytoplasm|ribosome|translation|ribosome biogenesis|nucleolus|cytosolic large ribosomal subunit|plasmodesma|Golgi apparatus	path:ath03010	Ribosome
PSAE1	0	0.147988	0.549	0.76	0	2	0.722	AT4G28750	protein_coding	Photosystem I reaction center subunit IV A, chloroplastic [Source:UniProtKB/Swiss-Prot;Acc:Q9S831]				path:ath00195	Photosynthesis
NDHE	0	0.437839	0.525	0.727	0	2	0.722	--	--	--	--	--	--	--	--
PSAE2	0	0.20933	0.47	0.653	0	2	0.72	AT2G20260	protein_coding	Photosystem I reaction center subunit IV B, chloroplastic [Source:UniProtKB/Swiss-Prot;Acc:Q9S714]				path:ath00195	Photosynthesis
RPL22	0	0.504401	0.479	0.667	0	2	0.718	--	--	--	--	--	--	--	--
RAP2-3	0	0.300697	0.408	0.57	0	2	0.716	AT3G16770	protein_coding	Ethylene-responsive transcription factor RAP2-3 [Source:UniProtKB/Swiss-Prot;Acc:P42736]	AT3G16770.1
ATP1	0	0.292649	0.364	0.509	0	2	0.715	AT5G51110	protein_coding	Probable pterin-4-alpha-carbinolamine dehydratase, chloroplastic [Source:UniProtKB/Swiss-Prot;Acc:Q9LU63]		GO:0006729,GO:0008124,GO:0009507	tetrahydrobiopterin biosynthetic process|4-alpha-hydroxytetrahydrobiopterin dehydratase activity|chloroplast
SAG20	0	0.253202	0.425	0.595	0	2	0.714	AT3G10985	protein_coding	Senescence associated gene 20 [Source:UniProtKB/Swiss-Prot;Acc:Q94AK6]		GO:0003674,GO:0005575,GO:0007568,GO:0009620	molecular_function|cellular_component|aging|response to fungus
LFNR1	0	0.268512	0.398	0.558	0	2	0.713	AT5G66190	protein_coding	Ferredoxin--NADP reductase, leaf isozyme 1, chloroplastic [Source:UniProtKB/Swiss-Prot;Acc:Q9FKW6]				path:ath00195	Photosynthesis
GSL-OH	0	0.104687	0.555	0.781	0	2	0.711	AT2G25450	protein_coding	Probable 2-oxoacid dependent dioxygenase [Source:UniProtKB/Swiss-Prot;Acc:Q9SKK4]		GO:0005737,GO:0046872,GO:0055114,GO:0010439,GO:0019761,GO:0009506,GO:0009815	cytoplasm|metal ion binding|oxidation-reduction process|regulation of glucosinolate biosynthetic process|glucosinolate biosynthetic process|plasmodesma|1-aminocyclopropane-1-carboxylate oxidase activity
RPL24	0	0.0359785	0.463	0.653	0	2	0.709	AT5G54600	protein_coding	SVR8 [Source:UniProtKB/TrEMBL;Acc:A0A178U954]		GO:0003735,GO:0005739,GO:0005840,GO:0006412,GO:0009507,GO:0015934,GO:0019843,GO:0009570,GO:0009941,GO:0009536,GO:0032544	structural constituent of ribosome|mitochondrion|ribosome|translation|chloroplast|large ribosomal subunit|rRNA binding|chloroplast stroma|chloroplast envelope|plastid|plastid translation	path:ath03010	Ribosome
ATHM4	0	0.226318	0.426	0.604	0	2	0.705	AT3G15360	protein_coding	TRX-M4 [Source:UniProtKB/TrEMBL;Acc:A0A178VJ83]
ACCD	0	0.393779	0.523	0.743	0	2	0.704	--	--	--	--	--	--	--	--
FBA1	0	0.20531	0.353	0.502	0	2	0.703	AT2G21330	protein_coding	Fructose-bisphosphate aldolase 1, chloroplastic [Source:UniProtKB/Swiss-Prot;Acc:Q9SJU4]		GO:0004332,GO:0006096,GO:0006098,GO:0009507,GO:0031977,GO:0009941,GO:0022626,GO:0009570,GO:0010287,GO:0046686,GO:0009579,GO:0048046,GO:0009534	fructose-bisphosphate aldolase activity|glycolytic process|pentose-phosphate shunt|chloroplast|thylakoid lumen|chloroplast envelope|cytosolic ribosome|chloroplast stroma|plastoglobule|response to cadmium ion|thylakoid|apoplast|chloroplast thylakoid	path:ath01200,path:ath01230,path:ath00010,path:ath00030,path:ath00051,path:ath00710	Carbon metabolism|Biosynthesis of amino acids|Glycolysis / Gluconeogenesis|Pentose phosphate pathway|Fructose and mannose metabolism|Carbon fixation in photosynthetic organisms
RPL1	0	0.202285	0.392	0.559	0	2	0.701	AT3G63490	protein_coding	50S ribosomal protein L1, chloroplastic [Source:UniProtKB/Swiss-Prot;Acc:Q9LY66]				path:ath03010	Ribosome
emb2726	0	0.306423	0.273	0.391	0	2	0.698	AT4G29060	protein_coding	Elongation factor Ts, mitochondrial [Source:UniProtKB/TrEMBL;Acc:Q9SZD6]		GO:0003746,GO:0005622,GO:0005759,GO:0006414,GO:0009793,GO:0070125,GO:0009941,GO:0009507,GO:0046686,GO:0009570	translation elongation factor activity|intracellular|mitochondrial matrix|translational elongation|embryo development ending in seed dormancy|mitochondrial translational elongation|chloroplast envelope|chloroplast|response to cadmium ion|chloroplast stroma
PSBO2	0	0.32202	0.319	0.459	0	2	0.695	AT3G50820	protein_coding	Oxygen-evolving enhancer protein 1-2, chloroplastic [Source:UniProtKB/Swiss-Prot;Acc:Q9S841]		GO:0005509,GO:0009507,GO:0009654,GO:0016021,GO:0019898,GO:0030095,GO:0009543,GO:0031977,GO:0009579,GO:0010242,GO:0019684,GO:0009535,GO:0010207,GO:0042549,GO:0009570,GO:0010287,GO:0010205,GO:0035304,GO:0008266,GO:0005515,GO:0009534	calcium ion binding|chloroplast|photosystem II oxygen evolving complex|integral component of membrane|extrinsic component of membrane|chloroplast photosystem II|chloroplast thylakoid lumen|thylakoid lumen|thylakoid|oxygen evolving activity|photosynthesis, light reaction|chloroplast thylakoid membrane|photosystem II assembly|photosystem II stabilization|chloroplast stroma|plastoglobule|photoinhibi…	path:ath00195	Photosynthesis
TRXF1	0	0.151898	0.315	0.454	0	2	0.694	AT3G02730	protein_coding	TRXF1 [Source:UniProtKB/TrEMBL;Acc:A0A178VBJ7]		GO:0000103,GO:0006457,GO:0006662,GO:0009507,GO:0015035,GO:0016671,GO:0034599,GO:0045454,GO:0055114,GO:0008047,GO:0043085,GO:0009570,GO:0004857,GO:0006109,GO:0043086,GO:0009534,GO:0005623,GO:0009642	sulfate assimilation|protein folding|glycerol ether metabolic process|chloroplast|protein disulfide oxidoreductase activity|oxidoreductase activity, acting on a sulfur group of donors, disulfide as acceptor|cellular response to oxidative stress|cell redox homeostasis|oxidation-reduction process|enzyme activator activity|positive regulation of catalytic activity|chloroplast stroma|enzyme inhibitor…
RPS8	0	0.505708	0.25	0.36	0	2	0.694	--	--	--	--	--	--	--	--
RPL16.1	0	0.291742	0.515	0.742	0	2	0.694	--	--	--	--	--	--	--	--
TSS	0	0.305592	0.174	0.251	0	2	0.693	AT4G28080	protein_coding	Protein TSS [Source:UniProtKB/Swiss-Prot;Acc:F4JKH6]
PSAH1	0	0.137381	0.445	0.642	0	2	0.693	AT3G16140	protein_coding	Photosystem I reaction center subunit VI-1, chloroplastic [Source:UniProtKB/Swiss-Prot;Acc:Q9SUI7]				path:ath00195	Photosynthesis
ACR11	0	0.00407763	0.365	0.527	0	2	0.693	AT1G16880	protein_coding	ACR11 [Source:UniProtKB/TrEMBL;Acc:A0A178WLF3]		GO:0008152,GO:0009507,GO:0016597,GO:0009941,GO:0009535,GO:0009570,GO:0009409,GO:0010319,GO:0009416,GO:0009744,GO:0009735	metabolic process|chloroplast|amino acid binding|chloroplast envelope|chloroplast thylakoid membrane|chloroplast stroma|response to cold|stromule|response to light stimulus|response to sucrose|response to cytokinin
RPOC1	0	0.537968	0.456	0.658	0	2	0.693	--	--	--	--	--	--	--	--
LHCA1	0	0.300438	0.395	0.571	0	2	0.692	AT3G54890	protein_coding	Chlorophyll a-b binding protein, chloroplastic [Source:UniProtKB/TrEMBL;Acc:A0A178VBT7]		GO:0009507,GO:0009522,GO:0009579,GO:0009765,GO:0015979,GO:0016021,GO:0016168,GO:0018298,GO:0030076,GO:0031409,GO:0046872,GO:0009535,GO:0009941,GO:0009409,GO:0009644,GO:0009645,GO:0005515,GO:0009768,GO:0010287,GO:0016020,GO:0009637,GO:0010114,GO:0010218,GO:0009534	chloroplast|photosystem I|thylakoid|photosynthesis, light harvesting|photosynthesis|integral component of membrane|chlorophyll binding|protein-chromophore linkage|light-harvesting complex|pigment binding|metal ion binding|chloroplast thylakoid membrane|chloroplast envelope|response to cold|response to high light intensity|response to low light intensity stimulus|protein binding|photosynthesis, li…	path:ath00196	Photosynthesis - antenna proteins
YCF4	0	0.517488	0.425	0.614	0	2	0.692	--	--	--	--	--	--	--	--
ERF4	0	0.119058	0.47	0.68	0	2	0.691	AT3G15210	protein_coding	Ethylene-responsive transcription factor 4 [Source:UniProtKB/Swiss-Prot;Acc:O80340]	AT3G15210.1	GO:0003677,GO:0005634,GO:0006351,GO:0009873,GO:0003700,GO:0006355,GO:0010105,GO:0045892,GO:0009723,GO:0009737,GO:0016604,GO:0009864,GO:0005515,GO:0010200	DNA binding|nucleus|transcription, DNA-templated|ethylene-activated signaling pathway|transcription factor activity, sequence-specific DNA binding|regulation of transcription, DNA-templated|negative regulation of ethylene-activated signaling pathway|negative regulation of transcription, DNA-templated|response to ethylene|response to abscisic acid|nuclear body|induced systemic resistance, jasmonic…
RPL41G	0	0.0651692	0.484	0.701	0	2	0.69	AT1G56045	protein_coding	60S ribosomal protein L41 [Source:UniProtKB/Swiss-Prot;Acc:P62120]		GO:0003735,GO:0005840,GO:0006412	structural constituent of ribosome|ribosome|translation	path:ath03010	Ribosome
PSBD	0	0.373565	0.447	0.651	0	2	0.687	--	--	--	--	--	--	--	--
RPS1	0	0.12796	0.397	0.579	0	2	0.686	AT5G30510	protein_coding	30S ribosomal protein S1, chloroplastic [Source:UniProtKB/Swiss-Prot;Acc:Q93VC7]		GO:0003723,GO:0005739,GO:0005840,GO:0009507,GO:0009579,GO:0016020,GO:0009570,GO:0009735	RNA binding|mitochondrion|ribosome|chloroplast|thylakoid|membrane|chloroplast stroma|response to cytokinin	path:ath03010	Ribosome
AT3G04640	0	0.149988	0.465	0.679	0	2	0.685	AT3G04640	protein_coding	At3g04640 [Source:UniProtKB/TrEMBL;Acc:Q9SR10]		GO:0003674,GO:0008150,GO:0031225	molecular_function|biological_process|anchored component of membrane
RAP2-13	0	0.245914	0.329	0.482	0	2	0.683	AT1G22190	protein_coding	Ethylene-responsive transcription factor RAP2-13 [Source:UniProtKB/Swiss-Prot;Acc:Q9LM15]	AT1G22190.1
APE2	0	0.188453	0.432	0.633	0	2	0.682	AT5G46110	protein_coding	Glucose-6-phosphate/phosphate translocator-like protein [Source:UniProtKB/TrEMBL;Acc:A0A219I0W9]
PSBE	0	0.429476	0.468	0.688	0	2	0.68	--	--	--	--	--	--	--	--
RPP13L4	0	0.300146	0.279	0.412	0	2	0.677	AT3G50950	protein_coding	Disease resistance RPP13-like protein 4 [Source:UniProtKB/Swiss-Prot;Acc:Q38834]
CLPP1	0	0.485043	0.423	0.625	0	2	0.677	--	--	--	--	--	--	--	--
NDHJ	0	0.260111	0.459	0.68	0	2	0.675	--	--	--	--	--	--	--	--
AT4G10300	0	0.170817	0.365	0.543	0	2	0.672	AT4G10300	protein_coding	At4g10300 [Source:UniProtKB/TrEMBL;Acc:Q9SV91]		GO:0003674,GO:0005634,GO:0009507	molecular_function|nucleus|chloroplast
RPL20	0	0.471971	0.276	0.411	0	2	0.672	--	--	--	--	--	--	--	--
NDHI	0	0.458147	0.338	0.503	0	2	0.672	--	--	--	--	--	--	--	--
HHL1	0	0.253467	0.315	0.471	0	2	0.669	AT1G67700	protein_coding	Protein HHL1, chloroplastic [Source:UniProtKB/Swiss-Prot;Acc:Q8LDL0]		GO:0004222,GO:0006518,GO:0009535,GO:0016021,GO:0009941,GO:0009507,GO:0009534	metalloendopeptidase activity|peptide metabolic process|chloroplast thylakoid membrane|integral component of membrane|chloroplast envelope|chloroplast|chloroplast thylakoid
LHCA3	0	0.132461	0.455	0.68	0	2	0.669	AT1G61520	protein_coding	Chlorophyll a-b binding protein, chloroplastic [Source:UniProtKB/TrEMBL;Acc:A0A178W5Y6]		GO:0009507,GO:0009522,GO:0009941,GO:0015979,GO:0016021,GO:0016168,GO:0018298,GO:0030076,GO:0031409,GO:0046872,GO:0009535,GO:0009409,GO:0009644,GO:0009645,GO:0010287,GO:0005515,GO:0016020,GO:0009579,GO:0009534,GO:0009768,GO:0009735	chloroplast|photosystem I|chloroplast envelope|photosynthesis|integral component of membrane|chlorophyll binding|protein-chromophore linkage|light-harvesting complex|pigment binding|metal ion binding|chloroplast thylakoid membrane|response to cold|response to high light intensity|response to low light intensity stimulus|plastoglobule|protein binding|membrane|thylakoid|chloroplast thylakoid|photos…	path:ath00196	Photosynthesis - antenna proteins
DRM1	0	0.161171	0.3	0.449	0	2	0.668	AT1G28330	protein_coding	Dormancy-associated protein 1 [Source:UniProtKB/Swiss-Prot;Acc:B9DGG8]		GO:0003674,GO:0005634,GO:0009744,GO:0009749,GO:0009750	molecular_function|nucleus|response to sucrose|response to glucose|response to fructose
SAHH1	0	0.0638384	0.485	0.732	0	2	0.663	AT4G13940	protein_coding	Adenosylhomocysteinase 1 [Source:UniProtKB/Swiss-Prot;Acc:O23255]				path:ath00270	Cysteine and methionine metabolism
AT5G24490	0	0.204711	0.304	0.46	0	2	0.661	AT5G24490	protein_coding	30S ribosomal protein [Source:UniProtKB/TrEMBL;Acc:Q94K97]		GO:0003735,GO:0005840,GO:0006412,GO:0009507,GO:0044238,GO:0009534,GO:0009570	structural constituent of ribosome|ribosome|translation|chloroplast|primary metabolic process|chloroplast thylakoid|chloroplast stroma
PSBY	0	0.131939	0.455	0.689	0	2	0.66	AT1G67740	protein_coding	Putative uncharacterized protein [Source:UniProtKB/TrEMBL;Acc:Q549N8]		GO:0009507,GO:0015979,GO:0016021,GO:0030095,GO:0030145,GO:0009535,GO:0009523,GO:0009533	chloroplast|photosynthesis|integral component of membrane|chloroplast photosystem II|manganese ion binding|chloroplast thylakoid membrane|photosystem II|chloroplast stromal thylakoid	path:ath00195	Photosynthesis
CFBP1	0	0.22181	0.244	0.37	0	2	0.659	AT3G54050	protein_coding	Fructose-1,6-bisphosphatase 1, chloroplastic [Source:UniProtKB/Swiss-Prot;Acc:P25851]		GO:0005737,GO:0006000,GO:0042132,GO:0046872,GO:0005986,GO:0005983,GO:0015979,GO:0005829,GO:0005634,GO:0009737,GO:0009750,GO:0016311,GO:0030388	cytoplasm|fructose metabolic process|fructose 1,6-bisphosphate 1-phosphatase activity|metal ion binding|sucrose biosynthetic process|starch catabolic process|photosynthesis|cytosol|nucleus|response to abscisic acid|response to fructose|dephosphorylation|fructose 1,6-bisphosphate metabolic process	path:ath01200,path:ath00010,path:ath00030,path:ath00051,path:ath00710	Carbon metabolism|Glycolysis / Gluconeogenesis|Pentose phosphate pathway|Fructose and mannose metabolism|Carbon fixation in photosynthetic organisms
ALAAT1	0	0.020229	0.517	0.784	0	2	0.659	AT1G17290	protein_coding	Alanine aminotransferase 1, mitochondrial [Source:UniProtKB/Swiss-Prot;Acc:F4I7I0]				path:ath01200,path:ath01210,path:ath01230,path:ath00710,path:ath00250,path:ath00220	Carbon metabolism|2-Oxocarboxylic acid metabolism|Biosynthesis of amino acids|Carbon fixation in photosynthetic organisms|Alanine, aspartate and glutamate metabolism|Arginine biosynthesis
ATPI	0	0.420304	0.257	0.392	0	2	0.656	--	--	--	--	--	--	--	--
MPH1	0	0.256346	0.253	0.388	0	2	0.652	AT5G07020	protein_coding	Protein MAINTENANCE OF PSII UNDER HIGH LIGHT 1 [Source:UniProtKB/Swiss-Prot;Acc:Q9FL44]
PSAD1	0	0.127602	0.449	0.69	0	2	0.651	AT4G02770	protein_coding	Photosystem I reaction center subunit II-1, chloroplastic [Source:UniProtKB/Swiss-Prot;Acc:Q9S7H1]				path:ath00195	Photosynthesis
NDHG	0	0.456709	0.394	0.607	0	2	0.649	--	--	--	--	--	--	--	--
NDHK	0	0.418407	0.261	0.403	0	2	0.648	--	--	--	--	--	--	--	--
AT4G27652	0	0.0487744	0.343	0.533	0	2	0.644	AT4G27652	protein_coding	At4g27652 [Source:UniProtKB/TrEMBL;Acc:Q8L9W9]		GO:0003674,GO:0008150	molecular_function|biological_process
AT4G27657	0	0.0184247	0.263	0.409	0	2	0.643	AT4G27657	protein_coding	At4g27657 [Source:UniProtKB/TrEMBL;Acc:Q8LF18]		GO:0003674,GO:0005739,GO:0008150	molecular_function|mitochondrion|biological_process
CYSC1	0	0.139798	0.437	0.681	0	2	0.642	AT3G61440	protein_coding	Bifunctional L-3-cyanoalanine synthase/cysteine synthase C1, mitochondrial [Source:UniProtKB/Swiss-Prot;Acc:Q9S757]		GO:0004124,GO:0005739,GO:0006535,GO:0016740,GO:0019344,GO:0030170,GO:0019499,GO:0050017,GO:0051410,GO:0009507,GO:0005507,GO:0019500,GO:0080147,GO:0006955	cysteine synthase activity|mitochondrion|cysteine biosynthetic process from serine|transferase activity|cysteine biosynthetic process|pyridoxal phosphate binding|cyanide metabolic process|L-3-cyanoalanine synthase activity|detoxification of nitrogen compound|chloroplast|copper ion binding|cyanide catabolic process|root hair cell development|immune response	path:ath01200,path:ath01230,path:ath00920,path:ath00270,path:ath00460	Carbon metabolism|Biosynthesis of amino acids|Sulfur metabolism|Cysteine and methionine metabolism|Cyanoamino acid metabolism
RPOB	0	0.483891	0.334	0.523	0	2	0.639	--	--	--	--	--	--	--	--
NAD6	0	0.258178	0.209	0.327	0	2	0.639	--	--	--	--	--	--	--	--
ERF109	0	0.182195	0.199	0.315	0	2	0.632	AT4G34410	protein_coding	Ethylene-responsive transcription factor ERF109 [Source:UniProtKB/Swiss-Prot;Acc:Q9SZ06]	AT4G34410.1
RPL14	0	0.371039	0.349	0.554	0	2	0.63	--	--	--	--	--	--	--	--
HCF136	0	0.0976958	0.363	0.577	0	2	0.629	AT5G23120	protein_coding	photosystem II stability/assembly factor, chloroplast (HCF136) [Source:TAIR;Acc:AT5G23120]		GO:0009507,GO:0009523,GO:0015979,GO:0030095,GO:0009543,GO:0031977,GO:0009579,GO:0006461,GO:0009535,GO:0009570,GO:0046686,GO:0009534,GO:0009941,GO:0009735,GO:0009533,GO:0009657	chloroplast|photosystem II|photosynthesis|chloroplast photosystem II|chloroplast thylakoid lumen|thylakoid lumen|thylakoid|protein complex assembly|chloroplast thylakoid membrane|chloroplast stroma|response to cadmium ion|chloroplast thylakoid|chloroplast envelope|response to cytokinin|chloroplast stromal thylakoid|plastid organization
PETD	0	0.42842	0.309	0.492	0	2	0.628	--	--	--	--	--	--	--	--
CLPP5	0	0.183224	0.336	0.537	0	2	0.626	AT1G02560	protein_coding	ATP-dependent Clp protease proteolytic subunit [Source:UniProtKB/TrEMBL;Acc:A0A178WMF0]		GO:0004252,GO:0006508,GO:0009507,GO:0009534,GO:0009570,GO:0009840,GO:0009941,GO:0009532,GO:0009579	serine-type endopeptidase activity|proteolysis|chloroplast|chloroplast thylakoid|chloroplast stroma|chloroplastic endopeptidase Clp complex|chloroplast envelope|plastid stroma|thylakoid
AT5G62720	0	0.240953	0.211	0.338	0	2	0.624	AT5G62720	protein_coding	At5g62720 [Source:UniProtKB/TrEMBL;Acc:Q8GZ51]		GO:0003674,GO:0008150,GO:0009507,GO:0016021,GO:0009706,GO:0009941	molecular_function|biological_process|chloroplast|integral component of membrane|chloroplast inner membrane|chloroplast envelope
AT3G58610	0	0.186355	0.34	0.548	0	2	0.62	AT3G58610	protein_coding	Ketol-acid reductoisomerase, chloroplastic [Source:UniProtKB/Swiss-Prot;Acc:Q05758]		GO:0004455,GO:0009082,GO:0009097,GO:0009099,GO:0009507,GO:0055114,GO:0009941,GO:0005739,GO:0009570,GO:0005618,GO:0046686,GO:0048046,GO:0005507,GO:0005829,GO:0009536	ketol-acid reductoisomerase activity|branched-chain amino acid biosynthetic process|isoleucine biosynthetic process|valine biosynthetic process|chloroplast|oxidation-reduction process|chloroplast envelope|mitochondrion|chloroplast stroma|cell wall|response to cadmium ion|apoplast|copper ion binding|cytosol|plastid	path:ath01210,path:ath01230,path:ath00290,path:ath00770	2-Oxocarboxylic acid metabolism|Biosynthesis of amino acids|Valine, leucine and isoleucine biosynthesis|Pantothenate and CoA biosynthesis
LOS1	0	0.143755	0.432	0.698	0	2	0.619	AT1G56070	protein_coding	Elongation factor 2 [Source:UniProtKB/Swiss-Prot;Acc:Q9ASR1]		GO:0003746,GO:0003924,GO:0005525,GO:0005737,GO:0006412,GO:0006414,GO:0008135,GO:0009409,GO:0009631,GO:0005730,GO:0005507,GO:0005774,GO:0016020,GO:0005886,GO:0009507,GO:0005829,GO:0009506,GO:0048046,GO:0005794,GO:0009735	translation elongation factor activity|GTPase activity|GTP binding|cytoplasm|translation|translational elongation|translation factor activity, RNA binding|response to cold|cold acclimation|nucleolus|copper ion binding|vacuolar membrane|membrane|plasma membrane|chloroplast|cytosol|plasmodesma|apoplast|Golgi apparatus|response to cytokinin
CLPC1	0	0.187288	0.428	0.692	0	2	0.618	AT5G50920	protein_coding	Chaperone protein ClpC1, chloroplastic [Source:UniProtKB/Swiss-Prot;Acc:Q9FI56]		GO:0005524,GO:0009507,GO:0016887,GO:0009941,GO:0009532,GO:0005739,GO:0009535,GO:0009658,GO:0031897,GO:0045037,GO:0009570,GO:0005618,GO:0010380,GO:0045036,GO:0005829,GO:0009706,GO:0009536,GO:0009735,GO:0004176	ATP binding|chloroplast|ATPase activity|chloroplast envelope|plastid stroma|mitochondrion|chloroplast thylakoid membrane|chloroplast organization|Tic complex|protein import into chloroplast stroma|chloroplast stroma|cell wall|regulation of chlorophyll biosynthetic process|protein targeting to chloroplast|cytosol|chloroplast inner membrane|plastid|response to cytokinin|ATP-dependent peptidase acti…
GLT1.1	0	0.215268	0.333	0.54	0	2	0.617	AT5G53460	protein_coding	Glutamate synthase 1 [NADH], chloroplastic [Source:UniProtKB/Swiss-Prot;Acc:Q9LV03]		GO:0005506,GO:0005739,GO:0010181,GO:0042128,GO:0050660,GO:0051538,GO:0055114,GO:0097054,GO:0006537,GO:0016040,GO:0019676,GO:0048589,GO:0009507,GO:0046686,GO:0009570,GO:0005829,GO:0009735,GO:0009536	iron ion binding|mitochondrion|FMN binding|nitrate assimilation|flavin adenine dinucleotide binding|3 iron, 4 sulfur cluster binding|oxidation-reduction process|L-glutamate biosynthetic process|glutamate biosynthetic process|glutamate synthase (NADH) activity|ammonia assimilation cycle|developmental growth|chloroplast|response to cadmium ion|chloroplast stroma|cytosol|response to cytokinin|plastid	path:ath01230,path:ath00910,path:ath00250	Biosynthesis of amino acids|Nitrogen metabolism|Alanine, aspartate and glutamate metabolism
LHB1B2	0	0.150628	0.217	0.353	0	2	0.615	AT2G34420	protein_coding	Chlorophyll a-b binding protein, chloroplastic [Source:UniProtKB/TrEMBL;Acc:Q39141]		GO:0009416,GO:0009507,GO:0009522,GO:0009768,GO:0009769,GO:0009941,GO:0016021,GO:0016168,GO:0018298,GO:0030076,GO:0031409,GO:0042651,GO:0046872,GO:0009535,GO:0015979,GO:0010287,GO:0016020,GO:0009579,GO:0009534,GO:0005794	response to light stimulus|chloroplast|photosystem I|photosynthesis, light harvesting in photosystem I|photosynthesis, light harvesting in photosystem II|chloroplast envelope|integral component of membrane|chlorophyll binding|protein-chromophore linkage|light-harvesting complex|pigment binding|thylakoid membrane|metal ion binding|chloroplast thylakoid membrane|photosynthesis|plastoglobule|membran…	path:ath00196	Photosynthesis - antenna proteins
[truncated: 395 more rows]

## Sheet: Cluster 6
The overlap genes of cluster 6 and the Mesophyll cells in Xia et al., 2022
[truncated: 605 more rows]

[truncated: 6 more sheets: Cluster 5, cluster 8, Cluster 7, Cluster 10, Cluster 11, Cluster 13]
