# Supplementary material for: Single‐Cell Transcriptomics Reveals FLS2‐Dependent Hypoxia Signaling and ERF13‐Mediated Transcription During flg22‐Triggered Immunity
Source: Adv Sci (Weinh). 2026 Mar 9;13(28):e16380. doi: 10.1002/advs.202516380 (PMC13185882; doi:10.1002/advs.202516380)
Supplement: Supplementary file 7 — Supporting File 7: advs74740‐sup‐0007‐TableS6.xls. [file ADVS-13-e16380-s010.xls]

Pseudotime_State	sampleid	group	cell_number
1	fls2_CK	NULL	2044
1	fls2_flg22	NULL	1916
1	WT_CK	NULL	1934
1	WT_flg22	NULL	4193
2	fls2_CK	NULL	101
2	fls2_flg22	NULL	611
2	WT_CK	NULL	179
2	WT_flg22	NULL	1982
3	fls2_CK	NULL	297
3	fls2_flg22	NULL	624
3	WT_CK	NULL	298
3	WT_flg22	NULL	480
4	fls2_CK	NULL	757
4	fls2_flg22	NULL	731
4	WT_CK	NULL	1335
4	WT_flg22	NULL	651
5	fls2_CK	NULL	14
5	fls2_flg22	NULL	15
5	WT_CK	NULL	5
5	WT_flg22	NULL	7
6	fls2_CK	NULL	2005
6	fls2_flg22	NULL	707
6	WT_CK	NULL	1112
6	WT_flg22	NULL	420
7	fls2_CK	NULL	680
7	fls2_flg22	NULL	575
7	WT_CK	NULL	546
7	WT_flg22	NULL	757
8	fls2_CK	NULL	1642
8	fls2_flg22	NULL	645
8	WT_CK	NULL	1474
8	WT_flg22	NULL	453
9	fls2_CK	NULL	231
9	fls2_flg22	NULL	649
9	WT_CK	NULL	233
9	WT_flg22	NULL	861
