# Supplementary material for: Single‐Cell Transcriptomics Reveals FLS2‐Dependent Hypoxia Signaling and ERF13‐Mediated Transcription During flg22‐Triggered Immunity
Source: Adv Sci (Weinh). 2026 Mar 9;13(28):e16380. doi: 10.1002/advs.202516380 (PMC13185882; doi:10.1002/advs.202516380)
Supplement: Supplementary file 8 — Supporting File 8: advs74740‐sup‐0008‐TableS7.xlsx. [file ADVS-13-e16380-s006.xlsx]

## Sheet: sampleid_WT_flg22-vs-WT_CK-diff
gene	pvalue	pct.1	pct.2	padj	baseMean	FoldChange	log2FoldChange	up_down	cluster	ensemble_id	gene_type	gene_description	TFs_Family	GO_id	GO_term	pathway	pathway_description
STR15	0	0.44	0.912	0	-0.51156	0.626580634392599	-0.674428	Down	1	AT4G35770	protein_coding	SEN1 [Source:UniProtKB/TrEMBL;Acc:A0A178UYD5]
NATA1	0	0.159	0.772	0	-1.54962	0.520527075325879	-0.941955	Down	1	AT2G39030	protein_coding	L-ornithine N5-acetyltransferase NATA1 [Source:UniProtKB/Swiss-Prot;Acc:Q9ZV05]		GO:0005737,GO:0006952,GO:0008080,GO:0006591,GO:0009753	cytoplasm|defense response|N-acetyltransferase activity|ornithine metabolic process|response to jasmonic acid
AT5G43580	0	0.748	0.999	0	0.470586169926558	0.475242781744314	-1.07326	Down	1	AT5G43580	protein_coding	Serine protease inhibitor, potato inhibitor I-type family protein [Source:UniProtKB/TrEMBL;Acc:F4K627]
PRXIIC	0	0.754	0.998	0	0.602670723590039	0.395755970473898	-1.33732	Down	1	AT1G65970	protein_coding	TPX2 [Source:UniProtKB/TrEMBL;Acc:A0A178WKG0]
CYTB5-E	4.96928296742479e-299	0.863	0.993	1.63156467669458e-294	0.822450384499851	0.544509558890567	-0.876971	Down	1	AT5G53560	protein_coding	CB5-E [Source:UniProtKB/TrEMBL;Acc:A0A178USU5]
DIN11	2.59292696778572e-284	0.312	0.798	8.51335711333085e-280	-0.691184	0.522927424411245	-0.935317	Down	1	AT3G49620	protein_coding	Probable 2-oxoglutarate-dependent dioxygenase DIN11 [Source:UniProtKB/Swiss-Prot;Acc:Q8H113]		GO:0005506,GO:0005737,GO:0016491,GO:0051213,GO:0055114,GO:0009267,GO:0007568	iron ion binding|cytoplasm|oxidoreductase activity|dioxygenase activity|oxidation-reduction process|cellular response to starvation|aging
HSPRO2	1.06697581083182e-245	0.961	0.968	3.50320167970413e-241	1.03966929236564	2.13206765061876	1.09225321561292	Up	1	AT2G40000	protein_coding	Nematode resistance protein-like HSPRO2 [Source:UniProtKB/Swiss-Prot;Acc:O04203]		GO:0005737,GO:0005739,GO:0005515,GO:0009751,GO:0009816,GO:0006979	cytoplasm|mitochondrion|protein binding|response to salicylic acid|defense response to bacterium, incompatible interaction|response to oxidative stress
RRN26	1.73916421615912e-245	0.917	0.722	5.71019787091522e-241	0.0757263175665813	4.30142563200667	2.10481489501271	Up	1	--	--	--	--	--	--	--	--
ATPRX Q	7.97086344471154e-234	0.77	0.956	2.61707359480214e-229	0.599843116268428	0.53182675330479	-0.910972	Down	1	AT3G26060	protein_coding	Thioredoxin superfamily protein [Source:UniProtKB/TrEMBL;Acc:F4JBC9]		GO:0004601,GO:0009507,GO:0009543,GO:0010287,GO:0016209,GO:0016491,GO:0051920,GO:0055114,GO:0005515,GO:0009941,GO:0009533,GO:0009535,GO:0009534	peroxidase activity|chloroplast|chloroplast thylakoid lumen|plastoglobule|antioxidant activity|oxidoreductase activity|peroxiredoxin activity|oxidation-reduction process|protein binding|chloroplast envelope|chloroplast stromal thylakoid|chloroplast thylakoid membrane|chloroplast thylakoid
AT5G42530	7.05794073782141e-229	0.752	0.396	2.3173336824489e-224	-0.0709875	3.46190250287206	1.79156509483637	Up	1	AT5G42530	protein_coding	Uncharacterized protein At5g42530; MDH9.23 [Source:UniProtKB/TrEMBL;Acc:Q8W483]		GO:0003674,GO:0005739,GO:0008150	molecular_function|mitochondrion|biological_process
AT3G57450	1.03925642390249e-223	0.868	0.984	3.41219061659903e-219	0.86531328137698	0.550900646794685	-0.860136	Down	1	AT3G57450	protein_coding	At3g57450 [Source:UniProtKB/TrEMBL;Acc:Q9SCM7]		GO:0003674,GO:0008150	molecular_function|biological_process
AT5G27760	4.3146499606566e-218	0.945	0.998	1.41662902158238e-213	1.32874768957522	0.582703060279275	-0.779167	Down	1	AT5G27760	protein_coding	Hypoxia-responsive family protein [Source:UniProtKB/TrEMBL;Acc:Q8LG60]		GO:0001666,GO:0003674	response to hypoxia|molecular_function
NHL3	1.19339941909216e-213	0.957	0.949	3.91828831270529e-209	0.985931528535188	1.93841291599332	0.954875922870029	Up	1	AT5G06320	protein_coding	NHL3 [Source:UniProtKB/TrEMBL;Acc:A0A178UB58]		GO:0004871,GO:0005739,GO:0016021,GO:0046658,GO:0009611,GO:0009617,GO:0009751,GO:0009816,GO:0005886,GO:0042742,GO:0051607,GO:0005774,GO:0009506,GO:0005794	signal transducer activity|mitochondrion|integral component of membrane|anchored component of plasma membrane|response to wounding|response to bacterium|response to salicylic acid|defense response to bacterium, incompatible interaction|plasma membrane|defense response to bacterium|defense response to virus|vacuolar membrane|plasmodesma|Golgi apparatus
ERF4	4.67144400286305e-211	0.869	0.846	1.53377520946003e-206	0.374670425044407	1.9020199364266	0.92753236819272	Up	1	AT3G15210	protein_coding	Ethylene-responsive transcription factor 4 [Source:UniProtKB/Swiss-Prot;Acc:O80340]	AT3G15210.1	GO:0003677,GO:0005634,GO:0006351,GO:0009873,GO:0003700,GO:0006355,GO:0010105,GO:0045892,GO:0009723,GO:0009737,GO:0016604,GO:0009864,GO:0005515,GO:0010200	DNA binding|nucleus|transcription, DNA-templated|ethylene-activated signaling pathway|transcription factor activity, sequence-specific DNA binding|regulation of transcription, DNA-templated|negative regulation of ethylene-activated signaling pathway|negative regulation of transcription, DNA-templated|response to ethylene|response to abscisic acid|nuclear body|induced systemic resistance, jasmonic…
AT4	8.5934159495075e-210	0.158	0.57	2.8214762587018e-205	-1.52227	0.551722658508507	-0.857985	Down	1	AT5G03545	protein_coding	At5g03545 [Source:UniProtKB/TrEMBL;Acc:Q9LZD2]		GO:0003674,GO:0005739,GO:0008150,GO:0016021	molecular_function|mitochondrion|biological_process|integral component of membrane
CAM5	9.1893924325921e-210	0.838	0.981	3.01715321739296e-205	0.723122492820761	0.63085808059302	-0.664613	Down	1	AT3G56800	protein_coding	Calmodulin-2 [Source:UniProtKB/Swiss-Prot;Acc:P0DH97]		GO:0005509,GO:0005737,GO:0005515,GO:0030163,GO:0009846,GO:0005829	calcium ion binding|cytoplasm|protein binding|protein catabolic process|pollen germination|cytosol	path:ath04070,path:ath04626	Phosphatidylinositol signaling system|Plant-pathogen interaction
ROC4	3.36349146305704e-203	0.885	0.985	1.10433515206552e-198	1.29484135909625	0.581526562123183	-0.782083	Down	1	AT3G62030	protein_coding	Rotamase CYP 4 [Source:UniProtKB/TrEMBL;Acc:F4IX26]
CAM2	1.22807783250486e-197	0.736	0.948	4.03214794746322e-193	0.308438189258107	0.588820005061526	-0.764101	Down	1	AT2G41110	protein_coding	Calmodulin 2 [Source:UniProtKB/TrEMBL;Acc:F4IJ46]		GO:0005509,GO:0005737,GO:0005515,GO:0030163,GO:0009846,GO:0005829	calcium ion binding|cytoplasm|protein binding|protein catabolic process|pollen germination|cytosol	path:ath04070,path:ath04626	Phosphatidylinositol signaling system|Plant-pathogen interaction
GGP1	1.34108573920888e-197	0.953	0.999	4.4031868075445e-193	1.46511557389952	0.642350825620161	-0.638567	Down	1	AT4G30530	protein_coding	GGP1 [Source:UniProtKB/TrEMBL;Acc:A0A178V143]
AT4G24920	1.02403861936843e-189	0.821	0.983	3.36222599897235e-185	0.664776398834585	0.630720414754704	-0.664927	Down	1	AT4G24920	protein_coding	secE/sec61-gamma protein transport protein [Source:TAIR;Acc:AT4G24920]		GO:0005622,GO:0005623,GO:0006605,GO:0006886	intracellular|cell|protein targeting|intracellular protein transport	path:ath03060,path:ath04141,path:ath04145	Protein export|Protein processing in endoplasmic reticulum|Phagosome
LEC	7.5007813958142e-188	0.821	0.977	2.46273155568768e-183	1.04586331737696	0.493675656756886	-1.01836	Down	1	AT3G15356	protein_coding	Lectin-like protein LEC [Source:UniProtKB/Swiss-Prot;Acc:Q9LJR2]		GO:0005886,GO:0009873,GO:0030246,GO:0005618,GO:0048046,GO:0009611,GO:0071323,GO:0071369,GO:0071395,GO:0009817	plasma membrane|ethylene-activated signaling pathway|carbohydrate binding|cell wall|apoplast|response to wounding|cellular response to chitin|cellular response to ethylene stimulus|cellular response to jasmonic acid stimulus|defense response to fungus, incompatible interaction
PSAN	7.19991116701255e-185	0.695	0.919	2.36394683346523e-180	0.379334798707027	0.53124584440787	-0.912548	Down	1	AT5G64040	protein_coding	Photosystem I reaction center subunit PSI-N, chloroplast, putative / PSI-N, putative (PSAN) [Source:UniProtKB/TrEMBL;Acc:F4KC80]		GO:0009507,GO:0009522,GO:0009535,GO:0009773,GO:0015979,GO:0030093,GO:0009543,GO:0005516,GO:0009579,GO:0009534	chloroplast|photosystem I|chloroplast thylakoid membrane|photosynthetic electron transport in photosystem I|photosynthesis|chloroplast photosystem I|chloroplast thylakoid lumen|calmodulin binding|thylakoid|chloroplast thylakoid	path:ath00195	Photosynthesis
PCR8	9.14961535899913e-184	0.822	0.993	3.00409321082019e-179	0.846109403016561	0.618293141823568	-0.693637	Down	1	AT1G52200	protein_coding	Protein PLANT CADMIUM RESISTANCE 8 [Source:UniProtKB/Swiss-Prot;Acc:Q9M815]		GO:0003674,GO:0005886,GO:0016021,GO:0006979	molecular_function|plasma membrane|integral component of membrane|response to oxidative stress
GHS1	8.180291937578e-183	0.846	0.977	2.68583525186499e-178	0.868637941265432	0.615330100360692	-0.700568	Down	1	AT3G27160	protein_coding	Ribosomal protein S21 family protein [Source:UniProtKB/TrEMBL;Acc:A0A1I9LRJ3]		GO:0003735,GO:0005840,GO:0006412,GO:0009507,GO:0042254,GO:0044391,GO:0009534,GO:0009570	structural constituent of ribosome|ribosome|translation|chloroplast|ribosome biogenesis|ribosomal subunit|chloroplast thylakoid|chloroplast stroma
TRX5	8.52152394906263e-179	0.928	0.998	2.79787195819573e-174	1.26575050107233	0.638894805594152	-0.64635	Down	1	AT1G45145	protein_coding	Thioredoxin H5 [Source:UniProtKB/Swiss-Prot;Acc:Q39241]		GO:0000103,GO:0005737,GO:0006457,GO:0006662,GO:0015035,GO:0034599,GO:0045454,GO:0055114,GO:0006979,GO:0046686,GO:0010188,GO:0050832,GO:0005886,GO:0009506,GO:0048046,GO:0005829,GO:0016671	sulfate assimilation|cytoplasm|protein folding|glycerol ether metabolic process|protein disulfide oxidoreductase activity|cellular response to oxidative stress|cell redox homeostasis|oxidation-reduction process|response to oxidative stress|response to cadmium ion|response to microbial phytotoxin|defense response to fungus|plasma membrane|plasmodesma|apoplast|cytosol|oxidoreductase activity, actin…
GDH3	2.68745064681425e-178	0.821	0.966	8.82370670868522e-174	0.749938919020293	0.624566774500781	-0.679072	Down	1	AT1G32470	protein_coding	Glycine cleavage system H protein 3, mitochondrial [Source:UniProtKB/Swiss-Prot;Acc:Q9LQL0]		GO:0005739,GO:0005960,GO:0006546,GO:0019464,GO:0009507	mitochondrion|glycine cleavage complex|glycine catabolic process|glycine decarboxylation via glycine cleavage system|chloroplast	path:ath00630,path:ath00260	Glyoxylate and dicarboxylate metabolism|Glycine, serine and threonine metabolism
PSAK	2.19162969464564e-177	0.82	0.97	7.19577777643004e-173	0.857406240627637	0.583507615485825	-0.777177	Down	1	AT1G30380	protein_coding	Photosystem I reaction center subunit psaK, chloroplastic [Source:UniProtKB/Swiss-Prot;Acc:Q9SUI5]		GO:0009507,GO:0009522,GO:0015979,GO:0016020,GO:0016021,GO:0016168,GO:0009535,GO:0009579,GO:0009534	chloroplast|photosystem I|photosynthesis|membrane|integral component of membrane|chlorophyll binding|chloroplast thylakoid membrane|thylakoid|chloroplast thylakoid	path:ath00195	Photosynthesis
A70	4.76209392752642e-170	0.754	0.68	1.56353829922475e-165	-0.176809	1.90079792316063	0.926605164942662	Up	1	AT5G56980	protein_coding	unknown protein; FUNCTIONS IN: molecular_function unknown; INVOLVED IN: biological_process unknown; LOCATED IN: endomembrane system; EXPRESSED IN: 18 plant structures; EXPRESSED DURING: 12 growth stages; BEST Arabidopsis thaliana protein match is: u /.../ protein (TAIR:AT4G26130.1); Ha. [Source:TAIR;Acc:AT5G56980]		GO:0003674,GO:0008150,GO:0009507,GO:0016021	molecular_function|biological_process|chloroplast|integral component of membrane
RPL17	3.08931621796769e-169	0.826	0.968	1.01431519384533e-164	0.775000863425053	0.61769289422644	-0.695038	Down	1	AT3G54210	protein_coding	50S ribosomal protein L17, chloroplastic [Source:UniProtKB/Swiss-Prot;Acc:Q9M385]		GO:0005840,GO:0006412,GO:0009507,GO:0019843,GO:0009570,GO:0009941	ribosome|translation|chloroplast|rRNA binding|chloroplast stroma|chloroplast envelope	path:ath03010	Ribosome
FSD1	1.74592821436844e-167	0.821	0.977	5.73240610623589e-163	0.837572224881845	0.60150308454156	-0.733356	Down	1	AT4G25100	protein_coding	Superoxide dismutase [Fe] 1, chloroplastic [Source:UniProtKB/Swiss-Prot;Acc:P21276]		GO:0004784,GO:0005739,GO:0009507,GO:0031969,GO:0046872,GO:0055114,GO:0009579,GO:0006979,GO:0009941,GO:0005886,GO:0046688,GO:0009570,GO:0005507,GO:0005737,GO:0046686,GO:0005829,GO:0019430,GO:0005515,GO:0007623,GO:0009642,GO:0010193	superoxide dismutase activity|mitochondrion|chloroplast|chloroplast membrane|metal ion binding|oxidation-reduction process|thylakoid|response to oxidative stress|chloroplast envelope|plasma membrane|response to copper ion|chloroplast stroma|copper ion binding|cytoplasm|response to cadmium ion|cytosol|removal of superoxide radicals|protein binding|circadian rhythm|response to light intensity|respo…	path:ath04146	Peroxisome
ACP4	2.67644002149928e-165	0.855	0.969	8.7875555225886e-161	0.936188234670712	0.597501215851794	-0.742986	Down	1	AT4G25050	protein_coding	Acyl carrier protein 4 [Source:UniProtKB/TrEMBL;Acc:F4JRT7]		GO:0006633,GO:0009507,GO:0000036,GO:0009416,GO:0009941,GO:0009570,GO:0009627,GO:0042335,GO:0009735	fatty acid biosynthetic process|chloroplast|ACP phosphopantetheine attachment site binding involved in fatty acid biosynthetic process|response to light stimulus|chloroplast envelope|chloroplast stroma|systemic acquired resistance|cuticle development|response to cytokinin
PSAE1	6.39547089431411e-165	0.785	0.957	2.09982495873015e-160	0.587667907701531	0.62656413186335	-0.674466	Down	1	AT4G28750	protein_coding	Photosystem I reaction center subunit IV A, chloroplastic [Source:UniProtKB/Swiss-Prot;Acc:Q9S831]				path:ath00195	Photosynthesis
RPL27	4.78840273001638e-160	0.735	0.926	1.57217626834628e-155	0.384672415021687	0.588253018244045	-0.765491	Down	1	AT5G40950	protein_coding	50S ribosomal protein L27, chloroplastic [Source:UniProtKB/Swiss-Prot;Acc:Q9FLN4]		GO:0003735,GO:0005762,GO:0005840,GO:0006412,GO:0009507,GO:0009579,GO:0009570,GO:0009941,GO:0009735	structural constituent of ribosome|mitochondrial large ribosomal subunit|ribosome|translation|chloroplast|thylakoid|chloroplast stroma|chloroplast envelope|response to cytokinin	path:ath03010	Ribosome
QCT	3.38271564571987e-156	0.21	0.544	1.11064702795921e-151	-1.8636	0.592688066850771	-0.754655	Down	1	AT4G25720	protein_coding	Glutaminyl-peptide cyclotransferase [Source:UniProtKB/Swiss-Prot;Acc:Q84WV9]
PSBA	5.33704493600879e-156	1	1	1.75231196383977e-151	2.02077885453882	1.87377258978113	0.905945871085082	Up	1	--	--	--	--	--	--	--	--
DRT112	9.60810919440209e-156	0.918	0.987	3.15463049179804e-151	1.16357470071789	0.592762496574139	-0.754474	Down	1	AT1G20340	protein_coding	Plastocyanin major isoform, chloroplastic [Source:UniProtKB/Swiss-Prot;Acc:P42699]		GO:0005507,GO:0009507,GO:0009535,GO:0055114,GO:0009543,GO:0031977,GO:0009579,GO:0009570,GO:0046688,GO:0055070,GO:0017148,GO:0009534,GO:0055035,GO:0009411	copper ion binding|chloroplast|chloroplast thylakoid membrane|oxidation-reduction process|chloroplast thylakoid lumen|thylakoid lumen|thylakoid|chloroplast stroma|response to copper ion|copper ion homeostasis|negative regulation of translation|chloroplast thylakoid|plastid thylakoid membrane|response to UV	path:ath00195	Photosynthesis
CRB.1	5.15972795649254e-151	0.803	0.951	1.6940934799552e-146	0.658996931461393	0.621267235170727	-0.686714	Down	1	AT1G09340	protein_coding	chloroplast RNA binding [Source:TAIR;Acc:AT1G09340]
GSTF2	3.57173329740213e-149	0.891	0.995	1.17270719353604e-144	1.01728921967936	0.642042898074831	-0.639258	Down	1	AT4G02520	protein_coding	Glutathione S-transferase F2 [Source:UniProtKB/Swiss-Prot;Acc:P46422]		GO:0004364,GO:0004601,GO:0005737,GO:0005783,GO:0006749,GO:0009734,GO:0055114,GO:0009407,GO:0009409,GO:0009507,GO:0043295,GO:0005773,GO:0009570,GO:0046686,GO:0042742,GO:0005886,GO:0016020,GO:0009651,GO:0048046,GO:0010043,GO:0005829,GO:0009506,GO:2001147,GO:2001227,GO:0050832,GO:0043231	glutathione transferase activity|peroxidase activity|cytoplasm|endoplasmic reticulum|glutathione metabolic process|auxin-activated signaling pathway|oxidation-reduction process|toxin catabolic process|response to cold|chloroplast|glutathione binding|vacuole|chloroplast stroma|response to cadmium ion|defense response to bacterium|plasma membrane|membrane|response to salt stress|apoplast|response t…	path:ath00480	Glutathione metabolism
AT3G16530	6.75043435752328e-149	0.806	0.978	2.21637011260562e-144	0.872459803023479	0.60549989420258	-0.723801	Down	1	AT3G16530	protein_coding	Lectin-like protein At3g16530 [Source:UniProtKB/Swiss-Prot;Acc:Q9LK72]		GO:0005886,GO:0030246,GO:0005634,GO:0005618,GO:0010200,GO:0009505,GO:0048046,GO:0002239,GO:0050832	plasma membrane|carbohydrate binding|nucleus|cell wall|response to chitin|plant-type cell wall|apoplast|response to oomycetes|defense response to fungus
SZF1	1.40500344988306e-148	0.797	0.759	4.61304782700104e-144	-0.0251555	1.67931287449338	0.747871045300939	Up	1	AT3G55980	protein_coding	Salt-inducible zinc finger 1 [Source:UniProtKB/TrEMBL;Acc:A0A1I9LNJ4]	AT3G55980.1	GO:0003677,GO:0005634,GO:0046872,GO:0003700,GO:0006355,GO:0010200	DNA binding|nucleus|metal ion binding|transcription factor activity, sequence-specific DNA binding|regulation of transcription, DNA-templated|response to chitin
AT3G48450	8.5570193665092e-148	0.1	0.416	2.80952616860597e-143	-2.24209	0.599964252250991	-0.737052	Down	1	AT3G48450	protein_coding	At3g48450 [Source:UniProtKB/TrEMBL;Acc:Q8LCF4]		GO:0003674,GO:0005634,GO:0010167	molecular_function|nucleus|response to nitrate
AT5G36925	2.44771740190695e-147	0.567	0.852	8.03659054568108e-143	-0.0079057	0.567748414953344	-0.816676	Down	1	AT5G36925	protein_coding	Putative uncharacterized protein [Source:UniProtKB/TrEMBL;Acc:Q9FIW0]
AT2G30020	3.53833612283323e-147	0.771	0.762	1.16174189920983e-142	-0.0111427	1.61537506280851	0.691869173236048	Up	1	AT2G30020	protein_coding	PP2C-type phosphatase AP2C1 [Source:UniProtKB/TrEMBL;Acc:F6LPR5]		GO:0004722,GO:0005634,GO:0006470,GO:0046872,GO:0009611,GO:0009620,GO:0050832,GO:0009536,GO:0009738	protein serine/threonine phosphatase activity|nucleus|protein dephosphorylation|metal ion binding|response to wounding|response to fungus|defense response to fungus|plastid|abscisic acid-activated signaling pathway
PSBQ1	7.67101947262862e-145	0.88	0.983	2.51862582344815e-140	1.01968219924616	0.653252579068025	-0.614287	Down	1	AT4G21280	protein_coding	Oxygen-evolving enhancer protein 3-1, chloroplastic [Source:UniProtKB/Swiss-Prot;Acc:Q9XFT3]				path:ath00195	Photosynthesis
EARLI1	2.79265026257125e-144	0.243	0.454	9.16910860710019e-140	-1.54668	1.74734339484941	0.805163160265406	Up	1	AT4G12480	protein_coding	PEARLI 1 [Source:UniProtKB/TrEMBL;Acc:A0A178V1J0]		GO:0005576,GO:0006869,GO:0008289,GO:0050832,GO:0009409,GO:0009651,GO:0009737,GO:0009505,GO:0005783,GO:0009506,GO:0009682,GO:0009707	extracellular region|lipid transport|lipid binding|defense response to fungus|response to cold|response to salt stress|response to abscisic acid|plant-type cell wall|endoplasmic reticulum|plasmodesma|induced systemic resistance|chloroplast outer membrane
CPN10-2	1.85490141826485e-141	0.689	0.91	6.090197826589e-137	0.180330781138864	0.641982976809884	-0.639393	Down	1	AT2G44650	protein_coding	10 kDa chaperonin 2, chloroplastic [Source:UniProtKB/Swiss-Prot;Acc:O80504]		GO:0005759,GO:0006986,GO:0009507,GO:0046872,GO:0051082,GO:0051085,GO:0051087,GO:0006457,GO:0009570,GO:0009941	mitochondrial matrix|response to unfolded protein|chloroplast|metal ion binding|unfolded protein binding|chaperone mediated protein folding requiring cofactor|chaperone binding|protein folding|chloroplast stroma|chloroplast envelope
PSBP1	9.7741133073743e-139	0.783	0.947	3.2091346222102e-134	0.542548026658712	0.622536728500479	-0.683769	Down	1	AT1G06680	protein_coding	Oxygen-evolving enhancer protein 2-1, chloroplastic [Source:UniProtKB/Swiss-Prot;Acc:Q42029]				path:ath00195	Photosynthesis
AGP1	1.25805999706031e-138	0.984	0.989	4.13058838834813e-134	1.49894868306656	1.83545007922488	0.876133876391096	Up	1	AT5G64310	protein_coding	Classical arabinogalactan protein 1 [Source:UniProtKB/Swiss-Prot;Acc:Q8LCN5]		GO:0005886,GO:0031225	plasma membrane|anchored component of membrane
AT5G18150	1.53756940902442e-138	0.759	0.94	5.04830164064988e-134	0.496917987481684	0.58245636157113	-0.779778	Down	1	AT5G18150	protein_coding	Emb [Source:UniProtKB/TrEMBL;Acc:Q9FK55]		GO:0008168,GO:0032259	methyltransferase activity|methylation
RPL28	3.23907883005129e-137	0.789	0.954	1.06348675227074e-132	0.572129893959864	0.6654972474582	-0.587495	Down	1	AT2G33450	protein_coding	PRPL28 [Source:UniProtKB/TrEMBL;Acc:A0A178VYG9]				path:ath03010	Ribosome
AT5G38410	5.08885463924426e-137	0.991	0.999	1.67082364370307e-132	1.87702677984394	0.588987794064192	-0.76369	Down	1	AT5G38410	protein_coding	Ribulose bisphosphate carboxylase small chain [Source:UniProtKB/TrEMBL;Acc:B3H5S2]				path:ath01200,path:ath00630,path:ath00710	Carbon metabolism|Glyoxylate and dicarboxylate metabolism|Carbon fixation in photosynthetic organisms
AT1G25400	3.57848253718274e-136	0.848	0.84	1.17492317143321e-131	0.339501094434263	1.7401021255816	0.799171979491538	Up	1	AT1G25400	protein_coding	At1g25400 [Source:UniProtKB/TrEMBL;Acc:Q9C6L0]		GO:0003674,GO:0005634,GO:0008150,GO:0016021	molecular_function|nucleus|biological_process|integral component of membrane
RPS31	8.5148997523236e-132	0.852	0.973	2.79569703568041e-127	0.92057287415205	0.664542064821427	-0.589568	Down	1	AT2G38140	protein_coding	30S ribosomal protein S31, chloroplastic [Source:UniProtKB/Swiss-Prot;Acc:O80439]
AIG2A	1.07834000957889e-131	0.493	0.805	3.54051375345035e-127	-0.380334	0.639654460433806	-0.644635	Down	1	AT3G28930	protein_coding	Protein AIG2 A [Source:UniProtKB/Swiss-Prot;Acc:P54121]		GO:0005634,GO:0016746,GO:0005829,GO:0009617	nucleus|transferase activity, transferring acyl groups|cytosol|response to bacterium
ZAT10	2.02570540436394e-131	0.822	0.799	6.65099855414814e-127	0.266890121092605	1.92561886144711	0.945322178199941	Up	1	AT1G27730	protein_coding	Zinc finger protein ZAT10 [Source:UniProtKB/Swiss-Prot;Acc:Q96289]	AT1G27730.1
Aty2	2.15405777034173e-131	0.625	0.864	7.07241787736299e-127	-0.111738	0.658209481481031	-0.603381	Down	1	AT1G43560	protein_coding	Ty2 [Source:UniProtKB/TrEMBL;Acc:A0A178WFY2]
AT3G41768	1.41417227087647e-129	0.743	0.576	4.6431518169687e-125	-0.448859	2.45859368968533	1.2978333330186	Up	1	--	--	--	--	--	--	--	--
RPL24	1.94943405225967e-129	0.795	0.949	6.40057682378419e-125	0.649052981161353	0.663440787866549	-0.59196	Down	1	AT5G54600	protein_coding	SVR8 [Source:UniProtKB/TrEMBL;Acc:A0A178U954]		GO:0003735,GO:0005739,GO:0005840,GO:0006412,GO:0009507,GO:0015934,GO:0019843,GO:0009570,GO:0009941,GO:0009536,GO:0032544	structural constituent of ribosome|mitochondrion|ribosome|translation|chloroplast|large ribosomal subunit|rRNA binding|chloroplast stroma|chloroplast envelope|plastid|plastid translation	path:ath03010	Ribosome
RPL11	3.36028625776885e-129	0.705	0.914	1.10328278701325e-124	0.316141619836281	0.63279734250283	-0.660185	Down	1	AT1G32990	protein_coding	50S ribosomal protein L11, chloroplastic [Source:UniProtKB/Swiss-Prot;Acc:Q9MAP3]				path:ath03010	Ribosome
NAC002	7.09037195631141e-129	0.927	0.929	2.32798182441572e-124	0.837088504555047	1.6562462897377	0.727917222694207	Up	1	AT1G01720	protein_coding	NAC domain-containing protein 2 [Source:UniProtKB/Swiss-Prot;Acc:Q39013]	AT1G01720.1
CPN20	1.1640047430493e-128	0.84	0.97	3.82177677285378e-124	0.807842343247543	0.657125200617113	-0.60576	Down	1	AT5G20720	protein_coding	20 kDa chaperonin, chloroplastic [Source:UniProtKB/Swiss-Prot;Acc:O65282]
FAX6	4.39114935201678e-128	0.65	0.887	1.44174606674767e-123	-0.0329215	0.659307729197397	-0.600976	Down	1	AT3G20510	protein_coding	Protein FATTY ACID EXPORT 6 [Source:UniProtKB/Swiss-Prot;Acc:Q9LJU6]		GO:0005739,GO:0016021,GO:0005634,GO:0005737,GO:0012505	mitochondrion|integral component of membrane|nucleus|cytoplasm|endomembrane system
AT2G25510	1.07350671778916e-127	0.612	0.409	3.52464460651716e-123	-0.584929	2.80792601250858	1.48950492182722	Up	1	AT2G25510	protein_coding	Expressed protein [Source:UniProtKB/TrEMBL;Acc:Q8S8H2]		GO:0003674,GO:0005739,GO:0008150,GO:0016021	molecular_function|mitochondrion|biological_process|integral component of membrane
ABCG36	1.55762390011328e-126	0.946	0.977	5.11414655124195e-122	0.974900145819875	1.55101605839677	0.633213623349793	Up	1	AT1G59870	protein_coding	ABC transporter G family member 36 [Source:UniProtKB/Swiss-Prot;Acc:Q9XIE2]
RPL34	1.23037320390241e-125	0.894	0.983	4.03968434037278e-121	1.25056676876172	0.659462949073994	-0.600636	Down	1	AT1G29070	protein_coding	50S ribosomal protein L34, chloroplastic [Source:UniProtKB/Swiss-Prot;Acc:Q9LP37]		GO:0003735,GO:0005840,GO:0006412,GO:0009507,GO:0019843,GO:0042254	structural constituent of ribosome|ribosome|translation|chloroplast|rRNA binding|ribosome biogenesis	path:ath03010	Ribosome
ERD14	2.19890150903473e-125	0.985	0.995	7.21965332461372e-121	1.57864590033947	1.7104057934668	0.774338644859344	Up	1	AT1G76180	protein_coding	Dehydrin ERD14 [Source:UniProtKB/Swiss-Prot;Acc:P42763]		GO:0005634,GO:0009415,GO:0009631,GO:0009269,GO:0009409,GO:0009737,GO:0005509,GO:0009507,GO:0005886,GO:0005829,GO:0005794,GO:0009739	nucleus|response to water|cold acclimation|response to desiccation|response to cold|response to abscisic acid|calcium ion binding|chloroplast|plasma membrane|cytosol|Golgi apparatus|response to gibberellin
PSAF	6.99001356432423e-125	0.891	0.986	2.29503115357457e-120	1.10133928720827	0.649932320132712	-0.621639	Down	1	AT1G31330	protein_coding	Photosystem I reaction center subunit III, chloroplastic [Source:UniProtKB/Swiss-Prot;Acc:Q9SHE8]		GO:0003674,GO:0009507,GO:0009538,GO:0015979,GO:0016021,GO:0009941,GO:0009535,GO:0010287,GO:0016020,GO:0009579,GO:0009534	molecular_function|chloroplast|photosystem I reaction center|photosynthesis|integral component of membrane|chloroplast envelope|chloroplast thylakoid membrane|plastoglobule|membrane|thylakoid|chloroplast thylakoid	path:ath00195	Photosynthesis
RAP2-3	1.18615251337713e-122	0.674	0.637	3.89449454717112e-118	-0.314973	1.77532802158129	0.828085611314156	Up	1	AT3G16770	protein_coding	Ethylene-responsive transcription factor RAP2-3 [Source:UniProtKB/Swiss-Prot;Acc:P42736]	AT3G16770.1
RPL35	1.83014149601344e-121	0.807	0.951	6.00890357386092e-117	0.713971949378026	0.652666482141969	-0.615582	Down	1	AT2G24090	protein_coding	50S ribosomal protein L35, chloroplastic [Source:UniProtKB/Swiss-Prot;Acc:Q8VZ55]				path:ath03010	Ribosome
AT1G18740	7.55983695018254e-118	0.751	0.721	2.48212126585343e-113	0.0304321543839106	1.78480988683976	0.835770410433367	Up	1	AT1G18740	protein_coding	At1g18740/F6A14_15 [Source:UniProtKB/TrEMBL;Acc:Q9M9U5]		GO:0003674,GO:0008150,GO:0009507,GO:0016021	molecular_function|biological_process|chloroplast|integral component of membrane
FAMT	1.99699909129853e-116	0.368	0.681	6.55674711646046e-112	-0.646187	0.582950954044291	-0.778554	Down	1	AT3G44860	protein_coding	Farnesoic acid carboxyl-O-methyltransferase [Source:UniProtKB/Swiss-Prot;Acc:Q9FYC4]		GO:0008757,GO:0009507,GO:0032259,GO:0019010	S-adenosylmethionine-dependent methyltransferase activity|chloroplast|methylation|farnesoic acid O-methyltransferase activity
NUDT4	1.7286606152616e-114	0.874	0.896	5.67571139808842e-110	0.598805768578438	1.55272979434501	0.634806794132761	Up	1	AT1G18300	protein_coding	Nudix hydrolase 4 [Source:UniProtKB/Swiss-Prot;Acc:Q9LE73]		GO:0000210,GO:0009507,GO:0016787,GO:0046872,GO:0047631,GO:0005829	NAD+ diphosphatase activity|chloroplast|hydrolase activity|metal ion binding|ADP-ribose diphosphatase activity|cytosol
LHCB5	2.3459598511853e-114	0.864	0.974	7.70248997939671e-110	0.966516970981541	0.6539934541219	-0.612652	Down	1	AT4G10340	protein_coding	Chlorophyll a-b binding protein, chloroplastic [Source:UniProtKB/TrEMBL;Acc:A0A178UW55]		GO:0009507,GO:0009522,GO:0009533,GO:0009768,GO:0009941,GO:0015979,GO:0016021,GO:0016168,GO:0018298,GO:0030076,GO:0031409,GO:0046872,GO:0009783,GO:0009535,GO:0010287,GO:0005515,GO:0042651,GO:0016020,GO:0010196,GO:0009579,GO:0009637,GO:0010114,GO:0010218,GO:0009534,GO:0009517	chloroplast|photosystem I|chloroplast stromal thylakoid|photosynthesis, light harvesting in photosystem I|chloroplast envelope|photosynthesis|integral component of membrane|chlorophyll binding|protein-chromophore linkage|light-harvesting complex|pigment binding|metal ion binding|photosystem II antenna complex|chloroplast thylakoid membrane|plastoglobule|protein binding|thylakoid membrane|membrane…	path:ath00196	Photosynthesis - antenna proteins
AT3G47070	3.65194965530988e-114	0.515	0.78	1.19904463032789e-109	-0.45047	0.651203675203953	-0.618819	Down	1	AT3G47070	protein_coding	Thylakoid soluble phosphoprotein [Source:UniProtKB/TrEMBL;Acc:Q9SD66]		GO:0009507,GO:0009535,GO:0009941,GO:0009579,GO:0009534	chloroplast|chloroplast thylakoid membrane|chloroplast envelope|thylakoid|chloroplast thylakoid
WRKY48	2.46147259674799e-113	0.754	0.725	8.08175297690268e-109	-0.0810372	1.63891981183889	0.712745268779982	Up	1	AT5G49520	protein_coding	Probable WRKY transcription factor 48 [Source:UniProtKB/Swiss-Prot;Acc:Q9FGZ4]	AT5G49520.1	GO:0003700,GO:0005634,GO:0006351,GO:0043565,GO:0006355,GO:0010200,GO:0003677,GO:0009617,GO:0042742,GO:0045893	transcription factor activity, sequence-specific DNA binding|nucleus|transcription, DNA-templated|sequence-specific DNA binding|regulation of transcription, DNA-templated|response to chitin|DNA binding|response to bacterium|defense response to bacterium|positive regulation of transcription, DNA-templated
AT1G56660	2.75100028645324e-113	0.726	0.689	9.03235924051192e-109	-0.0832571	1.87154708711033	0.90423134611978	Up	1	AT1G56660	protein_coding	F25P12.91 protein [Source:UniProtKB/TrEMBL;Acc:Q9FXB5]		GO:0003674,GO:0008150	molecular_function|biological_process
AT3G02840	3.84945244146615e-113	0.694	0.629	1.26389072010658e-108	-0.409798	1.65097937056999	0.72332209350234	Up	1	AT3G02840	protein_coding	ARM repeat superfamily protein [Source:UniProtKB/TrEMBL;Acc:Q9M8S5]		GO:0005737,GO:0051707,GO:0010193,GO:0005634	cytoplasm|response to other organism|response to ozone|nucleus
PSBX	1.52538428327632e-111	0.75	0.916	5.00829421728116e-107	0.406366009428972	0.611103487558696	-0.710511	Down	1	AT2G06520	protein_coding	PSBX [Source:UniProtKB/TrEMBL;Acc:A0A178W0Y5]		GO:0003674,GO:0009507,GO:0009523,GO:0015979,GO:0016021,GO:0009535	molecular_function|chloroplast|photosystem II|photosynthesis|integral component of membrane|chloroplast thylakoid membrane
AT5G23510	2.17884015939569e-111	0.564	0.82	7.15378589534387e-107	-0.206441	0.655193269977944	-0.610008	Down	1	AT5G23510	protein_coding	unknown protein; BEST Arabidopsis thaliana protein match is: unknown protein (TAIR:AT5G23490.1); Ha. [Source:TAIR;Acc:AT5G23510]		GO:0005634	nucleus
AT2G25460	8.13729460182031e-111	0.53	0.345	2.67171793661566e-106	-1.44869	1.66520771635072	0.73570214886288	Up	1	AT2G25460	protein_coding	CONTAINS InterPro DOMAIN/s: C2 calcium-dependent membrane targeting (InterPro:IPR000008); BEST Arabidopsis thaliana protein match is: unknown protein (TAIR:AT5G04860.1); Ha. [Source:TAIR;Acc:AT2G25460]		GO:0003674,GO:0005634,GO:0008150	molecular_function|nucleus|biological_process
NAC019	1.05903450302203e-110	0.543	0.468	3.47712798377222e-106	-0.893769	1.76310495368308	0.818118357614009	Up	1	AT1G52890	protein_coding	NAC domain-containing protein 19 [Source:UniProtKB/Swiss-Prot;Acc:Q9C932]	AT1G52890.1	GO:0003677,GO:0005634,GO:0006351,GO:0006355,GO:0007275,GO:0003700,GO:0005515,GO:0009414	DNA binding|nucleus|transcription, DNA-templated|regulation of transcription, DNA-templated|multicellular organism development|transcription factor activity, sequence-specific DNA binding|protein binding|response to water deprivation
WRKY18	5.92835734845747e-109	0.858	0.79	1.94645756821904e-104	0.489483162974272	1.87962544965626	0.910445206712231	Up	1	AT4G31800	protein_coding	WRKY like transcription factor [Source:UniProtKB/TrEMBL;Acc:Q0WTZ3]		GO:0003700,GO:0005634,GO:0006351,GO:0006355,GO:0043565,GO:0031347,GO:0009751,GO:0042742,GO:0005515,GO:0042802,GO:0050832,GO:0050691,GO:0010200,GO:0002237	transcription factor activity, sequence-specific DNA binding|nucleus|transcription, DNA-templated|regulation of transcription, DNA-templated|sequence-specific DNA binding|regulation of defense response|response to salicylic acid|defense response to bacterium|protein binding|identical protein binding|defense response to fungus|regulation of defense response to virus by host|response to chitin|resp…
CML42	3.66291846706604e-106	0.805	0.953	1.20264602029179e-101	0.696111850673912	0.653025478572366	-0.614789	Down	1	AT4G20780	protein_coding	Calcium-binding protein CML42 [Source:UniProtKB/Swiss-Prot;Acc:Q9SVG9]		GO:0005509,GO:0005515,GO:0010091	calcium ion binding|protein binding|trichome branching	path:ath04626	Plant-pathogen interaction
AT3G06355	2.73986051846959e-104	0.691	0.61	8.9957840402912e-100	-0.456933	2.57852319864242	1.36654502533772	Up	1	--	--	--	--	--	--	--	--
RPL3A	3.26387575520119e-101	0.688	0.883	1.07162832670521e-96	0.200037287232908	0.663454522912691	-0.591931	Down	1	AT2G43030	protein_coding	50S ribosomal protein L3-1, chloroplastic [Source:UniProtKB/Swiss-Prot;Acc:Q9SKX4]		GO:0003735,GO:0005840,GO:0006412,GO:0009507,GO:0019843,GO:0009570,GO:0016020,GO:0009941	structural constituent of ribosome|ribosome|translation|chloroplast|rRNA binding|chloroplast stroma|membrane|chloroplast envelope	path:ath03010	Ribosome
AT4G29780	6.21161478964701e-101	0.721	0.635	2.0394594838848e-96	-0.436674	1.56395999218044	0.645203607388791	Up	1	AT4G29780	protein_coding	Nuclease [Source:UniProtKB/TrEMBL;Acc:Q84J48]
AT2G07671	6.28582823038751e-100	0.719	0.621	2.06382598288313e-95	-0.517375	1.88135004443016	0.911768302013511	Up	1	AT2G07671	protein_coding	ATP synthase subunit 9, mitochondrial [Source:UniProtKB/TrEMBL;Acc:Q304C3]		GO:0005739,GO:0015992,GO:0016887	mitochondrion|proton transport|ATPase activity	path:ath00190	Oxidative phosphorylation
AT1G66090	7.1833991207021e-100	0.734	0.717	2.35852543330012e-95	-0.0904981	1.5904427385583	0.669428430799087	Up	1	AT1G66090	protein_coding	Disease resistance protein (TIR-NBS class) [Source:UniProtKB/TrEMBL;Acc:Q9C515]		GO:0005524,GO:0006952,GO:0007165,GO:0009507,GO:0043531	ATP binding|defense response|signal transduction|chloroplast|ADP binding
OXI1	9.00948319997141e-99	0.596	0.443	2.95808361904661e-94	-1.03244	1.58013565510437	0.660048419506976	Up	1	AT3G25250	protein_coding	Serine/threonine-protein kinase OXI1 [Source:UniProtKB/Swiss-Prot;Acc:Q9LSF1]
GRP3	1.03099519544597e-97	0.867	0.81	3.38506652520776e-93	0.704182491895515	2.22827082499586	1.1559245891113	Up	1	AT2G05520	protein_coding	Glycine-rich protein 3 [Source:UniProtKB/Swiss-Prot;Acc:Q9SL15]
MT3	2.72280636695381e-97	0.681	0.574	8.93979014461943e-93	-0.750738	1.69874312619908	0.764467713277544	Up	1	AT3G15353	protein_coding	Metallothionein-like protein 3 [Source:UniProtKB/Swiss-Prot;Acc:O22433]		GO:0005576,GO:0005507,GO:0005623,GO:0006878	extracellular region|copper ion binding|cell|cellular copper ion homeostasis
FD2	2.90310770053983e-96	0.794	0.94	9.53177351318243e-92	0.640708816397484	0.640690554577594	-0.6423	Down	1	AT1G60950	protein_coding	Ferredoxin [Source:UniProtKB/TrEMBL;Acc:A0A178W2W5]				path:ath00195	Photosynthesis
ATEXO70H7	3.24475446047521e-95	0.786	0.759	1.06535023200783e-90	0.00178795105287839	1.51140376839965	0.59588912499786	Up	1	AT5G59730	protein_coding	Exocyst subunit Exo70 family protein [Source:UniProtKB/TrEMBL;Acc:Q9FN91]
MAPKKK21	6.15345181137181e-95	0.542	0.465	2.0203628332277e-90	-0.74109	1.75487143344088	0.811365338716978	Up	1	AT4G36950	protein_coding	Mitogen-activated protein kinase kinase kinase 21 [Source:UniProtKB/TrEMBL;Acc:Q6K1M3]		GO:0004702,GO:0005524,GO:0005737,GO:0005886	receptor signaling protein serine/threonine kinase activity|ATP binding|cytoplasm|plasma membrane
NUDT21	1.39625704647505e-93	0.76	0.75	4.58433076069154e-89	0.0497469298818523	1.60523520722325	0.682784703847893	Up	1	AT1G73540	protein_coding	Nudix hydrolase 21, chloroplastic [Source:UniProtKB/Swiss-Prot;Acc:Q8VY81]		GO:0009507,GO:0016787,GO:0046872	chloroplast|hydrolase activity|metal ion binding
AT5G13200	5.44027237848919e-90	0.632	0.62	1.78620463002936e-85	-0.459202	1.59681495930977	0.675197141331982	Up	1	AT5G13200	protein_coding	GEM-like protein 5 [Source:UniProtKB/Swiss-Prot;Acc:Q9LYV6]
AT1G05340	4.92563427217214e-87	0.898	0.929	1.61723350058228e-82	0.877652305289405	1.66998820565521	0.739837913655717	Up	1	AT1G05340	protein_coding	Cysteine-rich TM module stress tolerance protein [Source:UniProtKB/TrEMBL;Acc:O23035]		GO:0003674,GO:0005634,GO:0008150,GO:0005737	molecular_function|nucleus|biological_process|cytoplasm
ERD10	3.48837365735069e-82	0.713	0.627	1.14533772291795e-77	-0.0366113	1.91543910062934	0.937675157520225	Up	1	AT1G20450	protein_coding	Dehydrin ERD10 [Source:UniProtKB/Swiss-Prot;Acc:P42759]		GO:0005634,GO:0006950,GO:0009409,GO:0009415,GO:0009737,GO:0005737,GO:0009631,GO:0016020,GO:0003779,GO:0009414,GO:0010029,GO:0005829,GO:0009506	nucleus|response to stress|response to cold|response to water|response to abscisic acid|cytoplasm|cold acclimation|membrane|actin binding|response to water deprivation|regulation of seed germination|cytosol|plasmodesma
DTX37	4.62090702150715e-78	0.623	0.547	1.51718240237144e-73	-0.596393	1.56643297980637	0.64748304499182	Up	1	AT1G61890	protein_coding	Protein DETOXIFICATION 37 [Source:UniProtKB/Swiss-Prot;Acc:O80695]		GO:0005215,GO:0009507,GO:0015297,GO:0016020,GO:0016021,GO:0080167	transporter activity|chloroplast|antiporter activity|membrane|integral component of membrane|response to karrikin
AGP2	5.35528748818484e-78	0.85	0.921	1.75830154099573e-73	0.727462834765473	1.50306	0.587904741853666	Up	1	AT2G22470	protein_coding	Classical arabinogalactan protein 2 [Source:UniProtKB/Swiss-Prot;Acc:Q9SJY7]		GO:0005886,GO:0031225,GO:0005737	plasma membrane|anchored component of membrane|cytoplasm
ERF109	3.48199776872178e-76	0.517	0.384	1.14324432740442e-71	-1.2628	1.50835800848343	0.592978892640758	Up	1	AT4G34410	protein_coding	Ethylene-responsive transcription factor ERF109 [Source:UniProtKB/Swiss-Prot;Acc:Q9SZ06]	AT4G34410.1
RD26	1.26639182585066e-71	0.484	0.448	4.15794428181548e-67	-1.11358	1.51493425842061	0.599255188346101	Up	1	AT4G27410	protein_coding	NAC (No Apical Meristem) domain transcriptional regulator superfamily protein [Source:UniProtKB/TrEMBL;Acc:F4JIU9]
AT3G10930	5.82829776215025e-71	0.416	0.283	1.91360500424679e-66	-1.70026	1.56826276192688	0.649167302800863	Up	1	AT3G10930	protein_coding	Uncharacterized protein At3g10930 [Source:UniProtKB/TrEMBL;Acc:Q84TK4]		GO:0003674,GO:0005739,GO:0008150	molecular_function|mitochondrion|biological_process
CML37	8.86786205277555e-66	0.886	0.888	2.9115851477878e-61	0.812558440047928	1.53623166301437	0.619395790200134	Up	1	AT5G42380	protein_coding	Calcium-binding protein CML37 [Source:UniProtKB/Swiss-Prot;Acc:Q9FIH9]		GO:0005509,GO:0010193,GO:0005634,GO:0005737	calcium ion binding|response to ozone|nucleus|cytoplasm	path:ath04626	Plant-pathogen interaction
AT4G27652	1.55476423281791e-64	0.739	0.759	5.10475740561106e-60	0.265098366963273	1.54806848432246	0.630469295647008	Up	1	AT4G27652	protein_coding	At4g27652 [Source:UniProtKB/TrEMBL;Acc:Q8L9W9]		GO:0003674,GO:0008150	molecular_function|biological_process
RBG7	9.54635367928516e-63	0.659	0.617	3.1343543035197e-58	-0.352924	1.56818812927243	0.649098644202831	Up	1	AT2G21660	protein_coding	Glycine-rich RNA-binding protein 7 [Source:UniProtKB/Swiss-Prot;Acc:Q03250]
MAPKKK14	2.10637120785463e-62	0.66	0.632	6.91584858674909e-58	-0.376137	1.51521888408699	0.599526216257429	Up	1	AT2G30040	protein_coding	Mitogen-activated protein kinase kinase kinase 14 [Source:UniProtKB/TrEMBL;Acc:O64741]		GO:0004702,GO:0005524,GO:0005634,GO:0005737,GO:0016021,GO:0016301,GO:0004674,GO:0046777,GO:0009658,GO:0045893	receptor signaling protein serine/threonine kinase activity|ATP binding|nucleus|cytoplasm|integral component of membrane|kinase activity|protein serine/threonine kinase activity|protein autophosphorylation|chloroplast organization|positive regulation of transcription, DNA-templated
SKIP20	3.48426441797779e-61	0.448	0.417	1.14398853635465e-56	-1.03701	1.67501523213542	0.744174215108511	Up	1	AT3G59940	protein_coding	F-box/kelch-repeat protein SKIP20 [Source:UniProtKB/Swiss-Prot;Acc:Q9M1Y1]
HSFA2	2.38125082548222e-60	0.708	0.719	7.81836083530576e-56	0.0485186902884745	1.61291151054358	0.689667289825301	Up	1	AT2G26150	protein_coding	Heat stress transcription factor A-2 [Source:UniProtKB/Swiss-Prot;Acc:O80982]	AT2G26150.1	GO:0003677,GO:0003700,GO:0005634,GO:0005737,GO:0006351,GO:0006355,GO:0009507,GO:0016021,GO:0043565,GO:0009408,GO:0009644,GO:0042542,GO:0010200,GO:0034620,GO:0045893,GO:0001666,GO:0034605,GO:0005515,GO:0010286,GO:0071456,GO:0044212	DNA binding|transcription factor activity, sequence-specific DNA binding|nucleus|cytoplasm|transcription, DNA-templated|regulation of transcription, DNA-templated|chloroplast|integral component of membrane|sequence-specific DNA binding|response to heat|response to high light intensity|response to hydrogen peroxide|response to chitin|cellular response to unfolded protein|positive regulation of tra…
STP13	5.60989917426568e-60	0.767	0.859	1.84189819588665e-55	0.471454982631415	1.59106047539792	0.669988672814491	Up	1	AT5G26340	protein_coding	STP13 [Source:UniProtKB/TrEMBL;Acc:A0A178UHA7]
MPSR1	4.4508482282941e-59	0.627	0.603	1.4613469987958e-54	-0.289606	1.51323104225996	0.597632277095448	Up	1	AT1G26800	protein_coding	E3 ubiquitin-protein ligase MPSR1 [Source:UniProtKB/Swiss-Prot;Acc:Q9LQX2]		GO:0005634,GO:0008270	nucleus|zinc ion binding
HSFA7A	6.99466947342404e-57	0.442	0.385	2.29655982820931e-52	-1.22254	1.53987675988768	0.622814893119208	Up	1	AT3G51910	protein_coding	Heat stress transcription factor A-7a [Source:UniProtKB/Swiss-Prot;Acc:Q9SV12]	AT3G51910.1	GO:0003677,GO:0003700,GO:0005634,GO:0006351,GO:0006355,GO:0043565,GO:0009408,GO:0009644,GO:0032268	DNA binding|transcription factor activity, sequence-specific DNA binding|nucleus|transcription, DNA-templated|regulation of transcription, DNA-templated|sequence-specific DNA binding|response to heat|response to high light intensity|regulation of cellular protein metabolic process
ZAT6	1.02718675780688e-56	0.701	0.692	3.37256228190734e-52	0.102894282862926	1.58969759456428	0.668752350216481	Up	1	AT5G04340	protein_coding	Zinc finger protein ZAT6 [Source:UniProtKB/Swiss-Prot;Acc:O22533]	AT5G04340.1	GO:0003676,GO:0003700,GO:0005634,GO:0006351,GO:0006355,GO:0008270,GO:0010200,GO:0043565,GO:0046872,GO:0055062,GO:2000280,GO:0044212,GO:0001047	nucleic acid binding|transcription factor activity, sequence-specific DNA binding|nucleus|transcription, DNA-templated|regulation of transcription, DNA-templated|zinc ion binding|response to chitin|sequence-specific DNA binding|metal ion binding|phosphate ion homeostasis|regulation of root development|transcription regulatory region DNA binding|core promoter binding
ERF019	1.73410211067499e-56	0.601	0.51	5.69357745997918e-52	-0.324931	1.74527542932924	0.803454732235036	Up	1	AT1G22810	protein_coding	Ethylene-responsive transcription factor ERF019 [Source:UniProtKB/Swiss-Prot;Acc:O80542]	AT1G22810.1	GO:0003677,GO:0003700,GO:0005634,GO:0006351,GO:0006355,GO:0009873,GO:0005737	DNA binding|transcription factor activity, sequence-specific DNA binding|nucleus|transcription, DNA-templated|regulation of transcription, DNA-templated|ethylene-activated signaling pathway|cytoplasm
AT1G68440	1.04789855836129e-53	0.855	0.873	3.44056533666764e-49	0.451043345322857	1.51051754429845	0.595042940719527	Up	1	AT1G68440	protein_coding	At1g68440/T2E12_1 [Source:UniProtKB/TrEMBL;Acc:Q9M9C9]		GO:0003674,GO:0005634,GO:0008150,GO:0016021	molecular_function|nucleus|biological_process|integral component of membrane
AT4G12490	5.431422742752e-49	0.086	0.147	1.78329902912776e-44	-3.16042	2.0062672772941	1.00451381628937	Up	1	AT4G12490	protein_coding	pEARLI1-like lipid transfer protein 2 [Source:UniProtKB/Swiss-Prot;Acc:Q9SU34]
AT1G15010	1.58590799324231e-47	0.646	0.614	5.20701171421247e-43	-0.214207	1.5250152706675	0.608823689105671	Up	1	AT1G15010	protein_coding	Mediator of RNA polymerase II transcription subunit [Source:UniProtKB/TrEMBL;Acc:Q8LCU9]		GO:0003674,GO:0005739,GO:0016021,GO:0050832	molecular_function|mitochondrion|integral component of membrane|defense response to fungus
AZI1	7.90609321954627e-47	0.281	0.289	2.59580758677363e-42	-1.85355	1.65267708683017	0.72480486695448	Up	1	AT4G12470	protein_coding	pEARLI1-like lipid transfer protein 1 [Source:UniProtKB/Swiss-Prot;Acc:Q9SU35]		GO:0005576,GO:0005618,GO:0006869,GO:0008289,GO:0009626,GO:0050832,GO:0009627,GO:0009631,GO:0070417,GO:0009506,GO:0009682,GO:0005515,GO:0005783,GO:0043621,GO:0009707,GO:0048046	extracellular region|cell wall|lipid transport|lipid binding|plant-type hypersensitive response|defense response to fungus|systemic acquired resistance|cold acclimation|cellular response to cold|plasmodesma|induced systemic resistance|protein binding|endoplasmic reticulum|protein self-association|chloroplast outer membrane|apoplast
AT5G21940	3.05981808974068e-42	0.884	0.905	1.00463007340456e-37	0.867898182740229	1.54546907156621	0.628044782798838	Up	1	AT5G21940	protein_coding	At5g21940 [Source:UniProtKB/TrEMBL;Acc:Q9C593]		GO:0003674,GO:0005634,GO:0008150,GO:0005515	molecular_function|nucleus|biological_process|protein binding
RRN18	3.13396698865717e-42	0.441	0.35	1.02897538138581e-37	-1.4228	1.61336246318488	0.690070595402461	Up	1	--	--	--	--	--	--	--	--
PDF1.3	3.50740230009762e-41	0.367	0.288	1.15158539719105e-36	-1.21879	2.75801391911335	1.46362973784722	Up	1	AT2G26010	protein_coding	PDF1.3 [Source:UniProtKB/TrEMBL;Acc:A0A178VSS6]		GO:0003674,GO:0005576,GO:0005618,GO:0006952,GO:0031640,GO:0050832	molecular_function|extracellular region|cell wall|defense response|killing of cells of other organism|defense response to fungus
AT2G43590	1.19310684369761e-32	0.355	0.385	3.91732769991237e-28	-1.22148	2.9012004449443	1.53664997527982	Up	1	AT2G43590	protein_coding	Endochitinase At2g43590 [Source:UniProtKB/Swiss-Prot;Acc:O24658]		GO:0000272,GO:0004568,GO:0005576,GO:0006032,GO:0006952,GO:0008061,GO:0016998	polysaccharide catabolic process|chitinase activity|extracellular region|chitin catabolic process|defense response|chitin binding|cell wall macromolecule catabolic process	path:ath00520	Amino sugar and nucleotide sugar metabolism
TGG1	9.34668355177193e-24	0.383	0.332	3.06879661055328e-19	-1.65474	1.74187613626687	0.800642038433382	Up	1	AT5G26000	protein_coding	TGG1 [Source:UniProtKB/TrEMBL;Acc:A0A178U7L7]		GO:0004553,GO:0005576,GO:0005975,GO:0009651,GO:0009738,GO:0046872,GO:0009507,GO:0005773,GO:0019137,GO:0022626,GO:0002213,GO:0019762,GO:0009579,GO:0009505,GO:0005777,GO:0048046,GO:0009737,GO:0010119,GO:0008422,GO:0009625	hydrolase activity, hydrolyzing O-glycosyl compounds|extracellular region|carbohydrate metabolic process|response to salt stress|abscisic acid-activated signaling pathway|metal ion binding|chloroplast|vacuole|thioglucosidase activity|cytosolic ribosome|defense response to insect|glucosinolate catabolic process|thylakoid|plant-type cell wall|peroxisome|apoplast|response to abscisic acid|regulation…	path:ath00380	Tryptophan metabolism
AT3G05730	1.11594159991295e-23	0.431	0.405	3.66397105499417e-19	-0.977065	3.30841592340549	1.72614061688969	Up	1	AT3G05730	protein_coding	Defensin-like protein 205 [Source:UniProtKB/Swiss-Prot;Acc:Q9M9M3]		GO:0005576,GO:0031640,GO:0050832	extracellular region|killing of cells of other organism|defense response to fungus
LTP1	7.31268186366596e-23	0.139	0.1	2.40097283629745e-18	-3.27529	1.59389018036713	0.672552230521752	Up	1	AT2G38540	protein_coding	Non-specific lipid-transfer protein [Source:UniProtKB/TrEMBL;Acc:A0A178VZQ3]
AT3G16670	2.2614747561799e-14	0.22	0.198	7.42510006696546e-10	-2.37169	3.63405553238661	1.86158046571585	Up	1	AT3G16670	protein_coding	AT3g16670/MGL6_12 [Source:UniProtKB/TrEMBL;Acc:Q9LUR6]		GO:0003674,GO:0005576,GO:0006979	molecular_function|extracellular region|response to oxidative stress
RRN26	0	0.969	0.722	0	0.777266260494576	12.6615377340542	3.66238072450136	Up	2	--	--	--	--	--	--	--	--
PSBA	0	1	0.997	0	2.19613950802804	4.98367192554534	2.31720909906668	Up	2	--	--	--	--	--	--	--	--
AT3G41768	3.06084074135363e-231	0.854	0.512	1.00496584060864e-226	0.196416172660806	8.44771070246316	3.07856042947996	Up	2	--	--	--	--	--	--	--	--
FDH1	5.48634754234037e-230	0.395	0.749	1.80133248857661e-225	-0.27837	1.72443687352697	0.786125317017662	Up	2	AT5G14780	protein_coding	Formate dehydrogenase, mitochondrial [Source:UniProtKB/TrEMBL;Acc:A0A178UHK7]				path:ath01200,path:ath00630	Carbon metabolism|Glyoxylate and dicarboxylate metabolism
ACO2	1.09105257513398e-220	0.572	0.829	3.58225291993739e-216	0.198971781251719	2.19615473164144	1.13497970402784	Up	2	AT1G62380	protein_coding	1-aminocyclopropane-1-carboxylate oxidase 2 [Source:UniProtKB/Swiss-Prot;Acc:Q41931]		GO:0003994,GO:0005737,GO:0005739,GO:0006097,GO:0006099,GO:0006952,GO:0009693,GO:0031418,GO:0051539,GO:0055114,GO:0009727,GO:0009815,GO:0005618,GO:0046686,GO:0005507,GO:0005829,GO:0006101,GO:0006102,GO:0006979,GO:0005886,GO:0009651,GO:0071398,GO:0009507,GO:0010030,GO:0071281,GO:0071732,GO:0009506,GO:0005783,GO:0005794,GO:0009735	aconitate hydratase activity|cytoplasm|mitochondrion|glyoxylate cycle|tricarboxylic acid cycle|defense response|ethylene biosynthetic process|L-ascorbic acid binding|4 iron, 4 sulfur cluster binding|oxidation-reduction process|detection of ethylene stimulus|1-aminocyclopropane-1-carboxylate oxidase activity|cell wall|response to cadmium ion|copper ion binding|cytosol|citrate metabolic process|iso…	path:ath00270	Cysteine and methionine metabolism
CAD8	7.47069219266583e-216	0.523	0.803	2.45285236761797e-211	0.0868518827028157	2.02029320751632	1.01456468819111	Up	2	AT4G37990	protein_coding	Cinnamyl alcohol dehydrogenase 8 [Source:UniProtKB/Swiss-Prot;Acc:Q02972]				path:ath00940	Phenylpropanoid biosynthesis
CYP19-1	2.01583333108651e-209	0.415	0.739	6.61858557595633e-205	-0.203222	1.69767959609294	0.763564204035284	Up	2	AT2G16600	protein_coding	Peptidyl-prolyl cis-trans isomerase [Source:UniProtKB/TrEMBL;Acc:A0A178VVJ7]
ATEXT4	1.8601540949533e-203	0.316	0.645	6.10744393996018e-199	-0.549347	1.61614197730905	0.692553943734705	Up	2	AT1G76930	protein_coding	extensin 4 [Source:TAIR;Acc:AT1G76930]
ANS	8.11992585050949e-202	0.522	0.896	2.66601525449778e-197	0.268299638651127	1.51996439685234	0.604037530849034	Up	2	AT2G38240	protein_coding	Probable 2-oxoglutarate-dependent dioxygenase ANS [Source:UniProtKB/Swiss-Prot;Acc:O80449]		GO:0005737,GO:0046872,GO:0055114	cytoplasm|metal ion binding|oxidation-reduction process
PED1	1.52760771792674e-199	0.488	0.823	5.01559442026887e-195	0.0757464007147753	1.66348158654002	0.734205896786202	Up	2	AT2G33150	protein_coding	PKT3 [Source:UniProtKB/TrEMBL;Acc:A0A178VRP9]				path:ath01212,path:ath00071,path:ath00592,path:ath01040,path:ath00280,path:ath04146	Fatty acid metabolism|Fatty acid degradation|alpha-Linolenic acid metabolism|Biosynthesis of unsaturated fatty acids|Valine, leucine and isoleucine degradation|Peroxisome
CYP18-4	4.48877109848671e-199	0.456	0.836	1.47379821476614e-194	0.0407802708316549	1.5253541792949	0.609144267846113	Up	2	AT4G34870	protein_coding	Peptidyl-prolyl cis-trans isomerase [Source:UniProtKB/TrEMBL;Acc:A0A178UWH6]
HSP17.6A	1.0940333303991e-195	0.447	0.722	3.59203963369937e-191	-0.129269	1.81679192100713	0.861393195729842	Up	2	AT1G59860	protein_coding	17.6 kDa class I heat shock protein 1 [Source:UniProtKB/Swiss-Prot;Acc:Q9XIE3]		GO:0005737,GO:0009408,GO:0006457,GO:0006970,GO:0009651,GO:0051259,GO:0005515	cytoplasm|response to heat|protein folding|response to osmotic stress|response to salt stress|protein oligomerization|protein binding	path:ath04141	Protein processing in endoplasmic reticulum
AT5G52970	6.28798764375689e-193	0.141	0.779	2.0645349830747e-188	-0.994548	0.60811331295379	-0.717588	Down	2	AT5G52970	protein_coding	Thylakoid lumenal 15.0 kDa protein 2, chloroplastic [Source:UniProtKB/Swiss-Prot;Acc:Q9LVV5]		GO:0003674,GO:0008150,GO:0009507,GO:0009543,GO:0031977,GO:0009579	molecular_function|biological_process|chloroplast|chloroplast thylakoid lumen|thylakoid lumen|thylakoid
HIR3	7.41000315786505e-192	0.47	0.783	2.43292633682183e-187	0.0722717661327963	1.53597784741432	0.619157408991384	Up	2	AT3G01290	protein_coding	HIR2 [Source:UniProtKB/TrEMBL;Acc:A0A178V7M0]
NIT1	5.42627333648086e-190	0.646	0.933	1.78160832456676e-185	0.520479770486359	1.8705803030712	0.903485901390369	Up	2	AT3G44310	protein_coding	NITI [Source:UniProtKB/TrEMBL;Acc:A0A384KJ08]		GO:0005886,GO:0006807,GO:0016810,GO:0000257,GO:0080109,GO:0009507,GO:0048046,GO:0005829,GO:0009506,GO:0080061,GO:0009684	plasma membrane|nitrogen compound metabolic process|hydrolase activity, acting on carbon-nitrogen (but not peptide) bonds|nitrilase activity|indole-3-acetonitrile nitrile hydratase activity|chloroplast|apoplast|cytosol|plasmodesma|indole-3-acetonitrile nitrilase activity|indoleacetic acid biosynthetic process	path:ath00910,path:ath00380,path:ath00460	Nitrogen metabolism|Tryptophan metabolism|Cyanoamino acid metabolism
AT4G19200	2.74308731496491e-189	0.534	0.806	9.00637858122429e-185	0.195535343233077	1.79859842892299	0.846873113620323	Up	2	AT4G19200	protein_coding	At4g19200 [Source:UniProtKB/TrEMBL;Acc:Q9M0L8]
PNSL5	7.91434145683461e-189	0.156	0.806	2.59851573052251e-184	-0.869374	0.606276879773767	-0.721951	Down	2	AT5G13120	protein_coding	Peptidyl-prolyl cis-trans isomerase [Source:UniProtKB/TrEMBL;Acc:A0A178UN74]
SNRNP-G	4.88454696029621e-188	0.118	0.719	1.60374330347406e-183	-1.2705	0.665649728847359	-0.587165	Down	2	AT2G23930	protein_coding	Probable small nuclear ribonucleoprotein G [Source:UniProtKB/Swiss-Prot;Acc:O82221]		GO:0000398,GO:0003723,GO:0005634,GO:0005682,GO:0005685,GO:0005686,GO:0005687,GO:0005689,GO:0005732,GO:0019013,GO:0030529,GO:0034719,GO:0043186,GO:0071004,GO:0071011,GO:0071013,GO:0097526,GO:0005829	mRNA splicing, via spliceosome|RNA binding|nucleus|U5 snRNP|U1 snRNP|U2 snRNP|U4 snRNP|U12-type spliceosomal complex|small nucleolar ribonucleoprotein complex|viral nucleocapsid|intracellular ribonucleoprotein complex|SMN-Sm protein complex|P granule|U2-type prespliceosome|precatalytic spliceosome|catalytic step 2 spliceosome|spliceosomal tri-snRNP complex|cytosol	path:ath03040	Spliceosome
ACCD	7.42623436265338e-188	0.495	0.9	2.43825552828999e-183	0.304943321166385	1.53217480184344	0.615580899982531	Up	2	--	--	--	--	--	--	--	--
AT1G30700	3.30403690258112e-187	0.299	0.615	1.08481443622446e-182	-0.640352	1.54664967491697	0.629146455031902	Up	2	AT1G30700	protein_coding	Berberine bridge enzyme-like 8 [Source:UniProtKB/Swiss-Prot;Acc:Q9SA85]		GO:0009055,GO:0009507,GO:0016614,GO:0050660,GO:0055114	electron carrier activity|chloroplast|oxidoreductase activity, acting on CH-OH group of donors|flavin adenine dinucleotide binding|oxidation-reduction process
ERF011	4.06852935487112e-187	0.305	0.609	1.33582024308484e-182	-0.652398	1.55334323291507	0.635376648599583	Up	2	AT3G50260	protein_coding	Ethylene-responsive transcription factor ERF011 [Source:UniProtKB/Swiss-Prot;Acc:Q9SNE1]	AT3G50260.1
GSL-OH	2.97226951827275e-186	0.531	0.786	9.75885250934491e-182	0.177509267991814	1.78407804986083	0.835178731673054	Up	2	AT2G25450	protein_coding	Probable 2-oxoacid dependent dioxygenase [Source:UniProtKB/Swiss-Prot;Acc:Q9SKK4]		GO:0005737,GO:0046872,GO:0055114,GO:0010439,GO:0019761,GO:0009506,GO:0009815	cytoplasm|metal ion binding|oxidation-reduction process|regulation of glucosinolate biosynthetic process|glucosinolate biosynthetic process|plasmodesma|1-aminocyclopropane-1-carboxylate oxidase activity
FKBP13	3.63856064970838e-186	0.192	0.819	1.19464861811875e-181	-0.652742	0.654468171670381	-0.611605	Down	2	AT5G45680	protein_coding	Peptidyl-prolyl cis-trans isomerase FKBP13, chloroplastic [Source:UniProtKB/Swiss-Prot;Acc:Q9SCY2]		GO:0003755,GO:0005528,GO:0005789,GO:0009507,GO:0009543,GO:0016020,GO:0018208,GO:0061077,GO:0031977,GO:0005515	peptidyl-prolyl cis-trans isomerase activity|FK506 binding|endoplasmic reticulum membrane|chloroplast|chloroplast thylakoid lumen|membrane|peptidyl-proline modification|chaperone-mediated protein folding|thylakoid lumen|protein binding
AT5G16650	1.62356755211734e-184	0.123	0.736	5.33065934386687e-180	-1.20031	0.636899076050357	-0.650863	Down	2	AT5G16650	protein_coding	Chaperone DnaJ-domain superfamily protein [Source:TAIR;Acc:AT5G16650]		GO:0005737,GO:0006457	cytoplasm|protein folding
AT3G03020	1.93911476348848e-183	0.097	0.719	6.36669550296171e-179	-1.44793	0.585767529665366	-0.7716	Down	2	AT3G03020	protein_coding	AT3G03020 protein [Source:UniProtKB/TrEMBL;Acc:Q8GUN0]		GO:0003674,GO:0005739,GO:0008150	molecular_function|mitochondrion|biological_process
AT4G39970	1.14669493648541e-182	0.123	0.742	3.76494348496254e-178	-1.182	0.617246751014135	-0.696081	Down	2	AT4G39970	protein_coding	Haloacid dehalogenase-like hydrolase domain-containing protein At4g39970 [Source:UniProtKB/Swiss-Prot;Acc:Q680K2]		GO:0008152,GO:0009507,GO:0016787,GO:0046872,GO:0009941,GO:0009570	metabolic process|chloroplast|hydrolase activity|metal ion binding|chloroplast envelope|chloroplast stroma
PPD3	2.92930859981642e-182	0.116	0.719	9.61779892577726e-178	-1.25091	0.636757726311221	-0.651184	Down	2	AT1G76450	protein_coding	PsbP domain-containing protein 3, chloroplastic [Source:UniProtKB/Swiss-Prot;Acc:Q9S720]		GO:0005509,GO:0009507,GO:0009543,GO:0009654,GO:0015979,GO:0019898,GO:0031977,GO:0009579,GO:0009535	calcium ion binding|chloroplast|chloroplast thylakoid lumen|photosystem II oxygen evolving complex|photosynthesis|extrinsic component of membrane|thylakoid lumen|thylakoid|chloroplast thylakoid membrane
MT3	3.43221253334576e-182	0.635	0.545	1.12689834107341e-177	-0.142943	2.99386688369438	1.58201007627162	Up	2	AT3G15353	protein_coding	Metallothionein-like protein 3 [Source:UniProtKB/Swiss-Prot;Acc:O22433]		GO:0005576,GO:0005507,GO:0005623,GO:0006878	extracellular region|copper ion binding|cell|cellular copper ion homeostasis
YCF4	3.81015585405498e-182	0.399	0.779	1.25098847156187e-177	-0.0871265	1.75076427313771	0.807984849123321	Up	2	--	--	--	--	--	--	--	--
ZAT10	3.79138883565334e-181	0.508	0.742	1.24482669641006e-176	0.0888512015573413	1.76966947221646	0.823479927922387	Up	2	AT1G27730	protein_coding	Zinc finger protein ZAT10 [Source:UniProtKB/Swiss-Prot;Acc:Q96289]	AT1G27730.1
ATOEP16-3	1.22940623495665e-180	0.235	0.87	4.03650949123317e-176	-0.383336	0.645489109510975	-0.631535	Down	2	AT2G42210	protein_coding	Mitochondrial import inner membrane translocase subunit Tim17/Tim22/Tim23 family protein [Source:TAIR;Acc:AT2G42210]
JRG21	1.89355454596339e-180	0.221	0.468	6.21710764076161e-176	-1.16435	1.55835836819708	0.640027041209812	Up	2	AT3G55970	protein_coding	JRG21 [Source:UniProtKB/TrEMBL;Acc:A0A178V764]
ADC2	2.22487087971095e-180	0.349	0.679	7.30491855935495e-176	-0.413704	1.58518135859409	0.664647906722094	Up	2	AT4G34710	protein_coding	Arginine decarboxylase 2 [Source:UniProtKB/Swiss-Prot;Acc:O23141]				path:ath00330	Arginine and proline metabolism
ndhO	2.62586436276449e-180	0.225	0.839	8.62150046226466e-176	-0.45586	0.666202079648515	-0.585968	Down	2	AT1G74880	protein_coding	NAD(P)H-quinone oxidoreductase subunit O, chloroplastic [Source:UniProtKB/Swiss-Prot;Acc:Q9S829]
AT2G20270	2.81210026528423e-180	0.157	0.793	9.23296880100771e-176	-0.85385	0.594728056509177	-0.749698	Down	2	AT2G20270	protein_coding	Thioredoxin superfamily protein [Source:UniProtKB/TrEMBL;Acc:F4IUG7]		GO:0008794,GO:0009055,GO:0009507,GO:0015035,GO:0045454,GO:0046872,GO:0051537,GO:0009570,GO:0009735	arsenate reductase (glutaredoxin) activity|electron carrier activity|chloroplast|protein disulfide oxidoreductase activity|cell redox homeostasis|metal ion binding|2 iron, 2 sulfur cluster binding|chloroplast stroma|response to cytokinin
CLPR4	2.33452993714202e-179	0.263	0.896	7.66496214261839e-175	-0.224462	0.632429806700569	-0.661023	Down	2	AT4G17040	protein_coding	ATP-dependent Clp protease proteolytic subunit [Source:UniProtKB/TrEMBL;Acc:A0A178V785]		GO:0004252,GO:0006508,GO:0009507,GO:0009570,GO:0009941,GO:0009532,GO:0000302,GO:0010468,GO:0009536	serine-type endopeptidase activity|proteolysis|chloroplast|chloroplast stroma|chloroplast envelope|plastid stroma|response to reactive oxygen species|regulation of gene expression|plastid
AT5G45350	2.77320886180654e-179	0.396	0.696	9.1052766559694e-175	-0.260202	1.64185209634596	0.715324170064003	Up	2	AT5G45350	protein_coding	AT5g45350/MFC19_1 [Source:UniProtKB/TrEMBL;Acc:Q39115]		GO:0003674,GO:0008150	molecular_function|biological_process
AT5G02610	7.04028272412476e-179	0.25	0.873	2.31153602681188e-174	-0.300761	0.648966794835827	-0.623783	Down	2	AT5G02610	protein_coding	Ribosomal L29 family protein [Source:UniProtKB/TrEMBL;Acc:F4KDR2]		GO:0003735,GO:0005737,GO:0005840,GO:0006412,GO:0042254,GO:0005886,GO:0022626,GO:0005774,GO:0022625,GO:0009506,GO:0005794	structural constituent of ribosome|cytoplasm|ribosome|translation|ribosome biogenesis|plasma membrane|cytosolic ribosome|vacuolar membrane|cytosolic large ribosomal subunit|plasmodesma|Golgi apparatus	path:ath03010	Ribosome
AT4G02725	8.67188855465264e-178	0.127	0.726	2.8472411691491e-173	-1.16683	0.637898230249539	-0.648602	Down	2	AT4G02725	protein_coding	At4g02725 [Source:UniProtKB/TrEMBL;Acc:Q6DBF6]		GO:0003674,GO:0008150,GO:0009507,GO:0016021,GO:0016020	molecular_function|biological_process|chloroplast|integral component of membrane|membrane
AT4G08280	1.40250703484557e-177	0.142	0.763	4.60485134750846e-173	-0.975069	0.583737124201244	-0.776609	Down	2	AT4G08280	protein_coding	Glutaredoxin-like protein [Source:UniProtKB/TrEMBL;Acc:Q9SUF2]		GO:0003674,GO:0008150,GO:0009507	molecular_function|biological_process|chloroplast
AT5G43460	1.18604670874267e-175	0.224	0.866	3.8941471588148e-171	-0.41996	0.612688341927675	-0.706775	Down	2	AT5G43460	protein_coding	AT5g43460/MWF20_18 [Source:UniProtKB/TrEMBL;Acc:Q9LSW5]		GO:0003674,GO:0008150,GO:0009507,GO:0016021,GO:0005783,GO:0005794	molecular_function|biological_process|chloroplast|integral component of membrane|endoplasmic reticulum|Golgi apparatus
HSPRO2	1.40172815409625e-175	0.767	0.92	4.60229404834421e-171	0.806971267492068	2.17642347220665	1.12195929271529	Up	2	AT2G40000	protein_coding	Nematode resistance protein-like HSPRO2 [Source:UniProtKB/Swiss-Prot;Acc:O04203]		GO:0005737,GO:0005739,GO:0005515,GO:0009751,GO:0009816,GO:0006979	cytoplasm|mitochondrion|protein binding|response to salicylic acid|defense response to bacterium, incompatible interaction|response to oxidative stress
AT3G07680	2.62076048465395e-175	0.118	0.706	8.60474289926432e-171	-1.29706	0.658741488992795	-0.602216	Down	2	AT3G07680	protein_coding	Transmembrane emp24 domain-containing protein p24beta2 [Source:UniProtKB/Swiss-Prot;Acc:Q9S7M9]
CAM5.1	4.41168280430644e-174	0.248	0.866	1.44848781513793e-169	-0.349006	0.64929671386885	-0.62305	Down	2	AT2G27030	protein_coding	Calmodulin 5 [Source:UniProtKB/TrEMBL;Acc:F4IVN6]		GO:0005509,GO:0005737,GO:0005515,GO:0030163,GO:0009846,GO:0005829	calcium ion binding|cytoplasm|protein binding|protein catabolic process|pollen germination|cytosol	path:ath04070,path:ath04626	Phosphatidylinositol signaling system|Plant-pathogen interaction
RPS26B	1.66364157830226e-173	0.211	0.816	5.46223439403982e-169	-0.532148	0.65734365719422	-0.60528	Down	2	AT2G40510	protein_coding	40S ribosomal protein S26 [Source:UniProtKB/TrEMBL;Acc:A0A178VTX1]		GO:0003735,GO:0005737,GO:0005840,GO:0006412,GO:0042254,GO:0009507,GO:0022627,GO:0005829,GO:0009506	structural constituent of ribosome|cytoplasm|ribosome|translation|ribosome biogenesis|chloroplast|cytosolic small ribosomal subunit|cytosol|plasmodesma	path:ath03010	Ribosome
AT4G38932	2.47710991930549e-173	0.12	0.722	8.13309499805571e-169	-1.13467	0.577576922928407	-0.791915	Down	2	--	--	--	--	--	--	--	--
AT1G20100	2.29456951243393e-172	0.239	0.86	7.53376008017434e-168	-0.336262	0.617854539598678	-0.694661	Down	2	AT1G20100	protein_coding	DNA ligase-like protein [Source:UniProtKB/TrEMBL;Acc:Q9LNT6]		GO:0003674,GO:0005634,GO:0008150	molecular_function|nucleus|biological_process
AT4G35110	7.50136185744976e-172	0.128	0.699	2.46292213865648e-167	-1.15776	0.666579166033738	-0.585152	Down	2	AT4G35110	protein_coding	Phospholipase-like protein (PEARLI 4) family protein [Source:UniProtKB/TrEMBL;Acc:A8MQE1]		GO:0003674,GO:0003682,GO:0005634,GO:0007064,GO:0010468,GO:0080167	molecular_function|chromatin binding|nucleus|mitotic sister chromatid cohesion|regulation of gene expression|response to karrikin
CLPP6	6.93545336054992e-170	0.149	0.746	2.27711740186936e-165	-0.994235	0.638259117906631	-0.647786	Down	2	AT1G11750	protein_coding	ATP-dependent Clp protease proteolytic subunit [Source:UniProtKB/TrEMBL;Acc:F4IAG5]		GO:0004252,GO:0006508,GO:0009507,GO:0009570,GO:0009534,GO:0009840,GO:0009941,GO:0009532,GO:0009658,GO:0015979	serine-type endopeptidase activity|proteolysis|chloroplast|chloroplast stroma|chloroplast thylakoid|chloroplastic endopeptidase Clp complex|chloroplast envelope|plastid stroma|chloroplast organization|photosynthesis
NDHI	1.44201144114371e-169	0.313	0.659	4.73455616470713e-165	-0.540745	1.63608013698056	0.710243414779031	Up	2	--	--	--	--	--	--	--	--
AT5G05600	1.53816404841409e-168	0.286	0.535	5.05025402015797e-164	-0.82143	1.61624675455688	0.692647473089265	Up	2	AT5G05600	protein_coding	Probable 2-oxoglutarate-dependent dioxygenase At5g05600 [Source:UniProtKB/Swiss-Prot;Acc:Q9FFF6]		GO:0005506,GO:0005737,GO:0055114,GO:0080167	iron ion binding|cytoplasm|oxidation-reduction process|response to karrikin
AT1G66090	2.16212148122573e-168	0.385	0.652	7.09889345930845e-164	-0.30315	1.65477834566049	0.726637983780302	Up	2	AT1G66090	protein_coding	Disease resistance protein (TIR-NBS class) [Source:UniProtKB/TrEMBL;Acc:Q9C515]		GO:0005524,GO:0006952,GO:0007165,GO:0009507,GO:0043531	ATP binding|defense response|signal transduction|chloroplast|ADP binding
FAX1	8.14195083626716e-167	0.241	0.846	2.6732467180716e-162	-0.388341	0.660969229180079	-0.597345	Down	2	AT3G57280	protein_coding	Protein FATTY ACID EXPORT 1, chloroplastic [Source:UniProtKB/Swiss-Prot;Acc:Q93V66]		GO:0009507,GO:0016021,GO:0009706,GO:0009941,GO:0009536,GO:0010208,GO:0015245,GO:0015908,GO:0055088,GO:0071668,GO:1902001	chloroplast|integral component of membrane|chloroplast inner membrane|chloroplast envelope|plastid|pollen wall assembly|fatty acid transporter activity|fatty acid transport|lipid homeostasis|plant-type cell wall assembly|fatty acid transmembrane transport
UGT74F2	1.15383358268072e-166	0.352	0.518	3.78838180201561e-162	-0.66824	2.01331219158047	1.00957089919568	Up	2	AT2G43820	protein_coding	UDP-glycosyltransferase 74F2 [Source:UniProtKB/Swiss-Prot;Acc:O22822]		GO:0005737,GO:0008194,GO:0009813,GO:0016757,GO:0016758,GO:0043231,GO:0052696,GO:0080043,GO:0080044,GO:0018874,GO:0035251,GO:0052639,GO:0052640,GO:0052641,GO:0009696,GO:0046482,GO:0080002,GO:0005829	cytoplasm|UDP-glycosyltransferase activity|flavonoid biosynthetic process|transferase activity, transferring glycosyl groups|transferase activity, transferring hexosyl groups|intracellular membrane-bounded organelle|flavonoid glucuronidation|quercetin 3-O-glucosyltransferase activity|quercetin 7-O-glucosyltransferase activity|benzoate metabolic process|UDP-glucosyltransferase activity|salicylic a…
COR47	1.79074540221607e-166	0.476	0.712	5.87955437909601e-162	-0.0458749	1.69471069493102	0.76103901105377	Up	2	AT1G20440	protein_coding	RD17 [Source:UniProtKB/TrEMBL;Acc:A0A384KK16]		GO:0003674,GO:0005634,GO:0009415,GO:0016020,GO:0009737,GO:0006970,GO:0009414,GO:0009631,GO:0009409,GO:0010286,GO:0050832,GO:0005829,GO:0005794	molecular_function|nucleus|response to water|membrane|response to abscisic acid|response to osmotic stress|response to water deprivation|cold acclimation|response to cold|heat acclimation|defense response to fungus|cytosol|Golgi apparatus
Aty2	1.80939209100386e-166	0.214	0.849	5.94077705239297e-162	-0.448131	0.579020104976752	-0.788315	Down	2	AT1G43560	protein_coding	Ty2 [Source:UniProtKB/TrEMBL;Acc:A0A178WFY2]
AT1G63840	3.7152391528419e-166	0.401	0.682	1.21982447105258e-161	-0.221053	1.57177953363159	0.652398871513716	Up	2	AT1G63840	protein_coding	At1g63840/T12P18_14 [Source:UniProtKB/TrEMBL;Acc:Q9CAJ8]		GO:0008270,GO:0016021,GO:0009737	zinc ion binding|integral component of membrane|response to abscisic acid
AT1G79075	1.85274667176282e-165	0.213	0.849	6.08312314739888e-161	-0.45538	0.578517627630726	-0.789567	Down	2	--	--	--	--	--	--	--	--
PPL1	5.17642586038429e-165	0.289	0.903	1.69957590273997e-160	-0.124261	0.658377494258411	-0.603013	Down	2	AT3G55330	protein_coding	PPL1 [Source:UniProtKB/TrEMBL;Acc:A0A178VEI8]		GO:0005509,GO:0009507,GO:0009543,GO:0009654,GO:0015979,GO:0019898,GO:0030095,GO:0031977,GO:0009579	calcium ion binding|chloroplast|chloroplast thylakoid lumen|photosystem II oxygen evolving complex|photosynthesis|extrinsic component of membrane|chloroplast photosystem II|thylakoid lumen|thylakoid	path:ath00195	Photosynthesis
NDHG	1.12267395329485e-164	0.364	0.786	3.68607539085299e-160	-0.14803	1.59062896932056	0.669597351353016	Up	2	--	--	--	--	--	--	--	--
AT1G33810	7.77239980731625e-164	0.191	0.816	2.55191202873615e-159	-0.60142	0.571242054012918	-0.807826	Down	2	AT1G33810	protein_coding	Zinc finger/BTB domain protein [Source:UniProtKB/TrEMBL;Acc:Q8L9M8]		GO:0003674,GO:0005634,GO:0008150,GO:0009941,GO:0009535,GO:0009507,GO:0009536	molecular_function|nucleus|biological_process|chloroplast envelope|chloroplast thylakoid membrane|chloroplast|plastid
NDPK2	2.69758834653992e-163	0.276	0.883	8.85699181819451e-159	-0.189676	0.661949099106986	-0.595208	Down	2	AT5G63310	protein_coding	NDPK2 [Source:UniProtKB/TrEMBL;Acc:A0A384KNJ7]		GO:0004550,GO:0005524,GO:0006163,GO:0006165,GO:0006183,GO:0006220,GO:0006228,GO:0006241,GO:0009142,GO:0009507,GO:0046872,GO:0005634,GO:0005737,GO:0005515,GO:0009585,GO:0042542,GO:0009941,GO:0009411,GO:0009734,GO:0009570,GO:0009579	nucleoside diphosphate kinase activity|ATP binding|purine nucleotide metabolic process|nucleoside diphosphate phosphorylation|GTP biosynthetic process|pyrimidine nucleotide metabolic process|UTP biosynthetic process|CTP biosynthetic process|nucleoside triphosphate biosynthetic process|chloroplast|metal ion binding|nucleus|cytoplasm|protein binding|red, far-red light phototransduction|response to …	path:ath00230,path:ath00240	Purine metabolism|Pyrimidine metabolism
LEA14	8.03605158895698e-163	0.382	0.585	2.63847681820225e-158	-0.425666	1.72365957082239	0.785474864923728	Up	2	AT1G01470	protein_coding	LSR3 [Source:UniProtKB/TrEMBL;Acc:A0A178W160]		GO:0003674,GO:0009269,GO:0009793,GO:0009644,GO:0009611,GO:0050832,GO:0005829	molecular_function|response to desiccation|embryo development ending in seed dormancy|response to high light intensity|response to wounding|defense response to fungus|cytosol
RPS3C	1.08907277558928e-161	0.157	0.726	3.57575264409229e-157	-0.985161	0.664275361288575	-0.590147	Down	2	AT5G35530	protein_coding	40S ribosomal protein S3-3 [Source:UniProtKB/Swiss-Prot;Acc:Q9FJA6]		GO:0003723,GO:0005737,GO:0006412,GO:0003735,GO:0022627,GO:0005730,GO:0022626,GO:0016020,GO:0009651,GO:0005829,GO:0009506,GO:0005794	RNA binding|cytoplasm|translation|structural constituent of ribosome|cytosolic small ribosomal subunit|nucleolus|cytosolic ribosome|membrane|response to salt stress|cytosol|plasmodesma|Golgi apparatus	path:ath03010	Ribosome
HIRD11	2.57802772798376e-160	0.412	0.572	8.46443843928907e-156	-0.412822	2.0792910240729	1.05609169643726	Up	2	AT1G54410	protein_coding	HIRD11 [Source:UniProtKB/TrEMBL;Acc:A0A178WR56]
PSBD	3.49613749567618e-160	0.423	0.689	1.14788682395536e-155	-0.176219	1.92339221894973	0.9436529876572	Up	2	--	--	--	--	--	--	--	--
NDHE	1.28503563239831e-159	0.498	0.883	4.21915749185339e-155	0.332600587628734	1.59537293320711	0.673893706748114	Up	2	--	--	--	--	--	--	--	--
AT1G27350	1.39095839146694e-156	0.291	0.91	4.5669336867034e-152	-0.0960939	0.623979080946344	-0.68043	Down	2	AT1G27350	protein_coding	At1g27330 [Source:UniProtKB/TrEMBL;Acc:Q84K46]		GO:0003674,GO:0005739,GO:0008150,GO:0016021	molecular_function|mitochondrion|biological_process|integral component of membrane
GUT15	1.71877959783477e-154	0.268	0.906	5.6432690535709e-150	-0.102318	0.600673036988303	-0.735348	Down	2	--	--	--	--	--	--	--	--
AT3G02840	4.23267468817739e-153	0.278	0.522	1.38971408036928e-148	-0.856236	1.58659230589143	0.665931457831618	Up	2	AT3G02840	protein_coding	ARM repeat superfamily protein [Source:UniProtKB/TrEMBL;Acc:Q9M8S5]		GO:0005737,GO:0051707,GO:0010193,GO:0005634	cytoplasm|response to other organism|response to ozone|nucleus
MPSR1	6.91435361188848e-153	0.233	0.472	2.27018972139134e-148	-1.07862	1.51436998127267	0.59871771849295	Up	2	AT1G26800	protein_coding	E3 ubiquitin-protein ligase MPSR1 [Source:UniProtKB/Swiss-Prot;Acc:Q9LQX2]		GO:0005634,GO:0008270	nucleus|zinc ion binding
RBG7	4.71481747931218e-152	0.489	0.719	1.54801602298257e-147	0.0917802560116617	1.88761888133498	0.916567507543156	Up	2	AT2G21660	protein_coding	Glycine-rich RNA-binding protein 7 [Source:UniProtKB/Swiss-Prot;Acc:Q03250]
STP13	6.8979851061794e-152	0.436	0.736	2.26481544991188e-147	-0.012756	1.50932844416755	0.593906784135927	Up	2	AT5G26340	protein_coding	STP13 [Source:UniProtKB/TrEMBL;Acc:A0A178UHA7]
RPL22C	8.37564632005195e-152	0.308	0.893	2.74997595626266e-147	-0.0536489	0.658795461289244	-0.602097	Down	2	AT5G27770	protein_coding	60S ribosomal protein L22-3 [Source:UniProtKB/Swiss-Prot;Acc:Q9FE58]		GO:0005737,GO:0005840,GO:0005730,GO:0005886,GO:0016020,GO:0022625,GO:0005829	cytoplasm|ribosome|nucleolus|plasma membrane|membrane|cytosolic large ribosomal subunit|cytosol	path:ath03010	Ribosome
RPS24A	1.35040492017052e-151	0.293	0.883	4.43378447439587e-147	-0.118739	0.643978936932807	-0.634915	Down	2	AT3G04920	protein_coding	40S ribosomal protein S24-1 [Source:UniProtKB/Swiss-Prot;Acc:Q9SS17]		GO:0000166,GO:0000462,GO:0003735,GO:0005737,GO:0005840,GO:0006412,GO:0006414,GO:0042254,GO:0005730,GO:0022626,GO:0005774,GO:0005886,GO:0016020,GO:0022627,GO:0009507,GO:0005829,GO:0005794	nucleotide binding|maturation of SSU-rRNA from tricistronic rRNA transcript (SSU-rRNA, 5.8S rRNA, LSU-rRNA)|structural constituent of ribosome|cytoplasm|ribosome|translation|translational elongation|ribosome biogenesis|nucleolus|cytosolic ribosome|vacuolar membrane|plasma membrane|membrane|cytosolic small ribosomal subunit|chloroplast|cytosol|Golgi apparatus	path:ath03010	Ribosome
VHA-E2.1	7.8776078901321e-150	0.308	0.92	2.58645499856707e-145	0.00448332839836862	0.59667758513298	-0.744977	Down	2	AT4G26710	protein_coding	V-type proton ATPase subunit e2 [Source:UniProtKB/Swiss-Prot;Acc:Q9SZ13]		GO:0000139,GO:0005789,GO:0015991,GO:0016021,GO:0033179,GO:0005773	Golgi membrane|endoplasmic reticulum membrane|ATP hydrolysis coupled proton transport|integral component of membrane|proton-transporting V-type ATPase, V0 domain|vacuole	path:ath00190,path:ath04145	Oxidative phosphorylation|Phagosome
PPA6	1.58597692309137e-149	0.306	0.906	5.20723803158589e-145	-0.0434432	0.634079869897636	-0.657264	Down	2	AT5G09650	protein_coding	Soluble inorganic pyrophosphatase 6, chloroplastic [Source:UniProtKB/Swiss-Prot;Acc:Q9LXC9]				path:ath00190	Oxidative phosphorylation
ATPB	1.32013072037943e-148	0.547	0.853	4.33438519422178e-144	0.348219076185311	2.08174986358377	1.05779672942172	Up	2	--	--	--	--	--	--	--	--
CEMA	4.96035594840849e-148	0.553	0.853	1.62863366854096e-143	0.375020324377394	2.08561738912596	1.06047451670744	Up	2	--	--	--	--	--	--	--	--
AT2G23120	5.83674189150086e-148	0.634	0.89	1.91637746523648e-143	0.529394590520487	1.56321520699216	0.644516407056516	Up	2	AT2G23120	protein_coding	Expressed protein [Source:UniProtKB/TrEMBL;Acc:Q8S8R1]		GO:0003674,GO:0008150,GO:0005886,GO:0005829	molecular_function|biological_process|plasma membrane|cytosol
AT4	6.57031035868493e-148	0.033	0.475	2.15723000006702e-143	-2.38922	0.536693435143432	-0.89783	Down	2	AT5G03545	protein_coding	At5g03545 [Source:UniProtKB/TrEMBL;Acc:Q9LZD2]		GO:0003674,GO:0005739,GO:0008150,GO:0016021	molecular_function|mitochondrion|biological_process|integral component of membrane
AT5G23510	1.92759359078164e-147	0.22	0.789	6.32886803661336e-143	-0.486517	0.639877179543969	-0.644133	Down	2	AT5G23510	protein_coding	unknown protein; BEST Arabidopsis thaliana protein match is: unknown protein (TAIR:AT5G23490.1); Ha. [Source:TAIR;Acc:AT5G23510]		GO:0005634	nucleus
RAP2-3	1.4000097702716e-146	0.394	0.562	4.59665207873275e-142	-0.410014	1.95933782812769	0.970366167868341	Up	2	AT3G16770	protein_coding	Ethylene-responsive transcription factor RAP2-3 [Source:UniProtKB/Swiss-Prot;Acc:P42736]	AT3G16770.1
LOG1	2.2080693078292e-144	0.062	0.542	7.24975395839561e-140	-2.03299	0.656111177855436	-0.607988	Down	2	AT2G28305	protein_coding	Cytokinin riboside 5'-monophosphate phosphoribohydrolase [Source:UniProtKB/TrEMBL;Acc:A0A178VS96]		GO:0009691,GO:0016799,GO:0005634,GO:0005829	cytokinin biosynthetic process|hydrolase activity, hydrolyzing N-glycosyl compounds|nucleus|cytosol
AGP2	7.33700356129596e-144	0.538	0.813	2.4089583792803e-139	0.283079873491003	1.52879551501394	0.612395451038788	Up	2	AT2G22470	protein_coding	Classical arabinogalactan protein 2 [Source:UniProtKB/Swiss-Prot;Acc:Q9SJY7]		GO:0005886,GO:0031225,GO:0005737	plasma membrane|anchored component of membrane|cytoplasm
ELP	1.01794721194605e-143	0.256	0.492	3.34222608098246e-139	-0.986375	1.65943408532178	0.730691325006451	Up	2	AT1G12090	protein_coding	ELP [Source:UniProtKB/TrEMBL;Acc:A0A178W1A4]		GO:0006869,GO:0008289	lipid transport|lipid binding
HSP26.5	5.07649216661744e-143	0.353	0.498	1.6667646730655e-138	-0.646111	1.79524307012738	0.844179193533609	Up	2	AT1G52560	protein_coding	26.5 kDa heat shock protein, mitochondrial [Source:UniProtKB/Swiss-Prot;Acc:Q9SSQ8]		GO:0003674,GO:0005739,GO:0009408,GO:0009507,GO:0009644,GO:0042542	molecular_function|mitochondrion|response to heat|chloroplast|response to high light intensity|response to hydrogen peroxide	path:ath04141	Protein processing in endoplasmic reticulum
CAM2	7.4962429280197e-143	0.289	0.876	2.46124144055671e-138	-0.134262	0.634131333090509	-0.657146	Down	2	AT2G41110	protein_coding	Calmodulin 2 [Source:UniProtKB/TrEMBL;Acc:F4IJ46]		GO:0005509,GO:0005737,GO:0005515,GO:0030163,GO:0009846,GO:0005829	calcium ion binding|cytoplasm|protein binding|protein catabolic process|pollen germination|cytosol	path:ath04070,path:ath04626	Phosphatidylinositol signaling system|Plant-pathogen interaction
CYS3	2.44050324377317e-141	0.201	0.729	8.01290430028044e-137	-0.634659	0.650787038897352	-0.619743	Down	2	AT2G40880	protein_coding	Cysteine proteinase inhibitor [Source:UniProtKB/TrEMBL;Acc:A0A178VXG7]
AT1G05340	2.47702589259966e-141	0.608	0.793	8.13281911317245e-137	0.378667577041487	1.79405120537668	0.84322106789862	Up	2	AT1G05340	protein_coding	Cysteine-rich TM module stress tolerance protein [Source:UniProtKB/TrEMBL;Acc:O23035]		GO:0003674,GO:0005634,GO:0008150,GO:0005737	molecular_function|nucleus|biological_process|cytoplasm
NHL3	7.64322859734367e-140	0.772	0.93	2.50950124536585e-135	0.877239264639135	1.92463845569511	0.944587460267853	Up	2	AT5G06320	protein_coding	NHL3 [Source:UniProtKB/TrEMBL;Acc:A0A178UB58]		GO:0004871,GO:0005739,GO:0016021,GO:0046658,GO:0009611,GO:0009617,GO:0009751,GO:0009816,GO:0005886,GO:0042742,GO:0051607,GO:0005774,GO:0009506,GO:0005794	signal transducer activity|mitochondrion|integral component of membrane|anchored component of plasma membrane|response to wounding|response to bacterium|response to salicylic acid|defense response to bacterium, incompatible interaction|plasma membrane|defense response to bacterium|defense response to virus|vacuolar membrane|plasmodesma|Golgi apparatus
PSAA	2.44445499779707e-139	0.624	0.833	8.02587909426711e-135	0.497005951742671	3.22714035930041	1.69025632689922	Up	2	--	--	--	--	--	--	--	--
RPL3A	6.33360405539679e-139	0.256	0.906	2.07951221950843e-134	-0.122373	0.478815650163419	-1.06246	Down	2	AT2G43030	protein_coding	50S ribosomal protein L3-1, chloroplastic [Source:UniProtKB/Swiss-Prot;Acc:Q9SKX4]		GO:0003735,GO:0005840,GO:0006412,GO:0009507,GO:0019843,GO:0009570,GO:0016020,GO:0009941	structural constituent of ribosome|ribosome|translation|chloroplast|rRNA binding|chloroplast stroma|membrane|chloroplast envelope	path:ath03010	Ribosome
PSBZ	8.37106184449659e-137	0.504	0.686	2.74847073540356e-132	0.0173695084203331	2.01773991170428	1.01274022187887	Up	2	--	--	--	--	--	--	--	--
CLPP1	5.28431929119608e-135	0.397	0.749	1.73500055287841e-130	-0.0602727	1.53731876221418	0.620416338083166	Up	2	--	--	--	--	--	--	--	--
ADH1	2.92286287496627e-134	0.202	0.385	9.59663567737675e-130	-1.3447	1.52536746508239	0.609156833620355	Up	2	AT1G77120	protein_coding	Alcohol dehydrogenase class-P [Source:UniProtKB/Swiss-Prot;Acc:P06525]		GO:0005737,GO:0008270,GO:0045333,GO:0055114,GO:0001666,GO:0006970,GO:0009409,GO:0009651,GO:0009737,GO:0031000,GO:1900039,GO:0046686,GO:0005886,GO:0005829,GO:0009744,GO:0032355,GO:0042542,GO:0005794,GO:0004022,GO:0042803,GO:0009413,GO:0009414	cytoplasm|zinc ion binding|cellular respiration|oxidation-reduction process|response to hypoxia|response to osmotic stress|response to cold|response to salt stress|response to abscisic acid|response to caffeine|positive regulation of cellular response to hypoxia|response to cadmium ion|plasma membrane|cytosol|response to sucrose|response to estradiol|response to hydrogen peroxide|Golgi apparatus|…	path:ath00010,path:ath00071,path:ath00592,path:ath00350	Glycolysis / Gluconeogenesis|Fatty acid degradation|alpha-Linolenic acid metabolism|Tyrosine metabolism
RPOC1	7.61783662886112e-134	0.433	0.809	2.50116430035397e-129	0.108052529047301	1.54243746580311	0.62521200016592	Up	2	--	--	--	--	--	--	--	--
FOX1	8.6059305667602e-134	0.233	0.448	2.82558518298438e-129	-1.08174	1.55675061411394	0.638537848336086	Up	2	AT1G26380	protein_coding	Berberine bridge enzyme-like 3 [Source:UniProtKB/Swiss-Prot;Acc:Q9FZC4]
ATPA	2.18687976227163e-132	0.474	0.729	7.18018232346644e-128	0.0496553992021019	2.39852393630298	1.26214683712677	Up	2	--	--	--	--	--	--	--	--
FTRC	5.38611088543014e-132	0.345	0.923	1.76842178701328e-127	0.14148737338053	0.616430502156744	-0.69799	Down	2	AT2G04700	protein_coding	Ferredoxin-thioredoxin reductase, catalytic chain [Source:UniProtKB/TrEMBL;Acc:A0A178VTW5]		GO:0009507,GO:0030385,GO:0046872,GO:0009570,GO:0009941	chloroplast|ferredoxin:thioredoxin reductase activity|metal ion binding|chloroplast stroma|chloroplast envelope
RPL41G.4	9.56723108452347e-132	0.239	0.789	3.14120898198159e-127	-0.425687	0.664884633037566	-0.588824	Down	2	AT2G40205	protein_coding	60S ribosomal protein L41 [Source:UniProtKB/Swiss-Prot;Acc:P62120]		GO:0003735,GO:0005840,GO:0006412,GO:0022625	structural constituent of ribosome|ribosome|translation|cytosolic large ribosomal subunit	path:ath03010	Ribosome
AT1G56660	1.20484464873139e-131	0.328	0.488	3.95586643517977e-127	-0.702188	1.93982939294657	0.955929773663289	Up	2	AT1G56660	protein_coding	F25P12.91 protein [Source:UniProtKB/TrEMBL;Acc:Q9FXB5]		GO:0003674,GO:0008150	molecular_function|biological_process
RPL20	2.74862014965399e-131	0.256	0.555	9.02454453735893e-127	-0.841096	1.55833730328156	0.640007539627131	Up	2	--	--	--	--	--	--	--	--
BTF3	4.40745816722486e-131	0.39	0.95	1.44710074004494e-126	0.269011726226152	0.662559355809233	-0.593878	Down	2	AT1G17880	protein_coding	Basic transcription factor 3 [Source:UniProtKB/Swiss-Prot;Acc:Q9SMW7]		GO:0003700,GO:0005634,GO:0006351,GO:0006355,GO:0005515,GO:0009651	transcription factor activity, sequence-specific DNA binding|nucleus|transcription, DNA-templated|regulation of transcription, DNA-templated|protein binding|response to salt stress
SDR3B	7.42881293586329e-131	0.1	0.562	2.439102151232e-126	-1.50842	0.656882185398308	-0.606293	Down	2	AT2G47140	protein_coding	Short-chain dehydrogenase reductase 3b [Source:UniProtKB/Swiss-Prot;Acc:Q94K41]
PUB20	9.31465358199212e-131	0.238	0.408	3.05828021057547e-126	-1.25259	1.6858083746708	0.753440554889756	Up	2	AT1G66160	protein_coding	U-box domain-containing protein 20 [Source:UniProtKB/Swiss-Prot;Acc:Q9C8D1]
AT3G06355	1.59277874006349e-130	0.483	0.552	5.22957043725046e-126	-0.272052	3.22487132145476	1.68924159538774	Up	2	--	--	--	--	--	--	--	--
RPP1B	7.7083422695488e-130	0.319	0.9	2.53088001736096e-125	0.0129493807526381	0.619265520523213	-0.69137	Down	2	AT4G00810	protein_coding	AT4G00810 protein [Source:UniProtKB/TrEMBL;Acc:B9DFS7]		GO:0003735,GO:0005840,GO:0006414,GO:0022626,GO:0005634,GO:0005829	structural constituent of ribosome|ribosome|translational elongation|cytosolic ribosome|nucleus|cytosol	path:ath03010	Ribosome
AT2G07671	2.84923668893184e-129	0.463	0.532	9.35489882076991e-125	-0.377751	3.23311482649502	1.69292474676902	Up	2	AT2G07671	protein_coding	ATP synthase subunit 9, mitochondrial [Source:UniProtKB/TrEMBL;Acc:Q304C3]		GO:0005739,GO:0015992,GO:0016887	mitochondrion|proton transport|ATPase activity	path:ath00190	Oxidative phosphorylation
RPS5.1	3.12742393162877e-129	0.343	0.94	1.02682709947168e-124	0.168422434215441	0.588395484973238	-0.765142	Down	2	AT2G33800	protein_coding	30S ribosomal protein S5, chloroplastic [Source:UniProtKB/Swiss-Prot;Acc:P93014]		GO:0005524,GO:0043531,GO:0009626,GO:0006952,GO:0009816,GO:0005886,GO:0005515,GO:0008219,GO:0038023,GO:0000166,GO:0005622	ATP binding|ADP binding|plant-type hypersensitive response|defense response|defense response to bacterium, incompatible interaction|plasma membrane|protein binding|cell death|signaling receptor activity|nucleotide binding|intracellular	path:ath03010	Ribosome
RPS7B	1.02479873236092e-128	0.326	0.916	3.36472167796062e-124	0.0846308323857394	0.590093100504342	-0.760986	Down	2	AT3G02560	protein_coding	40S ribosomal protein S7-2 [Source:UniProtKB/Swiss-Prot;Acc:Q9M885]		GO:0003735,GO:0006364,GO:0006412,GO:0030686,GO:0032040,GO:0042274,GO:0022627,GO:0022626,GO:0016020,GO:0009507,GO:0005829,GO:0005794	structural constituent of ribosome|rRNA processing|translation|90S preribosome|small-subunit processome|ribosomal small subunit biogenesis|cytosolic small ribosomal subunit|cytosolic ribosome|membrane|chloroplast|cytosol|Golgi apparatus	path:ath03010	Ribosome
ACR11	2.30442381962704e-128	0.326	0.91	7.56611472698147e-124	0.0905491611805267	0.581002617337012	-0.783383	Down	2	AT1G16880	protein_coding	ACR11 [Source:UniProtKB/TrEMBL;Acc:A0A178WLF3]		GO:0008152,GO:0009507,GO:0016597,GO:0009941,GO:0009535,GO:0009570,GO:0009409,GO:0010319,GO:0009416,GO:0009744,GO:0009735	metabolic process|chloroplast|amino acid binding|chloroplast envelope|chloroplast thylakoid membrane|chloroplast stroma|response to cold|stromule|response to light stimulus|response to sucrose|response to cytokinin
GRP3	4.31510299973501e-127	0.707	0.729	1.416777767903e-122	0.513060120938412	2.48190513827707	1.31144797479437	Up	2	AT2G05520	protein_coding	Glycine-rich protein 3 [Source:UniProtKB/Swiss-Prot;Acc:Q9SL15]
ABCG36	3.87209391415909e-126	0.725	0.96	1.27132459483585e-121	0.898854004731777	1.61136264650322	0.688281217467259	Up	2	AT1G59870	protein_coding	ABC transporter G family member 36 [Source:UniProtKB/Swiss-Prot;Acc:Q9XIE2]
LOX4	5.44346968509319e-126	0.291	0.485	1.78725440170665e-121	-0.822965	1.63360543930906	0.708059574983557	Up	2	AT1G72520	protein_coding	Lipoxygenase 4, chloroplastic [Source:UniProtKB/Swiss-Prot;Acc:Q9FNX8]		GO:0009507,GO:0031408,GO:0046872,GO:0009611,GO:0009617,GO:0016165,GO:0010193,GO:0009555,GO:0009901,GO:0048653,GO:0080086,GO:0034440,GO:0009695,GO:0006952,GO:0040007	chloroplast|oxylipin biosynthetic process|metal ion binding|response to wounding|response to bacterium|linoleate 13S-lipoxygenase activity|response to ozone|pollen development|anther dehiscence|anther development|stamen filament development|lipid oxidation|jasmonic acid biosynthetic process|defense response|growth	path:ath00591,path:ath00592	Linoleic acid metabolism|alpha-Linolenic acid metabolism
AT1G18740	1.78252323612814e-125	0.41	0.615	5.85255854117951e-121	-0.188745	1.68048547441817	0.748878072502838	Up	2	AT1G18740	protein_coding	At1g18740/F6A14_15 [Source:UniProtKB/TrEMBL;Acc:Q9M9U5]		GO:0003674,GO:0008150,GO:0009507,GO:0016021	molecular_function|biological_process|chloroplast|integral component of membrane
AT1G15010	1.89891730275784e-124	0.288	0.462	6.2347151801448e-120	-0.856185	1.71136147440776	0.77514451859774	Up	2	AT1G15010	protein_coding	Mediator of RNA polymerase II transcription subunit [Source:UniProtKB/TrEMBL;Acc:Q8LCU9]		GO:0003674,GO:0005739,GO:0016021,GO:0050832	molecular_function|mitochondrion|integral component of membrane|defense response to fungus
RPS18C.2	2.96918589964755e-124	0.334	0.926	9.74872806431279e-120	0.12565810782498	0.577479936619344	-0.792157	Down	2	AT4G09800	protein_coding	40S ribosomal protein S18 [Source:UniProtKB/Swiss-Prot;Acc:P34788]				path:ath03010	Ribosome
CYP94B3	4.74799641549512e-124	0.162	0.281	1.55890966309951e-119	-1.87475	1.68475271352613	0.752536849477981	Up	2	AT3G48520	protein_coding	CYP94B3 [Source:UniProtKB/TrEMBL;Acc:A0A178V8H3]		GO:0005506,GO:0005576,GO:0016021,GO:0016705,GO:0019825,GO:0020037,GO:0055114,GO:0002213,GO:0009555,GO:0009611,GO:0009694,GO:0010154,GO:0048480,GO:0048653,GO:0052694	iron ion binding|extracellular region|integral component of membrane|oxidoreductase activity, acting on paired donors, with incorporation or reduction of molecular oxygen|oxygen binding|heme binding|oxidation-reduction process|defense response to insect|pollen development|response to wounding|jasmonic acid metabolic process|fruit development|stigma development|anther development|jasmonoyl-isoleuc…
TIP1-2	1.01707186188342e-123	0.203	0.358	3.33935204412184e-119	-1.51007	1.68087336848004	0.749211040726753	Up	2	AT3G26520	protein_coding	Aquaporin TIP1-2 [Source:UniProtKB/Swiss-Prot;Acc:Q41963]
WRKY18	2.07861286343104e-123	0.479	0.719	6.82470961450312e-119	0.118050805581627	1.52677279088466	0.610485381156837	Up	2	AT4G31800	protein_coding	WRKY like transcription factor [Source:UniProtKB/TrEMBL;Acc:Q0WTZ3]		GO:0003700,GO:0005634,GO:0006351,GO:0006355,GO:0043565,GO:0031347,GO:0009751,GO:0042742,GO:0005515,GO:0042802,GO:0050832,GO:0050691,GO:0010200,GO:0002237	transcription factor activity, sequence-specific DNA binding|nucleus|transcription, DNA-templated|regulation of transcription, DNA-templated|sequence-specific DNA binding|regulation of defense response|response to salicylic acid|defense response to bacterium|protein binding|identical protein binding|defense response to fungus|regulation of defense response to virus by host|response to chitin|resp…
AT1G78830	2.15657689371181e-123	0.269	0.468	7.08068891512398e-119	-0.953425	1.65976992698575	0.730983272776452	Up	2	AT1G78830	protein_coding	EP1-like glycoprotein 2 [Source:UniProtKB/Swiss-Prot;Acc:Q9ZVA2]		GO:0005886,GO:0030246,GO:0005618,GO:0009505,GO:0048046,GO:0005829,GO:0009506,GO:0005794,GO:0009735	plasma membrane|carbohydrate binding|cell wall|plant-type cell wall|apoplast|cytosol|plasmodesma|Golgi apparatus|response to cytokinin
GLT1.1	5.17576248042267e-123	0.309	0.552	1.69935809519717e-118	-0.639566	1.50320342381717	0.588040257872754	Up	2	AT5G53460	protein_coding	Glutamate synthase 1 [NADH], chloroplastic [Source:UniProtKB/Swiss-Prot;Acc:Q9LV03]		GO:0005506,GO:0005739,GO:0010181,GO:0042128,GO:0050660,GO:0051538,GO:0055114,GO:0097054,GO:0006537,GO:0016040,GO:0019676,GO:0048589,GO:0009507,GO:0046686,GO:0009570,GO:0005829,GO:0009735,GO:0009536	iron ion binding|mitochondrion|FMN binding|nitrate assimilation|flavin adenine dinucleotide binding|3 iron, 4 sulfur cluster binding|oxidation-reduction process|L-glutamate biosynthetic process|glutamate biosynthetic process|glutamate synthase (NADH) activity|ammonia assimilation cycle|developmental growth|chloroplast|response to cadmium ion|chloroplast stroma|cytosol|response to cytokinin|plastid	path:ath01230,path:ath00910,path:ath00250	Biosynthesis of amino acids|Nitrogen metabolism|Alanine, aspartate and glutamate metabolism
RPL36AB	1.06970213200013e-122	0.331	0.9	3.51215300999603e-118	0.0739688464846223	0.632150789031496	-0.661659	Down	2	AT3G23390	protein_coding	60S ribosomal protein L36a [Source:UniProtKB/Swiss-Prot;Acc:O23290]				path:ath03010	Ribosome
FAMT	1.06847920755173e-120	0.164	0.639	3.50813778215459e-116	-0.843487	0.574108674365638	-0.800604	Down	2	AT3G44860	protein_coding	Farnesoic acid carboxyl-O-methyltransferase [Source:UniProtKB/Swiss-Prot;Acc:Q9FYC4]		GO:0008757,GO:0009507,GO:0032259,GO:0019010	S-adenosylmethionine-dependent methyltransferase activity|chloroplast|methylation|farnesoic acid O-methyltransferase activity
NSP5	1.39579603411072e-120	0.716	0.967	4.58281711879573e-116	0.788494342985804	1.5961055321021	0.674556043544565	Up	2	AT5G48180	protein_coding	Nitrile-specifier protein 5 [Source:UniProtKB/Swiss-Prot;Acc:Q93XW5]		GO:0003674,GO:0005737,GO:0019762,GO:0080028,GO:0005829	molecular_function|cytoplasm|glucosinolate catabolic process|nitrile biosynthetic process|cytosol
OEP161	6.75611916366963e-120	0.359	0.903	2.21823660500765e-115	0.144723821402939	0.659421566211645	-0.600727	Down	2	AT2G28900	protein_coding	Outer envelope pore protein 16-1, chloroplastic [Source:UniProtKB/Swiss-Prot;Acc:Q9ZV24]
RVE2	1.0701024266579e-119	0.067	0.498	3.5134672974459e-115	-1.97639	0.645966010697088	-0.63047	Down	2	AT5G37260	protein_coding	Protein REVEILLE 2 [Source:UniProtKB/Swiss-Prot;Acc:F4K5X6]	AT5G37260.1	GO:0003677,GO:0005634,GO:0006351,GO:0003700,GO:0006355,GO:0009651,GO:0009723,GO:0009733,GO:0009737,GO:0009739,GO:0009751,GO:0009753,GO:0007623,GO:0009845,GO:0009909	DNA binding|nucleus|transcription, DNA-templated|transcription factor activity, sequence-specific DNA binding|regulation of transcription, DNA-templated|response to salt stress|response to ethylene|response to auxin|response to abscisic acid|response to gibberellin|response to salicylic acid|response to jasmonic acid|circadian rhythm|seed germination|regulation of flower development
RPS11C	1.10148028601431e-118	0.362	0.913	3.61649022307078e-114	0.182517738742866	0.645610107883606	-0.631265	Down	2	AT5G23740	protein_coding	RPS11-BETA [Source:UniProtKB/TrEMBL;Acc:A0A178UPD3]				path:ath03010	Ribosome
RPL11C.2	1.98981727497691e-118	0.379	0.933	6.53316705893168e-114	0.249941978605051	0.629879024337795	-0.666853	Down	2	AT4G18730	protein_coding	60S ribosomal protein L11-2 [Source:UniProtKB/Swiss-Prot;Acc:P42794]				path:ath03010	Ribosome
PSBH	9.56188548774184e-118	0.265	0.478	3.13945386219028e-113	-0.951347	1.90842278750463	0.932380818024482	Up	2	--	--	--	--	--	--	--	--
AT3G20390	8.21807070821287e-117	0.386	0.943	2.69823915562753e-112	0.285144847584571	0.616677096760026	-0.697413	Down	2	AT3G20390	protein_coding	Endoribonuclease L-PSP family protein [Source:UniProtKB/TrEMBL;Acc:A0A1I9LS34]
ATMG00090	2.87883125489598e-116	0.23	0.438	9.45206665919998e-112	-1.19306	1.80772290209162	0.854173550310611	Up	2	--	--	--	--	--	--	--	--
AT5G47190	1.51202016357979e-114	0.336	0.926	4.96441580308152e-110	0.151096930034349	0.558776042374144	-0.839658	Down	2	AT5G47190	protein_coding	50S ribosomal protein L19-2, chloroplastic [Source:UniProtKB/Swiss-Prot;Acc:Q8RXX5]		GO:0003735,GO:0005840,GO:0006412,GO:0009507,GO:0019843,GO:0042254,GO:0009941,GO:0016020,GO:0009570	structural constituent of ribosome|ribosome|translation|chloroplast|rRNA binding|ribosome biogenesis|chloroplast envelope|membrane|chloroplast stroma	path:ath03010	Ribosome
NDK1	2.83851384248925e-114	0.361	0.89	9.31969249904495e-110	0.12371165183574	0.665294669075361	-0.587935	Down	2	AT4G09320	protein_coding	Nucleoside diphosphate kinase [Source:UniProtKB/TrEMBL;Acc:A0A178UXQ6]		GO:0004550,GO:0005524,GO:0005737,GO:0006163,GO:0006220,GO:0009142,GO:0005773,GO:0046686,GO:0005774,GO:0005886,GO:0009651,GO:0009507,GO:0048046,GO:0005777,GO:0005829,GO:0009506,GO:0005794	nucleoside diphosphate kinase activity|ATP binding|cytoplasm|purine nucleotide metabolic process|pyrimidine nucleotide metabolic process|nucleoside triphosphate biosynthetic process|vacuole|response to cadmium ion|vacuolar membrane|plasma membrane|response to salt stress|chloroplast|apoplast|peroxisome|cytosol|plasmodesma|Golgi apparatus	path:ath00230,path:ath00240	Purine metabolism|Pyrimidine metabolism
AT2G39518	8.06511745008676e-114	0.42	0.97	2.64802001238699e-109	0.401348096771485	0.637011753626359	-0.650608	Down	2	AT2G39518	protein_coding	CASP-like protein 4D2 [Source:UniProtKB/Swiss-Prot;Acc:Q56X75]
RPL11	1.34610506991448e-113	0.344	0.923	4.41966677605021e-109	0.171312885922245	0.561031895768532	-0.833845	Down	2	AT1G32990	protein_coding	50S ribosomal protein L11, chloroplastic [Source:UniProtKB/Swiss-Prot;Acc:Q9MAP3]				path:ath03010	Ribosome
RPS8	2.02223719839375e-113	0.234	0.492	6.63961139348621e-109	-1.02513	1.60813407228118	0.685387690939653	Up	2	--	--	--	--	--	--	--	--
CPN10-2	6.69839186767737e-113	0.359	0.923	2.19928300191451e-108	0.193945793898295	0.610728706349059	-0.711396	Down	2	AT2G44650	protein_coding	10 kDa chaperonin 2, chloroplastic [Source:UniProtKB/Swiss-Prot;Acc:O80504]		GO:0005759,GO:0006986,GO:0009507,GO:0046872,GO:0051082,GO:0051085,GO:0051087,GO:0006457,GO:0009570,GO:0009941	mitochondrial matrix|response to unfolded protein|chloroplast|metal ion binding|unfolded protein binding|chaperone mediated protein folding requiring cofactor|chaperone binding|protein folding|chloroplast stroma|chloroplast envelope
RRN18	1.70822149432272e-111	0.459	0.368	5.60860363230978e-107	-0.718918	4.32517030678151	2.11275694105265	Up	2	--	--	--	--	--	--	--	--
AT5G14910	1.78360037589013e-110	0.369	0.923	5.85609511416005e-106	0.22353352796664	0.613847692253828	-0.704047	Down	2	AT5G14910	protein_coding	AT5g14910/F2G14_30 [Source:UniProtKB/TrEMBL;Acc:Q93VK7]		GO:0009507,GO:0030001,GO:0046872,GO:0009535,GO:0009579,GO:0009570,GO:0009941,GO:0009735	chloroplast|metal ion transport|metal ion binding|chloroplast thylakoid membrane|thylakoid|chloroplast stroma|chloroplast envelope|response to cytokinin
RPL9	3.85310572218569e-110	0.353	0.946	1.26509020176523e-105	0.247814653163423	0.510807819365502	-0.969147	Down	2	AT3G44890	protein_coding	RPL9 [Source:UniProtKB/TrEMBL;Acc:A0A178VBQ7]		GO:0003735,GO:0005739,GO:0005840,GO:0006412,GO:0009507,GO:0019843,GO:0042254,GO:0000311,GO:0009570,GO:0009941	structural constituent of ribosome|mitochondrion|ribosome|translation|chloroplast|rRNA binding|ribosome biogenesis|plastid large ribosomal subunit|chloroplast stroma|chloroplast envelope	path:ath03010	Ribosome
RPOC2	2.71474827296773e-109	0.563	0.936	8.91333300463493e-105	0.625887109464058	1.55492868054638	0.636848410206887	Up	2	--	--	--	--	--	--	--	--
CML44	4.45370191293291e-109	0.192	0.264	1.46228394907326e-104	-1.75721	1.79150917264883	0.841175430264306	Up	2	AT1G21550	protein_coding	Probable calcium-binding protein CML44 [Source:UniProtKB/Swiss-Prot;Acc:Q9LPK5]		GO:0005509,GO:0005737,GO:0008150	calcium ion binding|cytoplasm|biological_process	path:ath04626	Plant-pathogen interaction
A1.1	6.91647319056144e-109	0.212	0.405	2.27088564265704e-104	-1.36259	1.50631830087615	0.591026658837235	Up	2	AT1G07930	protein_coding	Elongation factor 1-alpha 4 [Source:UniProtKB/Swiss-Prot;Acc:Q8GTY0]		GO:0003746,GO:0003924,GO:0005525,GO:0005737,GO:0006414,GO:0005739,GO:0005773,GO:0005829,GO:0009506,GO:0005794	translation elongation factor activity|GTPase activity|GTP binding|cytoplasm|translational elongation|mitochondrion|vacuole|cytosol|plasmodesma|Golgi apparatus	path:ath03013	RNA transport
RPL27	8.70086796810438e-109	0.371	0.94	2.85675597996771e-104	0.246077818287212	0.581025841830622	-0.783326	Down	2	AT5G40950	protein_coding	50S ribosomal protein L27, chloroplastic [Source:UniProtKB/Swiss-Prot;Acc:Q9FLN4]		GO:0003735,GO:0005762,GO:0005840,GO:0006412,GO:0009507,GO:0009579,GO:0009570,GO:0009941,GO:0009735	structural constituent of ribosome|mitochondrial large ribosomal subunit|ribosome|translation|chloroplast|thylakoid|chloroplast stroma|chloroplast envelope|response to cytokinin	path:ath03010	Ribosome
ZAT8	2.41644931964823e-107	0.195	0.344	7.93392805120103e-103	-1.40724	1.52332840307143	0.607226995278219	Up	2	AT3G46080	protein_coding	Zinc finger protein ZAT8 [Source:UniProtKB/Swiss-Prot;Acc:Q9LX85]	AT3G46080.1	GO:0003676,GO:0005634,GO:0006351,GO:0008270,GO:0046872,GO:0003700,GO:0006355,GO:0010200	nucleic acid binding|nucleus|transcription, DNA-templated|zinc ion binding|metal ion binding|transcription factor activity, sequence-specific DNA binding|regulation of transcription, DNA-templated|response to chitin
ATPI	3.18547709911375e-107	0.24	0.438	1.04588769595202e-102	-1.10543	1.68839446699261	0.7556520065858	Up	2	--	--	--	--	--	--	--	--
PSBC	1.18952799880177e-106	0.818	0.87	3.90557727846585e-102	0.92102706961835	2.69140078207219	1.42835724168622	Up	2	--	--	--	--	--	--	--	--
ECS1	1.45885217069307e-106	0.293	0.445	4.78984933203656e-102	-0.79384	1.69675943701485	0.762782037109696	Up	2	AT1G31580	protein_coding	Protein ECS1 [Source:UniProtKB/Swiss-Prot;Acc:Q39066]		GO:0003674,GO:0005739,GO:0006952,GO:0005618	molecular_function|mitochondrion|defense response|cell wall
GRXC9	4.76659488445038e-106	0.163	0.314	1.56501609841159e-101	-1.73797	1.5331653517414	0.616513299914465	Up	2	AT1G28480	protein_coding	Glutaredoxin-C9 [Source:UniProtKB/Swiss-Prot;Acc:Q9SGP6]
SKIP20	5.75103068636396e-105	0.16	0.264	1.88823590525388e-100	-1.89997	1.62373758297496	0.699318493156489	Up	2	AT3G59940	protein_coding	F-box/kelch-repeat protein SKIP20 [Source:UniProtKB/Swiss-Prot;Acc:Q9M1Y1]
TCTP1	5.97050765208734e-105	0.781	1	1.96029677740984e-100	1.40134474725642	0.460470142347318	-1.11882	Down	2	AT3G16640	protein_coding	Translationally-controlled tumor protein 1 [Source:UniProtKB/Swiss-Prot;Acc:P31265]		GO:0005737,GO:0009579,GO:0005634,GO:0046686,GO:0042742,GO:0005774,GO:0005886,GO:0009507,GO:0048046,GO:0001558,GO:0009860,GO:0010252,GO:0048364,GO:0048527,GO:0048768,GO:0090406,GO:0007346,GO:0008283,GO:0009791,GO:0009793,GO:0040014,GO:0005829,GO:0009506,GO:0005794,GO:0008017,GO:0009819,GO:0031117,GO:0090333,GO:0009735	cytoplasm|thylakoid|nucleus|response to cadmium ion|defense response to bacterium|vacuolar membrane|plasma membrane|chloroplast|apoplast|regulation of cell growth|pollen tube growth|auxin homeostasis|root development|lateral root development|root hair cell tip growth|pollen tube|regulation of mitotic cell cycle|cell proliferation|post-embryonic development|embryo development ending in seed dorman…
AT2G07727	7.14370625194367e-104	0.195	0.358	2.34549307370066e-99	-1.52704	1.68926235986645	0.756393410959813	Up	2	AT2G07727	protein_coding	Di-haem cytochrome, transmembrane;Cytochrome b/b6, C-terminal [Source:TAIR;Acc:AT2G07727]		GO:0005739,GO:0016020,GO:0016491,GO:0055114	mitochondrion|membrane|oxidoreductase activity|oxidation-reduction process	path:ath00190	Oxidative phosphorylation
AT4G33666	1.48683521279541e-102	0.132	0.522	4.88172605417116e-98	-1.22504	0.662962693803347	-0.593	Down	2	AT4G33666	protein_coding	Uncharacterized protein At4g33666 [Source:UniProtKB/TrEMBL;Acc:Q94AJ7]		GO:0003674,GO:0008150	molecular_function|biological_process
AT4G21105	3.97323921120102e-102	0.433	0.957	1.30453363021363e-97	0.403091149158555	0.641179550197106	-0.6412	Down	2	AT4G21105	protein_coding	At4g21108/At4g21108 [Source:UniProtKB/TrEMBL;Acc:Q944S8]		GO:0005739,GO:0016021,GO:0005774	mitochondrion|integral component of membrane|vacuolar membrane
NAC081	2.37555273629952e-101	0.755	0.933	7.79965229909222e-97	0.892740446920905	1.53347528248832	0.616804912533257	Up	2	AT5G08790	protein_coding	Protein ATAF2 [Source:UniProtKB/Swiss-Prot;Acc:Q9C598]	AT5G08790.1
NAC019	2.56091688005619e-101	0.182	0.324	8.40825839228849e-97	-1.61118	1.54195895009607	0.624764358455848	Up	2	AT1G52890	protein_coding	NAC domain-containing protein 19 [Source:UniProtKB/Swiss-Prot;Acc:Q9C932]	AT1G52890.1	GO:0003677,GO:0005634,GO:0006351,GO:0006355,GO:0007275,GO:0003700,GO:0005515,GO:0009414	DNA binding|nucleus|transcription, DNA-templated|regulation of transcription, DNA-templated|multicellular organism development|transcription factor activity, sequence-specific DNA binding|protein binding|response to water deprivation
AT1G64510	3.61912744502607e-101	0.4	0.943	1.18826811402541e-96	0.33519958252143	0.602723794373449	-0.730431	Down	2	AT1G64510	protein_coding	Translation elongation factor EF1B/ribosomal protein S6 family protein [Source:TAIR;Acc:AT1G64510]		GO:0003735,GO:0005840,GO:0006412,GO:0009507,GO:0019843,GO:0042254,GO:0009535,GO:0009579	structural constituent of ribosome|ribosome|translation|chloroplast|rRNA binding|ribosome biogenesis|chloroplast thylakoid membrane|thylakoid	path:ath03010	Ribosome
AT3G62530	4.94071663071751e-101	0.355	0.913	1.62218549136348e-96	0.213237052407154	0.557924085885041	-0.841859	Down	2	AT3G62530	protein_coding	ARM repeat superfamily protein [Source:UniProtKB/TrEMBL;Acc:Q94K48]		GO:0008150,GO:0009507,GO:0016829,GO:0030089,GO:0005739,GO:0046872,GO:0005730,GO:0008270,GO:0005794	biological_process|chloroplast|lyase activity|phycobilisome|mitochondrion|metal ion binding|nucleolus|zinc ion binding|Golgi apparatus
AT1G80440	1.06587914440648e-100	0.161	0.251	3.49960099482981e-96	-1.9451	1.62955129287953	0.704474764054559	Up	2	AT1G80440	protein_coding	F-box/kelch-repeat protein At1g80440 [Source:UniProtKB/Swiss-Prot;Acc:Q9M8L2]
ATPH	5.67209139929378e-99	0.221	0.288	1.86231776913013e-94	-1.5723	1.99964973349844	0.999747314000099	Up	2	--	--	--	--	--	--	--	--
RPL34	3.61641064840857e-98	0.663	0.977	1.18737610819198e-93	1.13503928201412	0.428923701635611	-1.22121	Down	2	AT1G29070	protein_coding	50S ribosomal protein L34, chloroplastic [Source:UniProtKB/Swiss-Prot;Acc:Q9LP37]		GO:0003735,GO:0005840,GO:0006412,GO:0009507,GO:0019843,GO:0042254	structural constituent of ribosome|ribosome|translation|chloroplast|rRNA binding|ribosome biogenesis	path:ath03010	Ribosome
RPL23A	4.02632021314257e-98	0.428	0.943	1.3219617155811e-93	0.389070742029348	0.645061125240114	-0.632492	Down	2	AT1G04480	protein_coding	60S ribosomal protein L23 [Source:UniProtKB/Swiss-Prot;Acc:P49690]		GO:0003735,GO:0005840,GO:0006412,GO:0009507	structural constituent of ribosome|ribosome|translation|chloroplast	path:ath03010	Ribosome
RD26	4.3569597768386e-96	0.165	0.288	1.43052060352942e-91	-1.80002	1.57937122613599	0.659350311894136	Up	2	AT4G27410	protein_coding	NAC (No Apical Meristem) domain transcriptional regulator superfamily protein [Source:UniProtKB/TrEMBL;Acc:F4JIU9]
CAM5	2.50597512709371e-95	0.416	0.953	8.22786813478677e-91	0.394617299549534	0.586619981165278	-0.769502	Down	2	AT3G56800	protein_coding	Calmodulin-2 [Source:UniProtKB/Swiss-Prot;Acc:P0DH97]		GO:0005509,GO:0005737,GO:0005515,GO:0030163,GO:0009846,GO:0005829	calcium ion binding|cytoplasm|protein binding|protein catabolic process|pollen germination|cytosol	path:ath04070,path:ath04626	Phosphatidylinositol signaling system|Plant-pathogen interaction
ROC4	3.22968065039442e-95	0.664	0.983	1.060401047944e-90	1.13794264347931	0.444601627917597	-1.16941	Down	2	AT3G62030	protein_coding	Rotamase CYP 4 [Source:UniProtKB/TrEMBL;Acc:F4IX26]
ASB1	1.49057269702499e-94	0.454	0.96	4.89399733614214e-90	0.506648294395575	0.650188523425766	-0.62107	Down	2	AT1G25220	protein_coding	Anthranilate synthase beta subunit 1 [Source:UniProtKB/TrEMBL;Acc:F4IAW5]		GO:0000162,GO:0004049,GO:0005739,GO:0005829,GO:0005950,GO:0006541,GO:0008152,GO:0009507,GO:0009723,GO:0009851,GO:0010600,GO:0009651,GO:0010311,GO:0009617	tryptophan biosynthetic process|anthranilate synthase activity|mitochondrion|cytosol|anthranilate synthase complex|glutamine metabolic process|metabolic process|chloroplast|response to ethylene|auxin biosynthetic process|regulation of auxin biosynthetic process|response to salt stress|lateral root formation|response to bacterium	path:ath01230,path:ath00400	Biosynthesis of amino acids|Phenylalanine, tyrosine and tryptophan biosynthesis
RBCS-1B	4.44760870594657e-94	0.769	0.88	1.46028336642344e-89	0.977291599044025	2.08522368897031	1.06020215472902	Up	2	AT5G38430	protein_coding	Ribulose bisphosphate carboxylase small chain 1B, chloroplastic [Source:UniProtKB/Swiss-Prot;Acc:P10796]				path:ath01200,path:ath00630,path:ath00710	Carbon metabolism|Glyoxylate and dicarboxylate metabolism|Carbon fixation in photosynthetic organisms
AT3G15518	5.63262100553245e-93	0.411	0.92	1.84935845474647e-88	0.372184157463573	0.650586856244603	-0.620186	Down	2	AT3G15518	protein_coding	Putative uncharacterized protein [Source:UniProtKB/TrEMBL;Acc:Q8GYA5]		GO:0003674,GO:0005739,GO:0008150	molecular_function|mitochondrion|biological_process
MT2B	1.54894680690628e-92	0.897	0.94	5.0856570511154e-88	1.1554901897108	1.55314333255773	0.635190975654583	Up	2	AT5G02380	protein_coding	Metallothionein-like protein 2B [Source:UniProtKB/Swiss-Prot;Acc:Q38805]		GO:0008150,GO:0005507	biological_process|copper ion binding
NDHA	3.10502152423714e-92	0.227	0.368	1.01947171705278e-87	-1.30347	1.84334574248693	0.882326691798915	Up	2	--	--	--	--	--	--	--	--
ERD10	1.1150781813974e-91	0.369	0.462	3.66113619298209e-87	-0.542273	1.65614005364904	0.727824681388672	Up	2	AT1G20450	protein_coding	Dehydrin ERD10 [Source:UniProtKB/Swiss-Prot;Acc:P42759]		GO:0005634,GO:0006950,GO:0009409,GO:0009415,GO:0009737,GO:0005737,GO:0009631,GO:0016020,GO:0003779,GO:0009414,GO:0010029,GO:0005829,GO:0009506	nucleus|response to stress|response to cold|response to water|response to abscisic acid|cytoplasm|cold acclimation|membrane|actin binding|response to water deprivation|regulation of seed germination|cytosol|plasmodesma
RPL38A	1.16292858158525e-90	0.439	0.946	3.81824341191885e-86	0.445652344764172	0.640261605308975	-0.643267	Down	2	AT3G59540	protein_coding	60S ribosomal protein L38 [Source:UniProtKB/Swiss-Prot;Acc:O22860]		GO:0003735,GO:0005737,GO:0005840,GO:0006412,GO:0042254,GO:0022625	structural constituent of ribosome|cytoplasm|ribosome|translation|ribosome biogenesis|cytosolic large ribosomal subunit	path:ath03010	Ribosome
ERF019	6.51242066118287e-90	0.266	0.375	2.13822307568617e-85	-1.02216	1.72016055353483	0.782543227124125	Up	2	AT1G22810	protein_coding	Ethylene-responsive transcription factor ERF019 [Source:UniProtKB/Swiss-Prot;Acc:O80542]	AT1G22810.1	GO:0003677,GO:0003700,GO:0005634,GO:0006351,GO:0006355,GO:0009873,GO:0005737	DNA binding|transcription factor activity, sequence-specific DNA binding|nucleus|transcription, DNA-templated|regulation of transcription, DNA-templated|ethylene-activated signaling pathway|cytoplasm
SAG13	1.39773170649919e-89	0.112	0.164	4.58917251194878e-85	-2.51279	1.53332965794749	0.616667902317655	Up	2	AT2G29350	protein_coding	SAG13 [Source:UniProtKB/TrEMBL;Acc:A0A178VTS8]		GO:0009507,GO:0016491,GO:0055114,GO:0007568,GO:0004022,GO:0002213	chloroplast|oxidoreductase activity|oxidation-reduction process|aging|alcohol dehydrogenase (NAD) activity|defense response to insect
AT3G47650	1.46353093550246e-89	0.425	0.93	4.80521112053523e-85	0.390976120160454	0.633185952003161	-0.659299	Down	2	AT3G47650	protein_coding	DnaJ/Hsp40 cysteine-rich domain superfamily protein [Source:UniProtKB/TrEMBL;Acc:Q9SN73]		GO:0009507,GO:0031072,GO:0051082	chloroplast|heat shock protein binding|unfolded protein binding
AT1G67920	1.48662892431005e-89	0.34	0.866	4.88104874718718e-85	0.156019990321132	0.521145268789682	-0.940243	Down	2	AT1G67920	protein_coding	At1g67920 [Source:UniProtKB/TrEMBL;Acc:Q9C9V8]		GO:0003674,GO:0005634,GO:0008150	molecular_function|nucleus|biological_process
RPL24	4.51360690897612e-89	0.426	0.953	1.48195255642413e-84	0.453132396841047	0.589785212726926	-0.761738	Down	2	AT5G54600	protein_coding	SVR8 [Source:UniProtKB/TrEMBL;Acc:A0A178U954]		GO:0003735,GO:0005739,GO:0005840,GO:0006412,GO:0009507,GO:0015934,GO:0019843,GO:0009570,GO:0009941,GO:0009536,GO:0032544	structural constituent of ribosome|mitochondrion|ribosome|translation|chloroplast|large ribosomal subunit|rRNA binding|chloroplast stroma|chloroplast envelope|plastid|plastid translation	path:ath03010	Ribosome
AT2G43590	4.97781611498955e-89	0.185	0.241	1.63436636503452e-84	-1.80541	1.95236844533349	0.965225339835032	Up	2	AT2G43590	protein_coding	Endochitinase At2g43590 [Source:UniProtKB/Swiss-Prot;Acc:O24658]		GO:0000272,GO:0004568,GO:0005576,GO:0006032,GO:0006952,GO:0008061,GO:0016998	polysaccharide catabolic process|chitinase activity|extracellular region|chitin catabolic process|defense response|chitin binding|cell wall macromolecule catabolic process	path:ath00520	Amino sugar and nucleotide sugar metabolism
RPE	8.82696765878538e-89	0.446	0.963	2.898158291409e-84	0.505274402291049	0.595010602686124	-0.749013	Down	2	AT5G61410	protein_coding	RPE [Source:UniProtKB/TrEMBL;Acc:A0A178UPG9]		GO:0004750,GO:0005829,GO:0005975,GO:0009052,GO:0009507,GO:0009793,GO:0019323,GO:0044262,GO:0046872,GO:0009941,GO:0009570,GO:0009579,GO:0009409,GO:0010319,GO:0048046,GO:0009624	ribulose-phosphate 3-epimerase activity|cytosol|carbohydrate metabolic process|pentose-phosphate shunt, non-oxidative branch|chloroplast|embryo development ending in seed dormancy|pentose catabolic process|cellular carbohydrate metabolic process|metal ion binding|chloroplast envelope|chloroplast stroma|thylakoid|response to cold|stromule|apoplast|response to nematode	path:ath01200,path:ath01230,path:ath00030,path:ath00040,path:ath00710	Carbon metabolism|Biosynthesis of amino acids|Pentose phosphate pathway|Pentose and glucuronate interconversions|Carbon fixation in photosynthetic organisms
PETA	1.01423973594706e-88	0.793	0.973	3.330053325035e-84	1.07172407584807	2.2042377454869	1.1402798390347	Up	2	--	--	--	--	--	--	--	--
AT1G23130	4.64583934925722e-88	0.394	0.241	1.52536843354162e-83	-1.14315	2.86303765313246	1.51754664401183	Up	2	AT1G23130	protein_coding	At1g23130/T26J12_10 [Source:UniProtKB/TrEMBL;Acc:O49304]		GO:0003674,GO:0006952,GO:0009507,GO:0009607	molecular_function|defense response|chloroplast|response to biotic stimulus
AT4G24920	7.45302028797752e-88	0.477	0.977	2.44705015115166e-83	0.562927544988199	0.634927095569222	-0.655337	Down	2	AT4G24920	protein_coding	secE/sec61-gamma protein transport protein [Source:TAIR;Acc:AT4G24920]		GO:0005622,GO:0005623,GO:0006605,GO:0006886	intracellular|cell|protein targeting|intracellular protein transport	path:ath03060,path:ath04141,path:ath04145	Protein export|Protein processing in endoplasmic reticulum|Phagosome
SIS	2.13734257114254e-87	0.347	0.813	7.0175368638323e-83	0.0803802440743647	0.642974745921604	-0.637166	Down	2	AT5G02020	protein_coding	AT5g02020/T7H20_70 [Source:UniProtKB/TrEMBL;Acc:Q9LZM9]		GO:0003674,GO:0005634,GO:0009651	molecular_function|nucleus|response to salt stress
RPL39A	3.33138090063562e-87	0.453	0.957	1.09379229110569e-82	0.498951487057438	0.620989786443307	-0.687359	Down	2	AT4G31985	protein_coding	60S ribosomal protein L39-1 [Source:UniProtKB/Swiss-Prot;Acc:P51424]		GO:0003735,GO:0005840,GO:0006412,GO:0022625	structural constituent of ribosome|ribosome|translation|cytosolic large ribosomal subunit	path:ath03010	Ribosome
GASA1	3.54071876746744e-87	0.394	0.502	1.16252419292258e-82	-0.340031	1.76966065121721	0.823472736724376	Up	2	AT1G75750	protein_coding	GASA1 [Source:UniProtKB/TrEMBL;Acc:A0A178W4S5]		GO:0003674,GO:0005576,GO:0009740,GO:0009737,GO:0009739,GO:0009741,GO:0009826,GO:0009505,GO:0005618	molecular_function|extracellular region|gibberellic acid mediated signaling pathway|response to abscisic acid|response to gibberellin|response to brassinosteroid|unidimensional cell growth|plant-type cell wall|cell wall
ERF109	6.92345911843837e-87	0.189	0.271	2.27317933235687e-82	-1.75531	1.73151520634635	0.792035057488442	Up	2	AT4G34410	protein_coding	Ethylene-responsive transcription factor ERF109 [Source:UniProtKB/Swiss-Prot;Acc:Q9SZ06]	AT4G34410.1
ATPRX Q	1.7055314353445e-86	0.414	0.94	5.59977136166661e-82	0.407750303379317	0.567111112406704	-0.818297	Down	2	AT3G26060	protein_coding	Thioredoxin superfamily protein [Source:UniProtKB/TrEMBL;Acc:F4JBC9]		GO:0004601,GO:0009507,GO:0009543,GO:0010287,GO:0016209,GO:0016491,GO:0051920,GO:0055114,GO:0005515,GO:0009941,GO:0009533,GO:0009535,GO:0009534	peroxidase activity|chloroplast|chloroplast thylakoid lumen|plastoglobule|antioxidant activity|oxidoreductase activity|peroxiredoxin activity|oxidation-reduction process|protein binding|chloroplast envelope|chloroplast stromal thylakoid|chloroplast thylakoid membrane|chloroplast thylakoid
AT2G07698	4.60038162656363e-86	0.194	0.301	1.51044329944964e-81	-1.72189	1.81502902699589	0.859992620820561	Up	2	AT2G07698	protein_coding	ATPase, F1 complex, alpha subunit protein [Source:UniProtKB/TrEMBL;Acc:F4IMB5]		GO:0005524,GO:0005886,GO:0015986,GO:0015991,GO:0016021,GO:0045261,GO:0046933,GO:0046961,GO:0005739,GO:0009941,GO:0005773,GO:0005730,GO:0005774,GO:0016020,GO:0008266,GO:0009507,GO:0008270,GO:0005794	ATP binding|plasma membrane|ATP synthesis coupled proton transport|ATP hydrolysis coupled proton transport|integral component of membrane|proton-transporting ATP synthase complex, catalytic core F(1)|proton-transporting ATP synthase activity, rotational mechanism|proton-transporting ATPase activity, rotational mechanism|mitochondrion|chloroplast envelope|vacuole|nucleolus|vacuolar membrane|membra…	path:ath00190	Oxidative phosphorylation
AT5G11070	3.09685980874262e-85	0.175	0.271	1.01679198100446e-80	-1.82274	1.6446191320383	0.717753517127867	Up	2	AT5G11070	protein_coding	Uncharacterized protein At5g11070 [Source:UniProtKB/TrEMBL;Acc:Q9FY58]		GO:0003674,GO:0005739,GO:0008150	molecular_function|mitochondrion|biological_process
AT1G30230	9.25212012626074e-85	0.463	0.963	3.03774860105519e-80	0.543218325310823	0.615382904127334	-0.700444	Down	2	AT1G30230	protein_coding	Translation elongation factor EF1B/ribosomal protein S6 family protein [Source:UniProtKB/TrEMBL;Acc:A8MRC4]
PSAN	4.64060689497345e-83	0.446	0.93	1.52365046182663e-78	0.449319422996385	0.657018108550581	-0.605995	Down	2	AT5G64040	protein_coding	Photosystem I reaction center subunit PSI-N, chloroplast, putative / PSI-N, putative (PSAN) [Source:UniProtKB/TrEMBL;Acc:F4KC80]		GO:0009507,GO:0009522,GO:0009535,GO:0009773,GO:0015979,GO:0030093,GO:0009543,GO:0005516,GO:0009579,GO:0009534	chloroplast|photosystem I|chloroplast thylakoid membrane|photosynthetic electron transport in photosystem I|photosynthesis|chloroplast photosystem I|chloroplast thylakoid lumen|calmodulin binding|thylakoid|chloroplast thylakoid	path:ath00195	Photosynthesis
PXG3	1.43004449686198e-82	0.169	0.214	4.69526509654694e-78	-1.93539	1.70163349608188	0.7669203376564	Up	2	AT2G33380	protein_coding	Probable peroxygenase 3 [Source:UniProtKB/Swiss-Prot;Acc:O22788]				path:ath00073	Cutin, suberine and wax biosynthesis
RPL41G.3	3.25994450479749e-82	0.413	0.926	1.07033757926016e-77	0.395648126828833	0.559094410803152	-0.838836	Down	2	AT3G56020	protein_coding	60S ribosomal protein L41 [Source:UniProtKB/Swiss-Prot;Acc:P62120]		GO:0003735,GO:0005840,GO:0006412,GO:0022625	structural constituent of ribosome|ribosome|translation|cytosolic large ribosomal subunit	path:ath03010	Ribosome
RPL38A.1	1.01303845025315e-81	0.475	0.97	3.32610914371615e-77	0.564917238581555	0.595636500860841	-0.747496	Down	2	AT2G43460	protein_coding	60S ribosomal protein L38 [Source:UniProtKB/Swiss-Prot;Acc:O22860]		GO:0003735,GO:0005737,GO:0005840,GO:0006412,GO:0042254,GO:0022626,GO:0022625	structural constituent of ribosome|cytoplasm|ribosome|translation|ribosome biogenesis|cytosolic ribosome|cytosolic large ribosomal subunit	path:ath03010	Ribosome
NAD6	4.39031049705175e-81	0.203	0.324	1.441470645497e-76	-1.51249	1.85520561936689	0.891579094986844	Up	2	--	--	--	--	--	--	--	--
PSAK	5.83730969189155e-81	0.455	0.957	1.91656389113875e-76	0.598193265778793	0.441313840791471	-1.18012	Down	2	AT1G30380	protein_coding	Photosystem I reaction center subunit psaK, chloroplastic [Source:UniProtKB/Swiss-Prot;Acc:Q9SUI5]		GO:0009507,GO:0009522,GO:0015979,GO:0016020,GO:0016021,GO:0016168,GO:0009535,GO:0009579,GO:0009534	chloroplast|photosystem I|photosynthesis|membrane|integral component of membrane|chlorophyll binding|chloroplast thylakoid membrane|thylakoid|chloroplast thylakoid	path:ath00195	Photosynthesis
AT5G42530	1.33950415069949e-80	0.635	0.385	4.39799397799163e-76	0.03225073947166	4.0583394868964	2.02088955399946	Up	2	AT5G42530	protein_coding	Uncharacterized protein At5g42530; MDH9.23 [Source:UniProtKB/TrEMBL;Acc:Q8W483]		GO:0003674,GO:0005739,GO:0008150	molecular_function|mitochondrion|biological_process
AT2G25510	1.27046137539704e-79	0.392	0.281	4.1713058338411e-75	-0.897306	3.21877665392284	1.6865124738467	Up	2	AT2G25510	protein_coding	Expressed protein [Source:UniProtKB/TrEMBL;Acc:Q8S8H2]		GO:0003674,GO:0005739,GO:0008150,GO:0016021	molecular_function|mitochondrion|biological_process|integral component of membrane
FAX5	4.68636868237145e-78	0.501	0.983	1.53867542948302e-73	0.701118214196422	0.479583379123682	-1.06015	Down	2	AT1G50740	protein_coding	Protein FATTY ACID EXPORT 5 [Source:UniProtKB/Swiss-Prot;Acc:Q9C6T7]		GO:0003674,GO:0005739,GO:0008150,GO:0016021	molecular_function|mitochondrion|biological_process|integral component of membrane
RBCL	4.59738032165575e-77	0.986	0.977	1.50945788100923e-72	1.68875507036195	2.25629665238428	1.17395676223477	Up	2	--	--	--	--	--	--	--	--
PDF1.3	1.75861059299902e-75	0.289	0.247	5.77404615999369e-71	-1.38366	2.72546966261334	1.44650486164674	Up	2	AT2G26010	protein_coding	PDF1.3 [Source:UniProtKB/TrEMBL;Acc:A0A178VSS6]		GO:0003674,GO:0005576,GO:0005618,GO:0006952,GO:0031640,GO:0050832	molecular_function|extracellular region|cell wall|defense response|killing of cells of other organism|defense response to fungus
RPS27D	2.20416219282137e-75	0.481	0.953	7.23692572769041e-71	0.564230650736465	0.633454661754646	-0.658687	Down	2	AT5G47930	protein_coding	40S ribosomal protein S27-3 [Source:UniProtKB/Swiss-Prot;Acc:Q8L953]		GO:0003735,GO:0005737,GO:0005840,GO:0006412,GO:0042254,GO:0046872,GO:0022626,GO:0005886,GO:0022627	structural constituent of ribosome|cytoplasm|ribosome|translation|ribosome biogenesis|metal ion binding|cytosolic ribosome|plasma membrane|cytosolic small ribosomal subunit	path:ath03010	Ribosome
RPS21C	3.14499676959367e-74	0.488	0.97	1.03259678936069e-69	0.65252803648802	0.526676238076638	-0.925012	Down	2	AT5G27700	protein_coding	40S ribosomal protein S21 [Source:UniProtKB/TrEMBL;Acc:A0A178UBS9]		GO:0000447,GO:0000461,GO:0003735,GO:0005737,GO:0005840,GO:0006412,GO:0006414,GO:0042254,GO:0042274,GO:0022627	endonucleolytic cleavage in ITS1 to separate SSU-rRNA from 5.8S rRNA and LSU-rRNA from tricistronic rRNA transcript (SSU-rRNA, 5.8S rRNA, LSU-rRNA)|endonucleolytic cleavage to generate mature 3'-end of SSU-rRNA from (SSU-rRNA, 5.8S rRNA, LSU-rRNA)|structural constituent of ribosome|cytoplasm|ribosome|translation|translational elongation|ribosome biogenesis|ribosomal small subunit biogenesis|cytos…	path:ath03010	Ribosome
RPL13	7.08319269516518e-74	0.592	0.97	2.32562465760358e-69	0.947284215176464	0.485939092022979	-1.04115	Down	2	AT1G78630	protein_coding	50S ribosomal protein L13, chloroplastic [Source:UniProtKB/Swiss-Prot;Acc:Q9SYL9]				path:ath03010	Ribosome
ACP4	1.11078825259975e-73	0.538	0.983	3.64705106976077e-69	0.814452772132763	0.516917324112754	-0.951995	Down	2	AT4G25050	protein_coding	Acyl carrier protein 4 [Source:UniProtKB/TrEMBL;Acc:F4JRT7]		GO:0006633,GO:0009507,GO:0000036,GO:0009416,GO:0009941,GO:0009570,GO:0009627,GO:0042335,GO:0009735	fatty acid biosynthetic process|chloroplast|ACP phosphopantetheine attachment site binding involved in fatty acid biosynthetic process|response to light stimulus|chloroplast envelope|chloroplast stroma|systemic acquired resistance|cuticle development|response to cytokinin
CYTB5-E	1.59788743432577e-73	0.532	0.987	5.24634381312181e-69	0.703711687185824	0.607194181736503	-0.71977	Down	2	AT5G53560	protein_coding	CB5-E [Source:UniProtKB/TrEMBL;Acc:A0A178USU5]
RPL35A	2.83397125475783e-73	0.485	0.95	9.30477782074637e-69	0.573255282127268	0.636642803519227	-0.651444	Down	2	AT3G09500	protein_coding	60S ribosomal protein L35-1 [Source:UniProtKB/Swiss-Prot;Acc:Q9SF53]		GO:0003735,GO:0005737,GO:0005840,GO:0006412,GO:0042254,GO:0005730,GO:0022625,GO:0009506,GO:0005794	structural constituent of ribosome|cytoplasm|ribosome|translation|ribosome biogenesis|nucleolus|cytosolic large ribosomal subunit|plasmodesma|Golgi apparatus	path:ath03010	Ribosome
RPS24B	2.03100226361101e-72	0.46	0.94	6.66838973211402e-68	0.528163710906685	0.589427366968023	-0.762614	Down	2	AT5G28060	protein_coding	40S ribosomal protein S24-2 [Source:UniProtKB/Swiss-Prot;Acc:Q8LC83]		GO:0000166,GO:0000462,GO:0003735,GO:0005730,GO:0005737,GO:0005840,GO:0006412,GO:0006414,GO:0042254,GO:0022626,GO:0005618,GO:0016020,GO:0022627,GO:0005794	nucleotide binding|maturation of SSU-rRNA from tricistronic rRNA transcript (SSU-rRNA, 5.8S rRNA, LSU-rRNA)|structural constituent of ribosome|nucleolus|cytoplasm|ribosome|translation|translational elongation|ribosome biogenesis|cytosolic ribosome|cell wall|membrane|cytosolic small ribosomal subunit|Golgi apparatus	path:ath03010	Ribosome
PSBB	8.86411862581718e-72	0.827	0.96	2.91035606841456e-67	1.19904857209608	2.24934288036724	1.16950359624275	Up	2	--	--	--	--	--	--	--	--
GDH3	1.16216308526476e-71	0.475	0.953	3.81573005784978e-67	0.583650906447149	0.593571447468788	-0.752506	Down	2	AT1G32470	protein_coding	Glycine cleavage system H protein 3, mitochondrial [Source:UniProtKB/Swiss-Prot;Acc:Q9LQL0]		GO:0005739,GO:0005960,GO:0006546,GO:0019464,GO:0009507	mitochondrion|glycine cleavage complex|glycine catabolic process|glycine decarboxylation via glycine cleavage system|chloroplast	path:ath00630,path:ath00260	Glyoxylate and dicarboxylate metabolism|Glycine, serine and threonine metabolism
RPS13.1	1.26188200895859e-71	0.511	0.967	4.14313720001374e-67	0.652915853848057	0.651240756780223	-0.618737	Down	2	AT5G14320	protein_coding	30S ribosomal protein S13, chloroplastic [Source:UniProtKB/Swiss-Prot;Acc:P42732]				path:ath03010	Ribosome
AT1G72060	1.16714928947214e-70	0.306	0.766	3.83210126212386e-66	-0.00703262	0.544453840922704	-0.877118	Down	2	AT1G72060	protein_coding	Serine-type endopeptidase inhibitor [Source:UniProtKB/TrEMBL;Acc:Q9C7G9]		GO:0004867,GO:0005576,GO:0016021,GO:0006979	serine-type endopeptidase inhibitor activity|extracellular region|integral component of membrane|response to oxidative stress
RPL30B	3.32624845982718e-70	0.475	0.946	1.09210715681506e-65	0.585500255032572	0.571830199282821	-0.806341	Down	2	AT1G77940	protein_coding	60S ribosomal protein L30-2 [Source:UniProtKB/Swiss-Prot;Acc:Q8VZ19]		GO:0005737,GO:0006412,GO:0003735,GO:0022626,GO:0022625,GO:0005829	cytoplasm|translation|structural constituent of ribosome|cytosolic ribosome|cytosolic large ribosomal subunit|cytosol	path:ath03010	Ribosome
CIPK11	1.67588750422169e-69	0.128	0.217	5.50244144261106e-65	-2.3127	1.50287352694667	0.587723605578895	Up	2	AT2G30360	protein_coding	CBL-interacting serine/threonine-protein kinase 11 [Source:UniProtKB/Swiss-Prot;Acc:O22932]
RPL28A	2.92867931627949e-68	0.472	0.93	9.61573279914046e-64	0.524701199346945	0.614466231135705	-0.702594	Down	2	AT2G19730	protein_coding	60S ribosomal protein L28-1 [Source:UniProtKB/Swiss-Prot;Acc:O82204]		GO:0003735,GO:0005840,GO:0006412,GO:0042254,GO:0005886,GO:0022626,GO:0005618,GO:0022625,GO:0009507,GO:0009506,GO:0009735	structural constituent of ribosome|ribosome|translation|ribosome biogenesis|plasma membrane|cytosolic ribosome|cell wall|cytosolic large ribosomal subunit|chloroplast|plasmodesma|response to cytokinin	path:ath03010	Ribosome
AT4G14450	8.55445275116812e-68	0.165	0.217	2.80868347179103e-63	-1.94341	1.71868566860727	0.781305713630422	Up	2	AT4G14450	protein_coding	Uncharacterized protein At4g14450, chloroplastic [Source:UniProtKB/Swiss-Prot;Acc:Q6NN02]		GO:0005739,GO:0009507	mitochondrion|chloroplast
AT4G08555	3.40537473221753e-67	0.407	0.833	1.11808668582898e-62	0.289279788636792	0.601473698144503	-0.733426	Down	2	AT4G08555	protein_coding	At4g08555 [Source:UniProtKB/TrEMBL;Acc:Q8GWL6]		GO:0003674,GO:0005575,GO:0008150	molecular_function|cellular_component|biological_process
RPL17	3.56091898890169e-66	0.506	0.96	1.16915653162609e-61	0.667632797382305	0.598495943970771	-0.740587	Down	2	AT3G54210	protein_coding	50S ribosomal protein L17, chloroplastic [Source:UniProtKB/Swiss-Prot;Acc:Q9M385]		GO:0005840,GO:0006412,GO:0009507,GO:0019843,GO:0009570,GO:0009941	ribosome|translation|chloroplast|rRNA binding|chloroplast stroma|chloroplast envelope	path:ath03010	Ribosome
CPN20	5.28694931011434e-65	0.512	0.96	1.73586406698984e-60	0.670805322167979	0.60172293144389	-0.732829	Down	2	AT5G20720	protein_coding	20 kDa chaperonin, chloroplastic [Source:UniProtKB/Swiss-Prot;Acc:O65282]
FSD1	5.34627818968079e-65	0.543	0.977	1.75534351801789e-60	0.80298235514279	0.51419909118535	-0.959601	Down	2	AT4G25100	protein_coding	Superoxide dismutase [Fe] 1, chloroplastic [Source:UniProtKB/Swiss-Prot;Acc:P21276]		GO:0004784,GO:0005739,GO:0009507,GO:0031969,GO:0046872,GO:0055114,GO:0009579,GO:0006979,GO:0009941,GO:0005886,GO:0046688,GO:0009570,GO:0005507,GO:0005737,GO:0046686,GO:0005829,GO:0019430,GO:0005515,GO:0007623,GO:0009642,GO:0010193	superoxide dismutase activity|mitochondrion|chloroplast|chloroplast membrane|metal ion binding|oxidation-reduction process|thylakoid|response to oxidative stress|chloroplast envelope|plasma membrane|response to copper ion|chloroplast stroma|copper ion binding|cytoplasm|response to cadmium ion|cytosol|removal of superoxide radicals|protein binding|circadian rhythm|response to light intensity|respo…	path:ath04146	Peroxisome
GHS1	7.91819395753223e-65	0.528	0.97	2.59978062207656e-60	0.727598341964363	0.583979666421092	-0.77601	Down	2	AT3G27160	protein_coding	Ribosomal protein S21 family protein [Source:UniProtKB/TrEMBL;Acc:A0A1I9LRJ3]		GO:0003735,GO:0005840,GO:0006412,GO:0009507,GO:0042254,GO:0044391,GO:0009534,GO:0009570	structural constituent of ribosome|ribosome|translation|chloroplast|ribosome biogenesis|ribosomal subunit|chloroplast thylakoid|chloroplast stroma
AT2G15960	4.66779679150127e-64	0.546	0.957	1.53257772055361e-59	0.690056258164612	0.617110669966462	-0.696399	Down	2	AT2G15960	protein_coding	Expressed protein [Source:UniProtKB/TrEMBL;Acc:Q9XIM6]		GO:0003674,GO:0005575,GO:0008150	molecular_function|cellular_component|biological_process
AT4G18280	8.11103989548123e-64	0.125	0.164	2.66309772888335e-59	-2.39665	1.55751726882859	0.63924815908572	Up	2	AT4G18280	protein_coding	Glycine-rich cell wall protein-like protein [Source:UniProtKB/TrEMBL;Acc:F4JQT4]		GO:0003674,GO:0005575,GO:0008150	molecular_function|cellular_component|biological_process
GRP3S	1.28640721868221e-63	0.942	0.997	4.22366082109928e-59	1.46421414121039	1.95527019258118	0.967367982756528	Up	2	AT2G05380	protein_coding	glycine-rich protein 3 short isoform [Source:TAIR;Acc:AT2G05380]		GO:0003674,GO:0005576,GO:0005578,GO:0008150,GO:0005515	molecular_function|extracellular region|proteinaceous extracellular matrix|biological_process|protein binding
RPS15AF	9.36295767746663e-63	0.537	0.963	3.07413989424262e-58	0.710379724406506	0.650252333396789	-0.620928	Down	2	AT1G07770	protein_coding	40S ribosomal protein S15a-1 [Source:UniProtKB/Swiss-Prot;Acc:P42798]				path:ath03010	Ribosome
AT5G27760	1.32719492791451e-62	0.682	0.993	4.35757910682173e-58	1.11456155353829	0.516472415979867	-0.953237	Down	2	AT5G27760	protein_coding	Hypoxia-responsive family protein [Source:UniProtKB/TrEMBL;Acc:Q8LG60]		GO:0001666,GO:0003674	response to hypoxia|molecular_function
RPS29C.2	3.2240500226767e-60	0.516	0.95	1.05855234394544e-55	0.672635674548315	0.613946079619767	-0.703816	Down	2	AT4G33865	protein_coding	40S ribosomal protein S29 [Source:UniProtKB/Swiss-Prot;Acc:Q680P8]		GO:0003735,GO:0005840,GO:0006412,GO:0022627	structural constituent of ribosome|ribosome|translation|cytosolic small ribosomal subunit	path:ath03010	Ribosome
RPL35	1.11927036531991e-59	0.519	0.95	3.67490039045485e-55	0.697102386159087	0.613642256503706	-0.70453	Down	2	AT2G24090	protein_coding	50S ribosomal protein L35, chloroplastic [Source:UniProtKB/Swiss-Prot;Acc:Q8VZ55]				path:ath03010	Ribosome
AT4G36648	1.92286059453709e-59	0.559	0.973	6.31332819004364e-55	0.84538206020002	0.61237643487658	-0.707509	Down	2	--	--	--	--	--	--	--	--
KIN2	4.58184431841561e-58	0.415	0.819	1.5043569450654e-53	0.287170421037411	0.556803604123376	-0.84476	Down	2	AT5G15970	protein_coding	KIN2 [Source:UniProtKB/TrEMBL;Acc:A0A384KRF8]		GO:0003674,GO:0009409,GO:0005634,GO:0005737,GO:0005886,GO:0009507,GO:0009414,GO:0006970,GO:0009737	molecular_function|response to cold|nucleus|cytoplasm|plasma membrane|chloroplast|response to water deprivation|response to osmotic stress|response to abscisic acid
AT3G57450	5.90041323672142e-54	0.572	0.963	1.93728267801274e-49	0.818715195260262	0.560441218598466	-0.835365	Down	2	AT3G57450	protein_coding	At3g57450 [Source:UniProtKB/TrEMBL;Acc:Q9SCM7]		GO:0003674,GO:0008150	molecular_function|biological_process
RPL40B	1.29681802118474e-53	0.623	0.983	4.25784260895586e-49	0.947286647184285	0.592000158146033	-0.756331	Down	2	AT3G52590	protein_coding	Ubiquitin-60S ribosomal protein L40-1 [Source:UniProtKB/Swiss-Prot;Acc:B9DHA6]				path:ath03010	Ribosome
PSAB	1.89916850590409e-53	0.944	1	6.2355399554349e-49	1.51889756866268	2.23343743887338	1.15926584367577	Up	2	--	--	--	--	--	--	--	--
SVB	4.584903465509e-50	0.127	0.104	1.50536135483057e-45	-2.78559	1.73236861363678	0.79274593958187	Up	2	AT1G56580	protein_coding	At1g56580/F25P12_18 [Source:UniProtKB/TrEMBL;Acc:Q9FXB0]		GO:0005737,GO:0010090	cytoplasm|trichome morphogenesis
BAS1	4.6285667167029e-50	0.62	0.977	1.51969731009506e-45	0.933828618097318	0.639708944044766	-0.644512	Down	2	AT3G11630	protein_coding	2-Cys peroxiredoxin BAS1, chloroplastic [Source:UniProtKB/Swiss-Prot;Acc:Q96291]		GO:0005506,GO:0016021,GO:0016705,GO:0019825,GO:0020037,GO:0040008,GO:0055114,GO:0008395,GO:0016131,GO:0009416,GO:0009741,GO:0010268	iron ion binding|integral component of membrane|oxidoreductase activity, acting on paired donors, with incorporation or reduction of molecular oxygen|oxygen binding|heme binding|regulation of growth|oxidation-reduction process|steroid hydroxylase activity|brassinosteroid metabolic process|response to light stimulus|response to brassinosteroid|brassinosteroid homeostasis
PRXIIC	6.67800229315309e-47	0.681	0.997	2.19258849291095e-42	1.00586153811488	0.657878586389545	-0.604107	Down	2	AT1G65970	protein_coding	TPX2 [Source:UniProtKB/TrEMBL;Acc:A0A178WKG0]
RPS31	8.45785294530894e-46	0.631	0.973	2.77696685753328e-41	0.967399909176231	0.651748949197678	-0.617612	Down	2	AT2G38140	protein_coding	30S ribosomal protein S31, chloroplastic [Source:UniProtKB/Swiss-Prot;Acc:O80439]
MATK	9.58909314675239e-46	0.731	0.97	3.14838695287321e-41	1.12292944968635	1.54592429457199	0.628469670802334	Up	2	--	--	--	--	--	--	--	--
CURT1A	2.52199997382269e-44	0.867	0.993	8.28048251405203e-40	1.51898988223279	0.642467282893512	-0.638305	Down	2	AT4G01150	protein_coding	Protein CURVATURE THYLAKOID 1A, chloroplastic [Source:UniProtKB/Swiss-Prot;Acc:O04616]		GO:0003674,GO:0008150,GO:0009507,GO:0016021,GO:0009941,GO:0009535,GO:0010287,GO:0009579,GO:0009534	molecular_function|biological_process|chloroplast|integral component of membrane|chloroplast envelope|chloroplast thylakoid membrane|plastoglobule|thylakoid|chloroplast thylakoid
RPS4.2	9.87888449720351e-44	0.77	0.997	3.24353414696683e-39	1.39275796470137	0.640258715121367	-0.643273	Down	2	--	--	--	--	--	--	--	--
GRP23.1	1.18810392375909e-43	0.115	0.077	3.90090161287822e-39	-3.11518	1.72576374836834	0.787234977618702	Up	2	AT2G32690	protein_coding	Glycine-rich protein 23 [Source:UniProtKB/Swiss-Prot;Acc:O48848]
AT3G16670	1.28104683891094e-43	0.211	0.184	4.2060610861963e-39	-1.87491	3.32417241670524	1.73299521311747	Up	2	AT3G16670	protein_coding	AT3g16670/MGL6_12 [Source:UniProtKB/TrEMBL;Acc:Q9LUR6]		GO:0003674,GO:0005576,GO:0006979	molecular_function|extracellular region|response to oxidative stress
AT3G05730	9.02175139903978e-40	0.419	0.365	2.96211163684673e-35	-0.551529	1.82008337897892	0.864004542558083	Up	2	AT3G05730	protein_coding	Defensin-like protein 205 [Source:UniProtKB/Swiss-Prot;Acc:Q9M9M3]		GO:0005576,GO:0031640,GO:0050832	extracellular region|killing of cells of other organism|defense response to fungus
PSAF	9.69907706311877e-40	0.675	0.973	3.18449797213378e-35	1.06623403384589	0.6439353494331	-0.635012	Down	2	AT1G31330	protein_coding	Photosystem I reaction center subunit III, chloroplastic [Source:UniProtKB/Swiss-Prot;Acc:Q9SHE8]		GO:0003674,GO:0009507,GO:0009538,GO:0015979,GO:0016021,GO:0009941,GO:0009535,GO:0010287,GO:0016020,GO:0009579,GO:0009534	molecular_function|chloroplast|photosystem I reaction center|photosynthesis|integral component of membrane|chloroplast envelope|chloroplast thylakoid membrane|plastoglobule|membrane|thylakoid|chloroplast thylakoid	path:ath00195	Photosynthesis
GASA9	5.68524215901221e-39	0.104	0.107	1.86663555806848e-34	-2.75446	1.50351728365067	0.588341452477123	Up	2	AT1G22690	protein_coding	Gibberellin-regulated protein 9 [Source:UniProtKB/Swiss-Prot;Acc:Q8GWK5]		GO:0003674,GO:0005576,GO:0009739,GO:0009740	molecular_function|extracellular region|response to gibberellin|gibberellic acid mediated signaling pathway
LEC	9.46386403512384e-39	0.723	0.987	3.10727047865221e-34	1.22641426102192	0.586085156158645	-0.770818	Down	2	AT3G15356	protein_coding	Lectin-like protein LEC [Source:UniProtKB/Swiss-Prot;Acc:Q9LJR2]		GO:0005886,GO:0009873,GO:0030246,GO:0005618,GO:0048046,GO:0009611,GO:0071323,GO:0071369,GO:0071395,GO:0009817	plasma membrane|ethylene-activated signaling pathway|carbohydrate binding|cell wall|apoplast|response to wounding|cellular response to chitin|cellular response to ethylene stimulus|cellular response to jasmonic acid stimulus|defense response to fungus, incompatible interaction
AT5G16010	1.28273867851925e-38	0.696	0.977	4.21161590318227e-34	0.997729732483612	0.665925629301481	-0.586567	Down	2	AT5G16010	protein_coding	3-oxo-5-alpha-steroid 4-dehydrogenase family protein [Source:UniProtKB/TrEMBL;Acc:Q9LFS3]		GO:0003865,GO:0006629,GO:0016021,GO:0016627,GO:0009941,GO:0009507	3-oxo-5-alpha-steroid 4-dehydrogenase activity|lipid metabolic process|integral component of membrane|oxidoreductase activity, acting on the CH-CH group of donors|chloroplast envelope|chloroplast
LTP1	8.19027756175564e-33	0.12	0.11	2.68911383185123e-28	-2.56339	1.56782398060955	0.648763597363703	Up	2	AT2G38540	protein_coding	Non-specific lipid-transfer protein [Source:UniProtKB/TrEMBL;Acc:A0A178VZQ3]
AT3G05727	5.71666970213079e-29	0.154	0.027	1.8769541633006e-24	-3.71361	2.37440132300272	1.24756380093293	Up	2	AT3G05727	protein_coding	Defensin-like protein 204 [Source:UniProtKB/Swiss-Prot;Acc:Q56XB0]		GO:0005576,GO:0031640,GO:0050832	extracellular region|killing of cells of other organism|defense response to fungus
AT1G64370	1.05942695350489e-27	0.107	0.06	3.47841651644262e-23	-3.1448	1.53948284304669	0.622445789182416	Up	2	AT1G64370	protein_coding	Filaggrin-like protein [Source:UniProtKB/TrEMBL;Acc:Q9C7W1]		GO:0003674,GO:0005737,GO:0008150	molecular_function|cytoplasm|biological_process
AT5G54165	1.9380532830348e-24	0.789	0.983	6.36321034418816e-20	1.22378657924786	0.628006029495521	-0.67115	Down	2	AT5G54165	protein_coding	Avr9/Cf-9 rapidly elicited protein [Source:UniProtKB/TrEMBL;Acc:Q570N6]		GO:0003674,GO:0008150,GO:0009507	molecular_function|biological_process|chloroplast
ATPE	4.34281660436603e-16	0.999	1	1.4258769757115e-11	2.04505369088809	1.53018606040226	0.613707085662651	Up	2	--	--	--	--	--	--	--	--
PETB	2.40209478056657e-11	0.916	0.987	7.88679779303421e-07	1.6085860029861	1.62137949316702	0.697221801424974	Up	2	--	--	--	--	--	--	--	--
ATTI1	0	0.827	0.995	0	0.468199929813978	0.41696790042778	-1.26199	Down	3	AT2G43510	protein_coding	TI1 [Source:UniProtKB/TrEMBL;Acc:A0A178VRC4]
AT5G43580	0	0.728	0.998	0	0.286668834078896	0.31848821684269	-1.65069	Down	3	AT5G43580	protein_coding	Serine protease inhibitor, potato inhibitor I-type family protein [Source:UniProtKB/TrEMBL;Acc:F4K627]
PRXIIC	0	0.701	0.999	0	0.345595375082568	0.276513842174189	-1.85458	Down	3	AT1G65970	protein_coding	TPX2 [Source:UniProtKB/TrEMBL;Acc:A0A178WKG0]
AT4G15610	4.98512236653818e-321	0.749	0.994	1.63676522660548e-316	0.248777435877704	0.422644896724122	-1.24248	Down	3	AT4G15610	protein_coding	CASP-like protein 1D1 [Source:UniProtKB/Swiss-Prot;Acc:Q9FE29]
NATA1	1.03455702991735e-300	0.131	0.737	3.39676109632764e-296	-1.90454	0.505995539634475	-0.982803	Down	3	AT2G39030	protein_coding	L-ornithine N5-acetyltransferase NATA1 [Source:UniProtKB/Swiss-Prot;Acc:Q9ZV05]		GO:0005737,GO:0006952,GO:0008080,GO:0006591,GO:0009753	cytoplasm|defense response|N-acetyltransferase activity|ornithine metabolic process|response to jasmonic acid
PER34	6.56875721860003e-229	0.34	0.861	2.15672005758295e-224	-0.843501	0.466291189621005	-1.1007	Down	3	AT3G49120	protein_coding	Peroxidase 34 [Source:UniProtKB/Swiss-Prot;Acc:Q9SMU8]				path:ath00940	Phenylpropanoid biosynthesis
AT4	1.43237454956759e-227	0.096	0.579	4.70291535859525e-223	-2.09092	0.458668477441966	-1.12448	Down	3	AT5G03545	protein_coding	At5g03545 [Source:UniProtKB/TrEMBL;Acc:Q9LZD2]		GO:0003674,GO:0005739,GO:0008150,GO:0016021	molecular_function|mitochondrion|biological_process|integral component of membrane
AT5G42530	2.01256668417434e-211	0.864	0.451	6.60786019414962e-207	0.383645494046945	5.46852461543605	2.4511516525604	Up	3	AT5G42530	protein_coding	Uncharacterized protein At5g42530; MDH9.23 [Source:UniProtKB/TrEMBL;Acc:Q8W483]		GO:0003674,GO:0005739,GO:0008150	molecular_function|mitochondrion|biological_process
TRX5	6.21218185166392e-201	0.893	0.993	2.03964566735681e-196	0.976489044983688	0.423903933693074	-1.23819	Down	3	AT1G45145	protein_coding	Thioredoxin H5 [Source:UniProtKB/Swiss-Prot;Acc:Q39241]		GO:0000103,GO:0005737,GO:0006457,GO:0006662,GO:0015035,GO:0034599,GO:0045454,GO:0055114,GO:0006979,GO:0046686,GO:0010188,GO:0050832,GO:0005886,GO:0009506,GO:0048046,GO:0005829,GO:0016671	sulfate assimilation|cytoplasm|protein folding|glycerol ether metabolic process|protein disulfide oxidoreductase activity|cellular response to oxidative stress|cell redox homeostasis|oxidation-reduction process|response to oxidative stress|response to cadmium ion|response to microbial phytotoxin|defense response to fungus|plasma membrane|plasmodesma|apoplast|cytosol|oxidoreductase activity, actin…
AT3G55470	2.56645885535672e-199	0.431	0.85	8.42645435979272e-195	-0.385012	0.352901778203016	-1.50266	Down	3	AT3G55470	protein_coding	At3g55470 [Source:UniProtKB/TrEMBL;Acc:Q9M2T2]		GO:0008150	biological_process
AT2G17740	3.26088465737049e-197	0.037	0.414	1.07064625955445e-192	-3.243	0.660568101752411	-0.598221	Down	3	AT2G17740	protein_coding	At2g17740 [Source:UniProtKB/TrEMBL;Acc:Q6NQN8]		GO:0005634	nucleus
PME17	1.39863450395436e-194	0.147	0.635	4.59213666683334e-190	-1.98452	0.601562817803992	-0.733213	Down	3	AT2G45220	protein_coding	Probable pectinesterase/pectinesterase inhibitor 17 [Source:UniProtKB/Swiss-Prot;Acc:O22149]		GO:0005576,GO:0005618,GO:0009505,GO:0030599,GO:0042545,GO:0045330,GO:0045490,GO:0046910,GO:0071944,GO:0016020,GO:0009617,GO:0009620,GO:0050829	extracellular region|cell wall|plant-type cell wall|pectinesterase activity|cell wall modification|aspartyl esterase activity|pectin catabolic process|pectinesterase inhibitor activity|cell periphery|membrane|response to bacterium|response to fungus|defense response to Gram-negative bacterium	path:ath00040,path:ath00500	Pentose and glucuronate interconversions|Starch and sucrose metabolism
AT3G51660	6.25818345741857e-187	0.836	0.993	2.05474937457424e-182	0.710134946155537	0.464113765333451	-1.10745	Down	3	AT3G51660	protein_coding	LS1-like protein [Source:UniProtKB/TrEMBL;Acc:Q8LG92]		GO:0003674,GO:0006954,GO:0051707,GO:0005777	molecular_function|inflammatory response|response to other organism|peroxisome
DIN11	8.89309098584867e-185	0.363	0.814	2.91986856338369e-180	-0.435275	0.329259589701005	-1.6027	Down	3	AT3G49620	protein_coding	Probable 2-oxoglutarate-dependent dioxygenase DIN11 [Source:UniProtKB/Swiss-Prot;Acc:Q8H113]		GO:0005506,GO:0005737,GO:0016491,GO:0051213,GO:0055114,GO:0009267,GO:0007568	iron ion binding|cytoplasm|oxidoreductase activity|dioxygenase activity|oxidation-reduction process|cellular response to starvation|aging
GDH2	1.00263878846954e-183	0.825	0.986	3.29196393418205e-179	0.393055410954313	0.534936914101224	-0.902559	Down	3	AT5G07440	protein_coding	Glutamate dehydrogenase [Source:UniProtKB/TrEMBL;Acc:A0A178UEW8]		GO:0005737,GO:0005739,GO:0006520,GO:0016491,GO:0055114,GO:0046686,GO:0005524,GO:0005774,GO:0009651,GO:0004352,GO:0005507,GO:0008270,GO:0050897,GO:0005794,GO:0004353	cytoplasm|mitochondrion|cellular amino acid metabolic process|oxidoreductase activity|oxidation-reduction process|response to cadmium ion|ATP binding|vacuolar membrane|response to salt stress|glutamate dehydrogenase (NAD+) activity|copper ion binding|zinc ion binding|cobalt ion binding|Golgi apparatus|glutamate dehydrogenase [NAD(P)+] activity	path:ath01200,path:ath00910,path:ath00250,path:ath00220,path:ath00460	Carbon metabolism|Nitrogen metabolism|Alanine, aspartate and glutamate metabolism|Arginine biosynthesis|Cyanoamino acid metabolism
AT5G40370	3.06224437781306e-179	0.918	0.998	1.00542669656736e-174	0.709729501046566	0.563732423368019	-0.826918	Down	3	AT5G40370	protein_coding	Glutaredoxin family protein [Source:UniProtKB/TrEMBL;Acc:B3H604]		GO:0005737,GO:0008794,GO:0009055,GO:0015035,GO:0016021,GO:0045454,GO:0055114,GO:0005773,GO:0005886,GO:0005829,GO:0048046,GO:0005794	cytoplasm|arsenate reductase (glutaredoxin) activity|electron carrier activity|protein disulfide oxidoreductase activity|integral component of membrane|cell redox homeostasis|oxidation-reduction process|vacuole|plasma membrane|cytosol|apoplast|Golgi apparatus
AT5G27760	3.8944280253866e-179	0.949	0.998	1.27865755357518e-174	1.29359633346602	0.446393851764737	-1.16361	Down	3	AT5G27760	protein_coding	Hypoxia-responsive family protein [Source:UniProtKB/TrEMBL;Acc:Q8LG60]		GO:0001666,GO:0003674	response to hypoxia|molecular_function
QCT	6.40970894903023e-179	0.296	0.63	2.1044997392351e-174	-1.27872	0.425599558708118	-1.23243	Down	3	AT4G25720	protein_coding	Glutaminyl-peptide cyclotransferase [Source:UniProtKB/Swiss-Prot;Acc:Q84WV9]
ANS	3.93368856142174e-178	0.475	0.904	1.2915479653716e-173	-0.614153	0.556626690676601	-0.845218	Down	3	AT2G38240	protein_coding	Probable 2-oxoglutarate-dependent dioxygenase ANS [Source:UniProtKB/Swiss-Prot;Acc:O80449]		GO:0005737,GO:0046872,GO:0055114	cytoplasm|metal ion binding|oxidation-reduction process
AT2G39518	4.08436374564416e-172	0.589	0.974	1.34101914860735e-167	0.164477048497262	0.558367190825266	-0.840714	Down	3	AT2G39518	protein_coding	CASP-like protein 4D2 [Source:UniProtKB/Swiss-Prot;Acc:Q56X75]
AT3G18250	1.05726875874324e-169	0.112	0.544	3.47133051558167e-165	-2.36061	0.665574473880705	-0.587328	Down	3	AT3G18250	protein_coding	Putative membrane lipoprotein [Source:UniProtKB/TrEMBL;Acc:Q6E248]		GO:0003674,GO:0008150,GO:0016021,GO:0005783	molecular_function|biological_process|integral component of membrane|endoplasmic reticulum
RBG7	2.25094333648746e-169	0.901	0.711	7.39052225668928e-165	0.306456850700681	3.55406	1.82946693880133	Up	3	AT2G21660	protein_coding	Glycine-rich RNA-binding protein 7 [Source:UniProtKB/Swiss-Prot;Acc:Q03250]
AT4G18950	1.21533452044248e-164	0.867	0.986	3.9903078309688e-160	0.695217008910386	0.526403519466022	-0.925759	Down	3	AT4G18950	protein_coding	AT4g18950/F13C5_120 [Source:UniProtKB/TrEMBL;Acc:Q93Z30]		GO:0005524,GO:0005886,GO:0006468,GO:0007229,GO:0016301,GO:0005634,GO:0005737,GO:0004712,GO:0005829	ATP binding|plasma membrane|protein phosphorylation|integrin-mediated signaling pathway|kinase activity|nucleus|cytoplasm|protein serine/threonine/tyrosine kinase activity|cytosol
AT5G18150	9.93482821284893e-160	0.815	0.957	3.26190214712469e-155	0.411366483481039	0.477707116427055	-1.0658	Down	3	AT5G18150	protein_coding	Emb [Source:UniProtKB/TrEMBL;Acc:Q9FK55]		GO:0008168,GO:0032259	methyltransferase activity|methylation
BGLU30	1.60615807803392e-159	0.252	0.71	5.27349881760876e-155	-1.46414	0.594461140300932	-0.750346	Down	3	AT3G60140	protein_coding	Beta-glucosidase 30 [Source:UniProtKB/Swiss-Prot;Acc:Q9M1C9]				path:ath00500,path:ath00460,path:ath00940	Starch and sucrose metabolism|Cyanoamino acid metabolism|Phenylpropanoid biosynthesis
AGP1	1.857205427955e-152	0.996	0.992	6.09776258160464e-148	1.60744594637698	1.97652129766581	0.982963500753936	Up	3	AT5G64310	protein_coding	Classical arabinogalactan protein 1 [Source:UniProtKB/Swiss-Prot;Acc:Q8LCN5]		GO:0005886,GO:0031225	plasma membrane|anchored component of membrane
CYTB5-E	4.96695826776922e-145	0.947	0.995	1.63080140805667e-140	0.972805737190437	0.594273949437275	-0.7508	Down	3	AT5G53560	protein_coding	CB5-E [Source:UniProtKB/TrEMBL;Acc:A0A178USU5]
BGLU45	7.58682876452228e-145	0.098	0.449	2.4909834882556e-140	-2.35776	0.515172082681933	-0.956874	Down	3	AT1G61810	protein_coding	Beta-glucosidase 45 [Source:UniProtKB/TrEMBL;Acc:F4HVG0]		GO:0004553,GO:0005576,GO:0005975,GO:1901657,GO:0008422,GO:0009809,GO:0047782	hydrolase activity, hydrolyzing O-glycosyl compounds|extracellular region|carbohydrate metabolic process|glycosyl compound metabolic process|beta-glucosidase activity|lignin biosynthetic process|coniferin beta-glucosidase activity	path:ath00500,path:ath00460,path:ath00940	Starch and sucrose metabolism|Cyanoamino acid metabolism|Phenylpropanoid biosynthesis
AT1G07590	8.74174274160082e-145	0.999	1	2.8701763943498e-140	1.73564002130682	0.575275237673697	-0.797676	Down	3	AT1G07590	protein_coding	Pentatricopeptide repeat-containing protein At1g07590, mitochondrial [Source:UniProtKB/Swiss-Prot;Acc:Q940Q2]		GO:0005739,GO:0046686	mitochondrion|response to cadmium ion
ZAT10	6.02538888648378e-139	0.931	0.807	1.97831593309922e-134	0.351339812927906	1.98130535729167	0.986451244437899	Up	3	AT1G27730	protein_coding	Zinc finger protein ZAT10 [Source:UniProtKB/Swiss-Prot;Acc:Q96289]	AT1G27730.1
AT4G36648	1.94205083717155e-138	0.893	0.993	6.37633551368534e-134	0.883435287813709	0.573225835922935	-0.802824	Down	3	--	--	--	--	--	--	--	--
AT3G48140	4.58590396154471e-138	0.933	0.992	1.50568984769398e-133	0.733273820763186	0.660385304083844	-0.59862	Down	3	AT3G48140	protein_coding	AT3G48140 protein [Source:UniProtKB/TrEMBL;Acc:Q42338]		GO:0003674,GO:0005739,GO:0010150,GO:0016021,GO:0005777	molecular_function|mitochondrion|leaf senescence|integral component of membrane|peroxisome
SZF1	1.4472514404455e-134	0.951	0.925	4.7517606544147e-130	0.592696702436007	1.8107543758629	0.856590861717409	Up	3	AT3G55980	protein_coding	Salt-inducible zinc finger 1 [Source:UniProtKB/TrEMBL;Acc:A0A1I9LNJ4]	AT3G55980.1	GO:0003677,GO:0005634,GO:0046872,GO:0003700,GO:0006355,GO:0010200	DNA binding|nucleus|metal ion binding|transcription factor activity, sequence-specific DNA binding|regulation of transcription, DNA-templated|response to chitin
AT5G62150	3.07795132552827e-134	0.177	0.579	1.0105837587107e-129	-1.55643	0.527987519446831	-0.921424	Down	3	AT5G62150	protein_coding	At5g62150 [Source:UniProtKB/TrEMBL;Acc:Q9FIS3]		GO:0003674,GO:0005739,GO:0016998	molecular_function|mitochondrion|cell wall macromolecule catabolic process
HIPP05	8.59426448925603e-134	0.791	0.964	2.82175485975743e-129	0.392058639456163	0.549750588943197	-0.863151	Down	3	AT2G36950	protein_coding	Heavy metal-associated isoprenylated plant protein 5 [Source:UniProtKB/Swiss-Prot;Acc:Q9SJL2]		GO:0005737,GO:0046872,GO:0005507	cytoplasm|metal ion binding|copper ion binding
FAX5	8.85202222577663e-134	0.942	0.997	2.90638445738924e-129	1.21327241098193	0.552238324886506	-0.856637	Down	3	AT1G50740	protein_coding	Protein FATTY ACID EXPORT 5 [Source:UniProtKB/Swiss-Prot;Acc:Q9C6T7]		GO:0003674,GO:0005739,GO:0008150,GO:0016021	molecular_function|mitochondrion|biological_process|integral component of membrane
AT3G48450	1.68023616438085e-133	0.074	0.412	5.51671939851166e-129	-2.40496	0.509339071634564	-0.973302	Down	3	AT3G48450	protein_coding	At3g48450 [Source:UniProtKB/TrEMBL;Acc:Q8LCF4]		GO:0003674,GO:0005634,GO:0010167	molecular_function|nucleus|response to nitrate
FAX6	6.11225334346308e-133	0.618	0.891	2.00683614025923e-128	-0.143631	0.550013572194419	-0.862461	Down	3	AT3G20510	protein_coding	Protein FATTY ACID EXPORT 6 [Source:UniProtKB/Swiss-Prot;Acc:Q9LJU6]		GO:0005739,GO:0016021,GO:0005634,GO:0005737,GO:0012505	mitochondrion|integral component of membrane|nucleus|cytoplasm|endomembrane system
AT2G34250	1.29131686554484e-132	0.849	0.959	4.23978066464338e-128	0.463213106465734	0.593812905688068	-0.75192	Down	3	AT2G34250	protein_coding	AT2G34250 protein [Source:UniProtKB/TrEMBL;Acc:O80774]		GO:0009306,GO:0015031,GO:0015450,GO:0016020,GO:0016021,GO:0005794	protein secretion|protein transport|P-P-bond-hydrolysis-driven protein transmembrane transporter activity|membrane|integral component of membrane|Golgi apparatus	path:ath03060,path:ath04141,path:ath04145	Protein export|Protein processing in endoplasmic reticulum|Phagosome
APX1	1.99153026992953e-132	0.945	0.997	6.53879133525963e-128	1.00214832858886	0.592900807242129	-0.754137	Down	3	AT1G07890	protein_coding	MEE6 [Source:UniProtKB/TrEMBL;Acc:A0A178W5I1]		GO:0004601,GO:0005737,GO:0006979,GO:0016688,GO:0020037,GO:0046872,GO:0055114,GO:0000302,GO:0042744,GO:0009793,GO:0009570,GO:0005618,GO:0046686,GO:0005886,GO:0009651,GO:0009507,GO:0005829,GO:0009506,GO:0005794,GO:0009735,GO:0009408	peroxidase activity|cytoplasm|response to oxidative stress|L-ascorbate peroxidase activity|heme binding|metal ion binding|oxidation-reduction process|response to reactive oxygen species|hydrogen peroxide catabolic process|embryo development ending in seed dormancy|chloroplast stroma|cell wall|response to cadmium ion|plasma membrane|response to salt stress|chloroplast|cytosol|plasmodesma|Golgi app…	path:ath00053,path:ath00480	Ascorbate and aldarate metabolism|Glutathione metabolism
ILL4	1.5853247224661e-126	0.652	0.923	5.20509666127295e-122	0.113792591958201	0.526433047219774	-0.925678	Down	3	AT1G51760	protein_coding	JR3 [Source:UniProtKB/TrEMBL;Acc:A0A178W8I8]
ELP	3.57013078051044e-125	0.822	0.575	1.17218103916499e-120	-0.288636	2.18322306265086	1.12645953982926	Up	3	AT1G12090	protein_coding	ELP [Source:UniProtKB/TrEMBL;Acc:A0A178W1A4]		GO:0006869,GO:0008289	lipid transport|lipid binding
BHLH167	2.01914768272257e-124	0.314	0.73	6.62946758668303e-120	-1.19685	0.607443862673213	-0.719177	Down	3	AT1G10585	protein_coding	Transcription factor bHLH167 [Source:UniProtKB/Swiss-Prot;Acc:F4I4E1]	AT1G10585.1	GO:0005634,GO:0046983,GO:0003700,GO:0006355,GO:0005737	nucleus|protein dimerization activity|transcription factor activity, sequence-specific DNA binding|regulation of transcription, DNA-templated|cytoplasm
GPX2	2.77069690598137e-124	0.643	0.921	9.09702915140864e-120	-0.314008	0.633567535372755	-0.65843	Down	3	AT2G31570	protein_coding	Probable glutathione peroxidase 2 [Source:UniProtKB/Swiss-Prot;Acc:O04922]		GO:0004602,GO:0005739,GO:0006979,GO:0055114,GO:0005829,GO:0005515,GO:0005634,GO:0005886	glutathione peroxidase activity|mitochondrion|response to oxidative stress|oxidation-reduction process|cytosol|protein binding|nucleus|plasma membrane	path:ath00590,path:ath00480	Arachidonic acid metabolism|Glutathione metabolism
NHL6	2.21379427042077e-123	0.202	0.604	7.26855072807252e-119	-1.69013	0.632619065316468	-0.660591	Down	3	AT1G65690	protein_coding	NDR1/HIN1-like protein 6 [Source:UniProtKB/Swiss-Prot;Acc:Q8LD98]
ATG8H	6.56467870368772e-123	0.69	0.939	2.15538095878179e-118	-0.120372	0.617819401108437	-0.694743	Down	3	AT3G06420	protein_coding	Autophagy-related protein 8h [Source:UniProtKB/Swiss-Prot;Acc:Q8S925]		GO:0000421,GO:0005634,GO:0005874,GO:0006914,GO:0006995,GO:0008017,GO:0015031,GO:0033110	autophagosome membrane|nucleus|microtubule|autophagy|cellular response to nitrogen starvation|microtubule binding|protein transport|Cvt vesicle membrane	path:ath04140	Regulation of autophagy
RD2	4.31007906891626e-120	0.751	0.94	1.41512826069728e-115	0.19260476486811	0.525199549475306	-0.929062	Down	3	AT2G21620	protein_coding	Adenine nucleotide alpha hydrolases-like superfamily protein [Source:UniProtKB/TrEMBL;Acc:Q94II5]		GO:0003674,GO:0005737,GO:0006950,GO:0009269,GO:0005886	molecular_function|cytoplasm|response to stress|response to desiccation|plasma membrane
GGP1	1.61547884970493e-118	0.97	1	5.3041017072362e-114	1.49858682956628	0.549942864899635	-0.862646	Down	3	AT4G30530	protein_coding	GGP1 [Source:UniProtKB/TrEMBL;Acc:A0A178V143]
AT3G52520	3.2987101701553e-118	0.341	0.694	1.08306551016709e-113	-0.760114	0.486438942101646	-1.03967	Down	3	AT3G52520	protein_coding	At3g52520 [Source:UniProtKB/TrEMBL;Acc:Q9SVD3]		GO:0003674,GO:0005739,GO:0008150	molecular_function|mitochondrion|biological_process
AT3G22600	3.68554319735205e-118	0.069	0.379	1.2100743979866e-113	-2.76315	0.599370847880135	-0.738479	Down	3	AT3G22600	protein_coding	AT3g22600/F16J14_17 [Source:UniProtKB/TrEMBL;Acc:Q9LJ86]
LSU1	4.88308386330972e-118	0.311	0.722	1.60326292484048e-113	-1.2357	0.663205317436596	-0.592473	Down	3	AT3G49580	protein_coding	LSU1 [Source:UniProtKB/TrEMBL;Acc:A0A178VF66]		GO:0003674,GO:0005634,GO:0008150	molecular_function|nucleus|biological_process
AT2G34480	2.44146485302974e-117	0.963	0.956	8.01606155195256e-113	0.839723873478834	1.51421733286104	0.598572287581568	Up	3	AT2G34480	protein_coding	Ribosomal protein L18ae/LX family protein [Source:TAIR;Acc:AT2G34480]		GO:0003735,GO:0005737,GO:0005840,GO:0006412,GO:0042254,GO:0022626,GO:0005774,GO:0005886,GO:0022625,GO:0005829	structural constituent of ribosome|cytoplasm|ribosome|translation|ribosome biogenesis|cytosolic ribosome|vacuolar membrane|plasma membrane|cytosolic large ribosomal subunit|cytosol	path:ath03010	Ribosome
AT1G76070	1.96012976337531e-115	0.715	0.919	6.43569405209016e-111	0.141973427657945	0.584315402948673	-0.775181	Down	3	AT1G76070	protein_coding	Uncharacterized protein At1g76070 [Source:UniProtKB/Swiss-Prot;Acc:Q9SGS5]		GO:0003674,GO:0005634,GO:0008150,GO:0005886	molecular_function|nucleus|biological_process|plasma membrane
AER	3.5239786956834e-114	0.873	0.987	1.15702792515373e-109	0.574429627414854	0.61433273952141	-0.702908	Down	3	AT5G16970	protein_coding	NADPH-dependent oxidoreductase 2-alkenal reductase [Source:UniProtKB/Swiss-Prot;Acc:Q39172]
TSB1	1.13882587270519e-113	0.931	0.99	3.73910698785296e-109	0.934290736875181	0.60254388025389	-0.730862	Down	3	AT5G54810	protein_coding	Tryptophan synthase [Source:UniProtKB/TrEMBL;Acc:Q0WUI8]		GO:0000162,GO:0009507,GO:0030170,GO:0009651,GO:0004834,GO:0009570,GO:0005886,GO:0009684,GO:0006979	tryptophan biosynthetic process|chloroplast|pyridoxal phosphate binding|response to salt stress|tryptophan synthase activity|chloroplast stroma|plasma membrane|indoleacetic acid biosynthetic process|response to oxidative stress	path:ath01230,path:ath00260,path:ath00400	Biosynthesis of amino acids|Glycine, serine and threonine metabolism|Phenylalanine, tyrosine and tryptophan biosynthesis
FAX1	1.19353618927761e-113	0.828	0.969	3.91873737025517e-109	0.390288836328996	0.616288459712936	-0.698322	Down	3	AT3G57280	protein_coding	Protein FATTY ACID EXPORT 1, chloroplastic [Source:UniProtKB/Swiss-Prot;Acc:Q93V66]		GO:0009507,GO:0016021,GO:0009706,GO:0009941,GO:0009536,GO:0010208,GO:0015245,GO:0015908,GO:0055088,GO:0071668,GO:1902001	chloroplast|integral component of membrane|chloroplast inner membrane|chloroplast envelope|plastid|pollen wall assembly|fatty acid transporter activity|fatty acid transport|lipid homeostasis|plant-type cell wall assembly|fatty acid transmembrane transport
HACL	2.29843905413281e-113	0.648	0.883	7.54646494643424e-109	-0.108194	0.543015194844058	-0.880936	Down	3	AT5G17380	protein_coding	2-hydroxyacyl-CoA lyase [Source:UniProtKB/Swiss-Prot;Acc:Q9LF46]		GO:0000287,GO:0004737,GO:0009507,GO:0016831,GO:0030976,GO:0005829	magnesium ion binding|pyruvate decarboxylase activity|chloroplast|carboxy-lyase activity|thiamine pyrophosphate binding|cytosol	path:ath04146	Peroxisome
AT3G57450	1.05118852554136e-112	0.965	0.998	3.45136728590994e-108	1.25343201701797	0.635953181210244	-0.653008	Down	3	AT3G57450	protein_coding	At3g57450 [Source:UniProtKB/TrEMBL;Acc:Q9SCM7]		GO:0003674,GO:0008150	molecular_function|biological_process
RPL27AC	4.78444600191613e-112	0.944	0.897	1.57087715580912e-107	0.584171377455601	1.62376899002761	0.699346398134095	Up	3	AT1G70600	protein_coding	60S ribosomal protein L27a-3 [Source:UniProtKB/Swiss-Prot;Acc:P49637]		GO:0003735,GO:0005737,GO:0005840,GO:0006412,GO:0022626,GO:0016020,GO:0022625,GO:0005829,GO:0009506	structural constituent of ribosome|cytoplasm|ribosome|translation|cytosolic ribosome|membrane|cytosolic large ribosomal subunit|cytosol|plasmodesma	path:ath03010	Ribosome
FQR1	6.23092703556365e-112	0.934	0.993	2.04580027358661e-107	1.01114158919461	0.584282487876975	-0.775262	Down	3	AT5G54500	protein_coding	Flavodoxin-like quinone reductase 1 [Source:UniProtKB/TrEMBL;Acc:F4K0D0]		GO:0005576,GO:0010181,GO:0016021,GO:0016491,GO:0045892,GO:0003955,GO:0009733,GO:0016655,GO:0055114,GO:0071365,GO:0005773,GO:0005886,GO:0005774,GO:0016020,GO:0005829	extracellular region|FMN binding|integral component of membrane|oxidoreductase activity|negative regulation of transcription, DNA-templated|NAD(P)H dehydrogenase (quinone) activity|response to auxin|oxidoreductase activity, acting on NAD(P)H, quinone or similar compound as acceptor|oxidation-reduction process|cellular response to auxin stimulus|vacuole|plasma membrane|vacuolar membrane|membrane|c…
PCR8	2.82180817295957e-111	0.787	0.985	9.26484277427815e-107	0.689436796571813	0.557441773191615	-0.843107	Down	3	AT1G52200	protein_coding	Protein PLANT CADMIUM RESISTANCE 8 [Source:UniProtKB/Swiss-Prot;Acc:Q9M815]		GO:0003674,GO:0005886,GO:0016021,GO:0006979	molecular_function|plasma membrane|integral component of membrane|response to oxidative stress
ABCG40	1.99257512669354e-110	0.248	0.619	6.54222191347291e-106	-1.31866	0.525707264529714	-0.927668	Down	3	AT1G15520	protein_coding	ABC transporter G family member 40 [Source:UniProtKB/Swiss-Prot;Acc:Q9M9E1]		GO:0005524,GO:0006952,GO:0016021,GO:0042626,GO:0005886,GO:0015692,GO:0006855,GO:0009723,GO:0009751,GO:0009753,GO:0010193,GO:0046865,GO:0080168	ATP binding|defense response|integral component of membrane|ATPase activity, coupled to transmembrane movement of substances|plasma membrane|lead ion transport|drug transmembrane transport|response to ethylene|response to salicylic acid|response to jasmonic acid|response to ozone|terpenoid transport|abscisic acid transport
RPP2B	4.56633333967288e-110	0.936	0.908	1.4992642254148e-105	0.550164412480326	1.59396208359299	0.672617311597539	Up	3	AT2G27710	protein_coding	AT2G27710 protein [Source:UniProtKB/TrEMBL;Acc:B9DGN3]		GO:0003735,GO:0005840,GO:0006414,GO:0005730,GO:0022626,GO:0009409,GO:0005886,GO:0016020,GO:0009507,GO:0005634,GO:0005829,GO:0005794	structural constituent of ribosome|ribosome|translational elongation|nucleolus|cytosolic ribosome|response to cold|plasma membrane|membrane|chloroplast|nucleus|cytosol|Golgi apparatus	path:ath03010	Ribosome
AT1G27350	2.71325275181267e-108	0.812	0.961	8.90842276002653e-104	0.312571973635391	0.638209686526068	-0.647898	Down	3	AT1G27350	protein_coding	At1g27330 [Source:UniProtKB/TrEMBL;Acc:Q84K46]		GO:0003674,GO:0005739,GO:0008150,GO:0016021	molecular_function|mitochondrion|biological_process|integral component of membrane
CML42	2.50747889683641e-107	0.877	0.983	8.23280546198299e-103	0.981393755200651	0.563947877982996	-0.826366	Down	3	AT4G20780	protein_coding	Calcium-binding protein CML42 [Source:UniProtKB/Swiss-Prot;Acc:Q9SVG9]		GO:0005509,GO:0005515,GO:0010091	calcium ion binding|protein binding|trichome branching	path:ath04626	Plant-pathogen interaction
DRM1	2.67278458646291e-107	0.796	0.588	8.77555363273366e-103	-0.325746	1.97461764954924	0.981573327466405	Up	3	AT1G28330	protein_coding	Dormancy-associated protein 1 [Source:UniProtKB/Swiss-Prot;Acc:B9DGG8]		GO:0003674,GO:0005634,GO:0009744,GO:0009749,GO:0009750	molecular_function|nucleus|response to sucrose|response to glucose|response to fructose
PGD2	4.70792962834485e-103	0.607	0.865	1.54575453487446e-98	-0.320317	0.590682249118867	-0.759546	Down	3	AT3G02360	protein_coding	6-phosphogluconate dehydrogenase, decarboxylating [Source:UniProtKB/TrEMBL;Acc:A0A178VK18]				path:ath01200,path:ath00030,path:ath00480	Carbon metabolism|Pentose phosphate pathway|Glutathione metabolism
HSPRO2	2.86591562035297e-100	0.981	0.965	9.40966075630492e-96	0.821602065345123	1.69524328192024	0.761492327305117	Up	3	AT2G40000	protein_coding	Nematode resistance protein-like HSPRO2 [Source:UniProtKB/Swiss-Prot;Acc:O04203]		GO:0005737,GO:0005739,GO:0005515,GO:0009751,GO:0009816,GO:0006979	cytoplasm|mitochondrion|protein binding|response to salicylic acid|defense response to bacterium, incompatible interaction|response to oxidative stress
AT2G38870	5.11614970400207e-100	1	1	1.679785432315e-95	1.88670239502964	0.630408304619279	-0.665642	Down	3	AT2G38870	protein_coding	Putative protease inhibitor [Source:UniProtKB/TrEMBL;Acc:Q9ZV18]		GO:0004867,GO:0005576,GO:0006508,GO:0008233,GO:0009611,GO:0005618,GO:0050832	serine-type endopeptidase inhibitor activity|extracellular region|proteolysis|peptidase activity|response to wounding|cell wall|defense response to fungus
AT1G57630	9.83133298994995e-100	0.233	0.593	3.22792156059027e-95	-1.45035	0.611707486704499	-0.709086	Down	3	AT1G57630	protein_coding	Disease resistance protein RPP1-WsB, putative [Source:UniProtKB/TrEMBL;Acc:Q9FVT9]		GO:0006952,GO:0007165,GO:0009507,GO:0071456	defense response|signal transduction|chloroplast|cellular response to hypoxia
STR15	2.49009199941647e-99	0.58	0.903	8.17571906168408e-95	-0.195012	0.649564075180276	-0.622456	Down	3	AT4G35770	protein_coding	SEN1 [Source:UniProtKB/TrEMBL;Acc:A0A178UYD5]
AT1G08940	7.92979913420633e-99	0.333	0.693	2.60359094973397e-94	-1.26514	0.660799581062262	-0.597715	Down	3	AT1G08940	protein_coding	Phosphoglycerate mutase-like protein AT74H [Source:UniProtKB/Swiss-Prot;Acc:O04035]		GO:0003824	catalytic activity
AT2G24860	5.47351564652759e-98	0.657	0.871	1.7971193922244e-93	-0.310005	0.652710686351599	-0.615484	Down	3	AT2G24860	protein_coding	At2g24860/F27C12.22 [Source:UniProtKB/TrEMBL;Acc:Q9SK46]		GO:0005576,GO:0031072,GO:0051082	extracellular region|heat shock protein binding|unfolded protein binding
DRMH1	1.9973567216853e-97	0.529	0.195	6.55792132430936e-93	-1.56531	2.53076844302862	1.33957551164583	Up	3	AT2G33830	protein_coding	DRM2 [Source:UniProtKB/TrEMBL;Acc:A0A178VR62]
AT3G10930	4.02189660675216e-97	0.731	0.459	1.32050931289494e-92	-0.71014	1.94053930476823	0.956457654571411	Up	3	AT3G10930	protein_coding	Uncharacterized protein At3g10930 [Source:UniProtKB/TrEMBL;Acc:Q84TK4]		GO:0003674,GO:0005739,GO:0008150	molecular_function|mitochondrion|biological_process
CAM2	9.58683574117605e-97	0.855	0.983	3.14764577890033e-92	0.52090314351799	0.654416263726496	-0.611719	Down	3	AT2G41110	protein_coding	Calmodulin 2 [Source:UniProtKB/TrEMBL;Acc:F4IJ46]		GO:0005509,GO:0005737,GO:0005515,GO:0030163,GO:0009846,GO:0005829	calcium ion binding|cytoplasm|protein binding|protein catabolic process|pollen germination|cytosol	path:ath04070,path:ath04626	Phosphatidylinositol signaling system|Plant-pathogen interaction
AT1G77370	3.66086667195523e-96	0.614	0.857	1.20197235440306e-91	-0.347918	0.61732144026563	-0.695906	Down	3	AT1G77370	protein_coding	Glutaredoxin family protein [Source:TAIR;Acc:AT1G77370]		GO:0005737,GO:0008794,GO:0009055,GO:0015035,GO:0045454,GO:0055114,GO:0005794	cytoplasm|arsenate reductase (glutaredoxin) activity|electron carrier activity|protein disulfide oxidoreductase activity|cell redox homeostasis|oxidation-reduction process|Golgi apparatus
FSD1	5.54279707710273e-95	0.867	0.983	1.81986656432514e-90	0.947782774053646	0.576610278341467	-0.794332	Down	3	AT4G25100	protein_coding	Superoxide dismutase [Fe] 1, chloroplastic [Source:UniProtKB/Swiss-Prot;Acc:P21276]		GO:0004784,GO:0005739,GO:0009507,GO:0031969,GO:0046872,GO:0055114,GO:0009579,GO:0006979,GO:0009941,GO:0005886,GO:0046688,GO:0009570,GO:0005507,GO:0005737,GO:0046686,GO:0005829,GO:0019430,GO:0005515,GO:0007623,GO:0009642,GO:0010193	superoxide dismutase activity|mitochondrion|chloroplast|chloroplast membrane|metal ion binding|oxidation-reduction process|thylakoid|response to oxidative stress|chloroplast envelope|plasma membrane|response to copper ion|chloroplast stroma|copper ion binding|cytoplasm|response to cadmium ion|cytosol|removal of superoxide radicals|protein binding|circadian rhythm|response to light intensity|respo…	path:ath04146	Peroxisome
CAF1-9	6.99993382910676e-95	0.482	0.15	2.29828827411062e-90	-2.25839	1.67395484683501	0.743260613237254	Up	3	AT3G44260	protein_coding	Probable CCR4-associated factor 1 homolog 9 [Source:UniProtKB/Swiss-Prot;Acc:Q9LXM2]				path:ath03018	RNA degradation
HSP18.1	7.47390146463844e-95	0.635	0.897	2.45390606788474e-90	0.120675050239237	0.507797554899238	-0.977675	Down	3	AT5G59720	protein_coding	18.1 kDa class I heat shock protein [Source:UniProtKB/Swiss-Prot;Acc:P19037]				path:ath04141	Protein processing in endoplasmic reticulum
WRKY53	2.76927313266631e-94	0.549	0.218	9.09235447648328e-90	-1.76472	1.84269119356068	0.881814317931679	Up	3	AT4G23810	protein_coding	Probable WRKY transcription factor 53 [Source:UniProtKB/Swiss-Prot;Acc:Q9SUP6]	AT4G23810.1	GO:0003700,GO:0005634,GO:0006351,GO:0043565,GO:0006355,GO:0003677,GO:0045893,GO:0031347,GO:0005515,GO:0010200,GO:0009816,GO:0009507,GO:0010150,GO:0009751,GO:0010193,GO:0042542	transcription factor activity, sequence-specific DNA binding|nucleus|transcription, DNA-templated|sequence-specific DNA binding|regulation of transcription, DNA-templated|DNA binding|positive regulation of transcription, DNA-templated|regulation of defense response|protein binding|response to chitin|defense response to bacterium, incompatible interaction|chloroplast|leaf senescence|response to sa…
GAD4	5.04939276801655e-94	0.585	0.881	1.65786712752287e-89	0.221867431723199	0.589877287962719	-0.761513	Down	3	AT2G02010	protein_coding	glutamate decarboxylase 4 [Source:TAIR;Acc:AT2G02010]		GO:0004351,GO:0005516,GO:0006536,GO:0030170,GO:0005634,GO:0005829	glutamate decarboxylase activity|calmodulin binding|glutamate metabolic process|pyridoxal phosphate binding|nucleus|cytosol	path:ath00650,path:ath00250,path:ath00410,path:ath00430	Butanoate metabolism|Alanine, aspartate and glutamate metabolism|beta-Alanine metabolism|Taurine and hypotaurine metabolism
AT4G28085	6.47279906166171e-94	0.223	0.548	2.12521411591539e-89	-1.4688	0.535281600150893	-0.90163	Down	3	AT4G28085	protein_coding	Transmembrane protein [Source:UniProtKB/TrEMBL;Acc:Q94AQ4]		GO:0003674,GO:0005739,GO:0008150,GO:0016021,GO:0031225	molecular_function|mitochondrion|biological_process|integral component of membrane|anchored component of membrane
GSTU11	6.771427465429e-94	0.338	0.684	2.2232627797243e-89	-0.786341	0.528547038711049	-0.919896	Down	3	AT1G69930	protein_coding	Glutathione S-transferase U11 [Source:UniProtKB/Swiss-Prot;Acc:Q9CAS6]		GO:0004364,GO:0005737,GO:0005829,GO:0006749,GO:0009636,GO:0009407	glutathione transferase activity|cytoplasm|cytosol|glutathione metabolic process|response to toxic substance|toxin catabolic process	path:ath00480	Glutathione metabolism
MSBP2	8.08596596748681e-94	0.523	0.763	2.65486520610494e-89	-0.700996	0.543273446766629	-0.88025	Down	3	AT3G48890	protein_coding	Membrane steroid-binding protein 2 [Source:UniProtKB/Swiss-Prot;Acc:Q9M2Z4]
AT5G03610	8.57323683221625e-94	0.539	0.84	2.81485084912156e-89	-0.251815	0.521138897337719	-0.94026	Down	3	AT5G03610	protein_coding	GDSL esterase/lipase At5g03610 [Source:UniProtKB/Swiss-Prot;Acc:Q9LZS7]		GO:0005576,GO:0016042,GO:0016788,GO:0052689	extracellular region|lipid catabolic process|hydrolase activity, acting on ester bonds|carboxylic ester hydrolase activity
CYP73A5	1.93501756612366e-93	0.838	0.978	6.35324317485382e-89	0.608099185038003	0.597790209515922	-0.742289	Down	3	AT2G30490	protein_coding	Cinnamate-4-hydroxylase [Source:UniProtKB/TrEMBL;Acc:B1GV49]				path:ath00360,path:ath00130,path:ath00940,path:ath00945,path:ath00941	Phenylalanine metabolism|Ubiquinone and other terpenoid-quinone biosynthesis|Phenylpropanoid biosynthesis|Stilbenoid, diarylheptanoid and gingerol biosynthesis|Flavonoid biosynthesis
RBCS-1B	2.29719708735911e-93	0.976	0.939	7.54238719692617e-89	1.32227077774478	1.90417151214686	0.929163430631002	Up	3	AT5G38430	protein_coding	Ribulose bisphosphate carboxylase small chain 1B, chloroplastic [Source:UniProtKB/Swiss-Prot;Acc:P10796]				path:ath01200,path:ath00630,path:ath00710	Carbon metabolism|Glyoxylate and dicarboxylate metabolism|Carbon fixation in photosynthetic organisms
AT4G38932	2.64658696803789e-93	0.45	0.732	8.6895389921588e-89	-0.968896	0.660936183889998	-0.597417	Down	3	--	--	--	--	--	--	--	--
AT3G15518	6.14751685935452e-91	0.869	0.981	2.01841421043187e-86	0.883377842125561	0.635983167156561	-0.65294	Down	3	AT3G15518	protein_coding	Putative uncharacterized protein [Source:UniProtKB/TrEMBL;Acc:Q8GYA5]		GO:0003674,GO:0005739,GO:0008150	molecular_function|mitochondrion|biological_process
AT1G56220	1.51640588351655e-90	0.8	0.618	4.97881543734989e-86	-0.351499	1.81353398278249	0.858803779403828	Up	3	AT1G56220	protein_coding	Dormancy/auxin associated family protein [Source:TAIR;Acc:AT1G56220]		GO:0003674,GO:0005634	molecular_function|nucleus
CP29	1.71976623720197e-90	0.96	0.941	5.64650848660522e-86	0.922435331783273	1.5753184350746	0.655643484655591	Up	3	AT3G53460	protein_coding	Chloroplast RNA-binding protein 29 [Source:UniProtKB/TrEMBL;Acc:F4JAF3]
AT5G58375	6.44748651003956e-90	0.735	0.913	2.11690324584129e-85	-0.0550103	0.660080193886457	-0.599287	Down	3	AT5G58375	protein_coding	At5g58375 [Source:UniProtKB/TrEMBL;Acc:Q7XA76]		GO:0005576,GO:0008168,GO:0032259	extracellular region|methyltransferase activity|methylation
SNAP33	1.45872671479683e-88	0.894	0.976	4.78943742269242e-84	0.76256274234062	0.621575377947807	-0.685999	Down	3	AT5G61210	protein_coding	SNP33 [Source:UniProtKB/TrEMBL;Acc:A0A178UGR9]		GO:0005634,GO:0015031,GO:0005484,GO:0005886,GO:0016192,GO:0061025,GO:0000911,GO:0005515,GO:0009504,GO:0016021,GO:0009612,GO:0051707,GO:0009507,GO:0009737	nucleus|protein transport|SNAP receptor activity|plasma membrane|vesicle-mediated transport|membrane fusion|cytokinesis by cell plate formation|protein binding|cell plate|integral component of membrane|response to mechanical stimulus|response to other organism|chloroplast|response to abscisic acid
LEC	5.705965835302e-88	0.931	0.993	1.87343976270471e-83	1.56438561396795	0.523301468276188	-0.934286	Down	3	AT3G15356	protein_coding	Lectin-like protein LEC [Source:UniProtKB/Swiss-Prot;Acc:Q9LJR2]		GO:0005886,GO:0009873,GO:0030246,GO:0005618,GO:0048046,GO:0009611,GO:0071323,GO:0071369,GO:0071395,GO:0009817	plasma membrane|ethylene-activated signaling pathway|carbohydrate binding|cell wall|apoplast|response to wounding|cellular response to chitin|cellular response to ethylene stimulus|cellular response to jasmonic acid stimulus|defense response to fungus, incompatible interaction
NADP-ME2	3.33925101665377e-87	0.93	0.988	1.09637628629793e-82	1.10083905883644	0.623897386489423	-0.680619	Down	3	AT5G11670	protein_coding	NADP-dependent malic enzyme 2 [Source:UniProtKB/Swiss-Prot;Acc:Q9LYG3]		GO:0004470,GO:0004471,GO:0006108,GO:0008948,GO:0009507,GO:0016652,GO:0046872,GO:0051287,GO:0055114,GO:0004473,GO:0009051,GO:0051260,GO:0005618,GO:0046686,GO:0005774,GO:0005886,GO:0016020,GO:0048046,GO:0005829,GO:0009506	malic enzyme activity|malate dehydrogenase (decarboxylating) (NAD+) activity|malate metabolic process|oxaloacetate decarboxylase activity|chloroplast|oxidoreductase activity, acting on NAD(P)H, NAD(P) as acceptor|metal ion binding|NAD binding|oxidation-reduction process|malate dehydrogenase (decarboxylating) (NADP+) activity|pentose-phosphate shunt, oxidative branch|protein homooligomerization|ce…	path:ath01200,path:ath00620,path:ath00710	Carbon metabolism|Pyruvate metabolism|Carbon fixation in photosynthetic organisms
AT2G20562	4.18900155562488e-86	0.67	0.886	1.37537488075832e-81	-0.0422459	0.637920772645357	-0.648551	Down	3	AT2G20562	protein_coding	Putative uncharacterized protein [Source:UniProtKB/TrEMBL;Acc:Q1G309]
GPT2	1.78085517362217e-84	0.267	0.592	5.84708179155368e-80	-1.41994	0.641211471367173	-0.641128	Down	3	AT1G61800	protein_coding	glucose-6-phosphate/phosphate translocator 2 [Source:TAIR;Acc:AT1G61800]		GO:0009507,GO:0015152,GO:0015297,GO:0015712,GO:0016021,GO:0031969,GO:0005315,GO:0007276,GO:0015120,GO:0015713,GO:0015714,GO:0015760,GO:0035436,GO:0071917,GO:0009744,GO:0009749,GO:0005774,GO:0009624,GO:0009643,GO:0010109,GO:0015979,GO:0080167	chloroplast|glucose-6-phosphate transmembrane transporter activity|antiporter activity|hexose phosphate transport|integral component of membrane|chloroplast membrane|inorganic phosphate transmembrane transporter activity|gamete generation|phosphoglycerate transmembrane transporter activity|phosphoglycerate transport|phosphoenolpyruvate transport|glucose-6-phosphate transport|triose phosphate tran…
CWLP	2.72874018170859e-84	0.965	0.933	8.9592726386038e-80	0.912261633046182	1.62678070494349	0.702019784376277	Up	3	AT3G22120	protein_coding	Cell wall-plasma membrane linker protein [Source:UniProtKB/TrEMBL;Acc:A0A1I9LSA3]		GO:0006869,GO:0008289	lipid transport|lipid binding
SAP12	5.70795941106055e-83	0.849	0.977	1.87409431343351e-78	0.552253968212544	0.643970722772366	-0.634933	Down	3	AT3G28210	protein_coding	Zinc finger AN1 domain-containing stress-associated protein 12 [Source:UniProtKB/Swiss-Prot;Acc:Q67YE6]
AT2G25510	9.98825149090392e-83	0.686	0.401	3.27944261200849e-78	-0.365225	3.00246604745112	1.58614793170914	Up	3	AT2G25510	protein_coding	Expressed protein [Source:UniProtKB/TrEMBL;Acc:Q8S8H2]		GO:0003674,GO:0005739,GO:0008150,GO:0016021	molecular_function|mitochondrion|biological_process|integral component of membrane
GSTF2	1.11473436984467e-82	0.89	0.994	3.66000735651099e-78	1.05478829740219	0.558317306628614	-0.840843	Down	3	AT4G02520	protein_coding	Glutathione S-transferase F2 [Source:UniProtKB/Swiss-Prot;Acc:P46422]		GO:0004364,GO:0004601,GO:0005737,GO:0005783,GO:0006749,GO:0009734,GO:0055114,GO:0009407,GO:0009409,GO:0009507,GO:0043295,GO:0005773,GO:0009570,GO:0046686,GO:0042742,GO:0005886,GO:0016020,GO:0009651,GO:0048046,GO:0010043,GO:0005829,GO:0009506,GO:2001147,GO:2001227,GO:0050832,GO:0043231	glutathione transferase activity|peroxidase activity|cytoplasm|endoplasmic reticulum|glutathione metabolic process|auxin-activated signaling pathway|oxidation-reduction process|toxin catabolic process|response to cold|chloroplast|glutathione binding|vacuole|chloroplast stroma|response to cadmium ion|defense response to bacterium|plasma membrane|membrane|response to salt stress|apoplast|response t…	path:ath00480	Glutathione metabolism
PDF1.1	1.73294192372031e-81	0.09	0.355	5.68976821815088e-77	-2.61987	0.641456430893955	-0.640577	Down	3	AT1G75830	protein_coding	Defensin-like protein 13 [Source:UniProtKB/Swiss-Prot;Acc:P30224]
AT1G56060	1.00140279194607e-80	0.757	0.915	3.28790578679654e-76	0.80227322365858	0.541756805684234	-0.884283	Down	3	AT1G56060	protein_coding	unknown protein; BEST Arabidopsis thaliana protein match is: unknown protein (TAIR:AT2G32210.1); Ha. [Source:TAIR;Acc:AT1G56060]		GO:0003674,GO:0005575,GO:0008150	molecular_function|cellular_component|biological_process
IQM4	4.79431027836162e-79	0.846	0.77	1.57411589369447e-74	0.0271124207506809	1.6355925404789	0.709813388227202	Up	3	AT2G26190	protein_coding	IQ domain-containing protein IQM4 [Source:UniProtKB/Swiss-Prot;Acc:O64851]		GO:0005516,GO:0005634,GO:0005737	calmodulin binding|nucleus|cytoplasm
RRN26	1.4031252699242e-78	0.912	0.746	4.60688119874212e-74	0.0543388734755306	2.50232794211895	1.32327087402212	Up	3	--	--	--	--	--	--	--	--
CML24	2.23919047754968e-78	0.732	0.5	7.35193409493885e-74	-0.633366	1.74490905381938	0.80315184387158	Up	3	AT5G37770	protein_coding	TCH2 [Source:UniProtKB/TrEMBL;Acc:A0A178UBB8]				path:ath04626	Plant-pathogen interaction
GSTF7	2.36727613108643e-78	0.85	0.994	7.77247772119608e-74	0.979764992457614	0.630226740007426	-0.666057	Down	3	AT1G02920	protein_coding	Glutathione S-transferase F7 [Source:UniProtKB/Swiss-Prot;Acc:Q9SRY5]		GO:0004364,GO:0005737,GO:0005829,GO:0006749,GO:0009636,GO:0009407,GO:0043295,GO:0005773,GO:0005634,GO:0046686,GO:0005507,GO:0042742,GO:0009651,GO:0009817,GO:0050897	glutathione transferase activity|cytoplasm|cytosol|glutathione metabolic process|response to toxic substance|toxin catabolic process|glutathione binding|vacuole|nucleus|response to cadmium ion|copper ion binding|defense response to bacterium|response to salt stress|defense response to fungus, incompatible interaction|cobalt ion binding	path:ath00480	Glutathione metabolism
AT1G18740	3.42920543425725e-78	0.895	0.774	1.12591102022968e-73	0.471092138883206	1.92302046048704	0.94337411269661	Up	3	AT1G18740	protein_coding	At1g18740/F6A14_15 [Source:UniProtKB/TrEMBL;Acc:Q9M9U5]		GO:0003674,GO:0008150,GO:0009507,GO:0016021	molecular_function|biological_process|chloroplast|integral component of membrane
RPL12A.1	3.91127671667753e-78	0.856	0.771	1.28418948438673e-73	-0.0204644	1.53617723932285	0.619344679301582	Up	3	AT2G37190	protein_coding	60S ribosomal protein L12-1 [Source:UniProtKB/Swiss-Prot;Acc:P50883]		GO:0003735,GO:0005737,GO:0005840,GO:0006412,GO:0019843,GO:0022625,GO:0042254,GO:0005634,GO:0009409,GO:0005730,GO:0005773,GO:0022626,GO:0009507,GO:0008270,GO:0005829,GO:0009506,GO:0005794	structural constituent of ribosome|cytoplasm|ribosome|translation|rRNA binding|cytosolic large ribosomal subunit|ribosome biogenesis|nucleus|response to cold|nucleolus|vacuole|cytosolic ribosome|chloroplast|zinc ion binding|cytosol|plasmodesma|Golgi apparatus	path:ath03010	Ribosome
AT2G24600	2.38886797825031e-77	0.863	0.821	7.84337023298924e-73	0.0787140136972513	1.51651759381679	0.600762235426635	Up	3	AT2G24600	protein_coding	Ankyrin repeat family protein [Source:UniProtKB/TrEMBL;Acc:F4IPR3]		GO:0008150,GO:0016021	biological_process|integral component of membrane
AT1G10140	9.67405692800239e-77	0.496	0.775	3.17628311117102e-72	-0.550233	0.627862128830634	-0.67148	Down	3	AT1G10140	protein_coding	At1g10140 [Source:UniProtKB/TrEMBL;Acc:Q9SY56]		GO:0003674,GO:0008150,GO:0005886	molecular_function|biological_process|plasma membrane
AT1G67920	3.71499151631116e-76	0.71	0.918	1.21974316455044e-71	0.407913429644267	0.614152684442999	-0.703331	Down	3	AT1G67920	protein_coding	At1g67920 [Source:UniProtKB/TrEMBL;Acc:Q9C9V8]		GO:0003674,GO:0005634,GO:0008150	molecular_function|nucleus|biological_process
DSP3	3.77598202926652e-76	0.617	0.836	1.23976817966908e-71	0.0422158838101354	0.594517847563929	-0.750208	Down	3	AT3G02800	protein_coding	Tyrosine-protein phosphatase DSP3 [Source:UniProtKB/Swiss-Prot;Acc:Q681Z2]
GUT15	1.71238828909114e-75	0.698	0.907	5.62228446957294e-71	0.0587635740119093	0.654844904532411	-0.610775	Down	3	--	--	--	--	--	--	--	--
PUMP4	8.80943607465321e-75	0.925	0.884	2.89240214639089e-70	0.770986462389827	1.72536250313048	0.786899507702358	Up	3	AT4G24570	protein_coding	DIC2 [Source:UniProtKB/TrEMBL;Acc:A0A178URN9]
WRKY40	5.62467753655536e-74	0.93	0.865	1.84675037557722e-69	0.635550010156843	1.60941916480053	0.686540117374726	Up	3	AT1G80840	protein_coding	Probable WRKY transcription factor 40 [Source:UniProtKB/Swiss-Prot;Acc:Q9SAH7]	AT1G80840.1	GO:0003700,GO:0005634,GO:0006351,GO:0006355,GO:0043565,GO:0031347,GO:0009751,GO:0042742,GO:0005515,GO:0050832,GO:0050691,GO:0010200,GO:0009611,GO:0002237	transcription factor activity, sequence-specific DNA binding|nucleus|transcription, DNA-templated|regulation of transcription, DNA-templated|sequence-specific DNA binding|regulation of defense response|response to salicylic acid|defense response to bacterium|protein binding|defense response to fungus|regulation of defense response to virus by host|response to chitin|response to wounding|response …
PSAK	1.16167452034365e-73	0.919	0.981	3.81412595264432e-69	1.07425591081005	0.654859580746714	-0.610743	Down	3	AT1G30380	protein_coding	Photosystem I reaction center subunit psaK, chloroplastic [Source:UniProtKB/Swiss-Prot;Acc:Q9SUI5]		GO:0009507,GO:0009522,GO:0015979,GO:0016020,GO:0016021,GO:0016168,GO:0009535,GO:0009579,GO:0009534	chloroplast|photosystem I|photosynthesis|membrane|integral component of membrane|chlorophyll binding|chloroplast thylakoid membrane|thylakoid|chloroplast thylakoid	path:ath00195	Photosynthesis
UGT85A1	6.45257144699452e-73	0.512	0.773	2.11857278319171e-68	-0.460311	0.601570523893417	-0.733194	Down	3	AT1G22400	protein_coding	UDP-glycosyltransferase 85A1 [Source:UniProtKB/Swiss-Prot;Acc:Q9SK82]		GO:0008194,GO:0009813,GO:0016757,GO:0016758,GO:0043231,GO:0052696,GO:0080043,GO:0080044,GO:0050403,GO:0050502,GO:0015020	UDP-glycosyltransferase activity|flavonoid biosynthetic process|transferase activity, transferring glycosyl groups|transferase activity, transferring hexosyl groups|intracellular membrane-bounded organelle|flavonoid glucuronidation|quercetin 3-O-glucosyltransferase activity|quercetin 7-O-glucosyltransferase activity|trans-zeatin O-beta-D-glucosyltransferase activity|cis-zeatin O-beta-D-glucosyltr…	path:ath00908	Zeatin biosynthesis
BAP2	6.01988162381249e-72	0.146	0.425	1.97650773354635e-67	-1.90846	0.658028488496796	-0.603778	Down	3	AT2G45760	protein_coding	BON1-associated protein 2 [Source:UniProtKB/Swiss-Prot;Acc:Q58FX0]		GO:0003674,GO:0006952,GO:0016020	molecular_function|defense response|membrane
AT2G25297	9.70055902011886e-72	0.479	0.747	3.18498454307563e-67	-0.108811	0.482355395476761	-1.05183	Down	3	AT2G25297	protein_coding
ACX1	2.10322056535555e-71	0.609	0.838	6.90550408223189e-67	-0.367569	0.635606200685165	-0.653795	Down	3	AT4G16760	protein_coding	Peroxisomal acyl-coenzyme A oxidase 1 [Source:UniProtKB/Swiss-Prot;Acc:O65202]		GO:0000062,GO:0003995,GO:0003997,GO:0005737,GO:0005777,GO:0006635,GO:0009055,GO:0033539,GO:0050660,GO:0052890,GO:0055088,GO:0001676,GO:0046686,GO:0002213,GO:0009555,GO:0009620,GO:0009695,GO:0009611,GO:0005829,GO:0009506	fatty-acyl-CoA binding|acyl-CoA dehydrogenase activity|acyl-CoA oxidase activity|cytoplasm|peroxisome|fatty acid beta-oxidation|electron carrier activity|fatty acid beta-oxidation using acyl-CoA dehydrogenase|flavin adenine dinucleotide binding|oxidoreductase activity, acting on the CH-CH group of donors, with a flavin as acceptor|lipid homeostasis|long-chain fatty acid metabolic process|response…	path:ath01212,path:ath00071,path:ath00592,path:ath01040,path:ath04146	Fatty acid metabolism|Fatty acid degradation|alpha-Linolenic acid metabolism|Biosynthesis of unsaturated fatty acids|Peroxisome
CYP82C3	2.11518016292098e-69	0.332	0.632	6.94477102891847e-65	-0.892322	0.632708536100984	-0.660387	Down	3	AT4G31950	protein_coding	CYP82C3 [Source:UniProtKB/TrEMBL;Acc:A0A178UT04]		GO:0005506,GO:0016020,GO:0016021,GO:0016709,GO:0019825,GO:0020037,GO:0044550,GO:0055114	iron ion binding|membrane|integral component of membrane|oxidoreductase activity, acting on paired donors, with incorporation or reduction of molecular oxygen, NAD(P)H as one donor, and incorporation of one atom of oxygen|oxygen binding|heme binding|secondary metabolite biosynthetic process|oxidation-reduction process
CCL	4.16663088051622e-69	0.74	0.606	1.36802991699989e-64	-0.342343	1.88457248042016	0.914237281938794	Up	3	AT3G26740	protein_coding	Light-regulated protein 1, chloroplastic [Source:UniProtKB/Swiss-Prot;Acc:Q96500]		GO:0003674,GO:0008150,GO:0009507	molecular_function|biological_process|chloroplast
TSA1.1	1.16427391461386e-67	0.515	0.783	3.82266054385168e-63	-0.684211	0.626126297980382	-0.675474	Down	3	AT3G54640	protein_coding	Tryptophan synthase alpha chain, chloroplastic [Source:UniProtKB/Swiss-Prot;Acc:Q42529]		GO:0000162,GO:0005634,GO:0005635,GO:0005788,GO:0009507,GO:0009851,GO:0030170,GO:0033984,GO:0009535,GO:0005773,GO:0005509,GO:0005515,GO:0009570,GO:0005777,GO:0042742,GO:0052544,GO:0050832,GO:0009640,GO:0009735,GO:0004834,GO:0009630	tryptophan biosynthetic process|nucleus|nuclear envelope|endoplasmic reticulum lumen|chloroplast|auxin biosynthetic process|pyridoxal phosphate binding|indole-3-glycerol-phosphate lyase activity|chloroplast thylakoid membrane|vacuole|calcium ion binding|protein binding|chloroplast stroma|peroxisome|defense response to bacterium|defense response by callose deposition in cell wall|defense response …	path:ath01230,path:ath00260,path:ath00400	Biosynthesis of amino acids|Glycine, serine and threonine metabolism|Phenylalanine, tyrosine and tryptophan biosynthesis
NAC002	1.28446280548387e-67	0.948	0.91	4.21727672924518e-63	0.716295040405229	1.54441815249872	0.627063416376337	Up	3	AT1G01720	protein_coding	NAC domain-containing protein 2 [Source:UniProtKB/Swiss-Prot;Acc:Q39013]	AT1G01720.1
GRP3	3.7680913426804e-67	0.862	0.77	1.23717743054226e-62	0.499371845945152	2.5771857253916	1.36579650904326	Up	3	AT2G05520	protein_coding	Glycine-rich protein 3 [Source:UniProtKB/Swiss-Prot;Acc:Q9SL15]
AT4G39670	4.57604647620729e-66	0.869	0.972	1.50245333953314e-61	1.08522433746063	0.636560273003028	-0.651631	Down	3	AT4G39670	protein_coding	ACD11 homolog protein [Source:UniProtKB/Swiss-Prot;Acc:Q8L7U7]		GO:0005737,GO:0017089,GO:0046836,GO:0051861,GO:0005634	cytoplasm|glycolipid transporter activity|glycolipid transport|glycolipid binding|nucleus
GER3	1.88954326267561e-65	0.907	0.836	6.20393739434284e-61	0.927161777251975	1.84097236562883	0.880467970919503	Up	3	AT5G20630	protein_coding	Germin-like protein subfamily 3 member 3 [Source:UniProtKB/Swiss-Prot;Acc:P94072]		GO:0005576,GO:0030145,GO:0033609,GO:0045735,GO:0046564,GO:0031012,GO:0050162,GO:0005634,GO:0009409,GO:0005618,GO:0009505,GO:0048046,GO:0009735	extracellular region|manganese ion binding|oxalate metabolic process|nutrient reservoir activity|oxalate decarboxylase activity|extracellular matrix|oxalate oxidase activity|nucleus|response to cold|cell wall|plant-type cell wall|apoplast|response to cytokinin
FAMT	1.97260924298737e-63	0.473	0.745	6.47666792750042e-59	-0.198884	0.537438283973864	-0.895829	Down	3	AT3G44860	protein_coding	Farnesoic acid carboxyl-O-methyltransferase [Source:UniProtKB/Swiss-Prot;Acc:Q9FYC4]		GO:0008757,GO:0009507,GO:0032259,GO:0019010	S-adenosylmethionine-dependent methyltransferase activity|chloroplast|methylation|farnesoic acid O-methyltransferase activity
HSP23.6	8.7778751063024e-63	0.679	0.89	2.88203973365227e-58	0.209623780354115	0.595245887412503	-0.748442	Down	3	AT4G25200	protein_coding	HSP23.6-MITO [Source:UniProtKB/TrEMBL;Acc:A0A178USN5]				path:ath04141	Protein processing in endoplasmic reticulum
AT3G16530	4.40212966994575e-62	0.898	0.984	1.44535123453329e-57	1.30030321724214	0.575605957070462	-0.796847	Down	3	AT3G16530	protein_coding	Lectin-like protein At3g16530 [Source:UniProtKB/Swiss-Prot;Acc:Q9LK72]		GO:0005886,GO:0030246,GO:0005634,GO:0005618,GO:0010200,GO:0009505,GO:0048046,GO:0002239,GO:0050832	plasma membrane|carbohydrate binding|nucleus|cell wall|response to chitin|plant-type cell wall|apoplast|response to oomycetes|defense response to fungus
AIG2A	7.28423191626562e-62	0.675	0.877	2.39163186506749e-57	0.184567558007218	0.583240832928217	-0.777836	Down	3	AT3G28930	protein_coding	Protein AIG2 A [Source:UniProtKB/Swiss-Prot;Acc:P54121]		GO:0005634,GO:0016746,GO:0005829,GO:0009617	nucleus|transferase activity, transferring acyl groups|cytosol|response to bacterium
GLP1.1	5.86866359778238e-61	0.95	0.92	1.92685831905989e-56	1.02691960842457	1.55768257748417	0.639401272843813	Up	3	AT1G72610	protein_coding	Germin-like protein subfamily 3 member 1 [Source:UniProtKB/Swiss-Prot;Acc:P94040]
HSP17.4A	1.34176821342108e-58	0.982	0.999	4.40542757512542e-54	1.25349901871521	0.659273164044553	-0.601052	Down	3	AT3G46230	protein_coding	17.4 kDa class I heat shock protein [Source:UniProtKB/Swiss-Prot;Acc:P19036]				path:ath04141	Protein processing in endoplasmic reticulum
VAMP723	2.42862548887877e-58	0.334	0.564	7.97390606763565e-54	-1.18702	0.611839604220153	-0.708775	Down	3	AT2G33110	protein_coding	Vesicle-associated membrane protein 723 [Source:UniProtKB/Swiss-Prot;Acc:Q8VY69]		GO:0000149,GO:0005484,GO:0005789,GO:0006887,GO:0006906,GO:0015031,GO:0016020,GO:0016021,GO:0031201,GO:0005783	SNARE binding|SNAP receptor activity|endoplasmic reticulum membrane|exocytosis|vesicle fusion|protein transport|membrane|integral component of membrane|SNARE complex|endoplasmic reticulum
ARR7	3.91069205442705e-56	0.581	0.376	1.28399752223003e-51	-1.20807	1.60300658404594	0.680780351101273	Up	3	AT1G19050	protein_coding	At1g19050 [Source:UniProtKB/TrEMBL;Acc:Q2HIJ6]		GO:0000156,GO:0000160,GO:0005634,GO:0006351,GO:0006355,GO:0009736,GO:0019827,GO:0009735,GO:0005515,GO:0010200	phosphorelay response regulator activity|phosphorelay signal transduction system|nucleus|transcription, DNA-templated|regulation of transcription, DNA-templated|cytokinin-activated signaling pathway|stem cell population maintenance|response to cytokinin|protein binding|response to chitin	path:ath04075	Plant hormone signal transduction
WRKY18	5.30089255262006e-56	0.867	0.73	1.74044205180174e-51	0.426721724208272	1.89218747501391	0.920055035756363	Up	3	AT4G31800	protein_coding	WRKY like transcription factor [Source:UniProtKB/TrEMBL;Acc:Q0WTZ3]		GO:0003700,GO:0005634,GO:0006351,GO:0006355,GO:0043565,GO:0031347,GO:0009751,GO:0042742,GO:0005515,GO:0042802,GO:0050832,GO:0050691,GO:0010200,GO:0002237	transcription factor activity, sequence-specific DNA binding|nucleus|transcription, DNA-templated|regulation of transcription, DNA-templated|sequence-specific DNA binding|regulation of defense response|response to salicylic acid|defense response to bacterium|protein binding|identical protein binding|defense response to fungus|regulation of defense response to virus by host|response to chitin|resp…
AT1G56660	1.56578230910453e-55	0.671	0.507	5.14093305548289e-51	-0.507697	2.10458695302965	1.07353711724046	Up	3	AT1G56660	protein_coding	F25P12.91 protein [Source:UniProtKB/TrEMBL;Acc:Q9FXB5]		GO:0003674,GO:0008150	molecular_function|biological_process
GSTU4	6.7200751066319e-55	0.646	0.865	2.20640225976045e-50	0.00958447205953128	0.656940443835655	-0.606166	Down	3	AT2G29460	protein_coding	Glutathione S-transferase U4 [Source:UniProtKB/Swiss-Prot;Acc:Q9ZW27]		GO:0004364,GO:0005737,GO:0005829,GO:0006749,GO:0009636,GO:0009407	glutathione transferase activity|cytoplasm|cytosol|glutathione metabolic process|response to toxic substance|toxin catabolic process	path:ath00480	Glutathione metabolism
A70	2.24669806183554e-54	0.766	0.681	7.37658374642462e-50	-0.240893	1.60864367629662	0.685844796310004	Up	3	AT5G56980	protein_coding	unknown protein; FUNCTIONS IN: molecular_function unknown; INVOLVED IN: biological_process unknown; LOCATED IN: endomembrane system; EXPRESSED IN: 18 plant structures; EXPRESSED DURING: 12 growth stages; BEST Arabidopsis thaliana protein match is: u /.../ protein (TAIR:AT4G26130.1); Ha. [Source:TAIR;Acc:AT5G56980]		GO:0003674,GO:0008150,GO:0009507,GO:0016021	molecular_function|biological_process|chloroplast|integral component of membrane
AT3G56880	3.18348353098897e-53	0.85	0.698	1.04523314772961e-48	0.0953019071902429	1.51487060958749	0.599194573316475	Up	3	AT3G56880	protein_coding	VQ motif-containing protein [Source:UniProtKB/TrEMBL;Acc:Q9LES0]		GO:0003674,GO:0005634,GO:0008150	molecular_function|nucleus|biological_process
FD3	2.5158437520907e-52	0.595	0.782	8.2602697912394e-48	-0.407388	0.655684627295153	-0.608926	Down	3	AT2G27510	protein_coding	Ferredoxin [Source:UniProtKB/TrEMBL;Acc:A0A178VWS0]		GO:0009055,GO:0009507,GO:0022900,GO:0046872,GO:0051537,GO:0009536	electron carrier activity|chloroplast|electron transport chain|metal ion binding|2 iron, 2 sulfur cluster binding|plastid	path:ath00195	Photosynthesis
ERF4	3.89988658068977e-52	0.925	0.892	1.28044976103787e-47	0.563550433174587	1.5214258205834	0.605423994788859	Up	3	AT3G15210	protein_coding	Ethylene-responsive transcription factor 4 [Source:UniProtKB/Swiss-Prot;Acc:O80340]	AT3G15210.1	GO:0003677,GO:0005634,GO:0006351,GO:0009873,GO:0003700,GO:0006355,GO:0010105,GO:0045892,GO:0009723,GO:0009737,GO:0016604,GO:0009864,GO:0005515,GO:0010200	DNA binding|nucleus|transcription, DNA-templated|ethylene-activated signaling pathway|transcription factor activity, sequence-specific DNA binding|regulation of transcription, DNA-templated|negative regulation of ethylene-activated signaling pathway|negative regulation of transcription, DNA-templated|response to ethylene|response to abscisic acid|nuclear body|induced systemic resistance, jasmonic…
ERD4	6.36548181300041e-51	0.587	0.343	2.08997864366242e-46	-1.3482	1.55755453060784	0.639282673464586	Up	3	AT1G30360	protein_coding	Hyperosmolality-gated Ca2+ permeable channel 3.1 [Source:UniProtKB/TrEMBL;Acc:A0A097NUQ9]		GO:0005576,GO:0006811,GO:0016021,GO:0009941,GO:0009507,GO:0005773,GO:0005886,GO:0005774,GO:0016020,GO:0009506	extracellular region|ion transport|integral component of membrane|chloroplast envelope|chloroplast|vacuole|plasma membrane|vacuolar membrane|membrane|plasmodesma
AT5G23510	7.95923029322838e-51	0.755	0.898	2.61325408217567e-46	0.378902847726232	0.638068889816358	-0.648216	Down	3	AT5G23510	protein_coding	unknown protein; BEST Arabidopsis thaliana protein match is: unknown protein (TAIR:AT5G23490.1); Ha. [Source:TAIR;Acc:AT5G23510]		GO:0005634	nucleus
NUDT21	9.53863672702351e-51	0.831	0.741	3.13182059658363e-46	0.0838127896987698	1.67508838809993	0.744237223157926	Up	3	AT1G73540	protein_coding	Nudix hydrolase 21, chloroplastic [Source:UniProtKB/Swiss-Prot;Acc:Q8VY81]		GO:0009507,GO:0016787,GO:0046872	chloroplast|hydrolase activity|metal ion binding
AT4G29780	3.27488835130594e-47	0.756	0.584	1.07524409238428e-42	-0.520469	1.56046966626958	0.641980313202151	Up	3	AT4G29780	protein_coding	Nuclease [Source:UniProtKB/TrEMBL;Acc:Q84J48]
ERF13	8.9904391887912e-46	0.459	0.253	2.95183089885581e-41	-1.71076	1.6012238950864	0.679175050356842	Up	3	AT2G44840	protein_coding	Ethylene-responsive transcription factor 13 [Source:UniProtKB/Swiss-Prot;Acc:Q8L9K1]	AT2G44840.1	GO:0003677,GO:0003700,GO:0005634,GO:0006351,GO:0006355,GO:0006952,GO:0010200,GO:0005622,GO:0009873	DNA binding|transcription factor activity, sequence-specific DNA binding|nucleus|transcription, DNA-templated|regulation of transcription, DNA-templated|defense response|response to chitin|intracellular|ethylene-activated signaling pathway
AT3G41768	3.1631562708272e-44	0.698	0.509	1.0385590984007e-39	-0.745401	1.83016381007711	0.871972783705621	Up	3	--	--	--	--	--	--	--	--
XTH22	5.90255097361649e-44	0.803	0.687	1.9379845611675e-39	0.224396506296216	1.63714483556514	0.711181960363322	Up	3	AT5G57560	protein_coding	Xyloglucan endotransglucosylase/hydrolase [Source:UniProtKB/TrEMBL;Acc:A0A178UQX4]				path:ath04075	Plant hormone signal transduction
TIP1-2	1.8103593427752e-43	0.624	0.485	5.9439528301338e-39	-0.875207	1.60561306484819	0.683124261047727	Up	3	AT3G26520	protein_coding	Aquaporin TIP1-2 [Source:UniProtKB/Swiss-Prot;Acc:Q41963]
HSP22.0	5.86441946598991e-43	0.561	0.769	1.92546484326847e-38	-0.239473	0.6209477444423	-0.687456	Down	3	AT4G10250	protein_coding	22.0 kDa heat shock protein [Source:UniProtKB/Swiss-Prot;Acc:Q38806]				path:ath04141	Protein processing in endoplasmic reticulum
AT2G36690	1.3931769566064e-42	0.5	0.706	4.57421790162578e-38	-0.0939265	0.579860131621146	-0.786223	Down	3	AT2G36690	protein_coding	2-oxoglutarate (2OG) and Fe(II)-dependent oxygenase superfamily protein [Source:UniProtKB/TrEMBL;Acc:F4INZ9]		GO:0005737,GO:0009058,GO:0016706,GO:0046872,GO:0055114	cytoplasm|biosynthetic process|oxidoreductase activity, acting on paired donors, with incorporation or reduction of molecular oxygen, 2-oxoglutarate as one donor, and incorporation of one atom each of oxygen into both donors|metal ion binding|oxidation-reduction process
ERF109	2.82281341849384e-42	0.564	0.382	9.26814329694081e-38	-1.03213	1.68285841869398	0.750913805758699	Up	3	AT4G34410	protein_coding	Ethylene-responsive transcription factor ERF109 [Source:UniProtKB/Swiss-Prot;Acc:Q9SZ06]	AT4G34410.1
PAP14	4.70160503524857e-40	0.49	0.331	1.54367798122316e-35	-1.46233	1.52317553869522	0.607082215109294	Up	3	AT5G53450	protein_coding	Probable plastid-lipid-associated protein 14, chloroplastic [Source:UniProtKB/Swiss-Prot;Acc:Q9LV04]		GO:0004722,GO:0005576,GO:0046872,GO:0003993,GO:0009506	protein serine/threonine phosphatase activity|extracellular region|metal ion binding|acid phosphatase activity|plasmodesma
CYP71B15	1.14688036439029e-38	0.106	0.284	3.76555230040264e-34	-2.38759	0.666093646529655	-0.586203	Down	3	AT3G26830	protein_coding	Bifunctional dihydrocamalexate synthase/camalexin synthase [Source:UniProtKB/Swiss-Prot;Acc:Q9LW27]				path:ath00903,path:ath00945	Limonene and pinene degradation|Stilbenoid, diarylheptanoid and gingerol biosynthesis
ERD7	1.00280580152845e-37	0.733	0.693	3.29251228815836e-33	-0.171558	1.59942880290279	0.677556773644469	Up	3	AT2G17840	protein_coding	Protein EARLY-RESPONSIVE TO DEHYDRATION 7, chloroplastic [Source:UniProtKB/Swiss-Prot;Acc:O48832]		GO:0003674,GO:0005737,GO:0009409,GO:0009644,GO:0009651,GO:0005886,GO:0009414	molecular_function|cytoplasm|response to cold|response to high light intensity|response to salt stress|plasma membrane|response to water deprivation	path:ath04144	Endocytosis
ERF019	4.40120944682099e-37	0.639	0.454	1.44504909767473e-32	-0.338303	1.87685743430365	0.9083190675185	Up	3	AT1G22810	protein_coding	Ethylene-responsive transcription factor ERF019 [Source:UniProtKB/Swiss-Prot;Acc:O80542]	AT1G22810.1	GO:0003677,GO:0003700,GO:0005634,GO:0006351,GO:0006355,GO:0009873,GO:0005737	DNA binding|transcription factor activity, sequence-specific DNA binding|nucleus|transcription, DNA-templated|regulation of transcription, DNA-templated|ethylene-activated signaling pathway|cytoplasm
TIP2-1	4.89838777135829e-37	0.711	0.701	1.60828765697007e-32	-0.147376	1.60879194908461	0.685977767061238	Up	3	AT3G16240	protein_coding	Aquaporin TIP2-1 [Source:UniProtKB/Swiss-Prot;Acc:Q41951]
PDF2.2	4.23741472844265e-36	0.775	0.648	1.39127037778958e-31	0.0402234006964746	1.66954282151774	0.739453097054223	Up	3	AT2G02100	protein_coding	PDF2.2 [Source:UniProtKB/TrEMBL;Acc:A0A178VVN9]
AT4G14450	2.55763057602547e-34	0.616	0.561	8.39746847026441e-30	-0.309207	1.77447896353771	0.827395471339003	Up	3	AT4G14450	protein_coding	Uncharacterized protein At4g14450, chloroplastic [Source:UniProtKB/Swiss-Prot;Acc:Q6NN02]		GO:0005739,GO:0009507	mitochondrion|chloroplast
ECS1	2.69825746787388e-33	0.755	0.644	8.85918874427032e-29	0.0120754154939569	1.64368691132166	0.716935521343282	Up	3	AT1G31580	protein_coding	Protein ECS1 [Source:UniProtKB/Swiss-Prot;Acc:Q39066]		GO:0003674,GO:0005739,GO:0006952,GO:0005618	molecular_function|mitochondrion|defense response|cell wall
SOT16	3.55122718716584e-33	0.323	0.536	1.16597442236216e-28	-1.07224	0.663809063355075	-0.59116	Down	3	AT1G74100	protein_coding	Sulfotransferase [Source:UniProtKB/TrEMBL;Acc:M1EU36]		GO:0005737,GO:0008146,GO:0019761,GO:0032260,GO:0047364	cytoplasm|sulfotransferase activity|glucosinolate biosynthetic process|response to jasmonic acid stimulus involved in jasmonic acid and ethylene-dependent systemic resistance|desulfoglucosinolate sulfotransferase activity	path:ath01210,path:ath00380,path:ath00966	2-Oxocarboxylic acid metabolism|Tryptophan metabolism|Glucosinolate biosynthesis
CML37	1.43407480439442e-32	0.918	0.901	4.70849780526821e-28	0.739683495560578	1.50565340215617	0.590389703250552	Up	3	AT5G42380	protein_coding	Calcium-binding protein CML37 [Source:UniProtKB/Swiss-Prot;Acc:Q9FIH9]		GO:0005509,GO:0010193,GO:0005634,GO:0005737	calcium ion binding|response to ozone|nucleus|cytoplasm	path:ath04626	Plant-pathogen interaction
DTX50	2.8618304281182e-28	0.618	0.505	9.39624784464049e-24	-0.594296	1.53057395689774	0.614072757162698	Up	3	AT5G52050	protein_coding	Protein DETOXIFICATION 50 [Source:UniProtKB/Swiss-Prot;Acc:Q9FJ87]
AT1G15010	1.75641216626466e-26	0.609	0.498	5.76682806549676e-22	-0.648813	1.67760830139993	0.746405905530739	Up	3	AT1G15010	protein_coding	Mediator of RNA polymerase II transcription subunit [Source:UniProtKB/TrEMBL;Acc:Q8LCU9]		GO:0003674,GO:0005739,GO:0016021,GO:0050832	molecular_function|mitochondrion|integral component of membrane|defense response to fungus
AT3G06355	1.31665261358247e-24	0.68	0.578	4.32296552617532e-20	-0.670752	1.59215450753514	0.670980346207297	Up	3	--	--	--	--	--	--	--	--
AHB1	2.01284283753465e-18	0.572	0.526	6.60876688847753e-14	-0.298052	1.53732042089214	0.620417894666769	Up	3	AT2G16060	protein_coding	NSHB1 [Source:UniProtKB/TrEMBL;Acc:A0A384KL50]
LHB1B2	5.7329007421946e-18	0.449	0.374	1.88228330068475e-13	-1.19151	1.88258555800021	0.91271543265163	Up	3	AT2G34420	protein_coding	Chlorophyll a-b binding protein, chloroplastic [Source:UniProtKB/TrEMBL;Acc:Q39141]		GO:0009416,GO:0009507,GO:0009522,GO:0009768,GO:0009769,GO:0009941,GO:0016021,GO:0016168,GO:0018298,GO:0030076,GO:0031409,GO:0042651,GO:0046872,GO:0009535,GO:0015979,GO:0010287,GO:0016020,GO:0009579,GO:0009534,GO:0005794	response to light stimulus|chloroplast|photosystem I|photosynthesis, light harvesting in photosystem I|photosynthesis, light harvesting in photosystem II|chloroplast envelope|integral component of membrane|chlorophyll binding|protein-chromophore linkage|light-harvesting complex|pigment binding|thylakoid membrane|metal ion binding|chloroplast thylakoid membrane|photosynthesis|plastoglobule|membran…	path:ath00196	Photosynthesis - antenna proteins
GRP3S	2.19870541417587e-17	0.976	0.998	7.21900948636363e-13	1.41257378530337	1.60858127464076	0.685788830960468	Up	3	AT2G05380	protein_coding	glycine-rich protein 3 short isoform [Source:TAIR;Acc:AT2G05380]		GO:0003674,GO:0005576,GO:0005578,GO:0008150,GO:0005515	molecular_function|extracellular region|proteinaceous extracellular matrix|biological_process|protein binding
LHCB1.1	2.63482611305013e-17	0.692	0.643	8.65092457697748e-13	-0.0425215	1.76540746050072	0.820001199587617	Up	3	AT1G29910	protein_coding	Chlorophyll a-b binding protein 3, chloroplastic [Source:UniProtKB/Swiss-Prot;Acc:Q8VZ87]				path:ath00196	Photosynthesis - antenna proteins
PDF1.3	6.05935412652167e-15	0.383	0.282	1.98946774036086e-10	-1.25399	2.12188027024604	1.08534325267325	Up	3	AT2G26010	protein_coding	PDF1.3 [Source:UniProtKB/TrEMBL;Acc:A0A178VSS6]		GO:0003674,GO:0005576,GO:0005618,GO:0006952,GO:0031640,GO:0050832	molecular_function|extracellular region|cell wall|defense response|killing of cells of other organism|defense response to fungus
PDF1.2A	9.41145660828334e-09	0.141	0.102	0.000309006354819767	-2.84447	1.72428041144011	0.785994412070521	Up	3	AT5G44420	protein_coding	Defensin-like protein 16 [Source:UniProtKB/Swiss-Prot;Acc:Q9FI23]
AT3G05730	3.12897268193574e-05	0.429	0.367	1	-1.46804	2.45274580551823	1.29439772548919	Up	3	AT3G05730	protein_coding	Defensin-like protein 205 [Source:UniProtKB/Swiss-Prot;Acc:Q9M9M3]		GO:0005576,GO:0031640,GO:0050832	extracellular region|killing of cells of other organism|defense response to fungus
STR15	0	0.328	0.904	0	-0.173199	0.376004586812279	-1.41118	Down	4	AT4G35770	protein_coding	SEN1 [Source:UniProtKB/TrEMBL;Acc:A0A178UYD5]
NATA1	0	0.159	0.83	0	-0.858941	0.332709435082415	-1.58767	Down	4	AT2G39030	protein_coding	L-ornithine N5-acetyltransferase NATA1 [Source:UniProtKB/Swiss-Prot;Acc:Q9ZV05]		GO:0005737,GO:0006952,GO:0008080,GO:0006591,GO:0009753	cytoplasm|defense response|N-acetyltransferase activity|ornithine metabolic process|response to jasmonic acid
AT2G39518	0	0.438	0.981	0	0.279449301323688	0.322914486862123	-1.63078	Down	4	AT2G39518	protein_coding	CASP-like protein 4D2 [Source:UniProtKB/Swiss-Prot;Acc:Q56X75]
AT5G43580	0	0.739	0.999	0	0.974405050532621	0.312201482617479	-1.67945	Down	4	AT5G43580	protein_coding	Serine protease inhibitor, potato inhibitor I-type family protein [Source:UniProtKB/TrEMBL;Acc:F4K627]
PRXIIC	0	0.664	0.999	0	0.826875806808574	0.293767593130021	-1.76725	Down	4	AT1G65970	protein_coding	TPX2 [Source:UniProtKB/TrEMBL;Acc:A0A178WKG0]
ATTI1	1.6244025918249e-307	0.871	1	5.33340102973871e-303	1.29079202173637	0.418874583729553	-1.25541	Down	4	AT2G43510	protein_coding	TI1 [Source:UniProtKB/TrEMBL;Acc:A0A178VRC4]
AT4G15610	3.15657699748066e-301	0.784	0.999	1.03639892558282e-296	1.05020845931176	0.419881772205566	-1.25194	Down	4	AT4G15610	protein_coding	CASP-like protein 1D1 [Source:UniProtKB/Swiss-Prot;Acc:Q9FE29]
AT3G18250	4.80145619995903e-291	0.112	0.634	1.57646211413255e-286	-1.43097	0.460696261598158	-1.11811	Down	4	AT3G18250	protein_coding	Putative membrane lipoprotein [Source:UniProtKB/TrEMBL;Acc:Q6E248]		GO:0003674,GO:0008150,GO:0016021,GO:0005783	molecular_function|biological_process|integral component of membrane|endoplasmic reticulum
PME17	6.11939020969348e-287	0.193	0.739	2.00917938754866e-282	-0.779679	0.479271389722288	-1.06109	Down	4	AT2G45220	protein_coding	Probable pectinesterase/pectinesterase inhibitor 17 [Source:UniProtKB/Swiss-Prot;Acc:O22149]		GO:0005576,GO:0005618,GO:0009505,GO:0030599,GO:0042545,GO:0045330,GO:0045490,GO:0046910,GO:0071944,GO:0016020,GO:0009617,GO:0009620,GO:0050829	extracellular region|cell wall|plant-type cell wall|pectinesterase activity|cell wall modification|aspartyl esterase activity|pectin catabolic process|pectinesterase inhibitor activity|cell periphery|membrane|response to bacterium|response to fungus|defense response to Gram-negative bacterium	path:ath00040,path:ath00500	Pentose and glucuronate interconversions|Starch and sucrose metabolism
PCR8	3.51881046851956e-270	0.638	0.986	1.15533104112903e-265	0.724898992392148	0.448836384190622	-1.15574	Down	4	AT1G52200	protein_coding	Protein PLANT CADMIUM RESISTANCE 8 [Source:UniProtKB/Swiss-Prot;Acc:Q9M815]		GO:0003674,GO:0005886,GO:0016021,GO:0006979	molecular_function|plasma membrane|integral component of membrane|response to oxidative stress
AT2G17740	9.77131156169849e-265	0.026	0.436	3.20821472505247e-260	-2.86176	0.484707857660164	-1.04481	Down	4	AT2G17740	protein_coding	At2g17740 [Source:UniProtKB/TrEMBL;Acc:Q6NQN8]		GO:0005634	nucleus
RRN26	1.50441939023457e-263	0.992	0.946	4.93946018395715e-259	1.30952988257591	3.36898615328106	1.75231449891565	Up	4	--	--	--	--	--	--	--	--
TRX5	2.8852421566549e-242	0.825	0.994	9.47311557294503e-238	1.13485158471817	0.473353314132704	-1.07901	Down	4	AT1G45145	protein_coding	Thioredoxin H5 [Source:UniProtKB/Swiss-Prot;Acc:Q39241]		GO:0000103,GO:0005737,GO:0006457,GO:0006662,GO:0015035,GO:0034599,GO:0045454,GO:0055114,GO:0006979,GO:0046686,GO:0010188,GO:0050832,GO:0005886,GO:0009506,GO:0048046,GO:0005829,GO:0016671	sulfate assimilation|cytoplasm|protein folding|glycerol ether metabolic process|protein disulfide oxidoreductase activity|cellular response to oxidative stress|cell redox homeostasis|oxidation-reduction process|response to oxidative stress|response to cadmium ion|response to microbial phytotoxin|defense response to fungus|plasma membrane|plasmodesma|apoplast|cytosol|oxidoreductase activity, actin…
BGLU30	1.66398584564864e-239	0.297	0.802	5.46336472701819e-235	-0.357492	0.49211026361415	-1.02295	Down	4	AT3G60140	protein_coding	Beta-glucosidase 30 [Source:UniProtKB/Swiss-Prot;Acc:Q9M1C9]				path:ath00500,path:ath00460,path:ath00940	Starch and sucrose metabolism|Cyanoamino acid metabolism|Phenylpropanoid biosynthesis
DIN11	5.7129707097056e-237	0.241	0.744	1.87573967311764e-232	-0.635667	0.500992349416865	-0.99714	Down	4	AT3G49620	protein_coding	Probable 2-oxoglutarate-dependent dioxygenase DIN11 [Source:UniProtKB/Swiss-Prot;Acc:Q8H113]		GO:0005506,GO:0005737,GO:0016491,GO:0051213,GO:0055114,GO:0009267,GO:0007568	iron ion binding|cytoplasm|oxidoreductase activity|dioxygenase activity|oxidation-reduction process|cellular response to starvation|aging
CYP71A12	1.06195077545524e-236	0.114	0.574	3.4867029810522e-232	-1.43773	0.518836117616182	-0.946649	Down	4	AT2G30750	protein_coding	Cytochrome P450 71A12 [Source:UniProtKB/Swiss-Prot;Acc:O49340]		GO:0016020,GO:0016709,GO:0019825,GO:0044550,GO:0009617,GO:0009682	membrane|oxidoreductase activity, acting on paired donors, with incorporation or reduction of molecular oxygen, NAD(P)H as one donor, and incorporation of one atom of oxygen|oxygen binding|secondary metabolite biosynthetic process|response to bacterium|induced systemic resistance	path:ath00903,path:ath00945	Limonene and pinene degradation|Stilbenoid, diarylheptanoid and gingerol biosynthesis
ANS	1.31701813755187e-235	0.528	0.943	4.32416565102404e-231	0.344844624250264	0.474382782824672	-1.07588	Down	4	AT2G38240	protein_coding	Probable 2-oxoglutarate-dependent dioxygenase ANS [Source:UniProtKB/Swiss-Prot;Acc:O80449]		GO:0005737,GO:0046872,GO:0055114	cytoplasm|metal ion binding|oxidation-reduction process
UCC2	2.70989255260122e-230	0.09	0.528	8.89739021795559e-226	-1.77175	0.527879907977832	-0.921718	Down	4	AT2G44790	protein_coding	Uclacyanin-2 [Source:UniProtKB/Swiss-Prot;Acc:O80517]		GO:0005507,GO:0005576,GO:0009055,GO:0046872,GO:0055114,GO:0031225,GO:0046658,GO:0009506	copper ion binding|extracellular region|electron carrier activity|metal ion binding|oxidation-reduction process|anchored component of membrane|anchored component of plasma membrane|plasmodesma
AER	2.44044407737534e-210	0.62	0.969	8.01271003924644e-206	0.608745636895162	0.537109833321413	-0.896711	Down	4	AT5G16970	protein_coding	NADPH-dependent oxidoreductase 2-alkenal reductase [Source:UniProtKB/Swiss-Prot;Acc:Q39172]
ASN1	1.23902827593614e-201	0.33	0.794	4.06810153838113e-197	-0.210979	0.551930674639286	-0.857441	Down	4	AT3G47340	protein_coding	DIN6 [Source:UniProtKB/TrEMBL;Acc:A0A178VBT4]		GO:0004066,GO:0005524,GO:0005737,GO:0005829,GO:0006529,GO:0006541,GO:0042803,GO:0070981,GO:0009063,GO:0043617,GO:0009744,GO:0009749,GO:0009750,GO:0009646	asparagine synthase (glutamine-hydrolyzing) activity|ATP binding|cytoplasm|cytosol|asparagine biosynthetic process|glutamine metabolic process|protein homodimerization activity|L-asparagine biosynthetic process|cellular amino acid catabolic process|cellular response to sucrose starvation|response to sucrose|response to glucose|response to fructose|response to absence of light	path:ath00250	Alanine, aspartate and glutamate metabolism
AT1G15380	1.29965354160556e-194	0.173	0.61	4.26715247315352e-190	-1.15969	0.548661929673979	-0.866011	Down	4	AT1G15380	protein_coding	GLYI4 [Source:UniProtKB/TrEMBL;Acc:A0A178W6B2]
GSTU19	5.90022006691807e-193	0.986	1	1.93721925457121e-188	1.72267231923798	0.556062384787731	-0.846681	Down	4	AT1G78380	protein_coding	GSTU19 [Source:UniProtKB/TrEMBL;Acc:A0A178W4K6]		GO:0004364,GO:0004601,GO:0006749,GO:0055114,GO:0005737,GO:0009407,GO:0006979,GO:0042631,GO:0043295,GO:0009570,GO:0046686,GO:0005774,GO:0005886,GO:0009507,GO:0005829,GO:0005794	glutathione transferase activity|peroxidase activity|glutathione metabolic process|oxidation-reduction process|cytoplasm|toxin catabolic process|response to oxidative stress|cellular response to water deprivation|glutathione binding|chloroplast stroma|response to cadmium ion|vacuolar membrane|plasma membrane|chloroplast|cytosol|Golgi apparatus	path:ath00480	Glutathione metabolism
AT2G37750	2.87916928376538e-191	0.146	0.572	9.45317650938688e-187	-1.32499	0.537526780168317	-0.895591	Down	4	AT2G37750	protein_coding	Expressed protein [Source:UniProtKB/TrEMBL;Acc:O80943]		GO:0003674,GO:0008150	molecular_function|biological_process
AT5G28050	8.32898694949624e-189	0.427	0.85	2.7346562851281e-184	-0.147236	0.528044898038326	-0.921267	Down	4	AT5G28050	protein_coding	Cytidine/deoxycytidylate deaminase family protein [Source:TAIR;Acc:AT5G28050]
AT1G80160	4.79468857152373e-187	0.204	0.642	1.57424009868838e-182	-0.904728	0.530934248301776	-0.913395	Down	4	AT1G80160	protein_coding	F18B13.24 protein [Source:UniProtKB/TrEMBL;Acc:Q9SSC3]
GAPC1	4.1887148927227e-186	0.884	0.997	1.37528076072764e-181	1.3064398750035	0.549716793646412	-0.86324	Down	4	AT3G04120	protein_coding	Glyceraldehyde-3-phosphate dehydrogenase GAPC1, cytosolic [Source:UniProtKB/Swiss-Prot;Acc:P25858]		GO:0003677,GO:0005737,GO:0006096,GO:0050661,GO:0051287,GO:0055114,GO:0005739,GO:0006979,GO:0005740,GO:0005634,GO:0005829,GO:0006094,GO:0042542,GO:0046686,GO:0005774,GO:0005886,GO:0016020,GO:0009651,GO:0009507,GO:0048046,GO:0008886,GO:0010154,GO:0048316,GO:0005507,GO:0005794,GO:0051775,GO:0004365,GO:0009408,GO:0009744	DNA binding|cytoplasm|glycolytic process|NADP binding|NAD binding|oxidation-reduction process|mitochondrion|response to oxidative stress|mitochondrial envelope|nucleus|cytosol|gluconeogenesis|response to hydrogen peroxide|response to cadmium ion|vacuolar membrane|plasma membrane|membrane|response to salt stress|chloroplast|apoplast|glyceraldehyde-3-phosphate dehydrogenase (NADP+) (non-phosphoryla…	path:ath01200,path:ath01230,path:ath00010,path:ath00710	Carbon metabolism|Biosynthesis of amino acids|Glycolysis / Gluconeogenesis|Carbon fixation in photosynthetic organisms
AT3G51660	8.82272144294282e-185	0.702	0.976	2.89676413136142e-180	0.801605441050506	0.52397054171732	-0.932442	Down	4	AT3G51660	protein_coding	LS1-like protein [Source:UniProtKB/TrEMBL;Acc:Q8LG92]		GO:0003674,GO:0006954,GO:0051707,GO:0005777	molecular_function|inflammatory response|response to other organism|peroxisome
GDH2	1.77683037737936e-184	0.778	0.991	5.83386717804964e-180	1.02245354750431	0.514997728126632	-0.957362	Down	4	AT5G07440	protein_coding	Glutamate dehydrogenase [Source:UniProtKB/TrEMBL;Acc:A0A178UEW8]		GO:0005737,GO:0005739,GO:0006520,GO:0016491,GO:0055114,GO:0046686,GO:0005524,GO:0005774,GO:0009651,GO:0004352,GO:0005507,GO:0008270,GO:0050897,GO:0005794,GO:0004353	cytoplasm|mitochondrion|cellular amino acid metabolic process|oxidoreductase activity|oxidation-reduction process|response to cadmium ion|ATP binding|vacuolar membrane|response to salt stress|glutamate dehydrogenase (NAD+) activity|copper ion binding|zinc ion binding|cobalt ion binding|Golgi apparatus|glutamate dehydrogenase [NAD(P)+] activity	path:ath01200,path:ath00910,path:ath00250,path:ath00220,path:ath00460	Carbon metabolism|Nitrogen metabolism|Alanine, aspartate and glutamate metabolism|Arginine biosynthesis|Cyanoamino acid metabolism
AT5G43570	7.37050991575685e-179	0.096	0.474	2.41995952064045e-174	-1.84194	0.579711514010354	-0.786593	Down	4	AT5G43570	protein_coding	Serine protease inhibitor, potato inhibitor I-type family protein [Source:TAIR;Acc:AT5G43570]		GO:0004867,GO:0009611,GO:0016021,GO:0006952	serine-type endopeptidase inhibitor activity|response to wounding|integral component of membrane|defense response
AT3G41768	2.55490936384463e-177	0.867	0.661	8.38853391431107e-173	0.39813938127198	2.9396044097187	1.55562202086548	Up	4	--	--	--	--	--	--	--	--
AT3G15450	2.02717832535246e-172	0.853	0.994	6.65583459562973e-168	1.31292812221746	0.420274623821327	-1.2506	Down	4	AT3G15450	protein_coding	AT3g15450/MJK13_11 [Source:UniProtKB/TrEMBL;Acc:Q9LE80]		GO:0009507	chloroplast
EARLI1	3.64465582673687e-169	0.108	0.47	1.19664984759252e-164	-1.73065	0.630840290709856	-0.664653	Down	4	AT4G12480	protein_coding	PEARLI 1 [Source:UniProtKB/TrEMBL;Acc:A0A178V1J0]		GO:0005576,GO:0006869,GO:0008289,GO:0050832,GO:0009409,GO:0009651,GO:0009737,GO:0009505,GO:0005783,GO:0009506,GO:0009682,GO:0009707	extracellular region|lipid transport|lipid binding|defense response to fungus|response to cold|response to salt stress|response to abscisic acid|plant-type cell wall|endoplasmic reticulum|plasmodesma|induced systemic resistance|chloroplast outer membrane
AT5G40690	2.14734343494596e-168	0.167	0.571	7.05037269995807e-164	-1.18084	0.54863141772674	-0.866091	Down	4	AT5G40690	protein_coding	At5g40690 [Source:UniProtKB/TrEMBL;Acc:Q9FM29]		GO:0005634,GO:0008150,GO:0005737	nucleus|biological_process|cytoplasm
NIT2	3.68578441887952e-164	0.324	0.742	1.21015359825071e-159	-0.431214	0.663242473895896	-0.592392	Down	4	AT3G44300	protein_coding	NIT2 [Source:UniProtKB/TrEMBL;Acc:A0A384LD03]		GO:0005886,GO:0009617,GO:0000257,GO:0080109,GO:0046686,GO:0005829,GO:0080061,GO:0009684	plasma membrane|response to bacterium|nitrilase activity|indole-3-acetonitrile nitrile hydratase activity|response to cadmium ion|cytosol|indole-3-acetonitrile nitrilase activity|indoleacetic acid biosynthetic process	path:ath00910,path:ath00380,path:ath00460	Nitrogen metabolism|Tryptophan metabolism|Cyanoamino acid metabolism
AT5G16010	4.87036121358193e-163	0.748	0.972	1.59908569725535e-158	1.04792795488736	0.440239130787633	-1.18364	Down	4	AT5G16010	protein_coding	3-oxo-5-alpha-steroid 4-dehydrogenase family protein [Source:UniProtKB/TrEMBL;Acc:Q9LFS3]		GO:0003865,GO:0006629,GO:0016021,GO:0016627,GO:0009941,GO:0009507	3-oxo-5-alpha-steroid 4-dehydrogenase activity|lipid metabolic process|integral component of membrane|oxidoreductase activity, acting on the CH-CH group of donors|chloroplast envelope|chloroplast
GSTU24	5.62429712619387e-163	0.332	0.752	1.84662547544323e-158	-0.386987	0.607410340149328	-0.719257	Down	4	AT1G17170	protein_coding	Glutathione S-transferase U24 [Source:UniProtKB/Swiss-Prot;Acc:Q9SHH6]		GO:0004364,GO:0005737,GO:0005829,GO:0006749,GO:0009636,GO:0009407,GO:0043295,GO:0046256	glutathione transferase activity|cytoplasm|cytosol|glutathione metabolic process|response to toxic substance|toxin catabolic process|glutathione binding|2,4,6-trinitrotoluene catabolic process	path:ath00480	Glutathione metabolism
AT4G22470	3.14467236316785e-162	0.102	0.466	1.0324902769989e-157	-1.85634	0.578855410094738	-0.788725	Down	4	AT4G22470	protein_coding	Protease inhibitor/seed storage/lipid transfer protein (LTP) family protein [Source:UniProtKB/TrEMBL;Acc:F4JLV4]		GO:0006508,GO:0006869,GO:0008233,GO:0008289	proteolysis|lipid transport|peptidase activity|lipid binding
KTI1	1.37328358841091e-160	0.131	0.508	4.50890200582955e-156	-1.49755	0.547470943545673	-0.869146	Down	4	AT1G73260	protein_coding	Kunitz trypsin inhibitor 1 [Source:UniProtKB/Swiss-Prot;Acc:Q8RXD5]
GSTU3	5.05025999979826e-160	0.27	0.684	1.65815186573376e-155	-0.594897	0.587769126249169	-0.766679	Down	4	AT2G29470	protein_coding	Glutathione S-transferase U3 [Source:UniProtKB/Swiss-Prot;Acc:Q9ZW28]		GO:0004364,GO:0005737,GO:0005829,GO:0006749,GO:0009636,GO:0009407	glutathione transferase activity|cytoplasm|cytosol|glutathione metabolic process|response to toxic substance|toxin catabolic process	path:ath00480	Glutathione metabolism
SULTR1;2	5.15780838161028e-157	0.078	0.409	1.6934632259341e-152	-2.11111	0.629005834153845	-0.668855	Down	4	AT1G78000	protein_coding	Sulfate transporter 1.2 [Source:UniProtKB/Swiss-Prot;Acc:Q9MAX3]		GO:0005887,GO:0008271,GO:0015116,GO:0015293,GO:0005886,GO:0008272,GO:0009970,GO:0080160,GO:0005515	integral component of plasma membrane|secondary active sulfate transmembrane transporter activity|sulfate transmembrane transporter activity|symporter activity|plasma membrane|sulfate transport|cellular response to sulfate starvation|selenate transport|protein binding
NSP5	1.31005638887481e-156	0.746	0.982	4.30130814159266e-152	0.971786006050603	0.536415604419891	-0.898577	Down	4	AT5G48180	protein_coding	Nitrile-specifier protein 5 [Source:UniProtKB/Swiss-Prot;Acc:Q93XW5]		GO:0003674,GO:0005737,GO:0019762,GO:0080028,GO:0005829	molecular_function|cytoplasm|glucosinolate catabolic process|nitrile biosynthetic process|cytosol
GPX6	2.79518296809241e-156	0.815	0.98	9.17742423913782e-152	1.1518020226512	0.494661128659986	-1.01549	Down	4	AT4G11600	protein_coding	Probable phospholipid hydroperoxide glutathione peroxidase 6, mitochondrial [Source:UniProtKB/Swiss-Prot;Acc:O48646]		GO:0004602,GO:0005739,GO:0006979,GO:0047066,GO:0055114,GO:0005829,GO:0005886,GO:0046686,GO:0009651,GO:0009507,GO:0048046,GO:0098869	glutathione peroxidase activity|mitochondrion|response to oxidative stress|phospholipid-hydroperoxide glutathione peroxidase activity|oxidation-reduction process|cytosol|plasma membrane|response to cadmium ion|response to salt stress|chloroplast|apoplast|cellular oxidant detoxification	path:ath00590,path:ath00480	Arachidonic acid metabolism|Glutathione metabolism
AT1G75280	3.7612540942385e-155	0.282	0.687	1.23493255676133e-150	-0.631298	0.64241102843874	-0.638431	Down	4	AT1G75280	protein_coding	Isoflavone reductase homolog P3 [Source:UniProtKB/Swiss-Prot;Acc:P52577]		GO:0005737,GO:0016491,GO:0055114,GO:0046686,GO:0005886,GO:0006979	cytoplasm|oxidoreductase activity|oxidation-reduction process|response to cadmium ion|plasma membrane|response to oxidative stress
AT1G07135	3.59584746847192e-153	0.833	0.722	1.18062459932339e-148	0.789168287702236	2.39084942450501	1.2575232720987	Up	4	AT1G07135	protein_coding	At1g07135 [Source:UniProtKB/TrEMBL;Acc:Q9LMK6]		GO:0003674,GO:0008150,GO:0031225	molecular_function|biological_process|anchored component of membrane
AT5G40370	4.17558159913964e-153	0.802	0.99	1.37096870644552e-148	0.944104996542357	0.626796530302245	-0.673931	Down	4	AT5G40370	protein_coding	Glutaredoxin family protein [Source:UniProtKB/TrEMBL;Acc:B3H604]		GO:0005737,GO:0008794,GO:0009055,GO:0015035,GO:0016021,GO:0045454,GO:0055114,GO:0005773,GO:0005886,GO:0005829,GO:0048046,GO:0005794	cytoplasm|arsenate reductase (glutaredoxin) activity|electron carrier activity|protein disulfide oxidoreductase activity|integral component of membrane|cell redox homeostasis|oxidation-reduction process|vacuole|plasma membrane|cytosol|apoplast|Golgi apparatus
RPL10C	2.66750609443222e-152	0.999	1	8.7582227598493e-148	2.03220133469226	0.607161207996337	-0.719848	Down	4	AT1G66580	protein_coding	60S ribosomal protein L10-3 [Source:UniProtKB/Swiss-Prot;Acc:Q93W22]				path:ath03010	Ribosome
LSU1	3.71064198251193e-152	0.366	0.771	1.21831508211814e-147	-0.257147	0.570196865084581	-0.810468	Down	4	AT3G49580	protein_coding	LSU1 [Source:UniProtKB/TrEMBL;Acc:A0A178VF66]		GO:0003674,GO:0005634,GO:0008150	molecular_function|nucleus|biological_process
WIH1	1.63643473670716e-151	0.448	0.835	5.37290617103061e-147	0.143992182697502	0.544403776640404	-0.877251	Down	4	AT5G67600	protein_coding	Cysteine-rich and transmembrane domain-containing protein WIH1 [Source:UniProtKB/Swiss-Prot;Acc:Q9FJW3]
SZF1	4.27851471993815e-151	0.705	0.557	1.40476473799729e-146	0.121011286021828	2.35644615495864	1.23661271599716	Up	4	AT3G55980	protein_coding	Salt-inducible zinc finger 1 [Source:UniProtKB/TrEMBL;Acc:A0A1I9LNJ4]	AT3G55980.1	GO:0003677,GO:0005634,GO:0046872,GO:0003700,GO:0006355,GO:0010200	DNA binding|nucleus|metal ion binding|transcription factor activity, sequence-specific DNA binding|regulation of transcription, DNA-templated|response to chitin
PDF1.1	1.4584902022841e-149	0.073	0.393	4.78866088115938e-145	-2.15869	0.595752647718732	-0.747215	Down	4	AT1G75830	protein_coding	Defensin-like protein 13 [Source:UniProtKB/Swiss-Prot;Acc:P30224]
GPX2	1.4266333740042e-148	0.665	0.944	4.68406535686798e-144	0.682466848843171	0.57154799240174	-0.807053	Down	4	AT2G31570	protein_coding	Probable glutathione peroxidase 2 [Source:UniProtKB/Swiss-Prot;Acc:O04922]		GO:0004602,GO:0005739,GO:0006979,GO:0055114,GO:0005829,GO:0005515,GO:0005634,GO:0005886	glutathione peroxidase activity|mitochondrion|response to oxidative stress|oxidation-reduction process|cytosol|protein binding|nucleus|plasma membrane	path:ath00590,path:ath00480	Arachidonic acid metabolism|Glutathione metabolism
CML12	1.52227811282743e-148	0.93	0.895	4.99809572784629e-144	1.20343276750004	2.06388004871786	1.04535912475891	Up	4	AT2G41100	protein_coding	Calmodulin-like protein 12 [Source:UniProtKB/Swiss-Prot;Acc:P25071]				path:ath04626	Plant-pathogen interaction
GSTF7	4.16813334821503e-148	0.816	0.995	1.36852322221944e-143	1.2737795036613	0.582283653572311	-0.780206	Down	4	AT1G02920	protein_coding	Glutathione S-transferase F7 [Source:UniProtKB/Swiss-Prot;Acc:Q9SRY5]		GO:0004364,GO:0005737,GO:0005829,GO:0006749,GO:0009636,GO:0009407,GO:0043295,GO:0005773,GO:0005634,GO:0046686,GO:0005507,GO:0042742,GO:0009651,GO:0009817,GO:0050897	glutathione transferase activity|cytoplasm|cytosol|glutathione metabolic process|response to toxic substance|toxin catabolic process|glutathione binding|vacuole|nucleus|response to cadmium ion|copper ion binding|defense response to bacterium|response to salt stress|defense response to fungus, incompatible interaction|cobalt ion binding	path:ath00480	Glutathione metabolism
PER34	4.33853587733655e-147	0.62	0.935	1.42447148460591e-142	0.650334536716563	0.546262918272835	-0.872333	Down	4	AT3G49120	protein_coding	Peroxidase 34 [Source:UniProtKB/Swiss-Prot;Acc:Q9SMU8]				path:ath00940	Phenylpropanoid biosynthesis
AT5G42530	7.37906388888395e-146	0.452	0.116	2.42276804663727e-141	-1.62354	3.1980598419907	1.67719693473303	Up	4	AT5G42530	protein_coding	Uncharacterized protein At5g42530; MDH9.23 [Source:UniProtKB/TrEMBL;Acc:Q8W483]		GO:0003674,GO:0005739,GO:0008150	molecular_function|mitochondrion|biological_process
AT3G03270	8.53852121839957e-146	0.519	0.884	2.80345267163713e-141	0.269383334469971	0.64539775339241	-0.63174	Down	4	AT3G03270	protein_coding	AT3G03270 protein [Source:UniProtKB/TrEMBL;Acc:Q8LFK2]		GO:0005737,GO:0006950,GO:0016787,GO:0016020,GO:0005886	cytoplasm|response to stress|hydrolase activity|membrane|plasma membrane
ATG8E	7.38958225120492e-145	0.703	0.944	2.42622154053811e-140	0.844066809189764	0.516391070387253	-0.953464	Down	4	AT2G45170	protein_coding	Autophagy-related protein 8e [Source:UniProtKB/Swiss-Prot;Acc:Q8S926]		GO:0000421,GO:0005634,GO:0005874,GO:0006914,GO:0008017,GO:0015031,GO:0033110,GO:0005737,GO:0005776,GO:0009267,GO:0016020	autophagosome membrane|nucleus|microtubule|autophagy|microtubule binding|protein transport|Cvt vesicle membrane|cytoplasm|autophagosome|cellular response to starvation|membrane	path:ath04140	Regulation of autophagy
AT3G46280	1.40069579867061e-143	0.069	0.376	4.5989045157752e-139	-2.28751	0.641466258674701	-0.640555	Down	4	AT3G46280	protein_coding	Kinase-like protein [Source:UniProtKB/TrEMBL;Acc:Q8GYH9]		GO:0005576,GO:0016021,GO:0016301,GO:0016310	extracellular region|integral component of membrane|kinase activity|phosphorylation
AGP12	2.87082467144942e-142	0.689	0.963	9.42577864376989e-138	0.742123518544405	0.592670559645932	-0.754698	Down	4	AT3G13520	protein_coding	Arabinogalactan protein 12 [Source:UniProtKB/Swiss-Prot;Acc:Q9LJD9]		GO:0005886,GO:0008150,GO:0031225	plasma membrane|biological_process|anchored component of membrane
RPT3	3.24673993929395e-140	0.461	0.818	1.06600212426838e-135	-0.0566062	0.563611626078429	-0.827227	Down	4	AT5G58290	protein_coding	RPT3 [Source:UniProtKB/TrEMBL;Acc:A0A178UAH2]		GO:0005524,GO:0016787,GO:0016887,GO:0030163,GO:0006511,GO:0005634,GO:0005618,GO:0016020,GO:0000502,GO:0005829,GO:0009506,GO:0008540	ATP binding|hydrolase activity|ATPase activity|protein catabolic process|ubiquitin-dependent protein catabolic process|nucleus|cell wall|membrane|proteasome complex|cytosol|plasmodesma|proteasome regulatory particle, base subcomplex	path:ath03050	Proteasome
AT5G38900	3.57890944708768e-140	0.115	0.454	1.1750633387623e-135	-1.80266	0.626424095119005	-0.674788	Down	4	AT5G38900	protein_coding	Thioredoxin superfamily protein [Source:TAIR;Acc:AT5G38900]		GO:0015035,GO:0009817,GO:0005829	protein disulfide oxidoreductase activity|defense response to fungus, incompatible interaction|cytosol
CYP706A1	6.74888760649568e-140	0.698	0.543	2.21586226784073e-135	0.211423182509824	2.57385948441061	1.36393329416565	Up	4	AT4G22690	protein_coding	Cytochrome P450, family 706, subfamily A, polypeptide 1 [Source:UniProtKB/TrEMBL;Acc:F4JLY4]		GO:0005506,GO:0009507,GO:0016709,GO:0019825,GO:0020037,GO:0044550,GO:0055114,GO:0005739,GO:0005618,GO:0005774,GO:0005886,GO:0005794	iron ion binding|chloroplast|oxidoreductase activity, acting on paired donors, with incorporation or reduction of molecular oxygen, NAD(P)H as one donor, and incorporation of one atom of oxygen|oxygen binding|heme binding|secondary metabolite biosynthetic process|oxidation-reduction process|mitochondrion|cell wall|vacuolar membrane|plasma membrane|Golgi apparatus
NHL6	9.90668191913963e-138	0.316	0.701	3.25266087451111e-133	-0.495987	0.638130643917405	-0.648076	Down	4	AT1G65690	protein_coding	NDR1/HIN1-like protein 6 [Source:UniProtKB/Swiss-Prot;Acc:Q8LD98]
GGP1	1.89946340946295e-137	0.906	1	6.2365082122897e-133	1.36921724194389	0.640170427472276	-0.643472	Down	4	AT4G30530	protein_coding	GGP1 [Source:UniProtKB/TrEMBL;Acc:A0A178V143]
AT3G48140	4.04698489680208e-137	0.705	0.956	1.32874655116703e-132	0.632907753630754	0.627612796089858	-0.672053	Down	4	AT3G48140	protein_coding	AT3G48140 protein [Source:UniProtKB/TrEMBL;Acc:Q42338]		GO:0003674,GO:0005739,GO:0010150,GO:0016021,GO:0005777	molecular_function|mitochondrion|leaf senescence|integral component of membrane|peroxisome
HTR8	4.91257352556717e-137	0.708	0.958	1.61294526564947e-132	0.747613415148966	0.597078262477481	-0.744008	Down	4	AT5G10980	protein_coding	Histone H3.3 [Source:UniProtKB/Swiss-Prot;Acc:P59169]
ATG8H	4.73989662245131e-136	0.613	0.913	1.55625025804944e-131	0.544058177608151	0.569098937600063	-0.813249	Down	4	AT3G06420	protein_coding	Autophagy-related protein 8h [Source:UniProtKB/Swiss-Prot;Acc:Q8S925]		GO:0000421,GO:0005634,GO:0005874,GO:0006914,GO:0006995,GO:0008017,GO:0015031,GO:0033110	autophagosome membrane|nucleus|microtubule|autophagy|cellular response to nitrogen starvation|microtubule binding|protein transport|Cvt vesicle membrane	path:ath04140	Regulation of autophagy
UBQ3	5.67046267151057e-136	0.884	0.987	1.86178300893707e-131	1.32580281464564	0.531088165052183	-0.912977	Down	4	AT5G03240	protein_coding	Ubiquitin 4 [Source:UniProtKB/TrEMBL;Acc:A0A1P8BGQ7]		GO:0005622,GO:0005634,GO:0006464,GO:0010224,GO:0005773,GO:0006511	intracellular|nucleus|cellular protein modification process|response to UV-B|vacuole|ubiquitin-dependent protein catabolic process
HACL	1.01939455831662e-133	0.481	0.842	3.34697815332095e-129	0.10486748746067	0.624128938671009	-0.680084	Down	4	AT5G17380	protein_coding	2-hydroxyacyl-CoA lyase [Source:UniProtKB/Swiss-Prot;Acc:Q9LF46]		GO:0000287,GO:0004737,GO:0009507,GO:0016831,GO:0030976,GO:0005829	magnesium ion binding|pyruvate decarboxylase activity|chloroplast|carboxy-lyase activity|thiamine pyrophosphate binding|cytosol	path:ath04146	Peroxisome
AT5G03610	1.33993387527623e-133	0.271	0.646	4.39940489269444e-129	-0.722569	0.644467630074141	-0.63382	Down	4	AT5G03610	protein_coding	GDSL esterase/lipase At5g03610 [Source:UniProtKB/Swiss-Prot;Acc:Q9LZS7]		GO:0005576,GO:0016042,GO:0016788,GO:0052689	extracellular region|lipid catabolic process|hydrolase activity, acting on ester bonds|carboxylic ester hydrolase activity
TSA1.1	5.02498051648292e-133	0.24	0.612	1.64985185297684e-128	-0.960475	0.638599549955151	-0.647017	Down	4	AT3G54640	protein_coding	Tryptophan synthase alpha chain, chloroplastic [Source:UniProtKB/Swiss-Prot;Acc:Q42529]		GO:0000162,GO:0005634,GO:0005635,GO:0005788,GO:0009507,GO:0009851,GO:0030170,GO:0033984,GO:0009535,GO:0005773,GO:0005509,GO:0005515,GO:0009570,GO:0005777,GO:0042742,GO:0052544,GO:0050832,GO:0009640,GO:0009735,GO:0004834,GO:0009630	tryptophan biosynthetic process|nucleus|nuclear envelope|endoplasmic reticulum lumen|chloroplast|auxin biosynthetic process|pyridoxal phosphate binding|indole-3-glycerol-phosphate lyase activity|chloroplast thylakoid membrane|vacuole|calcium ion binding|protein binding|chloroplast stroma|peroxisome|defense response to bacterium|defense response by callose deposition in cell wall|defense response …	path:ath01230,path:ath00260,path:ath00400	Biosynthesis of amino acids|Glycine, serine and threonine metabolism|Phenylalanine, tyrosine and tryptophan biosynthesis
AT1G21400	1.17404416471076e-132	0.168	0.521	3.85473920599483e-128	-1.34335	0.607187473136914	-0.719786	Down	4	AT1G21400	protein_coding	Thiamin diphosphate-binding fold (THDP-binding) superfamily protein [Source:TAIR;Acc:AT1G21400]		GO:0003863,GO:0005739,GO:0005759,GO:0046872,GO:0055114,GO:0009646,GO:0009744,GO:0043617	3-methyl-2-oxobutanoate dehydrogenase (2-methylpropanoyl-transferring) activity|mitochondrion|mitochondrial matrix|metal ion binding|oxidation-reduction process|response to absence of light|response to sucrose|cellular response to sucrose starvation	path:ath00640,path:ath00280	Propanoate metabolism|Valine, leucine and isoleucine degradation
RD2	3.19520037470935e-132	0.637	0.929	1.04908013902832e-127	0.560937529785077	0.613732428828377	-0.704318	Down	4	AT2G21620	protein_coding	Adenine nucleotide alpha hydrolases-like superfamily protein [Source:UniProtKB/TrEMBL;Acc:Q94II5]		GO:0003674,GO:0005737,GO:0006950,GO:0009269,GO:0005886	molecular_function|cytoplasm|response to stress|response to desiccation|plasma membrane
PSK3	1.1935734765661e-131	0.83	0.985	3.91885979560946e-127	1.1006437569859	0.506201414574098	-0.982217	Down	4	AT3G49780	protein_coding	Phytosulfokines 3 [Source:UniProtKB/Swiss-Prot;Acc:Q9M2Y0]		GO:0005576,GO:0007275,GO:0008083,GO:0008283,GO:0030154	extracellular region|multicellular organism development|growth factor activity|cell proliferation|cell differentiation
HSP18.1	2.32015534933027e-131	0.651	0.939	7.61776605845609e-127	0.892044962885157	0.491208242941033	-1.02559	Down	4	AT5G59720	protein_coding	18.1 kDa class I heat shock protein [Source:UniProtKB/Swiss-Prot;Acc:P19037]				path:ath04141	Protein processing in endoplasmic reticulum
PILS5	6.58510574069494e-131	0.276	0.647	2.16208776784237e-126	-0.702202	0.660902634749374	-0.59749	Down	4	AT2G17500	protein_coding	Protein PIN-LIKES 5 [Source:UniProtKB/Swiss-Prot;Acc:Q9SHL8]
WRKY45	6.63011513780695e-131	0.101	0.413	2.17686570319616e-126	-1.92487	0.644923970428422	-0.632799	Down	4	AT3G01970	protein_coding	Probable WRKY transcription factor 45 [Source:UniProtKB/Swiss-Prot;Acc:Q9S763]	AT3G01970.1	GO:0003700,GO:0005634,GO:0006351,GO:0006355,GO:0043565,GO:0044212,GO:0006817,GO:0008134	transcription factor activity, sequence-specific DNA binding|nucleus|transcription, DNA-templated|regulation of transcription, DNA-templated|sequence-specific DNA binding|transcription regulatory region DNA binding|phosphate ion transport|transcription factor binding
LTP5	8.37810870981884e-131	0.608	0.376	2.75078443269482e-126	-0.17724	3.0687095332487	1.61763209488432	Up	4	AT3G51600	protein_coding	Non-specific lipid-transfer protein 5 [Source:UniProtKB/Swiss-Prot;Acc:Q9XFS7]		GO:0005576,GO:0008289,GO:0005319,GO:0006869,GO:0005618,GO:0009506	extracellular region|lipid binding|lipid transporter activity|lipid transport|cell wall|plasmodesma
PER50	2.01562326299887e-130	0.069	0.358	6.6178958594042e-126	-2.30659	0.63977867507177	-0.644355	Down	4	AT4G37520	protein_coding	Peroxidase 50 [Source:UniProtKB/Swiss-Prot;Acc:Q43731]		GO:0004601,GO:0005576,GO:0006979,GO:0020037,GO:0042744,GO:0046872,GO:0048511,GO:0055114,GO:0005737,GO:0005515	peroxidase activity|extracellular region|response to oxidative stress|heme binding|hydrogen peroxide catabolic process|metal ion binding|rhythmic process|oxidation-reduction process|cytoplasm|protein binding	path:ath00940	Phenylpropanoid biosynthesis
NHL3	6.27754326550869e-129	0.933	0.903	2.06110578036447e-124	1.20106601426707	1.79505845098873	0.84403082208656	Up	4	AT5G06320	protein_coding	NHL3 [Source:UniProtKB/TrEMBL;Acc:A0A178UB58]		GO:0004871,GO:0005739,GO:0016021,GO:0046658,GO:0009611,GO:0009617,GO:0009751,GO:0009816,GO:0005886,GO:0042742,GO:0051607,GO:0005774,GO:0009506,GO:0005794	signal transducer activity|mitochondrion|integral component of membrane|anchored component of plasma membrane|response to wounding|response to bacterium|response to salicylic acid|defense response to bacterium, incompatible interaction|plasma membrane|defense response to bacterium|defense response to virus|vacuolar membrane|plasmodesma|Golgi apparatus
IGMT4	5.01106230268298e-128	0.748	0.668	1.6452820858399e-123	0.536906709953057	2.35468535434566	1.23553429208749	Up	4	AT1G21130	protein_coding	Indole glucosinolate O-methyltransferase 4 [Source:UniProtKB/Swiss-Prot;Acc:Q9LPU8]
AT3G22600	9.54512633574128e-128	0.073	0.359	3.13395132981393e-123	-2.22316	0.640866778684466	-0.641904	Down	4	AT3G22600	protein_coding	AT3g22600/F16J14_17 [Source:UniProtKB/TrEMBL;Acc:Q9LJ86]
CBSX2	2.04317046263075e-125	0.446	0.799	6.70834157995553e-121	-0.11494	0.605971044535832	-0.722679	Down	4	AT4G34120	protein_coding	CBS domain-containing protein CBSX2, chloroplastic [Source:UniProtKB/Swiss-Prot;Acc:Q9C5D0]
ABCG40	9.74468574974742e-125	0.299	0.664	3.19947267221457e-120	-0.434481	0.614615456762422	-0.702244	Down	4	AT1G15520	protein_coding	ABC transporter G family member 40 [Source:UniProtKB/Swiss-Prot;Acc:Q9M9E1]		GO:0005524,GO:0006952,GO:0016021,GO:0042626,GO:0005886,GO:0015692,GO:0006855,GO:0009723,GO:0009751,GO:0009753,GO:0010193,GO:0046865,GO:0080168	ATP binding|defense response|integral component of membrane|ATPase activity, coupled to transmembrane movement of substances|plasma membrane|lead ion transport|drug transmembrane transport|response to ethylene|response to salicylic acid|response to jasmonic acid|response to ozone|terpenoid transport|abscisic acid transport
DHAR2	6.35977698714433e-122	0.286	0.649	2.0881055781891e-117	-0.767053	0.649690378275469	-0.622176	Down	4	AT1G75270	protein_coding	Glutathione S-transferase DHAR2 [Source:UniProtKB/Swiss-Prot;Acc:Q9FRL8]		GO:0004364,GO:0006749,GO:0045174,GO:0010731,GO:0043295,GO:0005886,GO:0005829	glutathione transferase activity|glutathione metabolic process|glutathione dehydrogenase (ascorbate) activity|protein glutathionylation|glutathione binding|plasma membrane|cytosol
AT4G39675	8.2604818035979e-122	0.087	0.382	2.7121639905753e-117	-2.05717	0.55518166937441	-0.848968	Down	4	AT4G39675	protein_coding	At4g39675 [Source:UniProtKB/TrEMBL;Acc:Q8LEP7]		GO:0003674,GO:0005575,GO:0008150	molecular_function|cellular_component|biological_process
KTI2	2.41438447237716e-121	0.575	0.888	7.92714853815592e-117	0.336734928906296	0.611736200487933	-0.709018	Down	4	AT1G17860	protein_coding	Kunitz trypsin inhibitor 2 [Source:UniProtKB/Swiss-Prot;Acc:Q9LMU2]		GO:0004866,GO:0005576,GO:0006508,GO:0008233,GO:0005618,GO:0048046	endopeptidase inhibitor activity|extracellular region|proteolysis|peptidase activity|cell wall|apoplast
RPT6B	5.31499598893781e-121	0.238	0.594	1.74507263304795e-116	-1.05341	0.628935196455655	-0.669017	Down	4	AT5G20000	protein_coding	26S proteasome regulatory subunit 8 homolog B [Source:UniProtKB/Swiss-Prot;Acc:Q94BQ2]		GO:0005524,GO:0005634,GO:0016887,GO:0000502,GO:0005829	ATP binding|nucleus|ATPase activity|proteasome complex|cytosol	path:ath03050	Proteasome
PUMP4	1.35308516658255e-120	0.61	0.393	4.44258452744047e-116	-0.213166	2.54346253241606	1.34679384210867	Up	4	AT4G24570	protein_coding	DIC2 [Source:UniProtKB/TrEMBL;Acc:A0A178URN9]
PUMP5	1.50760317440944e-120	0.817	0.754	4.94991350253853e-116	0.80169599390685	2.17585060962651	1.12157950688715	Up	4	AT2G22500	protein_coding	Mitochondrial uncoupling protein 5 [Source:UniProtKB/Swiss-Prot;Acc:Q9SJY5]
AT3G51730	3.38484809341982e-120	0.355	0.715	1.11134717451253e-115	-0.475994	0.600769067355167	-0.735118	Down	4	AT3G51730	protein_coding	AT3g51730/T18N14_110 [Source:UniProtKB/TrEMBL;Acc:Q9SCT5]		GO:0006629,GO:0005773	lipid metabolic process|vacuole
WRKY33	2.08283757442917e-119	0.771	0.754	6.83858060812331e-115	0.632947858899769	1.82800277633849	0.870268261537521	Up	4	AT2G38470	protein_coding	WRKY33 [Source:UniProtKB/TrEMBL;Acc:A0A384L4W4]	AT2G38470.1	GO:0003700,GO:0005634,GO:0006351,GO:0006355,GO:0043565,GO:0005515,GO:0042742,GO:0050832,GO:0010200,GO:0010120,GO:0006970,GO:0009408,GO:0009409,GO:0009414,GO:0009651,GO:0034605,GO:0070370,GO:0010508	transcription factor activity, sequence-specific DNA binding|nucleus|transcription, DNA-templated|regulation of transcription, DNA-templated|sequence-specific DNA binding|protein binding|defense response to bacterium|defense response to fungus|response to chitin|camalexin biosynthetic process|response to osmotic stress|response to heat|response to cold|response to water deprivation|response to sa…	path:ath04626	Plant-pathogen interaction
AT4G18950	5.9693349154117e-119	0.771	0.961	1.95991173277712e-114	1.00470115461097	0.556683378143467	-0.845071	Down	4	AT4G18950	protein_coding	AT4g18950/F13C5_120 [Source:UniProtKB/TrEMBL;Acc:Q93Z30]		GO:0005524,GO:0005886,GO:0006468,GO:0007229,GO:0016301,GO:0005634,GO:0005737,GO:0004712,GO:0005829	ATP binding|plasma membrane|protein phosphorylation|integrin-mediated signaling pathway|kinase activity|nucleus|cytoplasm|protein serine/threonine/tyrosine kinase activity|cytosol
AT5G58375	9.40335227107501e-118	0.407	0.759	3.08740265116206e-113	-0.334217	0.624618331202527	-0.678953	Down	4	AT5G58375	protein_coding	At5g58375 [Source:UniProtKB/TrEMBL;Acc:Q7XA76]		GO:0005576,GO:0008168,GO:0032259	extracellular region|methyltransferase activity|methylation
PRP4	1.01585410816854e-117	0.472	0.185	3.33535379334977e-113	-0.86886	3.73377984687863	1.90063686511636	Up	4	AT4G38770	protein_coding	Proline-rich protein 4 [Source:UniProtKB/Swiss-Prot;Acc:Q9T0I5]		GO:0005576,GO:0005618	extracellular region|cell wall
AT4G35750	3.25458544667419e-117	0.459	0.793	1.06857803970654e-112	0.0802098291012949	0.507134232050105	-0.97956	Down	4	AT4G35750	protein_coding	At4g35750 [Source:UniProtKB/TrEMBL;Acc:O81806]		GO:0003674,GO:0005737,GO:0008150	molecular_function|cytoplasm|biological_process
APG8A	3.77127985675448e-117	0.425	0.771	1.2382243153682e-112	-0.223822	0.62063207241848	-0.68819	Down	4	AT4G21980	protein_coding	Autophagy-related protein [Source:UniProtKB/TrEMBL;Acc:A8MS84]				path:ath04140	Regulation of autophagy
AT2G21640	4.1932852168181e-117	0.128	0.441	1.37678133523789e-112	-1.72706	0.620546663678304	-0.688388	Down	4	AT2G21640	protein_coding	Marker for oxidative stress response protein [Source:UniProtKB/TrEMBL;Acc:Q9SIJ6]		GO:0003674,GO:0005634,GO:0005739,GO:0006979	molecular_function|nucleus|mitochondrion|response to oxidative stress
SFP1	6.24747407611755e-116	0.272	0.625	2.05123316341168e-111	-0.73791	0.60597909480765	-0.72266	Down	4	AT5G27350	protein_coding	Sugar transporter ERD6-like 17 [Source:UniProtKB/Swiss-Prot;Acc:Q94CI7]		GO:0005351,GO:0005355,GO:0005886,GO:0005887,GO:0015144,GO:0016020,GO:0035428,GO:0046323,GO:0009624	sugar:proton symporter activity|glucose transmembrane transporter activity|plasma membrane|integral component of plasma membrane|carbohydrate transmembrane transporter activity|membrane|hexose transmembrane transport|glucose import|response to nematode
AT4G33666	1.04186969219298e-115	0.182	0.516	3.4207707603772e-111	-1.17908	0.533920999883408	-0.905302	Down	4	AT4G33666	protein_coding	Uncharacterized protein At4g33666 [Source:UniProtKB/TrEMBL;Acc:Q94AJ7]		GO:0003674,GO:0008150	molecular_function|biological_process
RMA1	2.7468169307398e-115	0.241	0.589	9.01862402869797e-111	-0.968172	0.629216323621393	-0.668372	Down	4	AT4G03510	protein_coding	E3 ubiquitin-protein ligase RMA1 [Source:UniProtKB/Swiss-Prot;Acc:O64425]		GO:0005634,GO:0005789,GO:0008270,GO:0016021,GO:0016567,GO:0016874,GO:0004842,GO:0006511,GO:0005783,GO:0032527,GO:0016020,GO:0032940	nucleus|endoplasmic reticulum membrane|zinc ion binding|integral component of membrane|protein ubiquitination|ligase activity|ubiquitin-protein transferase activity|ubiquitin-dependent protein catabolic process|endoplasmic reticulum|protein exit from endoplasmic reticulum|membrane|secretion by cell	path:ath04141	Protein processing in endoplasmic reticulum
AT4G36648	5.65044314402418e-115	0.8	0.974	1.85520999747746e-110	1.16112803574675	0.655853916730623	-0.608554	Down	4	--	--	--	--	--	--	--	--
BGLU26	9.48129515026365e-114	0.804	0.821	3.11299363668606e-109	0.72973064013286	1.72307803306786	0.784988038400253	Up	4	AT2G44490	protein_coding	Beta-glucosidase 26, peroxisomal [Source:UniProtKB/Swiss-Prot;Acc:O64883]				path:ath00500,path:ath00460,path:ath00940	Starch and sucrose metabolism|Cyanoamino acid metabolism|Phenylpropanoid biosynthesis
AT3G56360	3.22887984159525e-113	0.447	0.79	1.06013811839097e-108	-0.193662	0.65762761408057	-0.604657	Down	4	AT3G56360	protein_coding	At3g56360 [Source:UniProtKB/TrEMBL;Acc:Q9LY04]		GO:0003674,GO:0008150,GO:0009536	molecular_function|biological_process|plastid
NYC1	1.43653892912141e-111	0.205	0.535	4.71658826598434e-107	-1.21494	0.664472569825922	-0.589718	Down	4	AT4G13250	protein_coding	Probable chlorophyll(ide) b reductase NYC1, chloroplastic [Source:UniProtKB/Swiss-Prot;Acc:Q93ZA0]		GO:0009507,GO:0009535,GO:0016021,GO:0016491,GO:0055114,GO:0010304,GO:0015996,GO:0034256,GO:0005515	chloroplast|chloroplast thylakoid membrane|integral component of membrane|oxidoreductase activity|oxidation-reduction process|PSII associated light-harvesting complex II catabolic process|chlorophyll catabolic process|chlorophyll(ide) b reductase activity|protein binding	path:ath00860	Porphyrin and chlorophyll metabolism
AT5G43260	1.35038621875135e-110	0.26	0.603	4.4337230720263e-106	-0.900684	0.655205549885423	-0.609981	Down	4	AT5G43260	protein_coding	Chaperone protein dnaJ-like protein [Source:UniProtKB/TrEMBL;Acc:Q94CB5]		GO:0009507,GO:0016021,GO:0031072,GO:0051082	chloroplast|integral component of membrane|heat shock protein binding|unfolded protein binding
GAT1-2.1	1.9402591021968e-109	0.03	0.251	6.37045271024274e-105	-3.27284	0.651981597442154	-0.617097	Down	4	--	--	--	--	--	--	--	--
ZAT10	1.81964663166555e-108	0.733	0.703	5.9744457857475e-104	0.372789804429923	1.73783945842009	0.797294812164373	Up	4	AT1G27730	protein_coding	Zinc finger protein ZAT10 [Source:UniProtKB/Swiss-Prot;Acc:Q96289]	AT1G27730.1
AT3G29034	2.3210981777206e-107	0.173	0.488	7.62086164691006e-103	-1.47958	0.666473756518089	-0.58538	Down	4	AT3G29034	protein_coding	At3g29034 [Source:UniProtKB/TrEMBL;Acc:Q8GX70]		GO:0003674,GO:0005739,GO:0008150,GO:0016021	molecular_function|mitochondrion|biological_process|integral component of membrane
AT1G23440	2.06091491709349e-106	0.267	0.603	6.76660194729305e-102	-0.990622	0.650408630849707	-0.620582	Down	4	AT1G23440	protein_coding	Peptidase C15, pyroglutamyl peptidase I-like protein [Source:UniProtKB/TrEMBL;Acc:Q9C5G6]		GO:0005737,GO:0005829,GO:0006508,GO:0008233,GO:0016920	cytoplasm|cytosol|proteolysis|peptidase activity|pyroglutamyl-peptidase activity
PYL4	3.16172301710522e-106	0.204	0.528	1.03808851820616e-101	-1.24892	0.646641491958914	-0.628962	Down	4	AT2G38310	protein_coding	Abscisic acid receptor PYL4 [Source:UniProtKB/Swiss-Prot;Acc:O80920]		GO:0005634,GO:0005737,GO:0005886,GO:0010427,GO:0080163,GO:0005515,GO:0004872,GO:0009738,GO:0004864	nucleus|cytoplasm|plasma membrane|abscisic acid binding|regulation of protein serine/threonine phosphatase activity|protein binding|receptor activity|abscisic acid-activated signaling pathway|protein phosphatase inhibitor activity	path:ath04075	Plant hormone signal transduction
AT2G24600	3.59348928449802e-106	0.457	0.213	1.17985033677924e-101	-1.24488	2.21854069603783	1.14961101763119	Up	4	AT2G24600	protein_coding	Ankyrin repeat family protein [Source:UniProtKB/TrEMBL;Acc:F4IPR3]		GO:0008150,GO:0016021	biological_process|integral component of membrane
GLY3	6.86300643059159e-105	0.299	0.637	2.25333090135614e-100	-0.747461	0.659349195096423	-0.600885	Down	4	AT1G53580	protein_coding	Persulfide dioxygenase ETHE1 homolog, mitochondrial [Source:UniProtKB/Swiss-Prot;Acc:Q9C8L4]		GO:0004416,GO:0016787,GO:0019243,GO:0046872,GO:0055114,GO:0009651,GO:0016788,GO:0047951,GO:0005739,GO:0009793,GO:0009960,GO:0048316,GO:0050313	hydroxyacylglutathione hydrolase activity|hydrolase activity|methylglyoxal catabolic process to D-lactate via S-lactoyl-glutathione|metal ion binding|oxidation-reduction process|response to salt stress|hydrolase activity, acting on ester bonds|glutathione thiolesterase activity|mitochondrion|embryo development ending in seed dormancy|endosperm development|seed development|sulfur dioxygenase activ…	path:ath00920	Sulfur metabolism
ABCG36	1.02137087594211e-103	0.939	0.947	3.35346699698073e-99	1.31382002243495	1.72390897389637	0.785683599035305	Up	4	AT1G59870	protein_coding	ABC transporter G family member 36 [Source:UniProtKB/Swiss-Prot;Acc:Q9XIE2]
CYP81D11	1.4828288696739e-103	0.31	0.643	4.86857202780032e-99	-0.552275	0.650549201054725	-0.62027	Down	4	AT3G28740	protein_coding	Cytochrome P450 81D11 [Source:UniProtKB/Swiss-Prot;Acc:Q9LHA1]		GO:0005506,GO:0016020,GO:0016021,GO:0016709,GO:0019825,GO:0020037,GO:0042343,GO:0044550,GO:0055114,GO:0002213	iron ion binding|membrane|integral component of membrane|oxidoreductase activity, acting on paired donors, with incorporation or reduction of molecular oxygen, NAD(P)H as one donor, and incorporation of one atom of oxygen|oxygen binding|heme binding|indole glucosinolate metabolic process|secondary metabolite biosynthetic process|oxidation-reduction process|defense response to insect
AT1G13990	1.32849375514597e-102	0.21	0.53	4.36184354627078e-98	-1.25185	0.65964722798423	-0.600233	Down	4	AT1G13990	protein_coding	unknown protein; FUNCTIONS IN: molecular_function unknown; INVOLVED IN: biological_process unknown; LOCATED IN: chloroplast; EXPRESSED IN: 23 plant structures; EXPRESSED DURING: 13 growth stages; CONTAINS InterPro DOMAIN/s: Protein of unknown functi /.../3110 (InterPro:IPR021503); Ha. [Source:TAIR;Acc:AT1G13990]		GO:0003674,GO:0008150,GO:0009507	molecular_function|biological_process|chloroplast
AT1G18740	3.07114957662399e-101	0.705	0.58	1.00835054049295e-96	0.315751588244983	2.14794723623131	1.1029585543278	Up	4	AT1G18740	protein_coding	At1g18740/F6A14_15 [Source:UniProtKB/TrEMBL;Acc:Q9M9U5]		GO:0003674,GO:0008150,GO:0009507,GO:0016021	molecular_function|biological_process|chloroplast|integral component of membrane
APX1	5.17624375449132e-101	0.889	0.992	1.69951611191214e-96	1.26460051476207	0.663202945545195	-0.592478	Down	4	AT1G07890	protein_coding	MEE6 [Source:UniProtKB/TrEMBL;Acc:A0A178W5I1]		GO:0004601,GO:0005737,GO:0006979,GO:0016688,GO:0020037,GO:0046872,GO:0055114,GO:0000302,GO:0042744,GO:0009793,GO:0009570,GO:0005618,GO:0046686,GO:0005886,GO:0009651,GO:0009507,GO:0005829,GO:0009506,GO:0005794,GO:0009735,GO:0009408	peroxidase activity|cytoplasm|response to oxidative stress|L-ascorbate peroxidase activity|heme binding|metal ion binding|oxidation-reduction process|response to reactive oxygen species|hydrogen peroxide catabolic process|embryo development ending in seed dormancy|chloroplast stroma|cell wall|response to cadmium ion|plasma membrane|response to salt stress|chloroplast|cytosol|plasmodesma|Golgi app…	path:ath00053,path:ath00480	Ascorbate and aldarate metabolism|Glutathione metabolism
DIN4	5.41322393959246e-100	0.192	0.503	1.77732381608639e-95	-1.38691	0.627819100583637	-0.671579	Down	4	AT3G13450	protein_coding	2-oxoisovalerate dehydrogenase subunit beta 2, mitochondrial [Source:UniProtKB/Swiss-Prot;Acc:Q9LDY2]		GO:0003863,GO:0005739,GO:0005759,GO:0055114,GO:0009646,GO:0009744,GO:0043617	3-methyl-2-oxobutanoate dehydrogenase (2-methylpropanoyl-transferring) activity|mitochondrion|mitochondrial matrix|oxidation-reduction process|response to absence of light|response to sucrose|cellular response to sucrose starvation	path:ath00640,path:ath00280	Propanoate metabolism|Valine, leucine and isoleucine degradation
ATG8I	2.11346322632784e-99	0.376	0.703	6.93913381100219e-95	-0.507288	0.660198037585569	-0.599029	Down	4	AT3G15580	protein_coding	Autophagy-related protein [Source:UniProtKB/TrEMBL;Acc:A0A178VBL7]				path:ath04140	Regulation of autophagy
FIS1A	6.06377356640394e-99	0.339	0.666	1.99091877505741e-94	-0.663656	0.650370122166116	-0.620667	Down	4	AT3G57090	protein_coding	Mitochondrial fission 1 protein A [Source:UniProtKB/Swiss-Prot;Acc:Q9M1J1]
AGP1	9.50980881775978e-99	0.967	0.959	3.12235552913507e-94	1.60109174420437	1.74438375247671	0.802717458057698	Up	4	AT5G64310	protein_coding	Classical arabinogalactan protein 1 [Source:UniProtKB/Swiss-Prot;Acc:Q8LCN5]		GO:0005886,GO:0031225	plasma membrane|anchored component of membrane
SAP12	9.95850856484016e-99	0.774	0.961	3.26967711709397e-94	0.93319597838585	0.592174452194263	-0.755906	Down	4	AT3G28210	protein_coding	Zinc finger AN1 domain-containing stress-associated protein 12 [Source:UniProtKB/Swiss-Prot;Acc:Q67YE6]
AT5G35735	1.18929101712106e-98	0.84	0.81	3.90479919651359e-94	0.809886198657036	1.75623483352238	0.812485766573975	Up	4	AT5G35735	protein_coding	Cytochrome b561 and DOMON domain-containing protein At5g35735 [Source:UniProtKB/Swiss-Prot;Acc:Q9FKH6]		GO:0016021,GO:0046872,GO:0055114,GO:0016020,GO:0005886	integral component of membrane|metal ion binding|oxidation-reduction process|membrane|plasma membrane
PUB23	6.45349042036966e-98	0.545	0.455	2.11887450971997e-93	-0.359577	2.07466260900636	1.05287673795829	Up	4	AT2G35930	protein_coding	E3 ubiquitin-protein ligase PUB23 [Source:UniProtKB/Swiss-Prot;Acc:Q84TG3]		GO:0005737,GO:0006952,GO:0016874,GO:0010200,GO:0004842,GO:0005829,GO:0009414,GO:0016567,GO:0002679,GO:0051865	cytoplasm|defense response|ligase activity|response to chitin|ubiquitin-protein transferase activity|cytosol|response to water deprivation|protein ubiquitination|respiratory burst involved in defense response|protein autoubiquitination
CYS3	4.7982971809334e-96	0.387	0.71	1.57542491341586e-91	-0.224845	0.631022254264314	-0.664237	Down	4	AT2G40880	protein_coding	Cysteine proteinase inhibitor [Source:UniProtKB/TrEMBL;Acc:A0A178VXG7]
AT2G25735	2.92247733949581e-95	0.703	0.635	9.5953698487666e-91	0.31109524139589	1.92035846501422	0.941375637731712	Up	4	AT2G25735	protein_coding	Expressed protein [Source:UniProtKB/TrEMBL;Acc:Q8RUI1]		GO:0003674,GO:0005739,GO:0008150,GO:0005886	molecular_function|mitochondrion|biological_process|plasma membrane
GSTU17	3.95759375772404e-95	0.627	0.895	1.29939675847353e-90	0.77453153107179	0.629558986520794	-0.667587	Down	4	AT1G10370	protein_coding	Glutathione S-transferase U17 [Source:UniProtKB/Swiss-Prot;Acc:Q9FUS8]				path:ath00480	Glutathione metabolism
AT1G55450	6.804818500548e-94	0.83	0.81	2.23422605828492e-89	0.824478748614133	1.76139677600508	0.816719930348557	Up	4	AT1G55450	protein_coding	S-adenosyl-L-methionine-dependent methyltransferases superfamily protein [Source:UniProtKB/TrEMBL;Acc:F4I0B5]		GO:0005737,GO:0009651	cytoplasm|response to salt stress
ISCA	1.90803494330004e-93	0.246	0.557	6.26465112933703e-89	-1.12705	0.663571426097699	-0.591676	Down	4	AT1G10500	protein_coding	AT1G10500 protein [Source:UniProtKB/TrEMBL;Acc:B9DF88]
AT4G34150	3.13003873498754e-93	0.841	0.832	1.02768561785846e-88	0.807852042645348	1.60578644431569	0.683280039671647	Up	4	AT4G34150	protein_coding	AT4g34150/F28A23_90 [Source:UniProtKB/TrEMBL;Acc:Q945K9]		GO:0009409,GO:0005829,GO:0009506	response to cold|cytosol|plasmodesma
AT2G15960	1.57678104425933e-92	0.617	0.876	5.17704520261666e-88	0.615391018792726	0.564150571113414	-0.825848	Down	4	AT2G15960	protein_coding	Expressed protein [Source:UniProtKB/TrEMBL;Acc:Q9XIM6]		GO:0003674,GO:0005575,GO:0008150	molecular_function|cellular_component|biological_process
RAP2-3	9.84533295108661e-92	0.656	0.627	3.23251816783027e-87	0.147135684787353	2.26704140027663	1.18081073754028	Up	4	AT3G16770	protein_coding	Ethylene-responsive transcription factor RAP2-3 [Source:UniProtKB/Swiss-Prot;Acc:P42736]	AT3G16770.1
NCL	7.25901175283767e-91	0.597	0.54	2.38335132880919e-86	-0.290595	1.73124393933147	0.791809020642412	Up	4	AT1G53210	protein_coding	Sodium/calcium exchanger NCL [Source:UniProtKB/Swiss-Prot;Acc:Q8L636]
AT5G27760	1.98252544537372e-90	0.839	0.976	6.50922579479553e-86	1.16426891295476	0.640475062265149	-0.642786	Down	4	AT5G27760	protein_coding	Hypoxia-responsive family protein [Source:UniProtKB/TrEMBL;Acc:Q8LG60]		GO:0001666,GO:0003674	response to hypoxia|molecular_function
PUP14	5.12436360267801e-90	0.72	0.678	1.68248230166727e-85	0.388226106019536	1.80782546622604	0.854255401666512	Up	4	AT1G19770	protein_coding	PUP14 [Source:UniProtKB/TrEMBL;Acc:A0A178WHV5]		GO:0005345,GO:0016021,GO:0006863,GO:0016020	purine nucleobase transmembrane transporter activity|integral component of membrane|purine nucleobase transport|membrane
RBCS-1B	1.85299953519231e-89	0.505	0.274	6.08395337389692e-85	-0.868329	2.45239089692919	1.29418895460539	Up	4	AT5G38430	protein_coding	Ribulose bisphosphate carboxylase small chain 1B, chloroplastic [Source:UniProtKB/Swiss-Prot;Acc:P10796]				path:ath01200,path:ath00630,path:ath00710	Carbon metabolism|Glyoxylate and dicarboxylate metabolism|Carbon fixation in photosynthetic organisms
ERF4	6.77406850471486e-88	0.745	0.736	2.22412991215303e-83	0.454657777094432	1.59873207417475	0.676928182941668	Up	4	AT3G15210	protein_coding	Ethylene-responsive transcription factor 4 [Source:UniProtKB/Swiss-Prot;Acc:O80340]	AT3G15210.1	GO:0003677,GO:0005634,GO:0006351,GO:0009873,GO:0003700,GO:0006355,GO:0010105,GO:0045892,GO:0009723,GO:0009737,GO:0016604,GO:0009864,GO:0005515,GO:0010200	DNA binding|nucleus|transcription, DNA-templated|ethylene-activated signaling pathway|transcription factor activity, sequence-specific DNA binding|regulation of transcription, DNA-templated|negative regulation of ethylene-activated signaling pathway|negative regulation of transcription, DNA-templated|response to ethylene|response to abscisic acid|nuclear body|induced systemic resistance, jasmonic…
AT5G19240	3.05844893837904e-87	0.689	0.582	1.00418053993799e-82	0.37906860689882	1.96176572549693	0.972152764878149	Up	4	AT5G19240	protein_coding	Uncharacterized GPI-anchored protein At5g19240 [Source:UniProtKB/Swiss-Prot;Acc:Q84VZ5]		GO:0003674,GO:0005886,GO:0008150,GO:0031225	molecular_function|plasma membrane|biological_process|anchored component of membrane
CICDH	1.10447725071273e-85	0.708	0.716	3.62633015726511e-81	0.262118817403386	1.51809670966914	0.602263699920614	Up	4	AT1G65930	protein_coding	Isocitrate dehydrogenase [NADP] [Source:UniProtKB/TrEMBL;Acc:A0A178W7K0]				path:ath01200,path:ath01210,path:ath01230,path:ath00020,path:ath00480,path:ath04146	Carbon metabolism|2-Oxocarboxylic acid metabolism|Biosynthesis of amino acids|Citrate cycle (TCA cycle)|Glutathione metabolism|Peroxisome
SAT3	1.43217506915771e-85	0.327	0.633	4.7022604045655e-81	-0.550778	0.664273025848698	-0.590152	Down	4	AT3G13110	protein_coding	Serine acetyltransferase 3, mitochondrial [Source:UniProtKB/Swiss-Prot;Acc:Q39218]				path:ath01200,path:ath01230,path:ath00920,path:ath00270	Carbon metabolism|Biosynthesis of amino acids|Sulfur metabolism|Cysteine and methionine metabolism
AT2G07671	5.05327844063215e-85	0.848	0.812	1.65914291041275e-80	0.684879217838728	1.8984309357059	0.924807515139785	Up	4	AT2G07671	protein_coding	ATP synthase subunit 9, mitochondrial [Source:UniProtKB/TrEMBL;Acc:Q304C3]		GO:0005739,GO:0015992,GO:0016887	mitochondrion|proton transport|ATPase activity	path:ath00190	Oxidative phosphorylation
OPR1	8.0359066736009e-85	0.901	0.99	2.63842923814338e-80	1.36061324260808	0.585940435316476	-0.771174	Down	4	AT1G76680	protein_coding	12-oxophytodienoate reductase 1 [Source:UniProtKB/TrEMBL;Acc:F4I403]		GO:0003959,GO:0005737,GO:0010150,GO:0010181,GO:0016629,GO:0031408,GO:0055114,GO:0009611,GO:0009695,GO:0006629,GO:0009751,GO:0046686,GO:0005829,GO:0031407	NADPH dehydrogenase activity|cytoplasm|leaf senescence|FMN binding|12-oxophytodienoate reductase activity|oxylipin biosynthetic process|oxidation-reduction process|response to wounding|jasmonic acid biosynthetic process|lipid metabolic process|response to salicylic acid|response to cadmium ion|cytosol|oxylipin metabolic process	path:ath00592	alpha-Linolenic acid metabolism
A70	4.18062396158675e-84	0.626	0.562	1.37262426530778e-79	-0.0728746	1.69862998215557	0.764371620004695	Up	4	AT5G56980	protein_coding	unknown protein; FUNCTIONS IN: molecular_function unknown; INVOLVED IN: biological_process unknown; LOCATED IN: endomembrane system; EXPRESSED IN: 18 plant structures; EXPRESSED DURING: 12 growth stages; BEST Arabidopsis thaliana protein match is: u /.../ protein (TAIR:AT4G26130.1); Ha. [Source:TAIR;Acc:AT5G56980]		GO:0003674,GO:0008150,GO:0009507,GO:0016021	molecular_function|biological_process|chloroplast|integral component of membrane
UGT85A1	8.64172523678707e-82	0.325	0.624	2.8373376469943e-77	-0.47001	0.59766689939809	-0.742586	Down	4	AT1G22400	protein_coding	UDP-glycosyltransferase 85A1 [Source:UniProtKB/Swiss-Prot;Acc:Q9SK82]		GO:0008194,GO:0009813,GO:0016757,GO:0016758,GO:0043231,GO:0052696,GO:0080043,GO:0080044,GO:0050403,GO:0050502,GO:0015020	UDP-glycosyltransferase activity|flavonoid biosynthetic process|transferase activity, transferring glycosyl groups|transferase activity, transferring hexosyl groups|intracellular membrane-bounded organelle|flavonoid glucuronidation|quercetin 3-O-glucosyltransferase activity|quercetin 7-O-glucosyltransferase activity|trans-zeatin O-beta-D-glucosyltransferase activity|cis-zeatin O-beta-D-glucosyltr…	path:ath00908	Zeatin biosynthesis
AT3G10930	1.68680851634921e-81	0.484	0.316	5.53829840172935e-77	-0.781329	2.12795558162513	1.08946803672352	Up	4	AT3G10930	protein_coding	Uncharacterized protein At3g10930 [Source:UniProtKB/TrEMBL;Acc:Q84TK4]		GO:0003674,GO:0005739,GO:0008150	molecular_function|mitochondrion|biological_process
GLP1.1	2.04712109690247e-81	0.479	0.294	6.72131269745987e-77	-0.723154	2.64349745059904	1.40244793537787	Up	4	AT1G72610	protein_coding	Germin-like protein subfamily 3 member 1 [Source:UniProtKB/Swiss-Prot;Acc:P94040]
AT4G14450	5.96070642127831e-81	0.381	0.185	1.95707873929831e-76	-1.4002	2.17638717625395	1.12193523286285	Up	4	AT4G14450	protein_coding	Uncharacterized protein At4g14450, chloroplastic [Source:UniProtKB/Swiss-Prot;Acc:Q6NN02]		GO:0005739,GO:0009507	mitochondrion|chloroplast
AT2G20670	1.36662675058151e-80	0.214	0.493	4.48704561018429e-76	-1.09213	0.638364449706096	-0.647548	Down	4	AT2G20670	protein_coding	Expressed protein [Source:UniProtKB/TrEMBL;Acc:Q9SIU5]		GO:0005634,GO:0009507	nucleus|chloroplast
WRKY40	1.61408406294108e-80	0.625	0.508	5.29952220385444e-76	-0.0604569	1.85887034368864	0.894426145706128	Up	4	AT1G80840	protein_coding	Probable WRKY transcription factor 40 [Source:UniProtKB/Swiss-Prot;Acc:Q9SAH7]	AT1G80840.1	GO:0003700,GO:0005634,GO:0006351,GO:0006355,GO:0043565,GO:0031347,GO:0009751,GO:0042742,GO:0005515,GO:0050832,GO:0050691,GO:0010200,GO:0009611,GO:0002237	transcription factor activity, sequence-specific DNA binding|nucleus|transcription, DNA-templated|regulation of transcription, DNA-templated|sequence-specific DNA binding|regulation of defense response|response to salicylic acid|defense response to bacterium|protein binding|defense response to fungus|regulation of defense response to virus by host|response to chitin|response to wounding|response …
AT5G16650	8.60318584639936e-80	0.276	0.56	2.8246840089483e-75	-0.937531	0.628506207932164	-0.670001	Down	4	AT5G16650	protein_coding	Chaperone DnaJ-domain superfamily protein [Source:TAIR;Acc:AT5G16650]		GO:0005737,GO:0006457	cytoplasm|protein folding
AT2G45180	1.56769946710068e-79	0.524	0.355	5.14722766033166e-75	-0.474768	2.95975592536438	1.56547820971067	Up	4	AT2G45180	protein_coding	At2g45180/T14P1.1 [Source:UniProtKB/TrEMBL;Acc:Q42044]		GO:0005576,GO:0006508,GO:0006869,GO:0008233,GO:0008289,GO:0009535	extracellular region|proteolysis|lipid transport|peptidase activity|lipid binding|chloroplast thylakoid membrane
SYP122	1.7246822896108e-79	0.672	0.664	5.66264936147915e-75	0.167487319172816	1.55289041581478	0.634956025386052	Up	4	AT3G52400	protein_coding	Syntaxin-122 [Source:UniProtKB/Swiss-Prot;Acc:Q9SVC2]		GO:0000149,GO:0005484,GO:0005886,GO:0006886,GO:0006887,GO:0006906,GO:0012505,GO:0016021,GO:0031201,GO:0048278,GO:0061025,GO:0050832,GO:0009863,GO:0009867,GO:0010363,GO:0043069,GO:0051245,GO:0006612,GO:0009506	SNARE binding|SNAP receptor activity|plasma membrane|intracellular protein transport|exocytosis|vesicle fusion|endomembrane system|integral component of membrane|SNARE complex|vesicle docking|membrane fusion|defense response to fungus|salicylic acid mediated signaling pathway|jasmonic acid mediated signaling pathway|regulation of plant-type hypersensitive response|negative regulation of programme…	path:ath04130	SNARE interactions in vesicular transport
GSTF8	4.78066062273892e-79	0.998	1	1.56963430226387e-74	2.04617470886461	0.654029956215371	-0.612571	Down	4	AT2G47730	protein_coding	Glutathione S-transferase F8, chloroplastic [Source:UniProtKB/Swiss-Prot;Acc:Q96266]		GO:0004364,GO:0004601,GO:0005829,GO:0006749,GO:0055114,GO:0006952,GO:0009407,GO:0009507,GO:0009941,GO:0005634,GO:0043295,GO:0009579,GO:0009409,GO:0010319,GO:0042742,GO:0005774,GO:0009651,GO:0009570,GO:0080167	glutathione transferase activity|peroxidase activity|cytosol|glutathione metabolic process|oxidation-reduction process|defense response|toxin catabolic process|chloroplast|chloroplast envelope|nucleus|glutathione binding|thylakoid|response to cold|stromule|defense response to bacterium|vacuolar membrane|response to salt stress|chloroplast stroma|response to karrikin	path:ath00480	Glutathione metabolism
PBP1.1	5.01901856016223e-79	0.525	0.371	1.64789436385806e-74	-0.0510738	2.90305567063232	1.53757223816336	Up	4	AT3G16420	protein_coding	PYK10-binding protein 1 [Source:UniProtKB/Swiss-Prot;Acc:O04314]		GO:0005509,GO:0005576,GO:0005634,GO:0030246,GO:0005515,GO:0009733,GO:0005829,GO:0006457,GO:0005507,GO:0030234,GO:0051336,GO:0009506	calcium ion binding|extracellular region|nucleus|carbohydrate binding|protein binding|response to auxin|cytosol|protein folding|copper ion binding|enzyme regulator activity|regulation of hydrolase activity|plasmodesma
ATEXO70H7	7.35457697349353e-79	0.682	0.615	2.41472825770713e-74	0.195579445225063	1.67941362571777	0.747957597922485	Up	4	AT5G59730	protein_coding	Exocyst subunit Exo70 family protein [Source:UniProtKB/TrEMBL;Acc:Q9FN91]
A1.3	2.43316175525375e-78	0.83	0.783	7.98879999102464e-74	0.70925229772533	1.5774809268415	0.657622561836965	Up	4	AT5G60390	protein_coding	Elongation factor 1-alpha 4 [Source:UniProtKB/Swiss-Prot;Acc:Q8GTY0]				path:ath03013	RNA transport
UBC3	1.41199177464696e-77	0.304	0.586	4.63599259369836e-73	-0.789314	0.604153596192749	-0.727013	Down	4	AT5G62540	protein_coding	UBC3 [Source:UniProtKB/TrEMBL;Acc:A0A178ULQ4]		GO:0000209,GO:0004842,GO:0005524,GO:0005634,GO:0005737,GO:0006281,GO:0016574,GO:0031625,GO:0043161,GO:0061630,GO:0006511	protein polyubiquitination|ubiquitin-protein transferase activity|ATP binding|nucleus|cytoplasm|DNA repair|histone ubiquitination|ubiquitin protein ligase binding|proteasome-mediated ubiquitin-dependent protein catabolic process|ubiquitin protein ligase activity|ubiquitin-dependent protein catabolic process	path:ath04120	Ubiquitin mediated proteolysis
PSBA	3.0245725649944e-76	1	1	9.93057910264612e-72	2.16720960151232	1.72809559286719	0.789183025106101	Up	4	--	--	--	--	--	--	--	--
PP2B13	4.1228909088541e-76	0.535	0.377	1.35366877210407e-71	-0.317542	2.12850199888745	1.08983844496277	Up	4	AT1G56240	protein_coding	F-box protein PP2-B13 [Source:UniProtKB/Swiss-Prot;Acc:Q9C7J9]
DTX37	4.74480777028371e-76	0.538	0.393	1.55786273521725e-71	-0.514315	1.93078905334112	0.949190552521189	Up	4	AT1G61890	protein_coding	Protein DETOXIFICATION 37 [Source:UniProtKB/Swiss-Prot;Acc:O80695]		GO:0005215,GO:0009507,GO:0015297,GO:0016020,GO:0016021,GO:0080167	transporter activity|chloroplast|antiporter activity|membrane|integral component of membrane|response to karrikin
AT1G66090	2.39717809213713e-75	0.669	0.613	7.87065482991383e-71	0.286509807830385	1.8143692334083	0.859468081555914	Up	4	AT1G66090	protein_coding	Disease resistance protein (TIR-NBS class) [Source:UniProtKB/TrEMBL;Acc:Q9C515]		GO:0005524,GO:0006952,GO:0007165,GO:0009507,GO:0043531	ATP binding|defense response|signal transduction|chloroplast|ADP binding
LTPG1	9.95050003989051e-75	0.582	0.457	3.26704767809725e-70	-0.187537	1.9531791723938	0.965824299080036	Up	4	AT1G27950	protein_coding	Non-specific lipid transfer protein GPI-anchored 1 [Source:UniProtKB/Swiss-Prot;Acc:Q9C7F7]		GO:0005576,GO:0005794,GO:0031225,GO:0046658,GO:0005886,GO:0006869,GO:0050832,GO:0005783,GO:0008289,GO:0009505,GO:0042335	extracellular region|Golgi apparatus|anchored component of membrane|anchored component of plasma membrane|plasma membrane|lipid transport|defense response to fungus|endoplasmic reticulum|lipid binding|plant-type cell wall|cuticle development
OPR2	1.18682777922012e-74	0.319	0.604	3.89671164751343e-70	-0.5756	0.649372178582606	-0.622883	Down	4	AT1G76690	protein_coding	OPR2 [Source:UniProtKB/TrEMBL;Acc:A0A178W9S3]		GO:0003959,GO:0005622,GO:0005737,GO:0010181,GO:0031408,GO:0055114,GO:0009611,GO:0009695,GO:0016629	NADPH dehydrogenase activity|intracellular|cytoplasm|FMN binding|oxylipin biosynthetic process|oxidation-reduction process|response to wounding|jasmonic acid biosynthetic process|12-oxophytodienoate reductase activity	path:ath00592	alpha-Linolenic acid metabolism
RBCL	1.3499971922644e-74	0.986	0.974	4.43244578136171e-70	1.31383801950472	1.83903995345823	0.878952822887381	Up	4	--	--	--	--	--	--	--	--
AT2G16900	1.45095338261389e-74	0.545	0.798	4.76391524113618e-70	0.315582853184951	0.604812503060805	-0.72544	Down	4	AT2G16900	protein_coding	Expressed protein [Source:UniProtKB/TrEMBL;Acc:Q9ZVX3]		GO:0003674,GO:0003682,GO:0005634,GO:0007064,GO:0008150,GO:0010468,GO:0005886	molecular_function|chromatin binding|nucleus|mitotic sister chromatid cohesion|biological_process|regulation of gene expression|plasma membrane
AT1G29670	8.65375005569259e-74	0.495	0.387	2.84128575578555e-69	-0.453596	2.0506452384929	1.03607792724623	Up	4	AT1G29670	protein_coding	GDSL-like Lipase/Acylhydrolase superfamily protein [Source:TAIR;Acc:AT1G29670]		GO:0005576,GO:0016042,GO:0016788,GO:0052689,GO:0009507,GO:0005618,GO:0048046,GO:0009534	extracellular region|lipid catabolic process|hydrolase activity, acting on ester bonds|carboxylic ester hydrolase activity|chloroplast|cell wall|apoplast|chloroplast thylakoid
LOX4	9.8863937783887e-74	0.53	0.396	3.24599966925836e-69	-0.478156	1.88560538154065	0.915027781175753	Up	4	AT1G72520	protein_coding	Lipoxygenase 4, chloroplastic [Source:UniProtKB/Swiss-Prot;Acc:Q9FNX8]		GO:0009507,GO:0031408,GO:0046872,GO:0009611,GO:0009617,GO:0016165,GO:0010193,GO:0009555,GO:0009901,GO:0048653,GO:0080086,GO:0034440,GO:0009695,GO:0006952,GO:0040007	chloroplast|oxylipin biosynthetic process|metal ion binding|response to wounding|response to bacterium|linoleate 13S-lipoxygenase activity|response to ozone|pollen development|anther dehiscence|anther development|stamen filament development|lipid oxidation|jasmonic acid biosynthetic process|defense response|growth	path:ath00591,path:ath00592	Linoleic acid metabolism|alpha-Linolenic acid metabolism
AT1G20100	1.22867921655673e-73	0.513	0.776	4.03412247172071e-69	0.0688352729515966	0.639328669151613	-0.64537	Down	4	AT1G20100	protein_coding	DNA ligase-like protein [Source:UniProtKB/TrEMBL;Acc:Q9LNT6]		GO:0003674,GO:0005634,GO:0008150	molecular_function|nucleus|biological_process
MT3	1.67382221415418e-73	0.627	0.486	5.49566047573243e-69	-0.33407	1.99607955505713	0.997169221376164	Up	4	AT3G15353	protein_coding	Metallothionein-like protein 3 [Source:UniProtKB/Swiss-Prot;Acc:O22433]		GO:0005576,GO:0005507,GO:0005623,GO:0006878	extracellular region|copper ion binding|cell|cellular copper ion homeostasis
PCS1.1	1.99197701333355e-73	0.657	0.638	6.54025812787803e-69	0.208743204362098	1.57162633241292	0.652258245296157	Up	4	AT5G44070	protein_coding	PCS1 [Source:UniProtKB/TrEMBL;Acc:A0A178UMN4]		GO:0005576,GO:0006508,GO:0009793,GO:0004190,GO:0005783,GO:0008233,GO:0012501	extracellular region|proteolysis|embryo development ending in seed dormancy|aspartic-type endopeptidase activity|endoplasmic reticulum|peptidase activity|programmed cell death
AT1G53400	2.29107652724329e-73	0.259	0.529	7.52229156189788e-69	-1.08492	0.644741692439445	-0.633207	Down	4	AT1G53400	protein_coding	F12M16.29 [Source:UniProtKB/TrEMBL;Acc:Q9MAG2]		GO:0005737,GO:0043130	cytoplasm|ubiquitin binding
RCI2A	2.95333536018053e-73	0.426	0.704	9.69668598808074e-69	-0.120896	0.599887982750981	-0.737235	Down	4	AT3G05880	protein_coding	RCI2A [Source:UniProtKB/TrEMBL;Acc:A0A178V7D5]		GO:0003674,GO:0042538,GO:0009737,GO:0009409,GO:0016021	molecular_function|hyperosmotic salinity response|response to abscisic acid|response to cold|integral component of membrane
SOBIR1	1.14490658932035e-72	0.568	0.485	3.75907180471549e-68	-0.381838	1.64668591112605	0.71956540164986	Up	4	AT2G31880	protein_coding	Leucine-rich repeat receptor-like serine/threonine/tyrosine-protein kinase SOBIR1 [Source:UniProtKB/Swiss-Prot;Acc:Q9SKB2]		GO:0004674,GO:0004714,GO:0005524,GO:0005886,GO:0006468,GO:0006952,GO:0007169,GO:0016021,GO:0016301,GO:0010942,GO:0031349,GO:0004713,GO:0060862	protein serine/threonine kinase activity|transmembrane receptor protein tyrosine kinase activity|ATP binding|plasma membrane|protein phosphorylation|defense response|transmembrane receptor protein tyrosine kinase signaling pathway|integral component of membrane|kinase activity|positive regulation of cell death|positive regulation of defense response|protein tyrosine kinase activity|negative regul…
HSP17.4A	1.75238982277266e-72	0.99	1	5.75362150510949e-68	1.78288677860515	0.639622980600888	-0.644706	Down	4	AT3G46230	protein_coding	17.4 kDa class I heat shock protein [Source:UniProtKB/Swiss-Prot;Acc:P19036]				path:ath04141	Protein processing in endoplasmic reticulum
HSPRO2	9.17464335464197e-72	0.915	0.909	3.0123106526296e-67	1.16145916036373	1.56515411299436	0.646304719206506	Up	4	AT2G40000	protein_coding	Nematode resistance protein-like HSPRO2 [Source:UniProtKB/Swiss-Prot;Acc:O04203]		GO:0005737,GO:0005739,GO:0005515,GO:0009751,GO:0009816,GO:0006979	cytoplasm|mitochondrion|protein binding|response to salicylic acid|defense response to bacterium, incompatible interaction|response to oxidative stress
BZIP1	1.68565175137725e-71	0.507	0.776	5.53450039529694e-67	0.181697442052463	0.661338056128313	-0.59654	Down	4	AT5G49450	protein_coding	Basic leucine zipper 1 [Source:UniProtKB/Swiss-Prot;Acc:Q9FGX2]	AT5G49450.1
CPK32	3.46397017562561e-71	0.687	0.659	1.13732532776316e-66	0.15917983680663	1.55047545783243	0.632710689998475	Up	4	AT3G57530	protein_coding	Calcium-dependent protein kinase 32 [Source:UniProtKB/Swiss-Prot;Acc:Q6NLQ6]		GO:0004683,GO:0005509,GO:0005516,GO:0005524,GO:0005886,GO:0006468,GO:0016301,GO:0018105,GO:0035556,GO:0046777,GO:0004698,GO:0005515,GO:0005634,GO:0009651,GO:0009738,GO:0005737,GO:0009737,GO:0009506	calmodulin-dependent protein kinase activity|calcium ion binding|calmodulin binding|ATP binding|plasma membrane|protein phosphorylation|kinase activity|peptidyl-serine phosphorylation|intracellular signal transduction|protein autophosphorylation|calcium-dependent protein kinase C activity|protein binding|nucleus|response to salt stress|abscisic acid-activated signaling pathway|cytoplasm|response …	path:ath04626	Plant-pathogen interaction
HSP15.7	3.84607947643626e-71	0.312	0.59	1.26278327449832e-66	-0.622656	0.637466467704543	-0.649579	Down	4	AT5G37670	protein_coding	15.7 kDa heat shock protein, peroxisomal [Source:UniProtKB/Swiss-Prot;Acc:Q9FHQ3]		GO:0003674,GO:0005737,GO:0009408,GO:0000302,GO:0005782,GO:0006457	molecular_function|cytoplasm|response to heat|response to reactive oxygen species|peroxisomal matrix|protein folding	path:ath04141	Protein processing in endoplasmic reticulum
AtNUDT7	3.11184688637456e-70	0.556	0.489	1.02171268820336e-65	-0.322433	1.67855884613613	0.747223115254476	Up	4	AT4G12720	protein_coding	MutT/nudix family protein [Source:UniProtKB/TrEMBL;Acc:F4JRE7]		GO:0000210,GO:0005634,GO:0016787,GO:0046872,GO:0047631,GO:0005829,GO:0051287,GO:0080041,GO:0006979,GO:0009651,GO:0010193,GO:0009626,GO:0009870,GO:0010581,GO:0080042,GO:0017110,GO:0042742,GO:0070212,GO:0005515,GO:0005737,GO:0005886	NAD+ diphosphatase activity|nucleus|hydrolase activity|metal ion binding|ADP-ribose diphosphatase activity|cytosol|NAD binding|ADP-ribose pyrophosphohydrolase activity|response to oxidative stress|response to salt stress|response to ozone|plant-type hypersensitive response|defense response signaling pathway, resistance gene-dependent|regulation of starch biosynthetic process|ADP-glucose pyrophosp…
AT3G06355	6.76576264314941e-70	0.733	0.693	2.22140284862525e-65	0.365641858707492	1.93711726179923	0.953911288941559	Up	4	--	--	--	--	--	--	--	--
PSAB	1.11825517154228e-69	0.945	0.952	3.67156720472478e-65	1.06874341536065	1.74062460165747	0.799605092291457	Up	4	--	--	--	--	--	--	--	--
PETA	2.03812837446459e-69	0.827	0.783	6.6917868918796e-65	0.523585089236555	1.88696747485798	0.916069555813024	Up	4	--	--	--	--	--	--	--	--
AT4G29780	3.18795982056674e-69	0.577	0.489	1.04670284788668e-64	-0.338125	1.67303513750625	0.742467745539852	Up	4	AT4G29780	protein_coding	Nuclease [Source:UniProtKB/TrEMBL;Acc:Q84J48]
MPK3	1.07130896941325e-68	0.489	0.376	3.51742873927453e-64	-0.668969	1.77471763687113	0.827589505580438	Up	4	AT3G45640	protein_coding	MPK3 [Source:UniProtKB/TrEMBL;Acc:A0A384L050]		GO:0004707,GO:0005524,GO:0005634,GO:0005737,GO:0009626,GO:0016301,GO:0006979,GO:0007165,GO:0000169,GO:0006970,GO:0004672,GO:0009738,GO:0005515,GO:0010200,GO:2000037,GO:2000038,GO:0009611,GO:0048481,GO:0010120,GO:0009617,GO:0080136,GO:0010224,GO:0010229,GO:0009555,GO:0010183,GO:0009409	MAP kinase activity|ATP binding|nucleus|cytoplasm|plant-type hypersensitive response|kinase activity|response to oxidative stress|signal transduction|activation of MAPK activity involved in osmosensory signaling pathway|response to osmotic stress|protein kinase activity|abscisic acid-activated signaling pathway|protein binding|response to chitin|regulation of stomatal complex patterning|regulatio…	path:ath04626,path:ath04933	Plant-pathogen interaction|AGE-RAGE signaling pathway in diabetic complications
AT1G56660	7.44900673871052e-68	0.554	0.549	2.44573238252082e-63	-0.0921795	1.76241070555539	0.817550163658444	Up	4	AT1G56660	protein_coding	F25P12.91 protein [Source:UniProtKB/TrEMBL;Acc:Q9FXB5]		GO:0003674,GO:0008150	molecular_function|biological_process
AGP15	1.10957113097971e-67	0.877	0.977	3.6430548943457e-63	1.27146376897757	0.652950007810754	-0.614956	Down	4	AT5G11740	protein_coding	ATAGP15 [Source:UniProtKB/TrEMBL;Acc:C0SVP3]		GO:0005886,GO:0031225	plasma membrane|anchored component of membrane
FDH	1.61299750523615e-67	0.513	0.368	5.29595470894184e-63	-0.589356	1.82831786676853	0.870516915551405	Up	4	AT2G26250	protein_coding	3-ketoacyl-CoA synthase [Source:UniProtKB/TrEMBL;Acc:A0A178VYA3]		GO:0004617,GO:0005739,GO:0008863,GO:0009070,GO:0042183,GO:0051287,GO:0055114,GO:0009507,GO:0009611,GO:0009579,GO:0046686	phosphoglycerate dehydrogenase activity|mitochondrion|formate dehydrogenase (NAD+) activity|serine family amino acid biosynthetic process|formate catabolic process|NAD binding|oxidation-reduction process|chloroplast|response to wounding|thylakoid|response to cadmium ion	path:ath00062,path:ath04626	Fatty acid elongation|Plant-pathogen interaction
GRP23.1	2.90387190668573e-67	0.504	0.332	9.53428263122125e-63	-0.631995	2.04059953745153	1.02899308485982	Up	4	AT2G32690	protein_coding	Glycine-rich protein 23 [Source:UniProtKB/Swiss-Prot;Acc:O48848]
HIPP13	3.48994492231165e-67	0.547	0.387	1.14585361634258e-62	-0.247143	2.1375846796201	1.09598157295674	Up	4	AT5G52750	protein_coding	Heavy metal-associated isoprenylated plant protein 13 [Source:UniProtKB/Swiss-Prot;Acc:Q9LTE2]		GO:0005634,GO:0046872	nucleus|metal ion binding
GA2OX6	1.89278537946818e-66	0.667	0.689	6.21458223640786e-62	0.316467457071296	1.53996540228613	0.622897938900099	Up	4	AT1G02400	protein_coding	Gibberellin 2-beta-dioxygenase 6 [Source:UniProtKB/Swiss-Prot;Acc:Q9FZ21]		GO:0005737,GO:0009686,GO:0046872,GO:0055114,GO:0009639,GO:0045487,GO:0052634,GO:0052635	cytoplasm|gibberellin biosynthetic process|metal ion binding|oxidation-reduction process|response to red or far red light|gibberellin catabolic process|C-19 gibberellin 2-beta-dioxygenase activity|C-20 gibberellin 2-beta-dioxygenase activity	path:ath00904	Diterpenoid biosynthesis
ATPE	2.52731313187959e-66	0.999	0.999	8.29792720590027e-62	1.67583448695982	1.62530648509255	0.700711793729329	Up	4	--	--	--	--	--	--	--	--
GRP3	7.99598911080723e-65	0.959	0.932	2.62532310475134e-60	1.64688104442425	1.57061748955063	0.651331867378372	Up	4	AT2G05520	protein_coding	Glycine-rich protein 3 [Source:UniProtKB/Swiss-Prot;Acc:Q9SL15]
JAL34	1.107730932143e-64	0.413	0.28	3.6370129695051e-60	-0.690459	2.67680743545641	1.42051335791613	Up	4	AT3G16460	protein_coding	Jacalin-related lectin 34 [Source:UniProtKB/Swiss-Prot;Acc:O04310]		GO:0005634,GO:0030246,GO:0009409,GO:0005507,GO:0016020,GO:0005829,GO:0009506	nucleus|carbohydrate binding|response to cold|copper ion binding|membrane|cytosol|plasmodesma
LTP1	1.35612941222071e-64	0.747	0.676	4.45257969914427e-60	0.818675927119401	1.98984499723025	0.992656053665034	Up	4	AT2G38540	protein_coding	Non-specific lipid-transfer protein [Source:UniProtKB/TrEMBL;Acc:A0A178VZQ3]
AT1G58420	2.5837211176352e-64	0.388	0.23	8.48313154553164e-60	-1.23785	1.91950628776911	0.940735286060592	Up	4	AT1G58420	protein_coding	At1g58420 [Source:UniProtKB/TrEMBL;Acc:Q9C647]		GO:0003674,GO:0005739,GO:0008150	molecular_function|mitochondrion|biological_process
AT3G02840	1.13486697615056e-63	0.472	0.347	3.72610874279513e-59	-0.819364	1.73010483925619	0.790859463580046	Up	4	AT3G02840	protein_coding	ARM repeat superfamily protein [Source:UniProtKB/TrEMBL;Acc:Q9M8S5]		GO:0005737,GO:0051707,GO:0010193,GO:0005634	cytoplasm|response to other organism|response to ozone|nucleus
IGMT3	1.30338233305201e-63	0.369	0.245	4.27939521410967e-59	-1.07156	2.1793900777388	1.12392444007626	Up	4	AT1G21110	protein_coding	Indole glucosinolate O-methyltransferase 3 [Source:UniProtKB/Swiss-Prot;Acc:Q9LPU6]
IQM4	6.40240283586107e-63	0.52	0.385	2.10210092309826e-58	-0.506216	1.79800657285379	0.84639829482691	Up	4	AT2G26190	protein_coding	IQ domain-containing protein IQM4 [Source:UniProtKB/Swiss-Prot;Acc:O64851]		GO:0005516,GO:0005634,GO:0005737	calmodulin binding|nucleus|cytoplasm
AT1G05670	1.16847030928754e-62	0.236	0.068	3.83643856648378e-58	-2.66858	1.86634868304079	0.900218544764164	Up	4	AT1G05670	protein_coding	Glycosyltransferase (Fragment) [Source:UniProtKB/TrEMBL;Acc:A0A068FPW3]		GO:0005739,GO:0016757,GO:0005783,GO:0005794	mitochondrion|transferase activity, transferring glycosyl groups|endoplasmic reticulum|Golgi apparatus
AT5G41750	1.18879426451207e-62	0.294	0.115	3.90316820867248e-58	-2.01237	1.99457919938328	0.996084410107945	Up	4	AT5G41750	protein_coding	Disease resistance protein (TIR-NBS-LRR class) family [Source:UniProtKB/TrEMBL;Acc:Q9LSX5]		GO:0005524,GO:0005634,GO:0006952,GO:0007165,GO:0043531	ATP binding|nucleus|defense response|signal transduction|ADP binding
VHA-E3	1.66254370201826e-62	0.424	0.673	5.45862973683656e-58	-0.188684	0.629444144065231	-0.66785	Down	4	AT1G64200	protein_coding	vacuolar H+-ATPase subunit E isoform 3 [Source:TAIR;Acc:AT1G64200]		GO:0005753,GO:0015986,GO:0015991,GO:0033178,GO:0046961,GO:0005773,GO:0005774	mitochondrial proton-transporting ATP synthase complex|ATP synthesis coupled proton transport|ATP hydrolysis coupled proton transport|proton-transporting two-sector ATPase complex, catalytic domain|proton-transporting ATPase activity, rotational mechanism|vacuole|vacuolar membrane	path:ath00190,path:ath04145	Oxidative phosphorylation|Phagosome
ERD4	2.34561087319993e-62	0.553	0.47	7.70134417997734e-58	-0.306136	1.85929671251248	0.894757018515848	Up	4	AT1G30360	protein_coding	Hyperosmolality-gated Ca2+ permeable channel 3.1 [Source:UniProtKB/TrEMBL;Acc:A0A097NUQ9]		GO:0005576,GO:0006811,GO:0016021,GO:0009941,GO:0009507,GO:0005773,GO:0005886,GO:0005774,GO:0016020,GO:0009506	extracellular region|ion transport|integral component of membrane|chloroplast envelope|chloroplast|vacuole|plasma membrane|vacuolar membrane|membrane|plasmodesma
CYSC1	2.79836402619474e-62	0.586	0.576	9.18786860720517e-58	-0.174354	1.5354634091435	0.618674132583269	Up	4	AT3G61440	protein_coding	Bifunctional L-3-cyanoalanine synthase/cysteine synthase C1, mitochondrial [Source:UniProtKB/Swiss-Prot;Acc:Q9S757]		GO:0004124,GO:0005739,GO:0006535,GO:0016740,GO:0019344,GO:0030170,GO:0019499,GO:0050017,GO:0051410,GO:0009507,GO:0005507,GO:0019500,GO:0080147,GO:0006955	cysteine synthase activity|mitochondrion|cysteine biosynthetic process from serine|transferase activity|cysteine biosynthetic process|pyridoxal phosphate binding|cyanide metabolic process|L-3-cyanoalanine synthase activity|detoxification of nitrogen compound|chloroplast|copper ion binding|cyanide catabolic process|root hair cell development|immune response	path:ath01200,path:ath01230,path:ath00920,path:ath00270,path:ath00460	Carbon metabolism|Biosynthesis of amino acids|Sulfur metabolism|Cysteine and methionine metabolism|Cyanoamino acid metabolism
pEARLI4	3.25939650816832e-62	0.496	0.414	1.0701576555269e-57	-0.655205	1.71824889361263	0.78093903040691	Up	4	AT2G20960	protein_coding	PEARLI 4 protein [Source:UniProtKB/TrEMBL;Acc:Q9SKR5]		GO:0003674,GO:0003682,GO:0005634,GO:0007064,GO:0008150,GO:0010468	molecular_function|chromatin binding|nucleus|mitotic sister chromatid cohesion|biological_process|regulation of gene expression
KIN2	5.0773200069452e-62	0.532	0.779	1.66703647788032e-57	0.301957979109077	0.61773693176785	-0.694936	Down	4	AT5G15970	protein_coding	KIN2 [Source:UniProtKB/TrEMBL;Acc:A0A384KRF8]		GO:0003674,GO:0009409,GO:0005634,GO:0005737,GO:0005886,GO:0009507,GO:0009414,GO:0006970,GO:0009737	molecular_function|response to cold|nucleus|cytoplasm|plasma membrane|chloroplast|response to water deprivation|response to osmotic stress|response to abscisic acid
WRKY53	1.07873734965745e-61	0.298	0.111	3.54181834013031e-57	-2.07258	1.8344520071561	0.875349161362906	Up	4	AT4G23810	protein_coding	Probable WRKY transcription factor 53 [Source:UniProtKB/Swiss-Prot;Acc:Q9SUP6]	AT4G23810.1	GO:0003700,GO:0005634,GO:0006351,GO:0043565,GO:0006355,GO:0003677,GO:0045893,GO:0031347,GO:0005515,GO:0010200,GO:0009816,GO:0009507,GO:0010150,GO:0009751,GO:0010193,GO:0042542	transcription factor activity, sequence-specific DNA binding|nucleus|transcription, DNA-templated|sequence-specific DNA binding|regulation of transcription, DNA-templated|DNA binding|positive regulation of transcription, DNA-templated|regulation of defense response|protein binding|response to chitin|defense response to bacterium, incompatible interaction|chloroplast|leaf senescence|response to sa…
PSAA	1.56761298976084e-61	0.645	0.591	5.14694372928178e-57	-0.0607639	1.84634445029325	0.884671724366822	Up	4	--	--	--	--	--	--	--	--
UGT74E1	2.75660432712479e-61	0.515	0.462	9.05075898724882e-57	-0.302562	1.73484777530651	0.794809078685295	Up	4	AT1G05675	protein_coding	Glycosyltransferase (Fragment) [Source:UniProtKB/TrEMBL;Acc:A0A1W6AJW6]		GO:0008152,GO:0016758	metabolic process|transferase activity, transferring hexosyl groups
AT2G25510	5.63577566280935e-61	0.302	0.116	1.85039422337019e-56	-2.01898	1.95923116801358	0.970287630005217	Up	4	AT2G25510	protein_coding	Expressed protein [Source:UniProtKB/TrEMBL;Acc:Q8S8H2]		GO:0003674,GO:0005739,GO:0008150,GO:0016021	molecular_function|mitochondrion|biological_process|integral component of membrane
CML37	6.02981784529544e-61	0.777	0.747	1.97977009314585e-56	0.698510878402939	1.59885448866683	0.677038645490392	Up	4	AT5G42380	protein_coding	Calcium-binding protein CML37 [Source:UniProtKB/Swiss-Prot;Acc:Q9FIH9]		GO:0005509,GO:0010193,GO:0005634,GO:0005737	calcium ion binding|response to ozone|nucleus|cytoplasm	path:ath04626	Plant-pathogen interaction
APG.1	6.15528389189421e-61	0.417	0.232	2.02096436022563e-56	-0.989398	2.17685086050937	1.12224256959597	Up	4	AT3G16370	protein_coding	GDSL esterase/lipase APG [Source:UniProtKB/Swiss-Prot;Acc:Q9LU14]		GO:0005576,GO:0016042,GO:0016788,GO:0052689,GO:0048046	extracellular region|lipid catabolic process|hydrolase activity, acting on ester bonds|carboxylic ester hydrolase activity|apoplast
CYP707A3	9.31095749732709e-61	0.389	0.267	3.0570666750974e-56	-1.06893	1.97941649381893	0.985075205284394	Up	4	AT5G45340	protein_coding	Abscisic acid 8'-hydroxylase 3 [Source:UniProtKB/Swiss-Prot;Acc:Q9FH76]		GO:0005506,GO:0005576,GO:0007275,GO:0010268,GO:0016021,GO:0016125,GO:0016132,GO:0019825,GO:0020037,GO:0046345,GO:0055114,GO:0010295,GO:0009414,GO:0009639	iron ion binding|extracellular region|multicellular organism development|brassinosteroid homeostasis|integral component of membrane|sterol metabolic process|brassinosteroid biosynthetic process|oxygen binding|heme binding|abscisic acid catabolic process|oxidation-reduction process|(+)-abscisic acid 8'-hydroxylase activity|response to water deprivation|response to red or far red light	path:ath00906	Carotenoid biosynthesis
PP2A5	7.40580305920049e-60	0.446	0.327	2.4315473184273e-55	-0.797157	1.89184429103298	0.919793351997157	Up	4	AT1G65390	protein_coding	Protein PHLOEM PROTEIN 2-LIKE A5 [Source:UniProtKB/Swiss-Prot;Acc:Q9C5Q9]
RBOHD	1.5167929411327e-59	0.484	0.418	4.980086263621e-55	-0.736614	1.60956881207179	0.686674256040565	Up	4	AT5G47910	protein_coding	Respiratory burst oxidase homolog protein D [Source:UniProtKB/Swiss-Prot;Acc:Q9FIJ0]		GO:0004601,GO:0005509,GO:0005634,GO:0016021,GO:0055114,GO:0006952,GO:0072593,GO:0016174,GO:0009408,GO:0043069,GO:0005886,GO:0050832,GO:0009611,GO:0007231,GO:0033500,GO:0005794	peroxidase activity|calcium ion binding|nucleus|integral component of membrane|oxidation-reduction process|defense response|reactive oxygen species metabolic process|NAD(P)H oxidase activity|response to heat|negative regulation of programmed cell death|plasma membrane|defense response to fungus|response to wounding|osmosensory signaling pathway|carbohydrate homeostasis|Golgi apparatus	path:ath04626	Plant-pathogen interaction
MS1	7.05269500769257e-58	0.624	0.55	2.3156113518757e-53	-0.103777	1.6754569358752	0.744554605552994	Up	4	AT5G17920	protein_coding	5-methyltetrahydropteroyltriglutamate--homocysteine methyltransferase 1 [Source:UniProtKB/Swiss-Prot;Acc:O50008]		GO:0003677,GO:0003700,GO:0005739,GO:0006351,GO:0006355,GO:0008270,GO:0005634,GO:0009846,GO:0010208,GO:0045893,GO:0048655,GO:0055046,GO:0071367	DNA binding|transcription factor activity, sequence-specific DNA binding|mitochondrion|transcription, DNA-templated|regulation of transcription, DNA-templated|zinc ion binding|nucleus|pollen germination|pollen wall assembly|positive regulation of transcription, DNA-templated|anther wall tapetum morphogenesis|microgametogenesis|cellular response to brassinosteroid stimulus	path:ath01230,path:ath00270,path:ath00450	Biosynthesis of amino acids|Cysteine and methionine metabolism|Selenocompound metabolism
ACA1	1.24236335847833e-57	0.487	0.359	4.0790516148919e-53	-0.764023	1.70317947932851	0.768230472769604	Up	4	AT1G27770	protein_coding	Calcium-transporting ATPase [Source:UniProtKB/TrEMBL;Acc:A0A178WD16]		GO:0004089,GO:0005388,GO:0005516,GO:0005524,GO:0005737,GO:0005783,GO:0005887,GO:0006730,GO:0008270,GO:0016021,GO:0046872,GO:0070588,GO:0009570,GO:0005886,GO:0009706,GO:0005262	carbonate dehydratase activity|calcium-transporting ATPase activity|calmodulin binding|ATP binding|cytoplasm|endoplasmic reticulum|integral component of plasma membrane|one-carbon metabolic process|zinc ion binding|integral component of membrane|metal ion binding|calcium ion transmembrane transport|chloroplast stroma|plasma membrane|chloroplast inner membrane|calcium channel activity
AT5G41740	2.31257777956554e-57	0.259	0.117	7.59288662364755e-53	-2.12748	1.90084848275731	0.926643538884691	Up	4	AT5G41740	protein_coding	Disease resistance protein (TIR-NBS-LRR class) family [Source:UniProtKB/TrEMBL;Acc:F4JYI4]		GO:0005524,GO:0005634,GO:0006952,GO:0007165,GO:0043531	ATP binding|nucleus|defense response|signal transduction|ADP binding
AT2G30020	2.61564713836783e-57	0.527	0.462	8.58795424940311e-53	-0.492182	1.58830950874609	0.667492073201061	Up	4	AT2G30020	protein_coding	PP2C-type phosphatase AP2C1 [Source:UniProtKB/TrEMBL;Acc:F6LPR5]		GO:0004722,GO:0005634,GO:0006470,GO:0046872,GO:0009611,GO:0009620,GO:0050832,GO:0009536,GO:0009738	protein serine/threonine phosphatase activity|nucleus|protein dephosphorylation|metal ion binding|response to wounding|response to fungus|defense response to fungus|plastid|abscisic acid-activated signaling pathway
WRKY18	3.53945002835652e-57	0.731	0.678	1.1621076278103e-52	0.535873137146656	1.6912748642354	0.758111144103026	Up	4	AT4G31800	protein_coding	WRKY like transcription factor [Source:UniProtKB/TrEMBL;Acc:Q0WTZ3]		GO:0003700,GO:0005634,GO:0006351,GO:0006355,GO:0043565,GO:0031347,GO:0009751,GO:0042742,GO:0005515,GO:0042802,GO:0050832,GO:0050691,GO:0010200,GO:0002237	transcription factor activity, sequence-specific DNA binding|nucleus|transcription, DNA-templated|regulation of transcription, DNA-templated|sequence-specific DNA binding|regulation of defense response|response to salicylic acid|defense response to bacterium|protein binding|identical protein binding|defense response to fungus|regulation of defense response to virus by host|response to chitin|resp…
AT4G21620	4.71904135850871e-57	0.451	0.291	1.54940284923917e-52	-0.982452	1.80807870109157	0.854457475985063	Up	4	AT4G21620	protein_coding	AT4g21620/F17L22_80 [Source:UniProtKB/TrEMBL;Acc:Q9SVT5]		GO:0003674,GO:0005576,GO:0008150	molecular_function|extracellular region|biological_process
BGLU23	7.63859105803716e-57	0.439	0.373	2.50797860208534e-52	-0.081645	2.56869726031729	1.36103686813844	Up	4	AT3G09260	protein_coding	PYK10 [Source:UniProtKB/TrEMBL;Acc:A0A178VCN3]				path:ath00500,path:ath00460,path:ath00940	Starch and sucrose metabolism|Cyanoamino acid metabolism|Phenylpropanoid biosynthesis
XTH22	3.60443082020505e-56	0.592	0.477	1.18344277119792e-51	-0.0482892	1.71103236311442	0.77486704776603	Up	4	AT5G57560	protein_coding	Xyloglucan endotransglucosylase/hydrolase [Source:UniProtKB/TrEMBL;Acc:A0A178UQX4]				path:ath04075	Plant hormone signal transduction
RBCS-2B	3.95505179444868e-56	0.697	0.645	1.29856215567133e-51	0.145083263719412	1.8281377729993	0.870374799571576	Up	4	AT5G38420	protein_coding	Ribulose bisphosphate carboxylase small chain 2B, chloroplastic [Source:UniProtKB/Swiss-Prot;Acc:P10797]				path:ath01200,path:ath00630,path:ath00710	Carbon metabolism|Glyoxylate and dicarboxylate metabolism|Carbon fixation in photosynthetic organisms
PER42	3.81678866319846e-55	0.423	0.26	1.25316622178795e-50	-1.00416	1.92583591988198	0.945484791625612	Up	4	AT4G21960	protein_coding	Peroxidase 42 [Source:UniProtKB/Swiss-Prot;Acc:Q9SB81]				path:ath00940	Phenylpropanoid biosynthesis
ERF019	4.49505262472527e-55	0.512	0.401	1.47586062827605e-50	-0.377082	1.8314490590245	0.872985573656467	Up	4	AT1G22810	protein_coding	Ethylene-responsive transcription factor ERF019 [Source:UniProtKB/Swiss-Prot;Acc:O80542]	AT1G22810.1	GO:0003677,GO:0003700,GO:0005634,GO:0006351,GO:0006355,GO:0009873,GO:0005737	DNA binding|transcription factor activity, sequence-specific DNA binding|nucleus|transcription, DNA-templated|regulation of transcription, DNA-templated|ethylene-activated signaling pathway|cytoplasm
AT4G38550	1.18516658323833e-54	0.511	0.457	3.8912574427464e-50	-0.567329	1.53921869781464	0.622198229610806	Up	4	AT4G38550	protein_coding	Arabidopsis phospholipase-like protein (PEARLI 4) family [Source:TAIR;Acc:AT4G38550]		GO:0003682,GO:0005634,GO:0007064,GO:0010468	chromatin binding|nucleus|mitotic sister chromatid cohesion|regulation of gene expression
PETB	1.3634101915122e-54	0.948	0.955	4.47648468179201e-50	1.20456335056539	1.64155638148862	0.715064302087026	Up	4	--	--	--	--	--	--	--	--
AT2G07698	1.60833766978481e-54	0.486	0.375	5.28065507120445e-50	-0.855384	1.70587316409412	0.770510382684949	Up	4	AT2G07698	protein_coding	ATPase, F1 complex, alpha subunit protein [Source:UniProtKB/TrEMBL;Acc:F4IMB5]		GO:0005524,GO:0005886,GO:0015986,GO:0015991,GO:0016021,GO:0045261,GO:0046933,GO:0046961,GO:0005739,GO:0009941,GO:0005773,GO:0005730,GO:0005774,GO:0016020,GO:0008266,GO:0009507,GO:0008270,GO:0005794	ATP binding|plasma membrane|ATP synthesis coupled proton transport|ATP hydrolysis coupled proton transport|integral component of membrane|proton-transporting ATP synthase complex, catalytic core F(1)|proton-transporting ATP synthase activity, rotational mechanism|proton-transporting ATPase activity, rotational mechanism|mitochondrion|chloroplast envelope|vacuole|nucleolus|vacuolar membrane|membra…	path:ath00190	Oxidative phosphorylation
CYP706A2	2.94961302665257e-54	0.328	0.2	9.68446445040838e-50	-1.41819	1.96441679606003	0.974101062958893	Up	4	AT4G22710	protein_coding	Cytochrome P450 - like protein [Source:UniProtKB/TrEMBL;Acc:O49652]		GO:0005506,GO:0009507,GO:0016021,GO:0016709,GO:0019825,GO:0020037,GO:0044550,GO:0055114,GO:0005886,GO:0009506,GO:0005794	iron ion binding|chloroplast|integral component of membrane|oxidoreductase activity, acting on paired donors, with incorporation or reduction of molecular oxygen, NAD(P)H as one donor, and incorporation of one atom of oxygen|oxygen binding|heme binding|secondary metabolite biosynthetic process|oxidation-reduction process|plasma membrane|plasmodesma|Golgi apparatus
AT3G07195	1.9627895349379e-53	0.393	0.309	6.44442688006161e-49	-1.047	1.68618305310482	0.753761164673322	Up	4	AT3G07195	protein_coding	RPM1-interacting protein 4 (RIN4) family protein [Source:UniProtKB/TrEMBL;Acc:A0A1I9LSZ8]		GO:0003674,GO:0005634,GO:0008150	molecular_function|nucleus|biological_process
AT1G21120	3.38098365158945e-53	0.476	0.426	1.11007836232636e-48	-0.377849	1.8908499914599	0.919034913175957	Up	4	AT1G21120	protein_coding	O-methyltransferase family protein [Source:TAIR;Acc:AT1G21120]
IGMT1	4.78958946396099e-53	0.387	0.272	1.57256590870231e-48	-0.803646	2.1331447494787	1.09298186641436	Up	4	AT1G21100	protein_coding	Indole glucosinolate O-methyltransferase 1 [Source:UniProtKB/Swiss-Prot;Acc:Q9LPU5]
AT5G40450	5.67994217952516e-53	0.512	0.494	1.8648954158035e-48	-0.339305	1.56938393550015	0.650198337699916	Up	4	AT5G40450	protein_coding	unknown protein; FUNCTIONS IN: molecular_function unknown; INVOLVED IN: biological_process unknown; LOCATED IN: chloroplast, plasma membrane; EXPRESSED IN: 24 plant structures; EXPRESSED DURING: 13 growth stages; Ha. [Source:TAIR;Acc:AT5G40450]
AT3G56880	8.94269214952086e-53	0.541	0.401	2.93615411345218e-48	-0.376372	1.71390696059333	0.777288794903261	Up	4	AT3G56880	protein_coding	VQ motif-containing protein [Source:UniProtKB/TrEMBL;Acc:Q9LES0]		GO:0003674,GO:0005634,GO:0008150	molecular_function|nucleus|biological_process
NDHD	1.35093766009844e-52	0.79	0.806	4.43553361940122e-48	0.489255150612801	1.58392730725446	0.66350612590364	Up	4	--	--	--	--	--	--	--	--
CYP86A2	5.08383684876158e-52	0.462	0.295	1.66917615255389e-47	-0.707124	2.04858565192668	1.03462821355367	Up	4	AT4G00360	protein_coding	Cytochrome P450 86A2 [Source:UniProtKB/Swiss-Prot;Acc:O23066]		GO:0005506,GO:0005576,GO:0006952,GO:0016021,GO:0019825,GO:0020037,GO:0055114,GO:0070330,GO:0006631,GO:0018685,GO:0005515	iron ion binding|extracellular region|defense response|integral component of membrane|oxygen binding|heme binding|oxidation-reduction process|aromatase activity|fatty acid metabolic process|alkane 1-monooxygenase activity|protein binding	path:ath00073	Cutin, suberine and wax biosynthesis
CAF1-9	5.3162214409558e-52	0.27	0.102	1.74547498570902e-47	-2.30946	1.61284444658257	0.689607302123027	Up	4	AT3G44260	protein_coding	Probable CCR4-associated factor 1 homolog 9 [Source:UniProtKB/Swiss-Prot;Acc:Q9LXM2]				path:ath03018	RNA degradation
VBF	6.27452265796949e-52	0.443	0.322	2.06011402429112e-47	-0.651125	1.8928965697078	0.920595582491011	Up	4	AT1G56250	protein_coding	F-box protein VBF [Source:UniProtKB/Swiss-Prot;Acc:Q9C7K0]
ATPA	1.75761186841053e-51	0.494	0.46	5.77076704755228e-47	-0.591455	1.69872489578087	0.764452230609993	Up	4	--	--	--	--	--	--	--	--
PSBB	6.18118856072875e-51	0.849	0.851	2.02946964014407e-46	0.764663938923152	1.69116164858984	0.758014565409034	Up	4	--	--	--	--	--	--	--	--
GER3	8.57464725551176e-51	0.274	0.117	2.81531393340217e-46	-2.07274	1.79950480634984	0.847599955604021	Up	4	AT5G20630	protein_coding	Germin-like protein subfamily 3 member 3 [Source:UniProtKB/Swiss-Prot;Acc:P94072]		GO:0005576,GO:0030145,GO:0033609,GO:0045735,GO:0046564,GO:0031012,GO:0050162,GO:0005634,GO:0009409,GO:0005618,GO:0009505,GO:0048046,GO:0009735	extracellular region|manganese ion binding|oxalate metabolic process|nutrient reservoir activity|oxalate decarboxylase activity|extracellular matrix|oxalate oxidase activity|nucleus|response to cold|cell wall|plant-type cell wall|apoplast|response to cytokinin
LOX3	1.7519265086384e-50	0.507	0.44	5.75210030581247e-46	-0.508854	1.67726745079795	0.74611275400372	Up	4	AT1G17420	protein_coding	Lipoxygenase 3, chloroplastic [Source:UniProtKB/Swiss-Prot;Acc:Q9LNR3]		GO:0009507,GO:0031408,GO:0046872,GO:0009611,GO:0009644,GO:0009753,GO:0016165,GO:0009620,GO:0009555,GO:0009901,GO:0048653,GO:0080086,GO:0034440,GO:0009695,GO:0006952,GO:0040007	chloroplast|oxylipin biosynthetic process|metal ion binding|response to wounding|response to high light intensity|response to jasmonic acid|linoleate 13S-lipoxygenase activity|response to fungus|pollen development|anther dehiscence|anther development|stamen filament development|lipid oxidation|jasmonic acid biosynthetic process|defense response|growth	path:ath00591,path:ath00592	Linoleic acid metabolism|alpha-Linolenic acid metabolism
RPP13L4	2.18621083287502e-50	0.432	0.324	7.17798602757856e-46	-0.95922	1.66100473083417	0.732056182355843	Up	4	AT3G50950	protein_coding	Disease resistance RPP13-like protein 4 [Source:UniProtKB/Swiss-Prot;Acc:Q38834]
AT1G07160	2.74665399185467e-50	0.538	0.524	9.01808905145645e-46	-0.153869	1.54564978067396	0.628213464849804	Up	4	AT1G07160	protein_coding	PP2C-type phosphatase AP2C2 [Source:UniProtKB/TrEMBL;Acc:F6LPR6]		GO:0004722,GO:0006470,GO:0009507,GO:0046872	protein serine/threonine phosphatase activity|protein dephosphorylation|chloroplast|metal ion binding
NAI2	5.45987151168069e-50	0.328	0.206	1.79263961343012e-45	-1.3779	1.8676748176031	0.901243288093552	Up	4	AT3G15950	protein_coding	TSA1-like protein [Source:UniProtKB/Swiss-Prot;Acc:Q9LSB4]		GO:0005576,GO:0005788,GO:0016020,GO:0009651,GO:0005777,GO:0010168,GO:0080119,GO:0009506,GO:0005515	extracellular region|endoplasmic reticulum lumen|membrane|response to salt stress|peroxisome|ER body|ER body organization|plasmodesma|protein binding
AT1G23130	1.22627372925136e-49	0.398	0.273	4.026224535251e-45	-1.20996	1.82240375383242	0.865842623860724	Up	4	AT1G23130	protein_coding	At1g23130/T26J12_10 [Source:UniProtKB/TrEMBL;Acc:O49304]		GO:0003674,GO:0006952,GO:0009507,GO:0009607	molecular_function|defense response|chloroplast|response to biotic stimulus
AT5G11140	3.29706711952234e-49	0.236	0.1	1.08252604735277e-44	-2.32421	1.76282554222023	0.817889705612432	Up	4	AT5G11140	protein_coding	Phospholipase-like protein (PEARLI 4) family protein [Source:UniProtKB/TrEMBL;Acc:Q9LFP2]		GO:0003674,GO:0003682,GO:0005575,GO:0007064,GO:0008150,GO:0010468	molecular_function|chromatin binding|cellular_component|mitotic sister chromatid cohesion|biological_process|regulation of gene expression
LHCB1.3	3.89531981758843e-49	0.835	0.848	1.27895035570881e-44	0.667959520099829	1.50827549854718	0.592899972430135	Up	4	AT1G29930	protein_coding	Chlorophyll a-b binding protein 1, chloroplastic [Source:UniProtKB/Swiss-Prot;Acc:P04778]				path:ath00196	Photosynthesis - antenna proteins
AT5G11650	4.12930525751555e-49	0.451	0.356	1.35577479520008e-44	-0.940387	1.58570844724409	0.665127537510319	Up	4	AT5G11650	protein_coding	Alpha/beta-Hydrolases superfamily protein [Source:UniProtKB/TrEMBL;Acc:Q9LYG5]
GASA14	9.41271039754564e-49	0.254	0.107	3.09047520482616e-44	-2.14283	1.83760829520729	0.877829274359718	Up	4	AT5G14920	protein_coding	Gibberellin-regulated protein 14 [Source:UniProtKB/Swiss-Prot;Acc:Q9LFR3]		GO:0005576,GO:0009739,GO:0009740,GO:0005515,GO:0005886,GO:0009651,GO:0009737,GO:2000377	extracellular region|response to gibberellin|gibberellic acid mediated signaling pathway|protein binding|plasma membrane|response to salt stress|response to abscisic acid|regulation of reactive oxygen species metabolic process
TIP1-2	1.79969290005383e-48	0.455	0.374	5.90893169874675e-44	-0.582229	1.80505047393097	0.852039179202082	Up	4	AT3G26520	protein_coding	Aquaporin TIP1-2 [Source:UniProtKB/Swiss-Prot;Acc:Q41963]
CP29	3.51992853444605e-48	0.43	0.316	1.15569813571467e-43	-1.01063	1.62496287619271	0.700406758790649	Up	4	AT3G53460	protein_coding	Chloroplast RNA-binding protein 29 [Source:UniProtKB/TrEMBL;Acc:F4JAF3]
AT3G05727	1.09374256414526e-47	0.152	0.029	3.59108496085814e-43	-3.56159	3.10066843293157	1.63257926095847	Up	4	AT3G05727	protein_coding	Defensin-like protein 204 [Source:UniProtKB/Swiss-Prot;Acc:Q56XB0]		GO:0005576,GO:0031640,GO:0050832	extracellular region|killing of cells of other organism|defense response to fungus
RRN18	1.21554250125564e-47	0.628	0.529	3.99099069437264e-43	-0.0835317	1.90378876357956	0.928873412131954	Up	4	--	--	--	--	--	--	--	--
TPC1	2.54013243773234e-47	0.442	0.351	8.34001683280659e-43	-1.02826	1.55141732334017	0.633586816180018	Up	4	AT4G03560	protein_coding	AT4G03560 protein [Source:UniProtKB/TrEMBL;Acc:B9DFD5]		GO:0005262,GO:0005509,GO:0016021,GO:0034765,GO:0070588,GO:0086010,GO:0005245,GO:0005886,GO:0006816,GO:0005773,GO:0000325,GO:0009845,GO:0010119,GO:0005774,GO:0080141,GO:0019722,GO:0005794	calcium channel activity|calcium ion binding|integral component of membrane|regulation of ion transmembrane transport|calcium ion transmembrane transport|membrane depolarization during action potential|voltage-gated calcium channel activity|plasma membrane|calcium ion transport|vacuole|plant-type vacuole|seed germination|regulation of stomatal movement|vacuolar membrane|regulation of jasmonic aci…
DOF1.7	2.16030132483055e-46	0.36	0.253	7.09291733981615e-42	-1.38247	1.56777316806687	0.64871683944177	Up	4	AT1G51700	protein_coding	Dof zinc finger protein DOF1.7 [Source:UniProtKB/Swiss-Prot;Acc:O82155]	AT1G51700.1
AT1G04040	2.42959525966497e-46	0.269	0.124	7.97709011605801e-42	-1.94456	1.88659476370821	0.915784568580691	Up	4	AT1G04040	protein_coding	At1g04040/F21M11_2 [Source:UniProtKB/TrEMBL;Acc:Q9ZWC4]		GO:0003993,GO:0005773,GO:0005618,GO:0009505,GO:0005774,GO:0009506	acid phosphatase activity|vacuole|cell wall|plant-type cell wall|vacuolar membrane|plasmodesma
AT1G15010	3.26005903760093e-46	0.449	0.478	1.07037518381551e-41	-0.428391	1.51995936163715	0.604032751597607	Up	4	AT1G15010	protein_coding	Mediator of RNA polymerase II transcription subunit [Source:UniProtKB/TrEMBL;Acc:Q8LCU9]		GO:0003674,GO:0005739,GO:0016021,GO:0050832	molecular_function|mitochondrion|integral component of membrane|defense response to fungus
XBAT34	8.30368925430965e-46	0.412	0.303	2.72635029286749e-41	-0.96593	1.68165345473515	0.749880434103264	Up	4	AT4G14365	protein_coding	Putative E3 ubiquitin-protein ligase XBAT34 [Source:UniProtKB/Swiss-Prot;Acc:Q9FPH0]		GO:0005634,GO:0008270,GO:0016567,GO:0016874	nucleus|zinc ion binding|protein ubiquitination|ligase activity
ACS6	1.18912734612959e-45	0.354	0.247	3.9042618155473e-41	-1.31267	1.7237871802988	0.7855816695082	Up	4	AT4G11280	protein_coding	1-aminocyclopropane-1-carboxylate synthase 6 [Source:UniProtKB/Swiss-Prot;Acc:Q9SAR0]		GO:0005737,GO:0006952,GO:0009693,GO:0009835,GO:0030170,GO:0009612,GO:0009723,GO:0009733,GO:0016847,GO:0006979,GO:0005515,GO:0042802,GO:0009611,GO:0009753,GO:0071281,GO:0001944,GO:0051301	cytoplasm|defense response|ethylene biosynthetic process|fruit ripening|pyridoxal phosphate binding|response to mechanical stimulus|response to ethylene|response to auxin|1-aminocyclopropane-1-carboxylate synthase activity|response to oxidative stress|protein binding|identical protein binding|response to wounding|response to jasmonic acid|cellular response to iron ion|vasculature development|cell…	path:ath00270	Cysteine and methionine metabolism
ATGPAT3	1.9041692370162e-45	0.479	0.373	6.2519588558953e-41	-0.498039	1.73662456804504	0.79628589891767	Up	4	AT4G01950	protein_coding	glycerol-3-phosphate acyltransferase 3 [Source:TAIR;Acc:AT4G01950]		GO:0004366,GO:0005739,GO:0010143,GO:0016020,GO:0016021,GO:0016024,GO:0016311,GO:0016746,GO:0016791,GO:0090447	glycerol-3-phosphate O-acyltransferase activity|mitochondrion|cutin biosynthetic process|membrane|integral component of membrane|CDP-diacylglycerol biosynthetic process|dephosphorylation|transferase activity, transferring acyl groups|phosphatase activity|glycerol-3-phosphate 2-O-acyltransferase activity	path:ath00561,path:ath00564	Glycerolipid metabolism|Glycerophospholipid metabolism
RPL15B	5.03395464736447e-45	0.571	0.459	1.65279832936918e-40	-0.306428	1.54977724909033	0.632060870514721	Up	4	AT4G17390	protein_coding	60S ribosomal protein L15-2 [Source:UniProtKB/Swiss-Prot;Acc:Q8VYF1]		GO:0003735,GO:0005737,GO:0005840,GO:0006412,GO:0005730,GO:0016020,GO:0022625,GO:0005829,GO:0005794	structural constituent of ribosome|cytoplasm|ribosome|translation|nucleolus|membrane|cytosolic large ribosomal subunit|cytosol|Golgi apparatus	path:ath03010	Ribosome
RPS3	7.5656995331565e-44	0.647	0.664	2.48404612772127e-39	0.057734316060809	1.50767425995069	0.592324761287712	Up	4	--	--	--	--	--	--	--	--
RPOC2	1.34685333334764e-43	0.599	0.607	4.4221235493803e-39	-0.115274	1.54479735075906	0.627417595262125	Up	4	--	--	--	--	--	--	--	--
MATK	2.27741378431377e-43	0.767	0.764	7.4774326780374e-39	0.456769001680446	1.62498591322064	0.700427211670437	Up	4	--	--	--	--	--	--	--	--
NSP1	3.84043383149316e-43	0.45	0.356	1.26092963989415e-38	-0.431022	2.03469692817844	1.0248139184344	Up	4	AT3G16400	protein_coding	Nitrile-specifier protein 1 [Source:UniProtKB/Swiss-Prot;Acc:Q9SDM9]		GO:0005737,GO:0030246,GO:0019762,GO:0080027,GO:0080028	cytoplasm|carbohydrate binding|glucosinolate catabolic process|response to herbivore|nitrile biosynthetic process
DREB2C	4.2304871838274e-43	0.226	0.429	1.38899585706605e-38	-1.09878	0.666325063104744	-0.585702	Down	4	AT2G40340	protein_coding	Integrase-type DNA-binding superfamily protein [Source:TAIR;Acc:AT2G40340]	AT2G40340.1	GO:0003677,GO:0003700,GO:0005634,GO:0006351,GO:0006355,GO:0009738,GO:0043565,GO:0044212,GO:0045893,GO:0010286,GO:0005515,GO:0009737	DNA binding|transcription factor activity, sequence-specific DNA binding|nucleus|transcription, DNA-templated|regulation of transcription, DNA-templated|abscisic acid-activated signaling pathway|sequence-specific DNA binding|transcription regulatory region DNA binding|positive regulation of transcription, DNA-templated|heat acclimation|protein binding|response to abscisic acid
CRK10	1.91856722900336e-42	0.456	0.352	6.29923178298672e-38	-0.84544	1.56847457512203	0.649362143371724	Up	4	AT4G23180	protein_coding	Cysteine-rich receptor-like protein kinase 10 [Source:UniProtKB/Swiss-Prot;Acc:Q8GYA4]		GO:0004674,GO:0005524,GO:0006468,GO:0009506,GO:0016021,GO:0016301,GO:0042742,GO:0005886	protein serine/threonine kinase activity|ATP binding|protein phosphorylation|plasmodesma|integral component of membrane|kinase activity|defense response to bacterium|plasma membrane
AT5G15870	4.240934217922e-42	0.374	0.308	1.39242593177033e-37	-1.23082	1.54578315213133	0.628337947149401	Up	4	AT5G15870	protein_coding	Glycosyl hydrolase family 81 protein [Source:UniProtKB/TrEMBL;Acc:Q9LFT3]		GO:0016798,GO:0052861	hydrolase activity, acting on glycosyl bonds|glucan endo-1,3-beta-glucanase activity, C-3 substituted reducing group
PSBC	7.7208253676986e-42	0.823	0.839	2.53497859297648e-37	0.611454883244967	1.53174140960383	0.615172760336488	Up	4	--	--	--	--	--	--	--	--
AT4G19520	4.73868539647459e-41	0.352	0.248	1.5558525762245e-36	-1.4195	1.62117618338734	0.697040886097337	Up	4	AT4G19520	protein_coding	Probable disease resistance protein At4g19520 [Source:UniProtKB/Swiss-Prot;Acc:F4JT82]		GO:0005634,GO:0006952,GO:0007165,GO:0043531,GO:0071456	nucleus|defense response|signal transduction|ADP binding|cellular response to hypoxia
RPOA	5.60841968589936e-41	0.751	0.763	1.84141243547134e-36	0.375268937929041	1.51263149911897	0.597060567101492	Up	4	--	--	--	--	--	--	--	--
PME25	2.26862681447888e-39	0.466	0.394	7.44858241997852e-35	-0.614156	1.60095785661926	0.678935331060514	Up	4	AT3G10720	protein_coding	Probable pectinesterase/pectinesterase inhibitor 25 [Source:UniProtKB/Swiss-Prot;Acc:Q94CB1]		GO:0005576,GO:0005618,GO:0009505,GO:0030599,GO:0042545,GO:0045330,GO:0045490	extracellular region|cell wall|plant-type cell wall|pectinesterase activity|cell wall modification|aspartyl esterase activity|pectin catabolic process	path:ath00040,path:ath00500	Pentose and glucuronate interconversions|Starch and sucrose metabolism
HSFA2	4.27465850662469e-39	0.592	0.607	1.40349862748009e-34	0.242319043927056	1.58300558996387	0.662666349978514	Up	4	AT2G26150	protein_coding	Heat stress transcription factor A-2 [Source:UniProtKB/Swiss-Prot;Acc:O80982]	AT2G26150.1	GO:0003677,GO:0003700,GO:0005634,GO:0005737,GO:0006351,GO:0006355,GO:0009507,GO:0016021,GO:0043565,GO:0009408,GO:0009644,GO:0042542,GO:0010200,GO:0034620,GO:0045893,GO:0001666,GO:0034605,GO:0005515,GO:0010286,GO:0071456,GO:0044212	DNA binding|transcription factor activity, sequence-specific DNA binding|nucleus|cytoplasm|transcription, DNA-templated|regulation of transcription, DNA-templated|chloroplast|integral component of membrane|sequence-specific DNA binding|response to heat|response to high light intensity|response to hydrogen peroxide|response to chitin|cellular response to unfolded protein|positive regulation of tra…
CUT1	1.88953249804548e-38	0.297	0.175	6.20390205083272e-34	-1.67407	1.75548051591658	0.811865983831021	Up	4	AT1G68530	protein_coding	3-ketoacyl-CoA synthase [Source:UniProtKB/TrEMBL;Acc:A0A178WCX7]				path:ath00062	Fatty acid elongation
AT5G54710	3.05272983349051e-38	0.357	0.246	1.00230278622994e-33	-1.3418	1.58461261322572	0.664130190972382	Up	4	AT5G54710	protein_coding	Ankyrin repeat family protein [Source:TAIR;Acc:AT5G54710]		GO:0008150,GO:0016021	biological_process|integral component of membrane
AT5G28630	3.24748590906489e-38	0.509	0.392	1.06624704852328e-33	-0.262334	1.66865414700711	0.738684966023122	Up	4	AT5G28630	protein_coding	Glycine-rich protein [Source:UniProtKB/TrEMBL;Acc:Q8VXY1]		GO:0003674,GO:0005575,GO:0008150	molecular_function|cellular_component|biological_process
LHCB1.1	3.26555720275458e-38	0.223	0.119	1.07218039638041e-33	-2.32897	1.61541705789993	0.691906678657552	Up	4	AT1G29910	protein_coding	Chlorophyll a-b binding protein 3, chloroplastic [Source:UniProtKB/Swiss-Prot;Acc:Q8VZ87]				path:ath00196	Photosynthesis - antenna proteins
ECS1	3.46236155343246e-38	0.247	0.141	1.13679716883848e-33	-2.12711	1.58271013992447	0.662397062181206	Up	4	AT1G31580	protein_coding	Protein ECS1 [Source:UniProtKB/Swiss-Prot;Acc:Q39066]		GO:0003674,GO:0005739,GO:0006952,GO:0005618	molecular_function|mitochondrion|defense response|cell wall
CML24	6.73151222326317e-38	0.469	0.413	2.210157408264e-33	-0.565905	1.50341269000005	0.588241086494247	Up	4	AT5G37770	protein_coding	TCH2 [Source:UniProtKB/TrEMBL;Acc:A0A178UBB8]				path:ath04626	Plant-pathogen interaction
GLL23	9.6733114194859e-38	0.266	0.134	3.1760383383598e-33	-1.75368	1.84148237853052	0.880867591900552	Up	4	AT1G54010	protein_coding	Inactive GDSL esterase/lipase-like protein 23 [Source:UniProtKB/Swiss-Prot;Acc:Q8W4H8]		GO:0005576,GO:0005783,GO:0016788,GO:0052689,GO:0005773,GO:0005774,GO:0016020,GO:0009506	extracellular region|endoplasmic reticulum|hydrolase activity, acting on ester bonds|carboxylic ester hydrolase activity|vacuole|vacuolar membrane|membrane|plasmodesma
ENODL2	3.39448036813936e-37	0.513	0.457	1.1145097392712e-32	-0.391845	1.52025341510722	0.60431183040919	Up	4	AT4G27520	protein_coding	Early nodulin-like protein 2 [Source:UniProtKB/Swiss-Prot;Acc:Q9T076]		GO:0005507,GO:0005886,GO:0009055,GO:0031225,GO:0046658,GO:0009507,GO:0005773,GO:0048046	copper ion binding|plasma membrane|electron carrier activity|anchored component of membrane|anchored component of plasma membrane|chloroplast|vacuole|apoplast
KRP1.1	5.96144260037272e-37	0.385	0.313	1.95732044898038e-32	-1.07045	1.58135671411288	0.66116283995029	Up	4	AT4G27280	protein_coding	Calcium-binding protein KRP1 [Source:UniProtKB/Swiss-Prot;Acc:O81831]		GO:0005509,GO:0005886,GO:0080167	calcium ion binding|plasma membrane|response to karrikin
AT5G14700	7.44446930918609e-37	0.376	0.314	2.44424260828507e-32	-0.930254	1.58071746301041	0.66057952383794	Up	4	AT5G14700	protein_coding	Cinnamoyl CoA reductase-like protein [Source:UniProtKB/TrEMBL;Acc:Q9LYJ0]		GO:0003824,GO:0005575,GO:0009809,GO:0016621,GO:0050662	catalytic activity|cellular_component|lignin biosynthetic process|cinnamoyl-CoA reductase activity|coenzyme binding
HSR4	7.96587622402162e-37	0.193	0.075	2.61543614063302e-32	-2.69784	1.63077891665109	0.705561210332805	Up	4	AT3G50930	protein_coding	Protein HYPER-SENSITIVITY-RELATED 4 [Source:UniProtKB/Swiss-Prot;Acc:Q8VZG2]		GO:0005524,GO:0005886,GO:0016021,GO:0016887,GO:0009617,GO:0009626,GO:0005739,GO:0002237,GO:0005740,GO:0005741,GO:0008219,GO:0009411,GO:0009863,GO:0042802	ATP binding|plasma membrane|integral component of membrane|ATPase activity|response to bacterium|plant-type hypersensitive response|mitochondrion|response to molecule of bacterial origin|mitochondrial envelope|mitochondrial outer membrane|cell death|response to UV|salicylic acid mediated signaling pathway|identical protein binding
AT1G78460	4.48894330241227e-36	0.338	0.286	1.47385475448102e-31	-1.16142	1.56274706017435	0.644084288534414	Up	4	AT1G78460	protein_coding	AT1G78460 protein [Source:UniProtKB/TrEMBL;Acc:Q9SYN5]		GO:0005737,GO:0008150	cytoplasm|biological_process
MYB96	5.88306794666937e-36	0.433	0.359	1.93158769892995e-31	-0.765571	1.55881534921519	0.640450042500791	Up	4	AT5G62470	protein_coding	Transcription factor MYB96 [Source:UniProtKB/Swiss-Prot;Acc:Q24JK1]		GO:0003677,GO:0005634,GO:0003700,GO:0006355,GO:0009651,GO:0009737,GO:0009751,GO:0009414,GO:0010468	DNA binding|nucleus|transcription factor activity, sequence-specific DNA binding|regulation of transcription, DNA-templated|response to salt stress|response to abscisic acid|response to salicylic acid|response to water deprivation|regulation of gene expression
PLT5	7.61417860584901e-36	0.339	0.245	2.49996326165841e-31	-1.36972	1.55164111109638	0.633794906032969	Up	4	AT3G18830	protein_coding	PMT5 [Source:UniProtKB/TrEMBL;Acc:A0A178V5Y2]
AT2G25460	1.45206355728649e-35	0.447	0.373	4.76756027763874e-31	-0.832379	1.50068478069136	0.585620970235203	Up	4	AT2G25460	protein_coding	CONTAINS InterPro DOMAIN/s: C2 calcium-dependent membrane targeting (InterPro:IPR000008); BEST Arabidopsis thaliana protein match is: unknown protein (TAIR:AT5G04860.1); Ha. [Source:TAIR;Acc:AT2G25460]		GO:0003674,GO:0005634,GO:0008150	molecular_function|nucleus|biological_process
ERF11	3.80159046356455e-35	0.354	0.235	1.24817619690215e-30	-1.35028	1.54541255358377	0.627992022309838	Up	4	AT1G28370	protein_coding	ERF domain protein 11 [Source:TAIR;Acc:AT1G28370]	AT1G28370.1	GO:0003677,GO:0005634,GO:0006351,GO:0006355,GO:0003700,GO:0001944,GO:0051301,GO:0005622,GO:0009873	DNA binding|nucleus|transcription, DNA-templated|regulation of transcription, DNA-templated|transcription factor activity, sequence-specific DNA binding|vasculature development|cell division|intracellular|ethylene-activated signaling pathway
DRMH1	4.81614655000931e-35	0.271	0.155	1.58128539676456e-30	-1.91777	1.6090120499967	0.686175130539539	Up	4	AT2G33830	protein_coding	DRM2 [Source:UniProtKB/TrEMBL;Acc:A0A178VR62]
XTH7	7.50097863398952e-35	0.154	0.043	2.46279631489778e-30	-2.96564	1.8168309675869	0.861424201868193	Up	4	AT4G37800	protein_coding	Probable xyloglucan endotransglucosylase/hydrolase protein 7 [Source:UniProtKB/Swiss-Prot;Acc:Q8LER3]		GO:0004553,GO:0005576,GO:0005618,GO:0010411,GO:0016762,GO:0016798,GO:0042546,GO:0048046,GO:0071555	hydrolase activity, hydrolyzing O-glycosyl compounds|extracellular region|cell wall|xyloglucan metabolic process|xyloglucan:xyloglucosyl transferase activity|hydrolase activity, acting on glycosyl bonds|cell wall biogenesis|apoplast|cell wall organization
ATMG00090	1.47075006821345e-34	0.54	0.508	4.82891369896521e-30	-0.39914	1.51508541526821	0.599399130140612	Up	4	--	--	--	--	--	--	--	--
AT5G25460	2.96817441080262e-34	0.191	0.076	9.74540704298824e-30	-2.49133	1.78095531515294	0.832651319125664	Up	4	AT5G25460	protein_coding	At5g25460 [Source:UniProtKB/TrEMBL;Acc:Q94F20]
CAT3	6.4879533222109e-32	0.289	0.192	2.1301897142815e-27	-1.5414	1.81324906740215	0.858577106894633	Up	4	AT1G20620	protein_coding	catalase 3 [Source:TAIR;Acc:AT1G20620]		GO:0004096,GO:0005634,GO:0005887,GO:0006979,GO:0015174,GO:0015179,GO:0015297,GO:0020037,GO:0031966,GO:0046872,GO:0055114,GO:0005777,GO:0009941,GO:0005515,GO:0005739,GO:0009507,GO:0006995,GO:0009970,GO:0016036,GO:0005773,GO:0022626,GO:0005618,GO:0046686,GO:0005886,GO:0016020,GO:0009409,GO:0009416,GO:0048046,GO:0009570,GO:0050897,GO:0009506,GO:0042744,GO:0005635,GO:0005783	catalase activity|nucleus|integral component of plasma membrane|response to oxidative stress|basic amino acid transmembrane transporter activity|L-amino acid transmembrane transporter activity|antiporter activity|heme binding|mitochondrial membrane|metal ion binding|oxidation-reduction process|peroxisome|chloroplast envelope|protein binding|mitochondrion|chloroplast|cellular response to nitrogen …	path:ath01200,path:ath00630,path:ath00380,path:ath04146	Carbon metabolism|Glyoxylate and dicarboxylate metabolism|Tryptophan metabolism|Peroxisome
ERF109	2.36487491112958e-31	0.392	0.326	7.76459379571176e-27	-0.917511	1.51003489503706	0.594581888831969	Up	4	AT4G34410	protein_coding	Ethylene-responsive transcription factor ERF109 [Source:UniProtKB/Swiss-Prot;Acc:Q9SZ06]	AT4G34410.1
HIPP14	8.38006391211445e-31	0.236	0.131	2.75142638426454e-26	-2.01563	1.60681435228301	0.684203252900708	Up	4	AT5G52760	protein_coding	Heavy metal-associated isoprenylated plant protein 14 [Source:UniProtKB/Swiss-Prot;Acc:Q9LTE1]		GO:0005634,GO:0046872	nucleus|metal ion binding
ACO4	1.04042757772622e-30	0.399	0.34	3.41603586594851e-26	-0.970038	1.53892299886614	0.621921047174157	Up	4	AT1G05010	protein_coding	1-aminocyclopropane-1-carboxylate oxidase 4 [Source:UniProtKB/Swiss-Prot;Acc:Q06588]				path:ath00270	Cysteine and methionine metabolism
RD22	6.81550889261809e-28	0.355	0.286	2.2377360347133e-23	-1.11364	1.59514049713312	0.673683499595449	Up	4	AT5G25610	protein_coding	BURP domain protein RD22 [Source:UniProtKB/Swiss-Prot;Acc:Q08298]		GO:0005576,GO:0009269,GO:0009737,GO:0045735,GO:0005768,GO:0005794,GO:0005802,GO:0009651	extracellular region|response to desiccation|response to abscisic acid|nutrient reservoir activity|endosome|Golgi apparatus|trans-Golgi network|response to salt stress
AT4G23680	4.58563938499067e-27	0.151	0.288	1.50560297927399e-22	-1.52287	0.66023180964756	-0.598955	Down	4	AT4G23680	protein_coding	AT4g23680/F9D16_150 [Source:UniProtKB/TrEMBL;Acc:Q9SUQ9]		GO:0003674,GO:0005575,GO:0006952,GO:0009607	molecular_function|cellular_component|defense response|response to biotic stimulus
TIP2-1	6.48963349301825e-27	0.328	0.229	2.13074136476268e-22	-1.2599	1.76220514524126	0.817381883846579	Up	4	AT3G16240	protein_coding	Aquaporin TIP2-1 [Source:UniProtKB/Swiss-Prot;Acc:Q41951]
AT1G52100	2.66862022204471e-26	0.171	0.092	8.76188077503941e-22	-2.33301	1.76415354465032	0.81897613258777	Up	4	AT1G52100	protein_coding	Mannose-binding lectin superfamily protein [Source:TAIR;Acc:AT1G52100]		GO:0003674,GO:0008150,GO:0016020	molecular_function|biological_process|membrane
XTH4	9.19998463067626e-26	0.223	0.138	3.02063095378994e-21	-1.83333	2.36334479677611	1.24083012457661	Up	4	AT2G06850	protein_coding	Xyloglucan endotransglucosylase/hydrolase protein 4 [Source:UniProtKB/Swiss-Prot;Acc:Q39099]		GO:0004553,GO:0005576,GO:0010411,GO:0016798,GO:0042546,GO:0048046,GO:0071555,GO:0009826,GO:0016762,GO:0009507,GO:0005618,GO:0005737,GO:0009505,GO:0016020,GO:0009506,GO:0009612,GO:0009645,GO:0009733	hydrolase activity, hydrolyzing O-glycosyl compounds|extracellular region|xyloglucan metabolic process|hydrolase activity, acting on glycosyl bonds|cell wall biogenesis|apoplast|cell wall organization|unidimensional cell growth|xyloglucan:xyloglucosyl transferase activity|chloroplast|cell wall|cytoplasm|plant-type cell wall|membrane|plasmodesma|response to mechanical stimulus|response to low ligh…
AT1G09310	1.91772969402245e-24	0.383	0.302	6.29648190438391e-20	-0.730126	1.66543885921026	0.735902391458528	Up	4	AT1G09310	protein_coding	T31J12.3 protein [Source:UniProtKB/TrEMBL;Acc:Q9ZPZ4]		GO:0005634,GO:0008150,GO:0048046	nucleus|biological_process|apoplast
AT4G29020	4.08251912868201e-24	0.3	0.199	1.34041350552016e-19	-1.16477	1.88407128016636	0.913853547539443	Up	4	AT4G29020	protein_coding	Putative glycine-rich protein 5 [Source:UniProtKB/TrEMBL;Acc:Q9SZD2]		GO:0003674,GO:0008150	molecular_function|biological_process
GASA4	4.51696955592438e-24	0.388	0.382	1.48305661429665e-19	-0.553786	1.57702575389746	0.657206220506837	Up	4	AT5G15230	protein_coding	Gibberellin-regulated protein 4 [Source:UniProtKB/Swiss-Prot;Acc:P46690]		GO:0003674,GO:0005576,GO:0009740,GO:0045454,GO:0009739	molecular_function|extracellular region|gibberellic acid mediated signaling pathway|cell redox homeostasis|response to gibberellin
PDF1.3	9.85624618507921e-22	0.267	0.235	3.23610130994706e-17	-1.59929	1.5749874999627	0.655340378572304	Up	4	AT2G26010	protein_coding	PDF1.3 [Source:UniProtKB/TrEMBL;Acc:A0A178VSS6]		GO:0003674,GO:0005576,GO:0005618,GO:0006952,GO:0031640,GO:0050832	molecular_function|extracellular region|cell wall|defense response|killing of cells of other organism|defense response to fungus
LTP2	5.29687176890252e-21	0.306	0.256	1.73912190788376e-16	-0.795446	2.14588159792943	1.10157047553874	Up	4	AT2G38530	protein_coding	Non-specific lipid-transfer protein [Source:UniProtKB/TrEMBL;Acc:A0A178W063]		GO:0005576,GO:0008289,GO:0006649,GO:0005886,GO:0012501,GO:0009414,GO:0005768,GO:0005794,GO:0005802	extracellular region|lipid binding|phospholipid transfer to membrane|plasma membrane|programmed cell death|response to water deprivation|endosome|Golgi apparatus|trans-Golgi network
AT5G26280	7.7276160233126e-21	0.259	0.174	2.53720816893423e-16	-1.59982	1.56705491163621	0.648055734601324	Up	4	AT5G26280	protein_coding	TRAF-like family protein [Source:TAIR;Acc:AT5G26280]		GO:0009507,GO:0016020,GO:0009506	chloroplast|membrane|plasmodesma
TGG1	1.88379748755198e-20	0.367	0.325	6.18507229087941e-16	-1.08093	1.50109324274513	0.586013594991862	Up	4	AT5G26000	protein_coding	TGG1 [Source:UniProtKB/TrEMBL;Acc:A0A178U7L7]		GO:0004553,GO:0005576,GO:0005975,GO:0009651,GO:0009738,GO:0046872,GO:0009507,GO:0005773,GO:0019137,GO:0022626,GO:0002213,GO:0019762,GO:0009579,GO:0009505,GO:0005777,GO:0048046,GO:0009737,GO:0010119,GO:0008422,GO:0009625	hydrolase activity, hydrolyzing O-glycosyl compounds|extracellular region|carbohydrate metabolic process|response to salt stress|abscisic acid-activated signaling pathway|metal ion binding|chloroplast|vacuole|thioglucosidase activity|cytosolic ribosome|defense response to insect|glucosinolate catabolic process|thylakoid|plant-type cell wall|peroxisome|apoplast|response to abscisic acid|regulation…	path:ath00380	Tryptophan metabolism
ATTLL1	7.12586498439617e-20	0.183	0.1	2.33963525032679e-15	-2.22129	1.60573476984129	0.683233612758673	Up	4	AT1G45201	protein_coding	triacylglycerol lipase-like 1 [Source:TAIR;Acc:AT1G45201]
ATEXPA10	4.51684953227731e-13	0.243	0.193	1.48301720693261e-08	-1.65062	1.64636430200934	0.719283605837934	Up	4	AT1G26770	protein_coding	Expansin [Source:UniProtKB/TrEMBL;Acc:F4HPC1]		GO:0005576,GO:0005618,GO:0009664,GO:0009826,GO:0009828,GO:0009831,GO:0016020,GO:0016021,GO:0005199,GO:0009505,GO:0006949	extracellular region|cell wall|plant-type cell wall organization|unidimensional cell growth|plant-type cell wall loosening|plant-type cell wall modification involved in multidimensional cell growth|membrane|integral component of membrane|structural constituent of cell wall|plant-type cell wall|syncytium formation
MLP28	5.03452692841893e-12	0.112	0.076	1.65298622640779e-07	-2.50598	1.65049715120059	0.72290064843483	Up	4	AT1G70830	protein_coding	MLP-like protein 28 [Source:UniProtKB/Swiss-Prot;Acc:Q9SSK9]		GO:0003674,GO:0005634,GO:0005737,GO:0006952,GO:0009507,GO:0009607	molecular_function|nucleus|cytoplasm|defense response|chloroplast|response to biotic stimulus
TRX5	1.5034289676408e-86	0.866	0.997	4.93620832945504e-82	1.43757693197116	0.476378679653613	-1.06982	Down	5	AT1G45145	protein_coding	Thioredoxin H5 [Source:UniProtKB/Swiss-Prot;Acc:Q39241]		GO:0000103,GO:0005737,GO:0006457,GO:0006662,GO:0015035,GO:0034599,GO:0045454,GO:0055114,GO:0006979,GO:0046686,GO:0010188,GO:0050832,GO:0005886,GO:0009506,GO:0048046,GO:0005829,GO:0016671	sulfate assimilation|cytoplasm|protein folding|glycerol ether metabolic process|protein disulfide oxidoreductase activity|cellular response to oxidative stress|cell redox homeostasis|oxidation-reduction process|response to oxidative stress|response to cadmium ion|response to microbial phytotoxin|defense response to fungus|plasma membrane|plasmodesma|apoplast|cytosol|oxidoreductase activity, actin…
GGP1	3.40218457152848e-55	0.855	0.997	1.11703926036995e-50	1.4379626327667	0.60991292647006	-0.713325	Down	5	AT4G30530	protein_coding	GGP1 [Source:UniProtKB/TrEMBL;Acc:A0A178V143]
NATA1	8.63149513862096e-52	0.378	0.876	2.83397879886342e-47	0.34320405350556	0.43333248602441	-1.20645	Down	5	AT2G39030	protein_coding	L-ornithine N5-acetyltransferase NATA1 [Source:UniProtKB/Swiss-Prot;Acc:Q9ZV05]		GO:0005737,GO:0006952,GO:0008080,GO:0006591,GO:0009753	cytoplasm|defense response|N-acetyltransferase activity|ornithine metabolic process|response to jasmonic acid
AT3G15450	9.40200487349554e-42	0.895	0.993	3.08696026011479e-37	1.43765309745431	0.624320928632387	-0.67964	Down	5	AT3G15450	protein_coding	AT3g15450/MJK13_11 [Source:UniProtKB/TrEMBL;Acc:Q9LE80]		GO:0009507	chloroplast
STR15	2.31839650246371e-38	0.547	0.919	7.61199123653909e-34	0.723161065085776	0.542525667877761	-0.882237	Down	5	AT4G35770	protein_coding	SEN1 [Source:UniProtKB/TrEMBL;Acc:A0A178UYD5]
RBCS-1A	9.44727582451259e-36	1	1	3.10182407146222e-31	1.98238552331118	0.6149219469265	-0.701525	Down	5	AT1G67090	protein_coding	Ribulose bisphosphate carboxylase small chain [Source:UniProtKB/TrEMBL;Acc:A0A178WD57]				path:ath01200,path:ath00630,path:ath00710	Carbon metabolism|Glyoxylate and dicarboxylate metabolism|Carbon fixation in photosynthetic organisms
PCR8	1.11191301662139e-34	0.855	0.989	3.65074400747301e-30	1.37974594633256	0.617342010188663	-0.695858	Down	5	AT1G52200	protein_coding	Protein PLANT CADMIUM RESISTANCE 8 [Source:UniProtKB/Swiss-Prot;Acc:Q9M815]		GO:0003674,GO:0005886,GO:0016021,GO:0006979	molecular_function|plasma membrane|integral component of membrane|response to oxidative stress
ASN1	1.9755568807084e-28	0.343	0.759	6.48634590642989e-24	0.110674658765037	0.578933411695083	-0.788531	Down	5	AT3G47340	protein_coding	DIN6 [Source:UniProtKB/TrEMBL;Acc:A0A178VBT4]		GO:0004066,GO:0005524,GO:0005737,GO:0005829,GO:0006529,GO:0006541,GO:0042803,GO:0070981,GO:0009063,GO:0043617,GO:0009744,GO:0009749,GO:0009750,GO:0009646	asparagine synthase (glutamine-hydrolyzing) activity|ATP binding|cytoplasm|cytosol|asparagine biosynthetic process|glutamine metabolic process|protein homodimerization activity|L-asparagine biosynthetic process|cellular amino acid catabolic process|cellular response to sucrose starvation|response to sucrose|response to glucose|response to fructose|response to absence of light	path:ath00250	Alanine, aspartate and glutamate metabolism
HSP18.1	2.25478520763353e-28	0.61	0.91	7.40313627222316e-24	0.76564131241502	0.550127494189271	-0.862162	Down	5	AT5G59720	protein_coding	18.1 kDa class I heat shock protein [Source:UniProtKB/Swiss-Prot;Acc:P19037]				path:ath04141	Protein processing in endoplasmic reticulum
LEC	3.2441663417935e-27	0.616	0.913	1.06515713500106e-22	0.896679803605882	0.649971448268464	-0.621552	Down	5	AT3G15356	protein_coding	Lectin-like protein LEC [Source:UniProtKB/Swiss-Prot;Acc:Q9LJR2]		GO:0005886,GO:0009873,GO:0030246,GO:0005618,GO:0048046,GO:0009611,GO:0071323,GO:0071369,GO:0071395,GO:0009817	plasma membrane|ethylene-activated signaling pathway|carbohydrate binding|cell wall|apoplast|response to wounding|cellular response to chitin|cellular response to ethylene stimulus|cellular response to jasmonic acid stimulus|defense response to fungus, incompatible interaction
ACO2	4.60264948507269e-25	0.744	0.755	1.51118790543392e-20	0.835917017941659	2.15744722288659	1.1093252675335	Up	5	AT1G62380	protein_coding	1-aminocyclopropane-1-carboxylate oxidase 2 [Source:UniProtKB/Swiss-Prot;Acc:Q41931]		GO:0003994,GO:0005737,GO:0005739,GO:0006097,GO:0006099,GO:0006952,GO:0009693,GO:0031418,GO:0051539,GO:0055114,GO:0009727,GO:0009815,GO:0005618,GO:0046686,GO:0005507,GO:0005829,GO:0006101,GO:0006102,GO:0006979,GO:0005886,GO:0009651,GO:0071398,GO:0009507,GO:0010030,GO:0071281,GO:0071732,GO:0009506,GO:0005783,GO:0005794,GO:0009735	aconitate hydratase activity|cytoplasm|mitochondrion|glyoxylate cycle|tricarboxylic acid cycle|defense response|ethylene biosynthetic process|L-ascorbic acid binding|4 iron, 4 sulfur cluster binding|oxidation-reduction process|detection of ethylene stimulus|1-aminocyclopropane-1-carboxylate oxidase activity|cell wall|response to cadmium ion|copper ion binding|cytosol|citrate metabolic process|iso…	path:ath00270	Cysteine and methionine metabolism
AT2G17740	5.38673984277723e-25	0.105	0.484	1.76862829257905e-20	-1.2829	0.42297812497616	-1.24135	Down	5	AT2G17740	protein_coding	At2g17740 [Source:UniProtKB/TrEMBL;Acc:Q6NQN8]		GO:0005634	nucleus
AT5G38410	2.031872548398e-23	0.936	0.995	6.67124713815515e-19	1.61664465182196	0.575406049610036	-0.797348	Down	5	AT5G38410	protein_coding	Ribulose bisphosphate carboxylase small chain [Source:UniProtKB/TrEMBL;Acc:B3H5S2]				path:ath01200,path:ath00630,path:ath00710	Carbon metabolism|Glyoxylate and dicarboxylate metabolism|Carbon fixation in photosynthetic organisms
APX1	2.50259836710376e-21	0.849	0.972	8.21678121871178e-17	1.27855921873048	0.65402653276604	-0.612579	Down	5	AT1G07890	protein_coding	MEE6 [Source:UniProtKB/TrEMBL;Acc:A0A178W5I1]		GO:0004601,GO:0005737,GO:0006979,GO:0016688,GO:0020037,GO:0046872,GO:0055114,GO:0000302,GO:0042744,GO:0009793,GO:0009570,GO:0005618,GO:0046686,GO:0005886,GO:0009651,GO:0009507,GO:0005829,GO:0009506,GO:0005794,GO:0009735,GO:0009408	peroxidase activity|cytoplasm|response to oxidative stress|L-ascorbate peroxidase activity|heme binding|metal ion binding|oxidation-reduction process|response to reactive oxygen species|hydrogen peroxide catabolic process|embryo development ending in seed dormancy|chloroplast stroma|cell wall|response to cadmium ion|plasma membrane|response to salt stress|chloroplast|cytosol|plasmodesma|Golgi app…	path:ath00053,path:ath00480	Ascorbate and aldarate metabolism|Glutathione metabolism
AT3G18250	2.83177225778704e-20	0.314	0.669	9.29755785399218e-16	-0.174834	0.51225463530439	-0.965067	Down	5	AT3G18250	protein_coding	Putative membrane lipoprotein [Source:UniProtKB/TrEMBL;Acc:Q6E248]		GO:0003674,GO:0008150,GO:0016021,GO:0005783	molecular_function|biological_process|integral component of membrane|endoplasmic reticulum
AT5G42530	1.28236807586443e-19	0.424	0.157	4.21039910348568e-15	-1.06782	2.50722627190856	1.32609220224668	Up	5	AT5G42530	protein_coding	Uncharacterized protein At5g42530; MDH9.23 [Source:UniProtKB/TrEMBL;Acc:Q8W483]		GO:0003674,GO:0005739,GO:0008150	molecular_function|mitochondrion|biological_process
SAG13	1.99852880634524e-18	0.39	0.262	6.56176962987333e-14	-0.661199	2.39481918922319	1.25991673543612	Up	5	AT2G29350	protein_coding	SAG13 [Source:UniProtKB/TrEMBL;Acc:A0A178VTS8]		GO:0009507,GO:0016491,GO:0055114,GO:0007568,GO:0004022,GO:0002213	chloroplast|oxidoreductase activity|oxidation-reduction process|aging|alcohol dehydrogenase (NAD) activity|defense response to insect
AT4G36648	2.704520781907e-18	0.814	0.894	8.87975308323526e-14	1.35490087195727	2.54273591554472	1.3463816338259	Up	5	--	--	--	--	--	--	--	--
RRN26	5.63712411149039e-18	0.959	0.89	1.85083695952564e-13	1.3921111518075	2.30581553912792	1.20527710473744	Up	5	--	--	--	--	--	--	--	--
SQE6	6.4398608798089e-18	0.57	0.451	2.11439952266766e-13	0.0772631572378626	2.40073902799484	1.26347858412611	Up	5	AT5G24160	protein_coding	Squalene epoxidase 6 [Source:UniProtKB/Swiss-Prot;Acc:O65402]		GO:0004497,GO:0004506,GO:0016021,GO:0044550,GO:0050660,GO:0055114,GO:0016126	monooxygenase activity|squalene monooxygenase activity|integral component of membrane|secondary metabolite biosynthetic process|flavin adenine dinucleotide binding|oxidation-reduction process|sterol biosynthetic process	path:ath00100,path:ath00909	Steroid biosynthesis|Sesquiterpenoid and triterpenoid biosynthesis
AT1G63840	6.62070010857397e-18	0.709	0.619	2.17377446664809e-13	0.543288266144727	1.93885736888786	0.955206676179737	Up	5	AT1G63840	protein_coding	At1g63840/T12P18_14 [Source:UniProtKB/TrEMBL;Acc:Q9CAJ8]		GO:0008270,GO:0016021,GO:0009737	zinc ion binding|integral component of membrane|response to abscisic acid
GUT15	2.64352862773288e-17	0.605	0.54	8.67949754343536e-13	0.425756155141635	2.3121251730367	1.20921950408035	Up	5	--	--	--	--	--	--	--	--
AT5G28050	1.55219359615519e-16	0.547	0.827	5.09631723425634e-12	0.53733849619539	0.666294248117731	-0.585769	Down	5	AT5G28050	protein_coding	Cytidine/deoxycytidylate deaminase family protein [Source:TAIR;Acc:AT5G28050]
NADP-ME2	2.1409774069742e-15	0.576	0.816	7.02947112031838e-11	0.581742864506915	0.616146165739495	-0.698655	Down	5	AT5G11670	protein_coding	NADP-dependent malic enzyme 2 [Source:UniProtKB/Swiss-Prot;Acc:Q9LYG3]		GO:0004470,GO:0004471,GO:0006108,GO:0008948,GO:0009507,GO:0016652,GO:0046872,GO:0051287,GO:0055114,GO:0004473,GO:0009051,GO:0051260,GO:0005618,GO:0046686,GO:0005774,GO:0005886,GO:0016020,GO:0048046,GO:0005829,GO:0009506	malic enzyme activity|malate dehydrogenase (decarboxylating) (NAD+) activity|malate metabolic process|oxaloacetate decarboxylase activity|chloroplast|oxidoreductase activity, acting on NAD(P)H, NAD(P) as acceptor|metal ion binding|NAD binding|oxidation-reduction process|malate dehydrogenase (decarboxylating) (NADP+) activity|pentose-phosphate shunt, oxidative branch|protein homooligomerization|ce…	path:ath01200,path:ath00620,path:ath00710	Carbon metabolism|Pyruvate metabolism|Carbon fixation in photosynthetic organisms
NHL3	2.24669253985653e-15	0.669	0.602	7.37656561611094e-11	0.447545108147986	1.69280891169921	0.759419127573091	Up	5	AT5G06320	protein_coding	NHL3 [Source:UniProtKB/TrEMBL;Acc:A0A178UB58]		GO:0004871,GO:0005739,GO:0016021,GO:0046658,GO:0009611,GO:0009617,GO:0009751,GO:0009816,GO:0005886,GO:0042742,GO:0051607,GO:0005774,GO:0009506,GO:0005794	signal transducer activity|mitochondrion|integral component of membrane|anchored component of plasma membrane|response to wounding|response to bacterium|response to salicylic acid|defense response to bacterium, incompatible interaction|plasma membrane|defense response to bacterium|defense response to virus|vacuolar membrane|plasmodesma|Golgi apparatus
CYS3	4.49852177069245e-15	0.25	0.53	1.47699965297145e-10	-0.630288	0.532742883788568	-0.908489	Down	5	AT2G40880	protein_coding	Cysteine proteinase inhibitor [Source:UniProtKB/TrEMBL;Acc:A0A178VXG7]
FAD-OXR	1.0991453439878e-14	0.733	0.79	3.60882390791513e-10	0.849142859904416	1.58257125804076	0.662270460985389	Up	5	AT4G20860	protein_coding	Berberine bridge enzyme-like 22 [Source:UniProtKB/Swiss-Prot;Acc:Q9SUC6]		GO:0005737,GO:0009055,GO:0016614,GO:0050660,GO:0055114,GO:0005829	cytoplasm|electron carrier activity|oxidoreductase activity, acting on CH-OH group of donors|flavin adenine dinucleotide binding|oxidation-reduction process|cytosol
UCC2	2.45546912147823e-14	0.244	0.546	8.06204176654947e-10	-0.532732	0.613237529941643	-0.705482	Down	5	AT2G44790	protein_coding	Uclacyanin-2 [Source:UniProtKB/Swiss-Prot;Acc:O80517]		GO:0005507,GO:0005576,GO:0009055,GO:0046872,GO:0055114,GO:0031225,GO:0046658,GO:0009506	copper ion binding|extracellular region|electron carrier activity|metal ion binding|oxidation-reduction process|anchored component of membrane|anchored component of plasma membrane|plasmodesma
MT1C	2.46428350690647e-14	0.36	0.3	8.090982038226e-10	-0.619961	2.26419453587488	1.1789979174829	Up	5	AT1G07610	protein_coding	Metallothionein-like protein 1C [Source:UniProtKB/Swiss-Prot;Acc:Q38804]		GO:0022626,GO:0005507,GO:0046688	cytosolic ribosome|copper ion binding|response to copper ion
GRP3	3.18718276427725e-14	0.703	0.602	1.04644771699515e-09	0.508146460993664	1.66852680620871	0.738574864748407	Up	5	AT2G05520	protein_coding	Glycine-rich protein 3 [Source:UniProtKB/Swiss-Prot;Acc:Q9SL15]
ATEXT4	4.4914630576577e-14	0.57	0.665	1.47468206572075e-09	0.465284161325017	1.70863737219377	0.772846243210868	Up	5	AT1G76930	protein_coding	extensin 4 [Source:TAIR;Acc:AT1G76930]
FSD1	4.86475107703082e-14	0.541	0.778	1.59724372112153e-09	0.434440282256075	0.590748112932354	-0.759385	Down	5	AT4G25100	protein_coding	Superoxide dismutase [Fe] 1, chloroplastic [Source:UniProtKB/Swiss-Prot;Acc:P21276]		GO:0004784,GO:0005739,GO:0009507,GO:0031969,GO:0046872,GO:0055114,GO:0009579,GO:0006979,GO:0009941,GO:0005886,GO:0046688,GO:0009570,GO:0005507,GO:0005737,GO:0046686,GO:0005829,GO:0019430,GO:0005515,GO:0007623,GO:0009642,GO:0010193	superoxide dismutase activity|mitochondrion|chloroplast|chloroplast membrane|metal ion binding|oxidation-reduction process|thylakoid|response to oxidative stress|chloroplast envelope|plasma membrane|response to copper ion|chloroplast stroma|copper ion binding|cytoplasm|response to cadmium ion|cytosol|removal of superoxide radicals|protein binding|circadian rhythm|response to light intensity|respo…	path:ath04146	Peroxisome
AT5G58375	1.34959380856948e-13	0.401	0.683	4.43112135167616e-09	0.0420441867782282	0.61497661988569	-0.701397	Down	5	AT5G58375	protein_coding	At5g58375 [Source:UniProtKB/TrEMBL;Acc:Q7XA76]		GO:0005576,GO:0008168,GO:0032259	extracellular region|methyltransferase activity|methylation
GSL-OH	1.53266580566002e-13	0.715	0.697	5.03220163972355e-09	0.628648434412014	1.51608743717699	0.600352960332213	Up	5	AT2G25450	protein_coding	Probable 2-oxoacid dependent dioxygenase [Source:UniProtKB/Swiss-Prot;Acc:Q9SKK4]		GO:0005737,GO:0046872,GO:0055114,GO:0010439,GO:0019761,GO:0009506,GO:0009815	cytoplasm|metal ion binding|oxidation-reduction process|regulation of glucosinolate biosynthetic process|glucosinolate biosynthetic process|plasmodesma|1-aminocyclopropane-1-carboxylate oxidase activity
CURT1A	1.69483886851925e-13	0.767	0.91	5.56466445700925e-09	0.997669357026314	0.647500957641548	-0.627046	Down	5	AT4G01150	protein_coding	Protein CURVATURE THYLAKOID 1A, chloroplastic [Source:UniProtKB/Swiss-Prot;Acc:O04616]		GO:0003674,GO:0008150,GO:0009507,GO:0016021,GO:0009941,GO:0009535,GO:0010287,GO:0009579,GO:0009534	molecular_function|biological_process|chloroplast|integral component of membrane|chloroplast envelope|chloroplast thylakoid membrane|plastoglobule|thylakoid|chloroplast thylakoid
AOC1	6.43985873002441e-13	0.5	0.732	2.11439881682892e-08	0.30475073855953	0.567225661180519	-0.818005	Down	5	AT3G25760	protein_coding	At3g25760 [Source:UniProtKB/TrEMBL;Acc:Q2HIV2]		GO:0009507,GO:0009695,GO:0046423,GO:0009941,GO:0009535,GO:0009269	chloroplast|jasmonic acid biosynthetic process|allene-oxide cyclase activity|chloroplast envelope|chloroplast thylakoid membrane|response to desiccation	path:ath00592	alpha-Linolenic acid metabolism
AT5G61820	7.3710692586568e-13	0.738	0.709	2.42014316969479e-08	0.710365977623755	1.6738275350372	0.74315088561551	Up	5	AT5G61820	protein_coding	Stress up-regulated Nod 19 protein [Source:UniProtKB/TrEMBL;Acc:Q8VZ21]		GO:0003674,GO:0008150,GO:0009507,GO:0016021,GO:0005773	molecular_function|biological_process|chloroplast|integral component of membrane|vacuole
AT5G27760	1.00012923482896e-12	0.808	0.909	3.28372431671394e-08	1.01437485409273	0.64217805248039	-0.638955	Down	5	AT5G27760	protein_coding	Hypoxia-responsive family protein [Source:UniProtKB/TrEMBL;Acc:Q8LG60]		GO:0001666,GO:0003674	response to hypoxia|molecular_function
BCA1	2.31120584374453e-12	0.558	0.774	7.58838214676642e-08	0.507366435087046	0.597498416348566	-0.742993	Down	5	AT3G01500	protein_coding	Beta carbonic anhydrase 1, chloroplastic [Source:UniProtKB/Swiss-Prot;Acc:P27140]				path:ath00910	Nitrogen metabolism
AT2G25510	2.97477453977007e-12	0.343	0.158	9.76707724642709e-08	-1.25599	1.88717984114059	0.916231912900569	Up	5	AT2G25510	protein_coding	Expressed protein [Source:UniProtKB/TrEMBL;Acc:Q8S8H2]		GO:0003674,GO:0005739,GO:0008150,GO:0016021	molecular_function|mitochondrion|biological_process|integral component of membrane
PYL4	6.81974241818583e-12	0.238	0.44	2.23912602816295e-07	-0.929249	0.561236178868874	-0.83332	Down	5	AT2G38310	protein_coding	Abscisic acid receptor PYL4 [Source:UniProtKB/Swiss-Prot;Acc:O80920]		GO:0005634,GO:0005737,GO:0005886,GO:0010427,GO:0080163,GO:0005515,GO:0004872,GO:0009738,GO:0004864	nucleus|cytoplasm|plasma membrane|abscisic acid binding|regulation of protein serine/threonine phosphatase activity|protein binding|receptor activity|abscisic acid-activated signaling pathway|protein phosphatase inhibitor activity	path:ath04075	Plant hormone signal transduction
AT3G55470	1.13271803785197e-11	0.436	0.653	3.71905313367938e-07	0.0221453957075846	0.613588204076571	-0.704657	Down	5	AT3G55470	protein_coding	At3g55470 [Source:UniProtKB/TrEMBL;Acc:Q9M2T2]		GO:0008150	biological_process
PXG3	2.64877513369201e-11	0.331	0.223	8.69672339645098e-07	-0.968624	2.09361582303509	1.0659967330752	Up	5	AT2G33380	protein_coding	Probable peroxygenase 3 [Source:UniProtKB/Swiss-Prot;Acc:O22788]				path:ath00073	Cutin, suberine and wax biosynthesis
AT3G41768	3.358618702463e-11	0.82	0.654	1.10273527857968e-06	0.711375867537705	1.78172011588712	0.83327072679542	Up	5	--	--	--	--	--	--	--	--
AT5G36925	4.18535298604755e-11	0.221	0.454	1.37417694590899e-06	-0.847744	0.566669930411294	-0.819419	Down	5	AT5G36925	protein_coding	Putative uncharacterized protein [Source:UniProtKB/TrEMBL;Acc:Q9FIW0]
AT5G23510	7.05583340731841e-11	0.198	0.376	2.31664178262485e-06	-1.17699	0.57589212736847	-0.796129	Down	5	AT5G23510	protein_coding	unknown protein; BEST Arabidopsis thaliana protein match is: unknown protein (TAIR:AT5G23490.1); Ha. [Source:TAIR;Acc:AT5G23510]		GO:0005634	nucleus
RAT5	9.27572603620492e-11	0.581	0.539	3.04549912946716e-06	0.206667828290992	1.53852639508295	0.621549194876278	Up	5	AT5G54640	protein_coding	Histone H2A.6 [Source:UniProtKB/Swiss-Prot;Acc:Q9LD28]		GO:0000786,GO:0000790,GO:0003677,GO:0005634,GO:0006342,GO:0046982,GO:0005730,GO:0005515,GO:0009294,GO:0009611,GO:0009617	nucleosome|nuclear chromatin|DNA binding|nucleus|chromatin silencing|protein heterodimerization activity|nucleolus|protein binding|DNA mediated transformation|response to wounding|response to bacterium
RPL35B	2.484536459274e-10	0.273	0.42	8.15747855673434e-06	-0.870041	0.620437381611613	-0.688642	Down	5	AT2G39390	protein_coding	60S ribosomal protein L35-2 [Source:UniProtKB/Swiss-Prot;Acc:O80626]		GO:0003735,GO:0005737,GO:0005840,GO:0006412,GO:0042254,GO:0022626,GO:0022625,GO:0005794	structural constituent of ribosome|cytoplasm|ribosome|translation|ribosome biogenesis|cytosolic ribosome|cytosolic large ribosomal subunit|Golgi apparatus	path:ath03010	Ribosome
GAT1-2.1	2.82420179923683e-10	0.058	0.242	9.27270176743429e-06	-2.1999	0.620273193669969	-0.689024	Down	5	--	--	--	--	--	--	--	--
RD21A	3.21882882981312e-10	0.64	0.619	1.05683806969254e-05	0.420864468681233	1.66097654628413	0.732031701958643	Up	5	AT1G47128	protein_coding	RD21A [Source:UniProtKB/TrEMBL;Acc:A0A178WIH7]		GO:0004197,GO:0005576,GO:0005615,GO:0005764,GO:0008234,GO:0051603,GO:0009507,GO:0005773,GO:0008233,GO:0048046,GO:0005515,GO:0005829,GO:0009506,GO:0006508,GO:0050832,GO:0000932,GO:0010494,GO:0009414	cysteine-type endopeptidase activity|extracellular region|extracellular space|lysosome|cysteine-type peptidase activity|proteolysis involved in cellular protein catabolic process|chloroplast|vacuole|peptidase activity|apoplast|protein binding|cytosol|plasmodesma|proteolysis|defense response to fungus|cytoplasmic mRNA processing body|cytoplasmic stress granule|response to water deprivation
GH3.3	4.39483822594519e-10	0.186	0.048	1.44295723472458e-05	-2.66341	1.7441652569616	0.802536739715679	Up	5	AT2G23170	protein_coding	Indole-3-acetic acid-amido synthetase GH3.3 [Source:UniProtKB/Swiss-Prot;Acc:O22190]		GO:0005737,GO:0009733,GO:0010252,GO:0010279	cytoplasm|response to auxin|auxin homeostasis|indole-3-acetic acid amido synthetase activity	path:ath04075	Plant hormone signal transduction
AT3G10860	4.40626715023587e-10	0.32	0.532	1.44670969343694e-05	-0.464366	0.62334495121607	-0.681897	Down	5	AT3G10860	protein_coding	At3g10860 [Source:UniProtKB/TrEMBL;Acc:Q9SG91]		GO:0005739,GO:0008121,GO:0022900,GO:0016020,GO:0005750	mitochondrion|ubiquinol-cytochrome-c reductase activity|electron transport chain|membrane|mitochondrial respiratory chain complex III
AT4G28085	5.22135827201782e-10	0.11	0.284	1.71432856145161e-05	-1.89181	0.582184865584956	-0.780451	Down	5	AT4G28085	protein_coding	Transmembrane protein [Source:UniProtKB/TrEMBL;Acc:Q94AQ4]		GO:0003674,GO:0005739,GO:0008150,GO:0016021,GO:0031225	molecular_function|mitochondrion|biological_process|integral component of membrane|anchored component of membrane
AT1G03220	8.19499668549814e-10	0.913	0.969	2.6906632617496e-05	1.48509064930966	1.62116474647341	0.697030708278676	Up	5	AT1G03220	protein_coding	Eukaryotic aspartyl protease family protein [Source:UniProtKB/TrEMBL;Acc:Q9ZVS4]		GO:0005576,GO:0005618,GO:0005886,GO:0016020,GO:0009505,GO:0009651,GO:0005829,GO:0009506,GO:0005794	extracellular region|cell wall|plasma membrane|membrane|plant-type cell wall|response to salt stress|cytosol|plasmodesma|Golgi apparatus
AT3G48450	9.35674078354358e-10	0.052	0.226	3.07209870146086e-05	-2.55826	0.564096735675685	-0.825986	Down	5	AT3G48450	protein_coding	At3g48450 [Source:UniProtKB/TrEMBL;Acc:Q8LCF4]		GO:0003674,GO:0005634,GO:0010167	molecular_function|nucleus|response to nitrate
ATPRX Q	1.08275702578674e-09	0.25	0.485	3.5550161427656e-05	-0.652042	0.610659219825409	-0.711561	Down	5	AT3G26060	protein_coding	Thioredoxin superfamily protein [Source:UniProtKB/TrEMBL;Acc:F4JBC9]		GO:0004601,GO:0009507,GO:0009543,GO:0010287,GO:0016209,GO:0016491,GO:0051920,GO:0055114,GO:0005515,GO:0009941,GO:0009533,GO:0009535,GO:0009534	peroxidase activity|chloroplast|chloroplast thylakoid lumen|plastoglobule|antioxidant activity|oxidoreductase activity|peroxiredoxin activity|oxidation-reduction process|protein binding|chloroplast envelope|chloroplast stromal thylakoid|chloroplast thylakoid membrane|chloroplast thylakoid
AT5G18150	2.01726769192388e-09	0.448	0.656	6.62329501289367e-05	0.0789471998958136	0.640082046529331	-0.643671	Down	5	AT5G18150	protein_coding	Emb [Source:UniProtKB/TrEMBL;Acc:Q9FK55]		GO:0008168,GO:0032259	methyltransferase activity|methylation
PSBO1	2.34330839643744e-09	0.558	0.736	7.69378445802304e-05	0.415388842997335	0.666359837841136	-0.585627	Down	5	AT5G66570	protein_coding	Oxygen-evolving enhancer protein 1-1, chloroplastic [Source:UniProtKB/Swiss-Prot;Acc:P23321]		GO:0005509,GO:0009507,GO:0009543,GO:0009654,GO:0016021,GO:0019898,GO:0030095,GO:0031977,GO:0009579,GO:0009535,GO:0010207,GO:0042549,GO:0009570,GO:0010287,GO:0042742,GO:0010205,GO:0035304,GO:0008266,GO:0048046,GO:0005515,GO:0009534,GO:0055035,GO:0010242,GO:0019684	calcium ion binding|chloroplast|chloroplast thylakoid lumen|photosystem II oxygen evolving complex|integral component of membrane|extrinsic component of membrane|chloroplast photosystem II|thylakoid lumen|thylakoid|chloroplast thylakoid membrane|photosystem II assembly|photosystem II stabilization|chloroplast stroma|plastoglobule|defense response to bacterium|photoinhibition|regulation of protein…	path:ath00195	Photosynthesis
AT3G05727	3.63373735149988e-09	0.14	0.029	0.000119306498461796	-2.9584	5.67021158214141	2.50340256987843	Up	5	AT3G05727	protein_coding	Defensin-like protein 204 [Source:UniProtKB/Swiss-Prot;Acc:Q56XB0]		GO:0005576,GO:0031640,GO:0050832	extracellular region|killing of cells of other organism|defense response to fungus
AT1G65845	3.67075775420107e-09	0.14	0.335	0.000120521989343684	-1.48136	0.576451412019342	-0.794729	Down	5	AT1G65845	protein_coding	At1g65844 [Source:UniProtKB/TrEMBL;Acc:Q9SHX3]		GO:0003674,GO:0008150	molecular_function|biological_process
RPL29	4.4406317507004e-09	0.233	0.437	0.000145799262270746	-0.854369	0.611392883265008	-0.709828	Down	5	AT5G65220	protein_coding	AT5G65220 protein [Source:UniProtKB/TrEMBL;Acc:B9DH43]		GO:0003735,GO:0005840,GO:0006412,GO:0009507,GO:0042254,GO:0009941,GO:0009295,GO:0009570	structural constituent of ribosome|ribosome|translation|chloroplast|ribosome biogenesis|chloroplast envelope|nucleoid|chloroplast stroma	path:ath03010	Ribosome
RPS28A	4.48082060548676e-09	0.192	0.303	0.000147118782939947	-1.46394	0.646600898554676	-0.629053	Down	5	AT5G03850	protein_coding	40S ribosomal protein S28-1 [Source:UniProtKB/Swiss-Prot;Acc:Q9SR73]		GO:0003735,GO:0005737,GO:0005840,GO:0006407,GO:0006412,GO:0042254,GO:0005886,GO:0005618,GO:0022627,GO:0005829,GO:0005794	structural constituent of ribosome|cytoplasm|ribosome|rRNA export from nucleus|translation|ribosome biogenesis|plasma membrane|cell wall|cytosolic small ribosomal subunit|cytosol|Golgi apparatus	path:ath03010	Ribosome
RPL18	4.53301877411774e-09	0.244	0.434	0.000148832605410608	-0.786173	0.569418519266785	-0.812439	Down	5	AT1G48350	protein_coding	Uncharacterized protein At1g48350 [Source:UniProtKB/TrEMBL;Acc:Q0WWC5]		GO:0003723,GO:0003735,GO:0005737,GO:0006412,GO:0015934,GO:0009507,GO:0005773,GO:0005774,GO:0005886,GO:0022625,GO:0005515,GO:0005794	RNA binding|structural constituent of ribosome|cytoplasm|translation|large ribosomal subunit|chloroplast|vacuole|vacuolar membrane|plasma membrane|cytosolic large ribosomal subunit|protein binding|Golgi apparatus	path:ath03010	Ribosome
PDF1.3	5.18422618052755e-09	0.378	0.277	0.000170213698185261	-0.670771	1.73100880566179	0.791613063729555	Up	5	AT2G26010	protein_coding	PDF1.3 [Source:UniProtKB/TrEMBL;Acc:A0A178VSS6]		GO:0003674,GO:0005576,GO:0005618,GO:0006952,GO:0031640,GO:0050832	molecular_function|extracellular region|cell wall|defense response|killing of cells of other organism|defense response to fungus
AT4G16450	6.44085613765402e-09	0.186	0.302	0.000211472629567594	-1.52105	0.655364891892762	-0.60963	Down	5	AT4G16450	protein_coding	At4g16450 [Source:UniProtKB/TrEMBL;Acc:Q84W12]		GO:0003674,GO:0005739,GO:0009853,GO:0031966,GO:0045271,GO:0016020,GO:0005747	molecular_function|mitochondrion|photorespiration|mitochondrial membrane|respiratory chain complex I|membrane|mitochondrial respiratory chain complex I
AT1G30700	7.82072617919278e-09	0.738	0.735	0.000256777902641437	0.76570763005707	1.75667000489395	0.812843202719725	Up	5	AT1G30700	protein_coding	Berberine bridge enzyme-like 8 [Source:UniProtKB/Swiss-Prot;Acc:Q9SA85]		GO:0009055,GO:0009507,GO:0016614,GO:0050660,GO:0055114	electron carrier activity|chloroplast|oxidoreductase activity, acting on CH-OH group of donors|flavin adenine dinucleotide binding|oxidation-reduction process
AT1G36622	8.40988845980501e-09	0.18	0.352	0.000276121867800778	-1.33703	0.6132214588937	-0.70552	Down	5	AT1G36622	protein_coding	Transmembrane protein [Source:UniProtKB/TrEMBL;Acc:Q1G3E7]		GO:0005576	extracellular region
JRG21	1.02026427606587e-08	0.547	0.474	0.000334983369760706	0.00656097821585952	1.57020473798213	0.650952683456918	Up	5	AT3G55970	protein_coding	JRG21 [Source:UniProtKB/TrEMBL;Acc:A0A178V764]
NAC002	1.43524120915283e-08	0.616	0.499	0.000471232746201147	0.130835221470382	1.51010372714132	0.594647649876675	Up	5	AT1G01720	protein_coding	NAC domain-containing protein 2 [Source:UniProtKB/Swiss-Prot;Acc:Q39013]	AT1G01720.1
SDH8	1.44526925983096e-08	0.355	0.507	0.000474525256080299	-0.447989	0.662361716189739	-0.594309	Down	5	AT2G46390	protein_coding	Succinate dehydrogenase subunit 8, mitochondrial [Source:UniProtKB/Swiss-Prot;Acc:Q9SKE0]		GO:0003674,GO:0006099,GO:0005749,GO:0045273	molecular_function|tricarboxylic acid cycle|mitochondrial respiratory chain complex II, succinate dehydrogenase complex (ubiquinone)|respiratory chain complex II
AT3G11780	1.98910503355916e-08	0.314	0.517	0.000653082855668477	-0.490824	0.627493286966193	-0.672328	Down	5	AT3G11780	protein_coding	MD-2-related lipid recognition domain-containing protein / ML domain-containing protein [Source:UniProtKB/TrEMBL;Acc:F4J7G5]		GO:0003674,GO:0005576,GO:0008150,GO:0005773	molecular_function|extracellular region|biological_process|vacuole
IP5P11	2.15825107968287e-08	0.424	0.277	0.000708618576992275	-0.677917	1.69663869032465	0.762679366780607	Up	5	AT1G47510	protein_coding	Type IV inositol polyphosphate 5-phosphatase 11 [Source:UniProtKB/Swiss-Prot;Acc:Q5EAF2]
GASA1	2.28982940916549e-08	0.279	0.472	0.000751819689911304	-0.581686	0.543140962229075	-0.880601	Down	5	AT1G75750	protein_coding	GASA1 [Source:UniProtKB/TrEMBL;Acc:A0A178W4S5]		GO:0003674,GO:0005576,GO:0009740,GO:0009737,GO:0009739,GO:0009741,GO:0009826,GO:0009505,GO:0005618	molecular_function|extracellular region|gibberellic acid mediated signaling pathway|response to abscisic acid|response to gibberellin|response to brassinosteroid|unidimensional cell growth|plant-type cell wall|cell wall
APK2	2.2964064651569e-08	0.105	0.294	0.000753979134704965	-1.71007	0.65767849103021	-0.604546	Down	5	AT4G39940	protein_coding	Adenylyl-sulfate kinase 2, chloroplastic [Source:UniProtKB/Swiss-Prot;Acc:O49196]				path:ath00920,path:ath00230	Sulfur metabolism|Purine metabolism
FER1	3.76143593264004e-08	0.203	0.385	0.0012349922597637	-1.11882	0.627276114759623	-0.672827	Down	5	AT5G01600	protein_coding	Ferritin-1, chloroplastic [Source:UniProtKB/Swiss-Prot;Acc:Q39101]		GO:0004322,GO:0006826,GO:0006879,GO:0008199,GO:0009507,GO:0055114,GO:0005506,GO:0010039,GO:0042542,GO:0009409,GO:0009535,GO:0009579,GO:0009617,GO:0016020,GO:0009570,GO:0000302,GO:0009908,GO:0015979,GO:0048366,GO:0055072,GO:0010043,GO:0005739,GO:0009735	ferroxidase activity|iron ion transport|cellular iron ion homeostasis|ferric iron binding|chloroplast|oxidation-reduction process|iron ion binding|response to iron ion|response to hydrogen peroxide|response to cold|chloroplast thylakoid membrane|thylakoid|response to bacterium|membrane|chloroplast stroma|response to reactive oxygen species|flower development|photosynthesis|leaf development|iron i…
GLN2	3.78697823325907e-08	0.547	0.71	0.00124337856332595	0.349371228605573	0.657452941500626	-0.60504	Down	5	AT5G35630	protein_coding	Glutamine synthetase, chloroplastic/mitochondrial [Source:UniProtKB/Swiss-Prot;Acc:Q43127]				path:ath01230,path:ath00630,path:ath00910,path:ath00250,path:ath00220	Biosynthesis of amino acids|Glyoxylate and dicarboxylate metabolism|Nitrogen metabolism|Alanine, aspartate and glutamate metabolism|Arginine biosynthesis
AT5G17460	5.78830620419405e-08	0.163	0.322	0.00190047457602303	-1.46467	0.615306085151532	-0.700624	Down	5	AT5G17460	protein_coding	Glutamyl-tRNA (Gln) amidotransferase subunit C [Source:UniProtKB/TrEMBL;Acc:Q949X1]		GO:0003674	molecular_function
WRKY48	7.16651775643983e-08	0.39	0.254	0.00235298277497189	-0.840095	1.67233161983016	0.741860959168696	Up	5	AT5G49520	protein_coding	Probable WRKY transcription factor 48 [Source:UniProtKB/Swiss-Prot;Acc:Q9FGZ4]	AT5G49520.1	GO:0003700,GO:0005634,GO:0006351,GO:0043565,GO:0006355,GO:0010200,GO:0003677,GO:0009617,GO:0042742,GO:0045893	transcription factor activity, sequence-specific DNA binding|nucleus|transcription, DNA-templated|sequence-specific DNA binding|regulation of transcription, DNA-templated|response to chitin|DNA binding|response to bacterium|defense response to bacterium|positive regulation of transcription, DNA-templated
AT2G47950	1.17934844564905e-07	0.285	0.121	0.00387215475159953	-1.79967	1.5197432452866	0.603827606537028	Up	5	AT2G47950	protein_coding	unknown protein; FUNCTIONS IN: molecular_function unknown; INVOLVED IN: biological_process unknown; LOCATED IN: endomembrane system; EXPRESSED IN: root, flower; EXPRESSED DURING: petal differentiation and expansion stage; BEST Arabidopsis thaliana p /.../ match is: unknown protein (TAIR:AT3G62990.1); Ha. [Source:TAIR;Acc:AT2G47950]		GO:0003674,GO:0005634,GO:0008150	molecular_function|nucleus|biological_process
AT3G22240	1.24663979892925e-07	0.076	0.241	0.00409309245182442	-2.07169	0.645843411541713	-0.630744	Down	5	AT3G22240	protein_coding	Cysteine-rich/transmembrane domain PCC1-like protein [Source:UniProtKB/TrEMBL;Acc:Q9LHJ3]		GO:0003674,GO:0005634,GO:0008150	molecular_function|nucleus|biological_process
ABCG37	1.27742884754959e-07	0.221	0.139	0.00419418213515955	-1.57338	1.65799811325782	0.729442365099561	Up	5	AT3G53480	protein_coding	ABC transporter G family member 37 [Source:UniProtKB/Swiss-Prot;Acc:Q9LFH0]		GO:0005524,GO:0016021,GO:0042626,GO:0006855,GO:0005886,GO:0005215,GO:0009926,GO:0048364,GO:0071366,GO:0009506,GO:0055085	ATP binding|integral component of membrane|ATPase activity, coupled to transmembrane movement of substances|drug transmembrane transport|plasma membrane|transporter activity|auxin polar transport|root development|cellular response to indolebutyric acid stimulus|plasmodesma|transmembrane transport
CP31A	1.96730899649717e-07	0.424	0.613	0.00645926562819915	0.00795134952509061	0.659602281053542	-0.600332	Down	5	AT4G24770	protein_coding	31 kDa ribonucleoprotein, chloroplastic [Source:UniProtKB/Swiss-Prot;Acc:Q04836]
POT6	2.23577693724187e-07	0.227	0.085	0.00734072641804624	-2.21454	1.51851914693091	0.602665099488664	Up	5	AT1G70300	protein_coding	Potassium transporter 6 [Source:UniProtKB/Swiss-Prot;Acc:Q8W4I4]
AT1G10140	2.27691788316443e-07	0.372	0.576	0.00747580448579378	-0.205068	0.662467980735112	-0.594077	Down	5	AT1G10140	protein_coding	At1g10140 [Source:UniProtKB/TrEMBL;Acc:Q9SY56]		GO:0003674,GO:0008150,GO:0005886	molecular_function|biological_process|plasma membrane
FAX6	4.01253390947367e-07	0.244	0.363	0.0131743525849749	-1.04217	0.665655646926185	-0.587152	Down	5	AT3G20510	protein_coding	Protein FATTY ACID EXPORT 6 [Source:UniProtKB/Swiss-Prot;Acc:Q9LJU6]		GO:0005739,GO:0016021,GO:0005634,GO:0005737,GO:0012505	mitochondrion|integral component of membrane|nucleus|cytoplasm|endomembrane system
ATTI2	5.56757650430726e-07	0.134	0.295	0.018280023936592	-1.6557	0.646140068391975	-0.630081	Down	5	AT2G43520	protein_coding	TI2 [Source:UniProtKB/TrEMBL;Acc:A0A178W058]
AT2G20820	8.32766437438652e-07	0.308	0.468	0.0273422204404233	-0.630935	0.666635076486979	-0.585031	Down	5	AT2G20820	protein_coding	Expressed protein [Source:UniProtKB/TrEMBL;Acc:Q9SKT5]		GO:0003674,GO:0008150,GO:0009507	molecular_function|biological_process|chloroplast
RPL31	1.07658540509077e-06	0.378	0.555	0.0353475286053452	-0.220378	0.66526422530333	-0.588001	Down	5	AT1G75350	protein_coding	50S ribosomal protein L31, chloroplastic [Source:UniProtKB/Swiss-Prot;Acc:Q9FWS4]				path:ath03010	Ribosome
CYP94B3	1.44720002999971e-06	0.436	0.334	0.0475159185849805	-0.480565	1.60584688169744	0.683334337720077	Up	5	AT3G48520	protein_coding	CYP94B3 [Source:UniProtKB/TrEMBL;Acc:A0A178V8H3]		GO:0005506,GO:0005576,GO:0016021,GO:0016705,GO:0019825,GO:0020037,GO:0055114,GO:0002213,GO:0009555,GO:0009611,GO:0009694,GO:0010154,GO:0048480,GO:0048653,GO:0052694	iron ion binding|extracellular region|integral component of membrane|oxidoreductase activity, acting on paired donors, with incorporation or reduction of molecular oxygen|oxygen binding|heme binding|oxidation-reduction process|defense response to insect|pollen development|response to wounding|jasmonic acid metabolic process|fruit development|stigma development|anther development|jasmonoyl-isoleuc…
CRRSP55	2.22760710530323e-06	0.506	0.479	0.0731390240884209	-0.0450731	1.63408175126398	0.708480161692181	Up	5	AT5G48540	protein_coding	Cysteine-rich repeat secretory protein 55 [Source:UniProtKB/Swiss-Prot;Acc:Q9LV60]		GO:0003674,GO:0005576,GO:0080167	molecular_function|extracellular region|response to karrikin
AT5G16980	2.27793839803218e-06	0.459	0.405	0.0747915514225906	-0.246099	1.58094260197558	0.66078498986682	Up	5	AT5G16980	protein_coding	Zinc-binding dehydrogenase family protein [Source:UniProtKB/TrEMBL;Acc:F4KFK3]		GO:0005737,GO:0008270,GO:0016491,GO:0055114,GO:0006979	cytoplasm|zinc ion binding|oxidoreductase activity|oxidation-reduction process|response to oxidative stress
ARL	2.31391693161712e-06	0.203	0.336	0.075972834615785	-1.26169	0.649223807906322	-0.623212	Down	5	AT2G44080	protein_coding	ARGOS-like protein [Source:UniProtKB/Swiss-Prot;Acc:Q8RXL7]		GO:0003674,GO:0005634,GO:0005739,GO:0007275,GO:0016021,GO:0005622,GO:0009741,GO:0009742,GO:0016049,GO:0035265,GO:0005783	molecular_function|nucleus|mitochondrion|multicellular organism development|integral component of membrane|intracellular|response to brassinosteroid|brassinosteroid mediated signaling pathway|cell growth|organ growth|endoplasmic reticulum
PSAN	2.43722852486227e-06	0.302	0.47	0.080021524156803	-0.55244	0.666338497090438	-0.585673	Down	5	AT5G64040	protein_coding	Photosystem I reaction center subunit PSI-N, chloroplast, putative / PSI-N, putative (PSAN) [Source:UniProtKB/TrEMBL;Acc:F4KC80]		GO:0009507,GO:0009522,GO:0009535,GO:0009773,GO:0015979,GO:0030093,GO:0009543,GO:0005516,GO:0009579,GO:0009534	chloroplast|photosystem I|chloroplast thylakoid membrane|photosynthetic electron transport in photosystem I|photosynthesis|chloroplast photosystem I|chloroplast thylakoid lumen|calmodulin binding|thylakoid|chloroplast thylakoid	path:ath00195	Photosynthesis
AT2G07698	3.85859731344788e-06	0.308	0.157	0.126689325592434	-1.42538	1.69776020396277	0.763632703305436	Up	5	AT2G07698	protein_coding	ATPase, F1 complex, alpha subunit protein [Source:UniProtKB/TrEMBL;Acc:F4IMB5]		GO:0005524,GO:0005886,GO:0015986,GO:0015991,GO:0016021,GO:0045261,GO:0046933,GO:0046961,GO:0005739,GO:0009941,GO:0005773,GO:0005730,GO:0005774,GO:0016020,GO:0008266,GO:0009507,GO:0008270,GO:0005794	ATP binding|plasma membrane|ATP synthesis coupled proton transport|ATP hydrolysis coupled proton transport|integral component of membrane|proton-transporting ATP synthase complex, catalytic core F(1)|proton-transporting ATP synthase activity, rotational mechanism|proton-transporting ATPase activity, rotational mechanism|mitochondrion|chloroplast envelope|vacuole|nucleolus|vacuolar membrane|membra…	path:ath00190	Oxidative phosphorylation
AT1G68490	5.51156282871262e-06	0.337	0.18	0.180961142355122	-1.28334	1.57002252271323	0.650785255405826	Up	5	AT1G68490	protein_coding	At1g68490 [Source:UniProtKB/TrEMBL;Acc:Q9CA32]		GO:0003674,GO:0005634,GO:0008150	molecular_function|nucleus|biological_process
GSTU8	6.16891794554241e-06	0.087	0.211	0.202544082905994	-2.25982	0.666462763946491	-0.585404	Down	5	AT3G09270	protein_coding	Glutathione S-transferase U8 [Source:UniProtKB/Swiss-Prot;Acc:Q9SR36]		GO:0004364,GO:0005737,GO:0005829,GO:0006749,GO:0009636,GO:0009407,GO:0046686	glutathione transferase activity|cytoplasm|cytosol|glutathione metabolic process|response to toxic substance|toxin catabolic process|response to cadmium ion	path:ath00480	Glutathione metabolism
CAT1.1	7.10337556581449e-06	0.331	0.269	0.233225129952387	-0.859894	1.66688662951931	0.737155985192812	Up	5	AT4G21120	protein_coding	CAT1 [Source:UniProtKB/TrEMBL;Acc:A0A178UYU0]		GO:0004096,GO:0005634,GO:0020037,GO:0055114,GO:0009941,GO:0005777,GO:0005515,GO:0005739,GO:0006995,GO:0009970,GO:0016036,GO:0009416,GO:0022626,GO:0005618,GO:0046686,GO:0009737,GO:0042542,GO:0050897,GO:0005829,GO:0042744,GO:0098869	catalase activity|nucleus|heme binding|oxidation-reduction process|chloroplast envelope|peroxisome|protein binding|mitochondrion|cellular response to nitrogen starvation|cellular response to sulfate starvation|cellular response to phosphate starvation|response to light stimulus|cytosolic ribosome|cell wall|response to cadmium ion|response to abscisic acid|response to hydrogen peroxide|cobalt ion …
FKBP65	7.36892827318692e-06	0.587	0.564	0.241944021993546	0.251482902798022	1.58107771811733	0.660908285334925	Up	5	AT5G48570	protein_coding	Peptidyl-prolyl cis-trans isomerase FKBP65 [Source:UniProtKB/Swiss-Prot;Acc:Q9FJL3]
AT2G07671	1.65116265527672e-05	0.593	0.444	0.542126234607004	0.074709052966155	1.78548039704823	0.836312294530777	Up	5	AT2G07671	protein_coding	ATP synthase subunit 9, mitochondrial [Source:UniProtKB/TrEMBL;Acc:Q304C3]		GO:0005739,GO:0015992,GO:0016887	mitochondrion|proton transport|ATPase activity	path:ath00190	Oxidative phosphorylation
XYLA	1.87291173610662e-05	0.488	0.447	0.614933110315887	-0.0990818	1.51124942702633	0.595741792492474	Up	5	AT5G57655	protein_coding	Xylose isomerase [Source:UniProtKB/TrEMBL;Acc:A0A178UDJ9]		GO:0005737,GO:0005975,GO:0006098,GO:0009045,GO:0042732,GO:0046872,GO:0005773,GO:0005783,GO:0005774,GO:0005794	cytoplasm|carbohydrate metabolic process|pentose-phosphate shunt|xylose isomerase activity|D-xylose metabolic process|metal ion binding|vacuole|endoplasmic reticulum|vacuolar membrane|Golgi apparatus	path:ath00040,path:ath00051	Pentose and glucuronate interconversions|Fructose and mannose metabolism
MED37A	2.02101465230529e-05	0.477	0.421	0.663559740791397	-0.172314	1.69074923557654	0.757662701488063	Up	5	AT5G28540	protein_coding	Mediator of RNA polymerase II transcription subunit 37a [Source:UniProtKB/Swiss-Prot;Acc:Q9LKR3]				path:ath03060,path:ath04141	Protein export|Protein processing in endoplasmic reticulum
ERD10	2.26765947689098e-05	0.453	0.29	0.744540636047615	-0.631929	1.52653854672172	0.610264019588675	Up	5	AT1G20450	protein_coding	Dehydrin ERD10 [Source:UniProtKB/Swiss-Prot;Acc:P42759]		GO:0005634,GO:0006950,GO:0009409,GO:0009415,GO:0009737,GO:0005737,GO:0009631,GO:0016020,GO:0003779,GO:0009414,GO:0010029,GO:0005829,GO:0009506	nucleus|response to stress|response to cold|response to water|response to abscisic acid|cytoplasm|cold acclimation|membrane|actin binding|response to water deprivation|regulation of seed germination|cytosol|plasmodesma
AT2G36630	2.31974020539855e-05	0.203	0.104	0.761640301638506	-2.08869	1.55606509170023	0.637902410908277	Up	5	AT2G36630	protein_coding	Sulfite exporter TauE/SafE family protein 4 [Source:UniProtKB/Swiss-Prot;Acc:Q8S9J0]		GO:0016021	integral component of membrane
STIPL2	2.45392415716381e-05	0.192	0.117	0.805696918521593	-1.94172	1.52805942011769	0.611700645102945	Up	5	AT2G42330	protein_coding	Septin and tuftelin-interacting protein 1 homolog 2 [Source:UniProtKB/Swiss-Prot;Acc:Q9SLC6]		GO:0003676,GO:0003677,GO:0005622,GO:0005634,GO:0006355	nucleic acid binding|DNA binding|intracellular|nucleus|regulation of transcription, DNA-templated
RH42	3.36568701681447e-05	0.297	0.163	1	-1.41776	1.6499852181885	0.722453099779165	Up	5	AT1G20920	protein_coding	DEAD-box ATP-dependent RNA helicase 42 [Source:UniProtKB/Swiss-Prot;Acc:Q8H0U8]				path:ath03040	Spliceosome
AHB1	3.37811560043906e-05	0.477	0.424	1	-0.193055	1.55362049808218	0.635634140554615	Up	5	AT2G16060	protein_coding	NSHB1 [Source:UniProtKB/TrEMBL;Acc:A0A384KL50]
GT-3B	4.70106447126168e-05	0.448	0.321	1	-0.556087	1.53048696781278	0.613990760283449	Up	5	AT2G38250	protein_coding	Trihelix transcription factor GT-3b [Source:UniProtKB/Swiss-Prot;Acc:O80450]	AT2G38250.1	GO:0005634,GO:0006351,GO:0043565,GO:0003700,GO:0006355,GO:0005515,GO:0005730,GO:0016592	nucleus|transcription, DNA-templated|sequence-specific DNA binding|transcription factor activity, sequence-specific DNA binding|regulation of transcription, DNA-templated|protein binding|nucleolus|mediator complex
AZI1	6.2259902309319e-05	0.262	0.288	1	-0.958138	1.51506232154484	0.599377139661544	Up	5	AT4G12470	protein_coding	pEARLI1-like lipid transfer protein 1 [Source:UniProtKB/Swiss-Prot;Acc:Q9SU35]		GO:0005576,GO:0005618,GO:0006869,GO:0008289,GO:0009626,GO:0050832,GO:0009627,GO:0009631,GO:0070417,GO:0009506,GO:0009682,GO:0005515,GO:0005783,GO:0043621,GO:0009707,GO:0048046	extracellular region|cell wall|lipid transport|lipid binding|plant-type hypersensitive response|defense response to fungus|systemic acquired resistance|cold acclimation|cellular response to cold|plasmodesma|induced systemic resistance|protein binding|endoplasmic reticulum|protein self-association|chloroplast outer membrane|apoplast
COX2	7.15423547513892e-05	0.291	0.185	1	-1.27796	1.64762406883086	0.72038710665827	Up	5	--	--	--	--	--	--	--	--
ABCC1	8.5826972976217e-05	0.291	0.159	1	-1.51136	1.55027057569953	0.632520037533339	Up	5	AT1G30400	protein_coding	ABC transporter C family member 1 [Source:UniProtKB/Swiss-Prot;Acc:Q9C8G9]		GO:0005516,GO:0005524,GO:0005634,GO:0008559,GO:0016021,GO:0042626,GO:0005773,GO:0005515,GO:0000325,GO:0005774,GO:0015446,GO:0015700,GO:0046685,GO:0071992,GO:0009506,GO:1902417,GO:1902418,GO:0006855,GO:0042908	calmodulin binding|ATP binding|nucleus|xenobiotic-transporting ATPase activity|integral component of membrane|ATPase activity, coupled to transmembrane movement of substances|vacuole|protein binding|plant-type vacuole|vacuolar membrane|arsenite-transmembrane transporting ATPase activity|arsenite transport|response to arsenic-containing substance|phytochelatin transmembrane transporter activity|pl…
CYP81D8	9.17596069267754e-05	0.5	0.417	1	-0.189843	1.59039989501674	0.669389566779663	Up	5	AT4G37370	protein_coding	Cytochrome P450, family 81, subfamily D, polypeptide 8 [Source:UniProtKB/TrEMBL;Acc:Q9SZT7]		GO:0005506,GO:0005576,GO:0016021,GO:0016709,GO:0019825,GO:0020037,GO:0042343,GO:0044550,GO:0055114,GO:0098542,GO:0005783,GO:0005886,GO:0080167	iron ion binding|extracellular region|integral component of membrane|oxidoreductase activity, acting on paired donors, with incorporation or reduction of molecular oxygen, NAD(P)H as one donor, and incorporation of one atom of oxygen|oxygen binding|heme binding|indole glucosinolate metabolic process|secondary metabolite biosynthetic process|oxidation-reduction process|defense response to other or…	path:ath00903,path:ath00945	Limonene and pinene degradation|Stilbenoid, diarylheptanoid and gingerol biosynthesis
PIP1B	0.000124354029180142	0.407	0.308	1	-0.64486	1.5148307891394	0.599156649603588	Up	5	AT2G45960	protein_coding	Plasma membrane intrinsic protein 1B [Source:UniProtKB/TrEMBL;Acc:A8MRW1]
NPR3	0.000129171272928444	0.285	0.161	1	-1.54515	1.5231513574839	0.607059311386322	Up	5	AT5G45110	protein_coding	NPR3 [Source:UniProtKB/TrEMBL;Acc:A0A178UGU4]		GO:0005634,GO:0016567,GO:0005515,GO:0009816,GO:0009817,GO:0009627,GO:0080185,GO:1901149	nucleus|protein ubiquitination|protein binding|defense response to bacterium, incompatible interaction|defense response to fungus, incompatible interaction|systemic acquired resistance|effector dependent induction by symbiont of host immune response|salicylic acid binding	path:ath04075	Plant hormone signal transduction
AT5G25930	0.000130620174006714	0.326	0.209	1	-1.17558	1.52441237567712	0.608253225579394	Up	5	AT5G25930	protein_coding	Kinase family with leucine-rich repeat domain-containing protein [Source:UniProtKB/TrEMBL;Acc:Q9XGZ2]		GO:0004674,GO:0005524,GO:0005886,GO:0006468,GO:0016021,GO:0016301,GO:0016020	protein serine/threonine kinase activity|ATP binding|plasma membrane|protein phosphorylation|integral component of membrane|kinase activity|membrane
AT1G72510	0.000185831931999936	0.39	0.311	1	-0.614776	1.57089710610583	0.651588687078759	Up	5	AT1G72510	protein_coding	At1g72510 [Source:UniProtKB/TrEMBL;Acc:Q9C9E9]		GO:0003674,GO:0005634,GO:0008150	molecular_function|nucleus|biological_process
COX19-2	0.000271649957345511	0.483	0.423	1	-0.136103	1.5620678820201	0.643457149335091	Up	5	AT1G69750	protein_coding	At1g66590 [Source:UniProtKB/TrEMBL;Acc:Q9C9L6]		GO:0003674,GO:0005634,GO:0008150	molecular_function|nucleus|biological_process
DTX27	0.000295974231097008	0.25	0.151	1	-1.64163	1.53515869443099	0.618387799461678	Up	5	AT5G65380	protein_coding	Protein DETOXIFICATION 27 [Source:UniProtKB/Swiss-Prot;Acc:Q9FKQ1]		GO:0005215,GO:0005886,GO:0009835,GO:0015297,GO:0016020,GO:0016021	transporter activity|plasma membrane|fruit ripening|antiporter activity|membrane|integral component of membrane
AT3G06355	0.000522520923564738	0.616	0.527	1	0.306344895715887	1.58988352456894	0.668921077030442	Up	5	--	--	--	--	--	--	--	--
WRKY8	0.00113660938620318	0.227	0.133	1	-1.74711	1.58342590006337	0.663049354822707	Up	5	AT5G46350	protein_coding	WRKY transcription factor 8 [Source:UniProtKB/Swiss-Prot;Acc:Q9FL26]	AT5G46350.1	GO:0003700,GO:0005634,GO:0006351,GO:0006355,GO:0043565,GO:0009737,GO:0042742,GO:0050832,GO:0070301,GO:0005515,GO:1901002	transcription factor activity, sequence-specific DNA binding|nucleus|transcription, DNA-templated|regulation of transcription, DNA-templated|sequence-specific DNA binding|response to abscisic acid|defense response to bacterium|defense response to fungus|cellular response to hydrogen peroxide|protein binding|positive regulation of response to salt stress
XTH22	0.00133119397018674	0.256	0.176	1	-1.44421	1.68144565310584	0.749702149508699	Up	5	AT5G57560	protein_coding	Xyloglucan endotransglucosylase/hydrolase [Source:UniProtKB/TrEMBL;Acc:A0A178UQX4]				path:ath04075	Plant hormone signal transduction
RPS19.1	0.00261037183482855	0.663	0.581	1	0.471999213305114	1.64626180281164	0.719193783866323	Up	5	--	--	--	--	--	--	--	--
PDIL1-1	0.00283339689058715	0.285	0.18	1	-1.408	1.50916245887123	0.593748117986649	Up	5	AT1G21750	protein_coding	Protein disulfide isomerase-like 1-1 [Source:UniProtKB/Swiss-Prot;Acc:Q9XI01]		GO:0003756,GO:0005783,GO:0005788,GO:0006457,GO:0009507,GO:0045454,GO:0009579,GO:0005773,GO:0016020,GO:0009505,GO:0009651,GO:0034976,GO:0000326,GO:0000327,GO:0005515,GO:0009793,GO:0043067,GO:0048316,GO:0010043,GO:0005794,GO:0009735	protein disulfide isomerase activity|endoplasmic reticulum|endoplasmic reticulum lumen|protein folding|chloroplast|cell redox homeostasis|thylakoid|vacuole|membrane|plant-type cell wall|response to salt stress|response to endoplasmic reticulum stress|protein storage vacuole|lytic vacuole within protein storage vacuole|protein binding|embryo development ending in seed dormancy|regulation of progra…	path:ath04141	Protein processing in endoplasmic reticulum
RRN18	0.00389816391977275	0.43	0.346	1	-0.345655	1.80045675622895	0.848362948973758	Up	5	--	--	--	--	--	--	--	--
NAD6	0.0222362880706803	0.285	0.226	1	-1.04478	1.67834908639066	0.747042818772689	Up	5	--	--	--	--	--	--	--	--
AT4G15630	0.0476165951418099	0.215	0.191	1	-1.42902	1.51019964406773	0.594739282310314	Up	5	AT4G15630	protein_coding	CASP-like protein 1E1 [Source:UniProtKB/Swiss-Prot;Acc:Q8L8Z1]
RRN26	3.92075750427833e-91	0.988	0.812	1.28730231137971e-86	1.1973225279621	6.38267283982505	2.67416070067505	Up	6	--	--	--	--	--	--	--	--
AT3G41768	1.36487353003596e-61	0.829	0.524	4.48128926116707e-57	0.4778453393747	4.49047396882252	2.16686772923845	Up	6	--	--	--	--	--	--	--	--
NATA1	2.11277190810436e-57	0.229	0.818	6.93686400587904e-53	-0.272093	0.515516638228046	-0.955909	Down	6	AT2G39030	protein_coding	L-ornithine N5-acetyltransferase NATA1 [Source:UniProtKB/Swiss-Prot;Acc:Q9ZV05]		GO:0005737,GO:0006952,GO:0008080,GO:0006591,GO:0009753	cytoplasm|defense response|N-acetyltransferase activity|ornithine metabolic process|response to jasmonic acid
CYTB5-E	1.29643549413251e-46	0.521	0.967	4.25658665788527e-42	0.697097198096552	0.609856969629734	-0.713457	Down	6	AT5G53560	protein_coding	CB5-E [Source:UniProtKB/TrEMBL;Acc:A0A178USU5]
AT2G39518	2.22053132321681e-46	0.579	0.983	7.29067049351774e-42	0.880182501409987	0.538154450207006	-0.893908	Down	6	AT2G39518	protein_coding	CASP-like protein 4D2 [Source:UniProtKB/Swiss-Prot;Acc:Q56X75]
BGLU30	1.25195064784076e-45	0.512	0.756	4.11052956205557e-41	0.346834038952285	2.01924613441663	1.01381677756352	Up	6	AT3G60140	protein_coding	Beta-glucosidase 30 [Source:UniProtKB/Swiss-Prot;Acc:Q9M1C9]				path:ath00500,path:ath00460,path:ath00940	Starch and sucrose metabolism|Cyanoamino acid metabolism|Phenylpropanoid biosynthesis
PRXIIC	2.55418371049247e-45	0.754	1	8.38615137665992e-41	1.26223923039617	0.514661361530513	-0.958305	Down	6	AT1G65970	protein_coding	TPX2 [Source:UniProtKB/TrEMBL;Acc:A0A178WKG0]
AT5G58375	2.96821744767751e-45	0.242	0.77	9.74554834595955e-41	-0.412395	0.57716140982903	-0.792953	Down	6	AT5G58375	protein_coding	At5g58375 [Source:UniProtKB/TrEMBL;Acc:Q7XA76]		GO:0005576,GO:0008168,GO:0032259	extracellular region|methyltransferase activity|methylation
AT5G28050	4.12281133753548e-44	0.367	0.862	1.35364264645303e-39	0.135338372769442	0.641182500983938	-0.641193	Down	6	AT5G28050	protein_coding	Cytidine/deoxycytidylate deaminase family protein [Source:TAIR;Acc:AT5G28050]
AT2G07671	2.62109705788248e-42	0.562	0.52	8.60584797014553e-38	0.0219635350801089	3.69278742436361	1.8847102160655	Up	6	AT2G07671	protein_coding	ATP synthase subunit 9, mitochondrial [Source:UniProtKB/TrEMBL;Acc:Q304C3]		GO:0005739,GO:0015992,GO:0016887	mitochondrion|proton transport|ATPase activity	path:ath00190	Oxidative phosphorylation
PSBA	1.44385468526966e-41	1	1	4.74060808814588e-37	2.34729437347815	2.16276306756183	1.11287562555126	Up	6	--	--	--	--	--	--	--	--
TRX5	3.76498175666007e-40	0.775	1	1.2361564601642e-35	1.25138363397424	0.550179479104178	-0.862026	Down	6	AT1G45145	protein_coding	Thioredoxin H5 [Source:UniProtKB/Swiss-Prot;Acc:Q39241]		GO:0000103,GO:0005737,GO:0006457,GO:0006662,GO:0015035,GO:0034599,GO:0045454,GO:0055114,GO:0006979,GO:0046686,GO:0010188,GO:0050832,GO:0005886,GO:0009506,GO:0048046,GO:0005829,GO:0016671	sulfate assimilation|cytoplasm|protein folding|glycerol ether metabolic process|protein disulfide oxidoreductase activity|cellular response to oxidative stress|cell redox homeostasis|oxidation-reduction process|response to oxidative stress|response to cadmium ion|response to microbial phytotoxin|defense response to fungus|plasma membrane|plasmodesma|apoplast|cytosol|oxidoreductase activity, actin…
PPA6	7.03478747587492e-40	0.242	0.722	2.30973177195401e-35	-0.410284	0.611851673890035	-0.708746	Down	6	AT5G09650	protein_coding	Soluble inorganic pyrophosphatase 6, chloroplastic [Source:UniProtKB/Swiss-Prot;Acc:Q9LXC9]				path:ath00190	Oxidative phosphorylation
ASB1	1.16392297941834e-39	0.333	0.829	3.82150831832425e-35	0.0365923853555675	0.559264699948939	-0.838397	Down	6	AT1G25220	protein_coding	Anthranilate synthase beta subunit 1 [Source:UniProtKB/TrEMBL;Acc:F4IAW5]		GO:0000162,GO:0004049,GO:0005739,GO:0005829,GO:0005950,GO:0006541,GO:0008152,GO:0009507,GO:0009723,GO:0009851,GO:0010600,GO:0009651,GO:0010311,GO:0009617	tryptophan biosynthetic process|anthranilate synthase activity|mitochondrion|cytosol|anthranilate synthase complex|glutamine metabolic process|metabolic process|chloroplast|response to ethylene|auxin biosynthetic process|regulation of auxin biosynthetic process|response to salt stress|lateral root formation|response to bacterium	path:ath01230,path:ath00400	Biosynthesis of amino acids|Phenylalanine, tyrosine and tryptophan biosynthesis
PME17	5.13954719626669e-39	0.396	0.714	1.68746753095024e-34	0.0551701989827481	1.52770859526765	0.611369380902883	Up	6	AT2G45220	protein_coding	Probable pectinesterase/pectinesterase inhibitor 17 [Source:UniProtKB/Swiss-Prot;Acc:O22149]		GO:0005576,GO:0005618,GO:0009505,GO:0030599,GO:0042545,GO:0045330,GO:0045490,GO:0046910,GO:0071944,GO:0016020,GO:0009617,GO:0009620,GO:0050829	extracellular region|cell wall|plant-type cell wall|pectinesterase activity|cell wall modification|aspartyl esterase activity|pectin catabolic process|pectinesterase inhibitor activity|cell periphery|membrane|response to bacterium|response to fungus|defense response to Gram-negative bacterium	path:ath00040,path:ath00500	Pentose and glucuronate interconversions|Starch and sucrose metabolism
RGP2	6.9904802883404e-39	0.275	0.781	2.2951843930708e-34	-0.172861	0.467055330384663	-1.09833	Down	6	AT5G15650	protein_coding	UDP-arabinopyranose mutase 2 [Source:UniProtKB/Swiss-Prot;Acc:Q9LFW1]		GO:0005634,GO:0009832,GO:0030244,GO:0071555,GO:0022626,GO:0005618,GO:0046686,GO:0005515,GO:0005794,GO:0005829,GO:0009555,GO:0009651,GO:0016866,GO:0033356,GO:0052691,GO:0071669,GO:0016020	nucleus|plant-type cell wall biogenesis|cellulose biosynthetic process|cell wall organization|cytosolic ribosome|cell wall|response to cadmium ion|protein binding|Golgi apparatus|cytosol|pollen development|response to salt stress|intramolecular transferase activity|UDP-L-arabinose metabolic process|UDP-arabinopyranose mutase activity|plant-type cell wall organization or biogenesis|membrane	path:ath00520	Amino sugar and nucleotide sugar metabolism
AT1G30700	1.88358966975844e-38	0.512	0.651	6.18438996271788e-34	0.159109264148798	2.24609884658487	1.16742141943035	Up	6	AT1G30700	protein_coding	Berberine bridge enzyme-like 8 [Source:UniProtKB/Swiss-Prot;Acc:Q9SA85]		GO:0009055,GO:0009507,GO:0016614,GO:0050660,GO:0055114	electron carrier activity|chloroplast|oxidoreductase activity, acting on CH-OH group of donors|flavin adenine dinucleotide binding|oxidation-reduction process
DIN11	6.76823464972982e-38	0.229	0.699	2.22221448254579e-33	-0.472355	0.637011184347649	-0.650609	Down	6	AT3G49620	protein_coding	Probable 2-oxoglutarate-dependent dioxygenase DIN11 [Source:UniProtKB/Swiss-Prot;Acc:Q8H113]		GO:0005506,GO:0005737,GO:0016491,GO:0051213,GO:0055114,GO:0009267,GO:0007568	iron ion binding|cytoplasm|oxidoreductase activity|dioxygenase activity|oxidation-reduction process|cellular response to starvation|aging
GSL-OH	9.31073667115786e-38	0.633	0.772	3.05699417124126e-33	0.445675084761588	1.63966429033126	0.713400463470118	Up	6	AT2G25450	protein_coding	Probable 2-oxoacid dependent dioxygenase [Source:UniProtKB/Swiss-Prot;Acc:Q9SKK4]		GO:0005737,GO:0046872,GO:0055114,GO:0010439,GO:0019761,GO:0009506,GO:0009815	cytoplasm|metal ion binding|oxidation-reduction process|regulation of glucosinolate biosynthetic process|glucosinolate biosynthetic process|plasmodesma|1-aminocyclopropane-1-carboxylate oxidase activity
AT5G18400	2.65757760413554e-37	0.254	0.714	8.72562454765821e-33	-0.399527	0.651954675417437	-0.617156	Down	6	AT5G18400	protein_coding	Anamorsin homolog [Source:UniProtKB/Swiss-Prot;Acc:Q8L7Z3]
AT4G18950	4.18670776576268e-37	0.55	0.95	1.37462176073286e-32	0.692611759822936	0.663533326213009	-0.591759	Down	6	AT4G18950	protein_coding	AT4g18950/F13C5_120 [Source:UniProtKB/TrEMBL;Acc:Q93Z30]		GO:0005524,GO:0005886,GO:0006468,GO:0007229,GO:0016301,GO:0005634,GO:0005737,GO:0004712,GO:0005829	ATP binding|plasma membrane|protein phosphorylation|integrin-mediated signaling pathway|kinase activity|nucleus|cytoplasm|protein serine/threonine/tyrosine kinase activity|cytosol
MT3	2.39453317599692e-36	0.633	0.518	7.8619707767507e-32	0.0913138143201265	2.63321947642838	1.39682777370404	Up	6	AT3G15353	protein_coding	Metallothionein-like protein 3 [Source:UniProtKB/Swiss-Prot;Acc:O22433]		GO:0005576,GO:0005507,GO:0005623,GO:0006878	extracellular region|copper ion binding|cell|cellular copper ion homeostasis
ACO2	2.89739522888524e-36	0.688	0.775	9.51301775499892e-32	0.507716825233122	1.91405741521256	0.936634106417499	Up	6	AT1G62380	protein_coding	1-aminocyclopropane-1-carboxylate oxidase 2 [Source:UniProtKB/Swiss-Prot;Acc:Q41931]		GO:0003994,GO:0005737,GO:0005739,GO:0006097,GO:0006099,GO:0006952,GO:0009693,GO:0031418,GO:0051539,GO:0055114,GO:0009727,GO:0009815,GO:0005618,GO:0046686,GO:0005507,GO:0005829,GO:0006101,GO:0006102,GO:0006979,GO:0005886,GO:0009651,GO:0071398,GO:0009507,GO:0010030,GO:0071281,GO:0071732,GO:0009506,GO:0005783,GO:0005794,GO:0009735	aconitate hydratase activity|cytoplasm|mitochondrion|glyoxylate cycle|tricarboxylic acid cycle|defense response|ethylene biosynthetic process|L-ascorbic acid binding|4 iron, 4 sulfur cluster binding|oxidation-reduction process|detection of ethylene stimulus|1-aminocyclopropane-1-carboxylate oxidase activity|cell wall|response to cadmium ion|copper ion binding|cytosol|citrate metabolic process|iso…	path:ath00270	Cysteine and methionine metabolism
AT1G63840	2.64522666466601e-35	0.492	0.624	8.6850727080979e-31	0.116305065896871	1.89841363680932	0.924794368943339	Up	6	AT1G63840	protein_coding	At1g63840/T12P18_14 [Source:UniProtKB/TrEMBL;Acc:Q9CAJ8]		GO:0008270,GO:0016021,GO:0009737	zinc ion binding|integral component of membrane|response to abscisic acid
ATHM2	3.00831945806336e-35	0.429	0.858	9.87721527665943e-31	0.359753651409663	0.663524806214733	-0.591778	Down	6	AT4G03520	protein_coding	Thioredoxin M2, chloroplastic [Source:UniProtKB/Swiss-Prot;Acc:Q9SEU8]		GO:0000103,GO:0006457,GO:0006662,GO:0009507,GO:0015035,GO:0016671,GO:0034599,GO:0045454,GO:0055114,GO:0006979,GO:0008047,GO:0043085,GO:0009579,GO:0009535,GO:0009570,GO:0005829,GO:0005515	sulfate assimilation|protein folding|glycerol ether metabolic process|chloroplast|protein disulfide oxidoreductase activity|oxidoreductase activity, acting on a sulfur group of donors, disulfide as acceptor|cellular response to oxidative stress|cell redox homeostasis|oxidation-reduction process|response to oxidative stress|enzyme activator activity|positive regulation of catalytic activity|thylak…
ATPRX Q	5.59264404000477e-35	0.404	0.858	1.83623281765477e-30	0.318666113856773	0.564875542234738	-0.823995	Down	6	AT3G26060	protein_coding	Thioredoxin superfamily protein [Source:UniProtKB/TrEMBL;Acc:F4JBC9]		GO:0004601,GO:0009507,GO:0009543,GO:0010287,GO:0016209,GO:0016491,GO:0051920,GO:0055114,GO:0005515,GO:0009941,GO:0009533,GO:0009535,GO:0009534	peroxidase activity|chloroplast|chloroplast thylakoid lumen|plastoglobule|antioxidant activity|oxidoreductase activity|peroxiredoxin activity|oxidation-reduction process|protein binding|chloroplast envelope|chloroplast stromal thylakoid|chloroplast thylakoid membrane|chloroplast thylakoid
WRKY11	5.87479961361027e-35	0.308	0.779	1.92887295713666e-30	-0.0882754	0.560553002394568	-0.835077	Down	6	AT4G31550	protein_coding	Probable WRKY transcription factor 11 [Source:UniProtKB/Swiss-Prot;Acc:Q9SV15]		GO:0003700,GO:0005634,GO:0006351,GO:0006355,GO:0043565,GO:0005516,GO:0042742,GO:0010200	transcription factor activity, sequence-specific DNA binding|nucleus|transcription, DNA-templated|regulation of transcription, DNA-templated|sequence-specific DNA binding|calmodulin binding|defense response to bacterium|response to chitin
NHL3	2.48739785713799e-34	0.75	0.814	8.16687338434115e-30	0.753790332050818	1.71150550541988	0.77526593308931	Up	6	AT5G06320	protein_coding	NHL3 [Source:UniProtKB/TrEMBL;Acc:A0A178UB58]		GO:0004871,GO:0005739,GO:0016021,GO:0046658,GO:0009611,GO:0009617,GO:0009751,GO:0009816,GO:0005886,GO:0042742,GO:0051607,GO:0005774,GO:0009506,GO:0005794	signal transducer activity|mitochondrion|integral component of membrane|anchored component of plasma membrane|response to wounding|response to bacterium|response to salicylic acid|defense response to bacterium, incompatible interaction|plasma membrane|defense response to bacterium|defense response to virus|vacuolar membrane|plasmodesma|Golgi apparatus
PCR8	2.71106082747942e-34	0.633	0.975	8.90122601486317e-30	0.959136020881547	0.629422373522472	-0.6679	Down	6	AT1G52200	protein_coding	Protein PLANT CADMIUM RESISTANCE 8 [Source:UniProtKB/Swiss-Prot;Acc:Q9M815]		GO:0003674,GO:0005886,GO:0016021,GO:0006979	molecular_function|plasma membrane|integral component of membrane|response to oxidative stress
CAD8	2.98697120060939e-34	0.638	0.812	9.8071225429608e-30	0.570655379773399	1.57682623286863	0.65702368308883	Up	6	AT4G37990	protein_coding	Cinnamyl alcohol dehydrogenase 8 [Source:UniProtKB/Swiss-Prot;Acc:Q02972]				path:ath00940	Phenylpropanoid biosynthesis
[truncated: 2,552 more rows]

## Sheet: sampleid_fls2_flg22-vs-fls2_CK-
gene	pvalue	pct.1	pct.2	padj	baseMean	FoldChange	log2FoldChange	up_down	cluster	ensemble_id	gene_type	gene_description	TFs_Family	GO_id	GO_term	pathway	pathway_description
[truncated: 1,192 more rows]

[truncated: 2 more sheets: sampleid_fls2_CK-vs-WT_CK-diff-, sampleid_fls2_flg22-vs-WT_flg22]
