# Supplementary material for: Single‐Cell Transcriptomics Reveals FLS2‐Dependent Hypoxia Signaling and ERF13‐Mediated Transcription During flg22‐Triggered Immunity
Source: Adv Sci (Weinh). 2026 Mar 9;13(28):e16380. doi: 10.1002/advs.202516380 (PMC13185882; doi:10.1002/advs.202516380)
Supplement: Supplementary file 9 — Supporting File 9: advs74740‐sup‐0009‐TableS8.xlsx. [file ADVS-13-e16380-s002.xlsx]

## Sheet: all_markers_for_each_cluster
gene	p_val	avg_logFC	pct.1	pct.2	p_val_adj	cluster	gene_diff
NHL10	0	1.63432	1	0	0	NHL10+	Inf
PCR2	0	0.39257	0.968	0.928	0	NHL10+	1.043
AT3G16530	0	0.369291	0.886	0.8	0	NHL10+	1.107
AT3G55470	0	0.339897	0.689	0.521	0	NHL10+	1.322
GSTF7	0	0.338991	0.936	0.88	0	NHL10+	1.064
AT3G19615	0	0.328004	0.392	0.253	0	NHL10+	1.549
AT5G03610	0	0.325838	0.719	0.596	0	NHL10+	1.206
GSTU11	0	0.299983	0.479	0.326	0	NHL10+	1.469
TRX5	0	0.298712	0.96	0.928	0	NHL10+	1.034
AT5G18150	0	0.29721	0.757	0.656	0	NHL10+	1.154
AT5G27760	0	0.230389	0.93	0.889	0	NHL10+	1.046
AT5G62150	0	0.198028	0.289	0.156	0	NHL10+	1.853
GGP1	5.43472210425371e-323	0.224255	0.969	0.943	1.78438230848962e-318	NHL10+	1.028
AT1G22180	1.28457067918724e-322	0.107962	0.278	0.157	4.21763091097547e-318	NHL10+	1.771
GSTF2	1.08532882618884e-318	0.314263	0.959	0.926	3.56346013502582e-314	NHL10+	1.036
MLO6	3.91889754061029e-314	0.194146	0.375	0.233	1.28669162950858e-309	NHL10+	1.609
PER34	2.94562663072124e-313	0.3147	0.759	0.632	9.67137591664704e-309	NHL10+	1.201
AT1G08940	2.4198e-305	0.157874	0.56	0.408	7.94492e-301	NHL10+	1.373
AT4G25900	7.99449e-301	0.196678	0.539	0.387	2.62483e-296	NHL10+	1.393
FQR1	5.46613e-300	0.23085	0.945	0.904	1.79469e-295	NHL10+	1.045
GSTF6	1.71315e-294	0.261111	0.983	0.973	5.62479e-290	NHL10+	1.01
QCT	7.58087e-294	0.225583	0.306	0.183	2.48903e-289	NHL10+	1.672
FLOT1	1.11432e-290	0.185558	0.309	0.183	3.65864e-286	NHL10+	1.689
DIN11	5.14131e-282	0.296721	0.55	0.409	1.68805e-277	NHL10+	1.345
FOX1	3.60884e-281	0.23276	0.498	0.354	1.18489e-276	NHL10+	1.407
AT5G47730	2.02917e-280	0.155804	0.437	0.298	6.66236e-276	NHL10+	1.466
AT5G23510	2.68325e-279	0.289187	0.54	0.407	8.80993e-275	NHL10+	1.327
AT2G25297	1.14157e-278	0.320737	0.345	0.22	3.74811e-274	NHL10+	1.568
AT1G57630	1.40591e-276	0.164015	0.412	0.276	4.61601e-272	NHL10+	1.493
NHL6	5.37337e-269	0.221576	0.58	0.437	1.76424e-264	NHL10+	1.327
SAR1.1	7.05472e-267	0.221992	0.801	0.714	2.31628e-262	NHL10+	1.122
DJ1E	2.80766e-264	0.201652	0.379	0.248	9.21838e-260	NHL10+	1.528
GSTU4	3.48749e-261	0.218075	0.806	0.704	1.14505e-256	NHL10+	1.145
AT2G39518	7.28825e-261	0.283804	0.868	0.786	2.39295e-256	NHL10+	1.104
UGT73B4	4.6996e-258	0.141976	0.429	0.297	1.54302e-253	NHL10+	1.444
AT5G40370	9.11603e-258	0.188846	0.937	0.903	2.99307e-253	NHL10+	1.038
LEC	1.06093e-257	0.3362	0.847	0.776	3.48334e-253	NHL10+	1.091
AT1G30700	1.99424e-256	0.250721	0.714	0.589	6.54768e-252	NHL10+	1.212
WRKY45	5.08774e-256	0.166106	0.402	0.272	1.67046e-251	NHL10+	1.478
GAD4	1.25062e-251	0.279059	0.531	0.399	4.10616e-247	NHL10+	1.331
FAX6	1.54095e-250	0.207847	0.581	0.449	5.0594e-246	NHL10+	1.294
IPUT1	6.78612e-250	0.119233	0.403	0.276	2.22809e-245	NHL10+	1.46
AT4G28085	3.09272e-248	0.201639	0.358	0.233	1.01543e-243	NHL10+	1.536
AT1G77370	5.41899e-248	0.178449	0.656	0.53	1.77922e-243	NHL10+	1.238
ADF5	9.01447e-247	0.157186	0.419	0.289	2.95972e-242	NHL10+	1.45
AT3G09010	2.24254e-246	0.0906444	0.308	0.199	7.36294e-242	NHL10+	1.548
AGK2	1.33196e-245	0.173721	0.579	0.444	4.37324e-241	NHL10+	1.304
AT1G15415	2.89377e-245	0.114981	0.308	0.195	9.50111e-241	NHL10+	1.579
CYTB5-E	2.78541e-243	0.199009	0.914	0.872	9.14533e-239	NHL10+	1.048
SEC1B	4.23862e-242	0.0799477	0.305	0.198	1.39167e-237	NHL10+	1.54
AT5G13420	9.72466e-242	0.114571	0.447	0.319	3.1929e-237	NHL10+	1.401
PGD2	1.94183e-240	0.189602	0.706	0.586	6.37562e-236	NHL10+	1.205
CAF1-11	2.04232e-238	0.123855	0.299	0.188	6.70556e-234	NHL10+	1.59
AT1G02360	4.28602e-237	0.209467	0.4	0.275	1.40723e-232	NHL10+	1.455
AT4G15120	5.34555e-237	0.112145	0.308	0.198	1.75511e-232	NHL10+	1.556
GSTU3	3.02482e-235	0.218016	0.561	0.428	9.9314e-231	NHL10+	1.311
AT1G22890	4.12338e-232	0.215621	0.417	0.29	1.35383e-227	NHL10+	1.438
AT4G39675	2.52516e-231	0.389428	0.301	0.211	8.29085e-227	NHL10+	1.427
WRKY75	3.25588e-231	0.197101	0.38	0.256	1.069e-226	NHL10+	1.484
NADP-ME2	8.48157e-231	0.247128	0.871	0.809	2.78475e-226	NHL10+	1.077
AT2G30550	1.27887e-230	0.0940044	0.358	0.246	4.19893e-226	NHL10+	1.455
AT3G54150	1.58158e-230	0.178321	0.395	0.27	5.1928e-226	NHL10+	1.463
AT5G58375	2.2596e-229	0.194728	0.752	0.645	7.41894e-225	NHL10+	1.166
AT2G39400	8.65119e-229	0.277918	0.566	0.44	2.84045e-224	NHL10+	1.286
AT2G27389	2.00841e-227	0.199782	0.465	0.336	6.5942e-223	NHL10+	1.384
ABCB21	4.74562e-227	0.11576	0.419	0.297	1.55813e-222	NHL10+	1.411
AT3G13910	1.83374e-226	0.106263	0.527	0.402	6.02072e-222	NHL10+	1.311
AT1G68340	2.15023e-225	0.0549618	0.289	0.193	7.05985e-221	NHL10+	1.497
AT5G38900	4.27375e-225	0.128871	0.41	0.289	1.4032e-220	NHL10+	1.419
PER4	2.55016e-224	0.292537	0.526	0.406	8.37294e-220	NHL10+	1.296
AT5G35200	6.40338e-223	0.0975339	0.497	0.375	2.10242e-218	NHL10+	1.325
AT2G30720	2.85259e-222	0.0706617	0.285	0.187	9.36589e-218	NHL10+	1.524
RLF	3.26019e-222	0.120245	0.451	0.328	1.07042e-217	NHL10+	1.375
TK1A	2.61113e-221	0.109716	0.337	0.225	8.57314e-217	NHL10+	1.498
AT2G18690	2.62759e-221	0.245967	0.696	0.583	8.62717e-217	NHL10+	1.194
AT3G19660	5.39588e-221	0.156616	0.429	0.305	1.77163e-216	NHL10+	1.407
AAC2	1.74488e-219	0.120174	0.548	0.421	5.72896e-215	NHL10+	1.302
FAD-OXR	1.87183e-219	0.192816	0.815	0.722	6.14579e-215	NHL10+	1.129
AT1G13340	7.94831e-219	0.0977752	0.283	0.182	2.60967e-214	NHL10+	1.555
AT1G10650	1.56717e-218	0.0891077	0.441	0.324	5.14548e-214	NHL10+	1.361
SUFE2	1.66202e-216	0.128534	0.26	0.158	5.45692e-212	NHL10+	1.646
PME20	3.19267e-216	0.3202	0.289	0.203	1.04825e-211	NHL10+	1.424
AT3G52520	6.95692e-216	0.159946	0.315	0.205	2.28417e-211	NHL10+	1.537
AT1G65820	1.14018e-215	0.175647	0.83	0.75	3.74357e-211	NHL10+	1.107
AT5G11970	8.47676e-213	0.109269	0.54	0.417	2.78318e-208	NHL10+	1.295
AT5G37480	9.48552e-213	0.0607683	0.274	0.181	3.11438e-208	NHL10+	1.514
AT1G10140	5.02485e-212	0.155461	0.663	0.539	1.64981e-207	NHL10+	1.23
AT3G29034	5.90577e-212	0.12229	0.486	0.364	1.93904e-207	NHL10+	1.335
BCB	7.33421e-212	0.233557	0.968	0.945	2.40804e-207	NHL10+	1.024
CYP71B6	1.5201e-211	0.155627	0.558	0.43	4.99095e-207	NHL10+	1.298
UBL5	6.9286e-211	0.141654	0.902	0.853	2.27487e-206	NHL10+	1.057
LAG2	1.48223e-210	0.0794665	0.29	0.19	4.8666e-206	NHL10+	1.526
AT1G22410	2.92438e-210	0.193565	0.501	0.378	9.60163e-206	NHL10+	1.325
AT4G31860	4.70413e-210	0.0767657	0.432	0.322	1.54451e-205	NHL10+	1.342
TIC20-IV	1.20312e-209	0.0998008	0.404	0.291	3.95022e-205	NHL10+	1.388
PCR8	1.87477e-209	0.210864	0.911	0.85	6.15542e-205	NHL10+	1.072
CTF2B	3.24813e-209	0.143334	0.398	0.279	1.06646e-204	NHL10+	1.427
UCC2	4.40621e-209	0.274477	0.445	0.333	1.44669e-204	NHL10+	1.336
CPK10	1.92484e-207	0.0537687	0.37	0.269	6.31982e-203	NHL10+	1.375
ABCG40	3.4853e-207	0.226785	0.6	0.478	1.14433e-202	NHL10+	1.255
AT2G37750	7.55068e-207	0.229994	0.472	0.352	2.47912e-202	NHL10+	1.341
SGP2	2.52905e-206	0.0945811	0.376	0.267	8.30362e-202	NHL10+	1.408
AT4G26910	3.47562e-206	0.0907589	0.483	0.366	1.14115e-201	NHL10+	1.32
AIG2A	4.69835e-206	0.206329	0.557	0.434	1.54261e-201	NHL10+	1.283
CRPK1	7.95416e-206	0.0889384	0.413	0.3	2.61159e-201	NHL10+	1.377
PAL2	1.12643e-205	0.249155	0.456	0.342	3.69839e-201	NHL10+	1.333
AT5G57060	1.54554e-205	0.0733366	0.27	0.175	5.07447e-201	NHL10+	1.543
AT1G13990	1.72148e-205	0.0823668	0.514	0.398	5.65213e-201	NHL10+	1.291
GT-3B	1.18025e-204	0.0998106	0.452	0.337	3.87513e-200	NHL10+	1.341
CRCK2	1.86224e-204	0.0556698	0.275	0.185	6.1143e-200	NHL10+	1.486
CIPK8	2.02635e-204	0.170999	0.395	0.279	6.65311e-200	NHL10+	1.416
NAC053	3.52132e-204	0.0798267	0.325	0.223	1.15616e-199	NHL10+	1.457
MO2	6.58722e-204	0.0807027	0.38	0.273	2.16278e-199	NHL10+	1.392
SPHK2	1.70112e-203	0.0569565	0.27	0.179	5.58529e-199	NHL10+	1.508
CAR10	9.29535e-203	0.0574863	0.288	0.196	3.05194e-198	NHL10+	1.469
AT1G24350	1.15224e-202	0.0733977	0.425	0.316	3.78315e-198	NHL10+	1.345
AT1G53625	2.06747e-202	0.184375	0.454	0.333	6.78812e-198	NHL10+	1.363
AT5G57910	1.18146e-201	0.124354	0.438	0.32	3.87909e-197	NHL10+	1.369
WNK4	1.74594e-201	0.090546	0.37	0.263	5.73244e-197	NHL10+	1.407
AT5G28830	6.44174e-201	0.0578787	0.319	0.224	2.11502e-196	NHL10+	1.424
AT5G46780	1.20805e-200	0.112565	0.416	0.3	3.96639e-196	NHL10+	1.387
SRO2	1.23541e-200	0.113671	0.511	0.392	4.05623e-196	NHL10+	1.304
IGPS	1.47916e-199	0.111848	0.381	0.268	4.85653e-195	NHL10+	1.422
MSBP2	1.64569e-199	0.179109	0.589	0.469	5.40329e-195	NHL10+	1.256
AT5G12340	3.10981e-199	0.154115	0.42	0.302	1.02104e-194	NHL10+	1.391
PAT05	6.96259e-199	0.0520504	0.325	0.23	2.28603e-194	NHL10+	1.413
AT1G36622	8.54978e-199	0.105049	0.351	0.244	2.80715e-194	NHL10+	1.439
NATA1	9.55615e-199	0.183353	0.534	0.413	3.13757e-194	NHL10+	1.293
CML50	1.96976e-198	0.0876754	0.581	0.466	6.4673e-194	NHL10+	1.247
XLG3	1.8125e-197	0.104946	0.427	0.313	5.951e-193	NHL10+	1.364
AT3G13430	2.26426e-197	0.0769993	0.427	0.319	7.43426e-193	NHL10+	1.339
PSK3	3.5803e-197	0.253713	0.95	0.913	1.17552e-192	NHL10+	1.041
AT3G26020	4.28156e-197	0.059728	0.355	0.255	1.40577e-192	NHL10+	1.392
G6PD6	4.49e-197	0.0873855	0.264	0.17	1.4742e-192	NHL10+	1.553
UGT73B5	6.82225e-197	0.181121	0.721	0.612	2.23995e-192	NHL10+	1.178
EP3	9.12744e-197	0.201683	0.469	0.349	2.99681e-192	NHL10+	1.344
MAPKKK19	1.39881e-196	0.0940017	0.278	0.182	4.5927e-192	NHL10+	1.527
SAP13	3.55168e-196	0.0625676	0.264	0.173	1.16612e-191	NHL10+	1.526
AMC1	6.04486e-196	0.0825723	0.451	0.34	1.98471e-191	NHL10+	1.326
ILL4	6.39641e-196	0.162425	0.772	0.667	2.10013e-191	NHL10+	1.157
AT1G60730	1.01574e-195	0.125616	0.651	0.532	3.33499e-191	NHL10+	1.224
AT4G20830	1.6655e-195	0.151261	0.93	0.886	5.46833e-191	NHL10+	1.05
CID6	3.01999e-195	0.0987248	0.535	0.42	9.91555e-191	NHL10+	1.274
AT2G31585	4.3916e-195	0.106166	0.456	0.341	1.44189e-190	NHL10+	1.337
AVT6C	2.25273e-194	0.0620047	0.287	0.196	7.3964e-190	NHL10+	1.464
CRK4	3.28633e-194	0.0709416	0.271	0.179	1.079e-189	NHL10+	1.514
PUB14	3.31924e-194	0.0477363	0.265	0.18	1.0898e-189	NHL10+	1.472
AT3G14595	1.36654e-193	0.0726374	0.372	0.27	4.48676e-189	NHL10+	1.378
AKR4C8	1.1958e-191	0.0879549	0.349	0.247	3.92618e-187	NHL10+	1.413
MSRB3	1.75231e-191	0.0865021	0.487	0.375	5.75334e-187	NHL10+	1.299
AIP2	4.42591e-191	0.104688	0.379	0.272	1.45316e-186	NHL10+	1.393
AT5G46080	8.25745e-191	0.123942	0.413	0.299	2.71117e-186	NHL10+	1.381
GGT1	1.63164e-190	0.127856	0.423	0.309	5.35716e-186	NHL10+	1.369
WNK8	4.0557e-190	0.0593726	0.438	0.335	1.33161e-185	NHL10+	1.307
AGP12	4.34213e-190	0.281372	0.901	0.858	1.42565e-185	NHL10+	1.05
AT3G26080	8.4404e-190	0.114582	0.398	0.286	2.77124e-185	NHL10+	1.392
CERK1	9.22886e-190	0.102928	0.404	0.292	3.03011e-185	NHL10+	1.384
APK2	1.97291e-189	0.123572	0.287	0.188	6.47766e-185	NHL10+	1.527
AT5G57035	8.92199e-189	0.0486827	0.375	0.279	2.92936e-184	NHL10+	1.344
AT4G26060	1.01042e-188	0.0794994	0.351	0.25	3.31751e-184	NHL10+	1.404
AT3G50910	1.61134e-188	0.0911701	0.575	0.462	5.29053e-184	NHL10+	1.245
AT1G26690	2.07714e-188	0.0727086	0.356	0.256	6.81986e-184	NHL10+	1.391
NRT3.1	2.83543e-188	0.0937301	0.431	0.322	9.30958e-184	NHL10+	1.339
AT1G08050	4.26039e-188	0.0537562	0.253	0.169	1.39881e-183	NHL10+	1.497
ERF113	2.11011e-187	0.130759	0.324	0.22	6.92811e-183	NHL10+	1.473
WRKY6	2.84896e-187	0.115476	0.634	0.518	9.35401e-183	NHL10+	1.224
CPK11	4.07099e-186	0.0626545	0.355	0.258	1.33663e-181	NHL10+	1.376
AHL17	1.36211e-185	0.052022	0.444	0.344	4.47223e-181	NHL10+	1.291
ORP3C	1.80835e-185	0.0849673	0.595	0.482	5.93735e-181	NHL10+	1.234
AT2G39420	9.96965e-185	0.0939345	0.448	0.338	3.27334e-180	NHL10+	1.325
VPS20.1	1.85858e-184	0.0898518	0.414	0.306	6.10227e-180	NHL10+	1.353
RD2	7.31419e-184	0.147373	0.866	0.797	2.40147e-179	NHL10+	1.087
AT1G09645	1.27798e-183	0.0861541	0.451	0.343	4.196e-179	NHL10+	1.315
SCL1	1.36691e-183	0.0592222	0.352	0.256	4.48798e-179	NHL10+	1.375
PNC2	3.22081e-183	0.0938215	0.572	0.46	1.05749e-178	NHL10+	1.243
SAP11	1.10031e-182	0.0824325	0.381	0.278	3.61264e-178	NHL10+	1.371
SNAP33	1.49866e-182	0.18704	0.778	0.694	4.92055e-178	NHL10+	1.121
PIX13	2.12632e-182	0.0709924	0.423	0.319	6.98136e-178	NHL10+	1.326
ASA1	2.76645e-182	0.130755	0.436	0.322	9.08308e-178	NHL10+	1.354
ATGSTZ1	6.47519e-182	0.108613	0.506	0.392	2.126e-177	NHL10+	1.291
AT5G48657	1.78228e-181	0.150395	0.465	0.349	5.85175e-177	NHL10+	1.332
AT1G19020	5.64638e-181	0.171078	0.986	0.976	1.85388e-176	NHL10+	1.01
AT1G78850	5.67972e-181	0.142968	0.615	0.498	1.86482e-176	NHL10+	1.235
AT5G15640	6.85858e-181	0.0725468	0.367	0.267	2.25188e-176	NHL10+	1.375
HSFA4C	2.2922e-180	0.0474631	0.288	0.202	7.52598e-176	NHL10+	1.426
PME17	1.31045e-179	0.200085	0.594	0.482	4.30261e-175	NHL10+	1.232
AT4G15610	1.35955e-179	0.246216	0.947	0.915	4.46381e-175	NHL10+	1.035
AT4G23885	2.07082e-179	0.0953746	0.382	0.279	6.79914e-175	NHL10+	1.369
AT1G62840	2.73886e-179	0.0593099	0.271	0.186	8.99251e-175	NHL10+	1.457
AT1G75810	3.61933e-179	0.0539844	0.378	0.282	1.18833e-174	NHL10+	1.34
ADT4	3.62552e-179	0.136076	0.472	0.357	1.19037e-174	NHL10+	1.322
PRXIIC	3.92063e-179	0.285088	0.918	0.876	1.28726e-174	NHL10+	1.048
AT5G43190	3.99753e-179	0.047005	0.344	0.255	1.31251e-174	NHL10+	1.349
PBL2	4.04882e-179	0.0498513	0.358	0.266	1.32935e-174	NHL10+	1.346
AT3G04010	4.91416e-179	0.0618863	0.338	0.245	1.61347e-174	NHL10+	1.38
ATARFC1	4.92033e-179	0.122629	0.584	0.471	1.61549e-174	NHL10+	1.24
BPM1	5.42391e-179	0.0672231	0.38	0.281	1.78083e-174	NHL10+	1.352
AT5G58730	7.69662e-179	0.0829266	0.407	0.301	2.52703e-174	NHL10+	1.352
TOL4	9.40848e-179	0.0374991	0.422	0.329	3.08909e-174	NHL10+	1.283
CYCLASE1	2.29989e-178	0.155082	0.812	0.726	7.55124e-174	NHL10+	1.118
FIS1B	2.76835e-177	0.077753	0.426	0.322	9.08932e-173	NHL10+	1.323
VIK	7.02898e-177	0.0659395	0.485	0.382	2.30783e-172	NHL10+	1.27
TPR8	8.29761e-177	0.04471	0.304	0.219	2.72436e-172	NHL10+	1.388
PAL1	1.05474e-176	0.212693	0.366	0.263	3.46303e-172	NHL10+	1.392
UBC33	1.95306e-176	0.0711289	0.396	0.296	6.4125e-172	NHL10+	1.338
4CL1	3.73041e-176	0.145172	0.299	0.2	1.22481e-171	NHL10+	1.495
AT4G30390	3.87913e-176	0.174914	0.655	0.547	1.27363e-171	NHL10+	1.197
PPDK	2.23575e-175	0.147766	0.4	0.291	7.34064e-171	NHL10+	1.375
LCB2B	3.88775e-175	0.0554862	0.315	0.225	1.27646e-170	NHL10+	1.4
SEC61G3	6.51992e-175	0.0743263	0.495	0.389	2.14069e-170	NHL10+	1.272
RPL10C	3.16141e-174	0.107182	1	1	1.03799e-169	NHL10+	1
AT1G03220	4.05883e-174	0.188928	0.965	0.939	1.33264e-169	NHL10+	1.028
AT2G20320	8.16183e-174	0.0652221	0.325	0.231	2.67977e-169	NHL10+	1.407
INH3	8.45279e-174	0.0563784	0.299	0.212	2.7753e-169	NHL10+	1.41
AT3G10915	1.12673e-173	0.0569591	0.394	0.298	3.6994e-169	NHL10+	1.322
CYP73A5	2.70847e-173	0.196428	0.876	0.815	8.89273e-169	NHL10+	1.075
AT3G17410	3.26661e-172	0.0983643	0.563	0.451	1.07253e-167	NHL10+	1.248
AT3G51130	6.40225e-172	0.0261008	0.299	0.222	2.10205e-167	NHL10+	1.347
STP13	1.40132e-171	0.209961	0.799	0.713	4.60095e-167	NHL10+	1.121
RHM1	1.5977e-171	0.0211671	0.287	0.211	5.24573e-167	NHL10+	1.36
AT5G48970	1.87881e-171	0.0611368	0.296	0.207	6.16869e-167	NHL10+	1.43
AT4G19200	1.96836e-171	0.152276	0.857	0.78	6.46272e-167	NHL10+	1.099
AT1G18390	2.97182e-171	0.0616318	0.343	0.249	9.75739e-167	NHL10+	1.378
ATCOX17	3.99599e-171	0.0889991	0.366	0.265	1.312e-166	NHL10+	1.381
AT5G56350	4.2307e-171	0.0763257	0.477	0.372	1.38907e-166	NHL10+	1.282
AT4G08230	5.39717e-171	0.0840954	0.541	0.432	1.77205e-166	NHL10+	1.252
ATCCT2	5.58337e-171	0.0712233	0.39	0.29	1.83319e-166	NHL10+	1.345
DTX18	5.83178e-171	0.119276	0.256	0.166	1.91475e-166	NHL10+	1.542
AT1G03740	6.39426e-171	0.0486917	0.389	0.295	2.09943e-166	NHL10+	1.319
AT5G35460	7.98084e-171	0.073216	0.379	0.28	2.62035e-166	NHL10+	1.354
AT5G53330	9.8894e-171	0.0836953	0.489	0.383	3.24699e-166	NHL10+	1.277
AT1G10865	1.00494e-170	0.0802802	0.503	0.398	3.29953e-166	NHL10+	1.264
BZIP25	2.38833e-170	0.089839	0.612	0.505	7.8416e-166	NHL10+	1.212
SAP9	3.93194e-170	0.101142	0.579	0.471	1.29097e-165	NHL10+	1.229
CYP76C2	5.23013e-170	0.0684468	0.325	0.235	1.71721e-165	NHL10+	1.383
PLDGAMMA1	6.04038e-170	0.070554	0.282	0.194	1.98324e-165	NHL10+	1.454
AT5G22270	6.44975e-170	0.202599	0.527	0.415	2.11765e-165	NHL10+	1.27
ATM1	7.67305e-170	0.0779277	0.344	0.248	2.51929e-165	NHL10+	1.387
AT3G47550	1.05773e-169	0.0637169	0.394	0.297	3.47286e-165	NHL10+	1.327
SSL12	1.18234e-169	0.0979012	0.452	0.346	3.88198e-165	NHL10+	1.306
AT5G67350	1.21208e-169	0.0657374	0.375	0.279	3.97963e-165	NHL10+	1.344
HIPP05	1.21894e-169	0.147348	0.849	0.776	4.00215e-165	NHL10+	1.094
RABH1C	1.3688e-169	0.126945	0.486	0.374	4.49417e-165	NHL10+	1.299
RMA1	1.41993e-169	0.136772	0.51	0.396	4.66206e-165	NHL10+	1.288
GPX6	2.29395e-169	0.191148	0.945	0.916	7.53171e-165	NHL10+	1.032
AT4G36648	2.85659e-169	0.169129	0.923	0.884	9.37905e-165	NHL10+	1.044
MLO12	5.39527e-169	0.155403	0.484	0.372	1.77143e-164	NHL10+	1.301
AT1G04960	2.3853e-168	0.0544552	0.428	0.332	7.83166e-164	NHL10+	1.289
AT3G23570	2.8992e-168	0.113607	0.464	0.355	9.51893e-164	NHL10+	1.307
WIH1	4.40338e-168	0.210488	0.689	0.586	1.44576e-163	NHL10+	1.176
B120	1.58461e-167	0.0757655	0.362	0.265	5.20275e-163	NHL10+	1.366
AT2G31090	1.91635e-166	0.120253	0.601	0.491	6.29195e-162	NHL10+	1.224
VPS37-2	2.30878e-166	0.0432169	0.327	0.242	7.5804e-162	NHL10+	1.351
CML20	9.8425e-166	0.0628744	0.48	0.38	3.23159e-161	NHL10+	1.263
LCV1	1.56635e-165	0.0574004	0.299	0.211	5.1428e-161	NHL10+	1.417
AT2G32240	2.20065e-165	0.183408	0.795	0.71	7.2254e-161	NHL10+	1.12
CXE6	3.8106e-165	0.072584	0.307	0.219	1.25113e-160	NHL10+	1.402
VHA-G2	4.31136e-165	0.0510735	0.451	0.355	1.41555e-160	NHL10+	1.27
UTR2	6.22709e-165	0.13055	0.526	0.414	2.04454e-160	NHL10+	1.271
UBC30	7.58612e-165	0.0964432	0.475	0.369	2.49075e-160	NHL10+	1.287
AT2G46080	8.67236e-165	0.0717484	0.329	0.236	2.8474e-160	NHL10+	1.394
AT1G67920	2.5471e-164	0.175344	0.694	0.588	8.36289e-160	NHL10+	1.18
NTR2	3.01668e-164	0.114065	0.593	0.484	9.90466e-160	NHL10+	1.225
AT2G36580	3.19629e-164	0.118437	0.574	0.462	1.04944e-159	NHL10+	1.242
PIS1	3.95233e-164	0.0645643	0.34	0.248	1.29767e-159	NHL10+	1.371
AT1G53430	6.35863e-164	0.0735987	0.397	0.298	2.08773e-159	NHL10+	1.332
AT1G67060	6.68415e-164	0.0867258	0.382	0.281	2.19461e-159	NHL10+	1.359
TOM3	7.09733e-164	0.0882358	0.519	0.411	2.33027e-159	NHL10+	1.263
AT1G31130	1.52869e-163	0.113525	0.559	0.448	5.01915e-159	NHL10+	1.248
AT5G36925	2.70243e-163	0.194946	0.565	0.456	8.87289e-159	NHL10+	1.239
IPCS2	3.17118e-163	0.17383	0.644	0.538	1.04119e-158	NHL10+	1.197
OFP2	4.20344e-163	0.128898	0.294	0.2	1.38012e-158	NHL10+	1.47
AT1G21900	4.82541e-163	0.0831222	0.494	0.389	1.58433e-158	NHL10+	1.27
VPS37-1	5.94745e-163	0.0675478	0.412	0.314	1.95273e-158	NHL10+	1.312
AT4G10140	9.63176e-163	0.0650736	0.335	0.243	3.16239e-158	NHL10+	1.379
CSD1	1.05942e-162	0.0883121	0.531	0.423	3.47838e-158	NHL10+	1.255
AT1G19130	1.63069e-162	0.0944274	0.409	0.306	5.35404e-158	NHL10+	1.337
AT1G32460	1.76223e-162	0.143087	0.818	0.748	5.78595e-158	NHL10+	1.094
XTH24	2.09005e-162	0.172318	0.809	0.72	6.86227e-158	NHL10+	1.124
AT3G09085	3.44231e-162	0.0768017	0.318	0.227	1.13021e-157	NHL10+	1.401
DR1	4.28616e-162	0.0479034	0.254	0.176	1.40728e-157	NHL10+	1.443
RABF2B	9.37537e-162	0.10018	0.683	0.584	3.07821e-157	NHL10+	1.17
AT1G23440	2.05524e-161	0.105156	0.603	0.495	6.74796e-157	NHL10+	1.218
HACL	2.07549e-161	0.14485	0.806	0.719	6.81446e-157	NHL10+	1.121
AT3G19010	2.27388e-161	0.188314	0.671	0.571	7.46582e-157	NHL10+	1.175
GRF7.1	3.19187e-161	0.0580797	0.384	0.29	1.04799e-156	NHL10+	1.324
SAG21	3.81153e-161	0.157926	1	1	1.25144e-156	NHL10+	1
AT1G13360	4.48304e-161	0.128761	0.521	0.41	1.47192e-156	NHL10+	1.271
RUB1	4.52831e-161	0.141956	0.573	0.463	1.48678e-156	NHL10+	1.238
DGK5	4.89304e-161	0.0693279	0.316	0.225	1.60653e-156	NHL10+	1.404
CCA1	6.57737e-161	0.0453485	0.302	0.219	2.15955e-156	NHL10+	1.379
ATG8B	7.00732e-161	0.133555	0.468	0.359	2.30071e-156	NHL10+	1.304
AT1G10410	8.91341e-161	0.049898	0.319	0.234	2.92654e-156	NHL10+	1.363
BIR2	1.43773e-160	0.0502753	0.261	0.181	4.72049e-156	NHL10+	1.442
NDB2	1.51107e-160	0.0336608	0.288	0.211	4.9613e-156	NHL10+	1.365
AT3G16220	1.71727e-160	0.0606703	0.332	0.243	5.63832e-156	NHL10+	1.366
PLDDELTA	2.21341e-160	0.0400465	0.39	0.302	7.2673e-156	NHL10+	1.291
LSU1	2.81114e-160	0.204285	0.681	0.58	9.22982e-156	NHL10+	1.174
AT1G77840	3.12464e-160	0.0643901	0.337	0.247	1.02591e-155	NHL10+	1.364
PANK1	3.2338e-160	0.0450024	0.262	0.183	1.06175e-155	NHL10+	1.432
AT1G30755	7.5404e-160	0.0725129	0.418	0.318	2.47574e-155	NHL10+	1.314
AT5G20050	9.32306e-160	0.0956229	0.626	0.519	3.06104e-155	NHL10+	1.206
AT1G68300	1.81229e-159	0.126526	0.654	0.548	5.95029e-155	NHL10+	1.193
LECRKS2	3.84864e-159	0.0372707	0.377	0.291	1.26362e-154	NHL10+	1.296
ARL	4.66287e-159	0.153867	0.532	0.421	1.53096e-154	NHL10+	1.264
GSTU1	9.50541e-159	0.0762422	0.37	0.276	3.12091e-154	NHL10+	1.341
AGD5	1.00008e-158	0.0260427	0.369	0.288	3.28357e-154	NHL10+	1.281
AT4G19880	1.06792e-158	0.129242	0.64	0.532	3.5063e-154	NHL10+	1.203
RHA1A	1.19064e-158	0.0794072	0.319	0.228	3.90924e-154	NHL10+	1.399
GDH2	1.96107e-158	0.174136	0.934	0.889	6.43879e-154	NHL10+	1.051
AT5G51620	2.50047e-158	0.0761323	0.415	0.317	8.20979e-154	NHL10+	1.309
AGP16	2.59552e-158	0.184172	0.916	0.879	8.52187e-154	NHL10+	1.042
ATGR1	4.59388e-158	0.0686599	0.528	0.426	1.50831e-153	NHL10+	1.239
NUDT16	4.99856e-158	0.0323293	0.354	0.273	1.64118e-153	NHL10+	1.297
LPD2	6.8607e-158	0.0320593	0.444	0.357	2.25257e-153	NHL10+	1.244
AT5G16800	6.98705e-158	0.0636716	0.304	0.216	2.29406e-153	NHL10+	1.407
AT4G35110	9.7497e-158	0.0816871	0.475	0.373	3.20112e-153	NHL10+	1.273
AT3G29170	1.92953e-157	0.05223	0.407	0.316	6.33524e-153	NHL10+	1.288
AT2G44970	2.35612e-157	0.0356392	0.352	0.269	7.73585e-153	NHL10+	1.309
AT1G36730	2.83566e-157	0.0698053	0.549	0.448	9.31033e-153	NHL10+	1.225
AT2G20562	2.84022e-157	0.160132	0.423	0.317	9.32528e-153	NHL10+	1.334
AT1G57765	8.53767e-157	0.0801804	0.364	0.268	2.80317e-152	NHL10+	1.358
AT4G33565	1.03012e-156	0.0757387	0.349	0.255	3.3822e-152	NHL10+	1.369
AT4G38932	1.24234e-156	0.152479	0.535	0.426	4.07897e-152	NHL10+	1.256
GLX2-5	1.24729e-156	0.0755638	0.402	0.304	4.09523e-152	NHL10+	1.322
RPI1	1.64054e-156	0.0434041	0.302	0.221	5.38639e-152	NHL10+	1.367
AT4G25690	1.8621e-156	0.0274346	0.534	0.446	6.11384e-152	NHL10+	1.197
AT1G22930	2.17804e-156	0.0514422	0.51	0.412	7.15117e-152	NHL10+	1.238
TOPP8	2.97614e-156	0.0335763	0.408	0.323	9.77158e-152	NHL10+	1.263
POLD4	3.63015e-156	0.0339421	0.359	0.277	1.19189e-151	NHL10+	1.296
ATG18A	4.15551e-156	0.0587542	0.41	0.317	1.36438e-151	NHL10+	1.293
AT5G51830	4.44591e-156	0.131191	0.543	0.434	1.45973e-151	NHL10+	1.251
GLP4	1.60518e-155	0.11461	0.641	0.533	5.2703e-151	NHL10+	1.203
AT5G37740	2.46828e-155	0.124435	0.369	0.268	8.10412e-151	NHL10+	1.377
AT5G16980	3.13681e-155	0.128372	0.447	0.341	1.02991e-150	NHL10+	1.311
TSB1	4.8789e-155	0.162988	0.858	0.795	1.60189e-150	NHL10+	1.079
AT3G51890	7.22353e-155	0.0777511	0.535	0.432	2.3717e-150	NHL10+	1.238
PSKR1	1.17946e-154	0.0452571	0.286	0.206	3.87253e-150	NHL10+	1.388
SLP2	3.07713e-154	0.0386836	0.29	0.213	1.01031e-149	NHL10+	1.362
SFC1	3.38463e-154	0.069942	0.384	0.29	1.11128e-149	NHL10+	1.324
HIR4	3.81401e-154	0.0526506	0.355	0.267	1.25225e-149	NHL10+	1.33
ZIFL1	7.64038e-154	0.100493	0.413	0.312	2.50857e-149	NHL10+	1.324
EVN	8.6303e-154	0.0505073	0.367	0.278	2.83359e-149	NHL10+	1.32
HR4	3.74663e-153	0.197772	0.695	0.6	1.23013e-148	NHL10+	1.158
MUR1	3.79751e-153	0.0403378	0.327	0.245	1.24684e-148	NHL10+	1.335
FH8	8.50237e-153	0.0400547	0.303	0.224	2.79158e-148	NHL10+	1.353
VPS60.1	8.56278e-153	0.0976958	0.647	0.548	2.81142e-148	NHL10+	1.181
AT1G12760	8.59339e-153	0.0408896	0.414	0.325	2.82147e-148	NHL10+	1.274
VQ22	9.15469e-153	0.0765845	0.424	0.325	3.00576e-148	NHL10+	1.305
AGD12	1.01429e-152	0.0568776	0.36	0.27	3.3302e-148	NHL10+	1.333
AT4G13180	1.23903e-152	0.0672071	0.389	0.296	4.06809e-148	NHL10+	1.314
DREB2E	1.46962e-152	0.042218	0.327	0.246	4.8252e-148	NHL10+	1.329
AT2G17705	1.59436e-152	0.123597	0.58	0.472	5.23477e-148	NHL10+	1.229
AT1G80160	2.23268e-152	0.16265	0.513	0.407	7.33055e-148	NHL10+	1.26
ASP3	2.87146e-152	0.0777322	0.57	0.467	9.42786e-148	NHL10+	1.221
STR15	3.32535e-152	0.159631	0.741	0.642	1.09181e-147	NHL10+	1.154
AT5G52580	3.99501e-152	0.0345679	0.281	0.206	1.31168e-147	NHL10+	1.364
TPPG	4.11294e-152	0.0523534	0.369	0.28	1.3504e-147	NHL10+	1.318
HSFB1	4.14663e-152	0.14554	0.834	0.762	1.36146e-147	NHL10+	1.094
CHI	4.23415e-152	0.0914284	0.28	0.195	1.3902e-147	NHL10+	1.436
AT2G16710	4.57497e-152	0.0720977	0.489	0.39	1.5021e-147	NHL10+	1.254
RAP2-9	6.70912e-152	0.147396	0.525	0.417	2.2028e-147	NHL10+	1.259
AT2G21190	9.31264e-152	0.101721	0.517	0.413	3.05762e-147	NHL10+	1.252
SAP12	1.0222e-151	0.183506	0.924	0.883	3.35618e-147	NHL10+	1.046
UXS4	1.38163e-151	0.0522403	0.361	0.273	4.53629e-147	NHL10+	1.322
ALAAT1	1.57765e-151	0.143743	0.827	0.763	5.17989e-147	NHL10+	1.084
CDC48D	2.14805e-151	0.0528865	0.304	0.222	7.05269e-147	NHL10+	1.369
AT5G44290	2.35617e-151	0.0271195	0.337	0.258	7.73602e-147	NHL10+	1.306
AT3G22850	2.86694e-151	0.0687331	0.277	0.195	9.41303e-147	NHL10+	1.421
P4H2	2.97575e-151	0.0660503	0.307	0.219	9.77029e-147	NHL10+	1.402
AT4G17840	4.58364e-151	0.0295874	0.408	0.325	1.50495e-146	NHL10+	1.255
RABD2B	4.93102e-151	0.106928	0.806	0.735	1.619e-146	NHL10+	1.097
SPX2	6.03948e-151	0.0438262	0.346	0.263	1.98294e-146	NHL10+	1.316
HOP2.1	6.34506e-151	0.0487112	0.455	0.363	2.08328e-146	NHL10+	1.253
AMSH1	1.16036e-150	0.0458012	0.321	0.239	3.8098e-146	NHL10+	1.343
MPK5	1.95625e-150	0.0533663	0.332	0.246	6.42295e-146	NHL10+	1.35
PLP2	2.33195e-150	0.193189	0.598	0.497	7.6565e-146	NHL10+	1.203
CYP21-4	2.74157e-150	0.0921426	0.496	0.394	9.00139e-146	NHL10+	1.259
AT5G39590	5.8482e-150	0.0569394	0.378	0.288	1.92014e-145	NHL10+	1.312
TOL1	6.94338e-150	0.0668966	0.569	0.47	2.27972e-145	NHL10+	1.211
ALA1	8.37425e-150	0.0560483	0.429	0.335	2.74952e-145	NHL10+	1.281
AT5G35690	9.39796e-150	0.0479274	0.353	0.269	3.08563e-145	NHL10+	1.312
AT4G21580	1.88281e-149	0.0921667	0.579	0.477	6.18183e-145	NHL10+	1.214
SHM7	2.27119e-149	0.0882136	0.4	0.303	7.457e-145	NHL10+	1.32
SULTR1;2	2.5468e-149	0.244878	0.378	0.291	8.36192e-145	NHL10+	1.299
AT5G46630	3.21824e-149	0.035781	0.471	0.384	1.05665e-144	NHL10+	1.227
AT3G09570	3.50672e-149	0.0551557	0.447	0.354	1.15136e-144	NHL10+	1.263
AT5G43570	6.06622e-149	0.145499	0.383	0.285	1.99172e-144	NHL10+	1.344
AHL15	1.17308e-148	0.0575788	0.425	0.332	3.85157e-144	NHL10+	1.28
AT5G40450	2.2169e-148	0.114284	0.42	0.319	7.27874e-144	NHL10+	1.317
AT5G40670	2.61592e-148	0.0956452	0.378	0.281	8.58886e-144	NHL10+	1.345
AT5G61530	2.88114e-148	0.0461781	0.321	0.238	9.45965e-144	NHL10+	1.349
AT4G17720	3.29903e-148	0.0509	0.4	0.311	1.08317e-143	NHL10+	1.286
AT4G30490	4.67751e-148	0.0757494	0.384	0.29	1.53577e-143	NHL10+	1.324
AT1G76070	4.83805e-148	0.0951714	0.785	0.696	1.58848e-143	NHL10+	1.128
ACA11	5.12008e-148	0.0894847	0.406	0.307	1.68108e-143	NHL10+	1.322
UBA1	7.62126e-148	0.00620245	0.415	0.339	2.50229e-143	NHL10+	1.224
CAR7	8.07293e-148	0.0642383	0.456	0.36	2.65059e-143	NHL10+	1.267
CRRSP55	8.44504e-148	0.154344	0.695	0.596	2.77276e-143	NHL10+	1.166
AT1G27350	1.03899e-147	0.16535	0.744	0.663	3.41131e-143	NHL10+	1.122
AT5G25440	2.52964e-147	0.082206	0.273	0.188	8.30555e-143	NHL10+	1.452
AT1G15860	2.55073e-147	0.0823386	0.495	0.395	8.37482e-143	NHL10+	1.253
DA2	2.91218e-147	0.0361304	0.35	0.27	9.56155e-143	NHL10+	1.296
IOS1	3.28148e-147	0.0925402	0.296	0.209	1.07741e-142	NHL10+	1.416
AT1G09932	3.40899e-147	0.160647	0.317	0.224	1.11927e-142	NHL10+	1.415
BAH1	3.7493e-147	0.0489547	0.291	0.212	1.23101e-142	NHL10+	1.373
CIPK11	5.45451e-147	0.0452471	0.37	0.285	1.79088e-142	NHL10+	1.298
VQ11	7.91921e-147	0.0798494	0.287	0.202	2.60011e-142	NHL10+	1.421
DTX21	1.60936e-146	0.066374	0.425	0.332	5.28401e-142	NHL10+	1.28
VAMP723	1.65355e-146	0.148147	0.339	0.243	5.42912e-142	NHL10+	1.395
AT1G01730	1.72988e-146	0.0391303	0.272	0.198	5.67971e-142	NHL10+	1.374
LFG5	2.06344e-146	0.0565034	0.603	0.506	6.77489e-142	NHL10+	1.192
AT1G12810	2.40557e-146	0.0439441	0.426	0.338	7.89819e-142	NHL10+	1.26
RPL18AA.1	2.45536e-146	0.107816	0.584	0.483	8.06167e-142	NHL10+	1.209
MUR4	3.16664e-146	0.0406053	0.332	0.251	1.0397e-141	NHL10+	1.323
MUB3	3.99643e-146	0.066493	0.579	0.482	1.31215e-141	NHL10+	1.201
AT1G69980	4.23044e-146	0.0579399	0.293	0.211	1.38898e-141	NHL10+	1.389
AT4G19140	5.2284e-146	0.0383948	0.275	0.201	1.71664e-141	NHL10+	1.368
AT1G23040	5.24865e-146	0.086477	0.268	0.186	1.72329e-141	NHL10+	1.441
AT1G33490	6.40455e-146	0.0561865	0.277	0.198	2.10281e-141	NHL10+	1.399
AT5G17460	1.06307e-145	0.143257	0.356	0.26	3.49039e-141	NHL10+	1.369
AT5G42150	1.20608e-145	0.0652488	0.394	0.302	3.95991e-141	NHL10+	1.305
AT3G50900	1.57621e-145	0.102661	0.595	0.491	5.17516e-141	NHL10+	1.212
WAKL14	2.25825e-145	0.0502124	0.26	0.184	7.4145e-141	NHL10+	1.413
QS	2.79337e-145	0.035626	0.315	0.239	9.17148e-141	NHL10+	1.318
VTI11	3.95186e-145	0.0640317	0.564	0.468	1.29752e-140	NHL10+	1.205
P4H5	5.21379e-145	0.0991097	0.517	0.414	1.71184e-140	NHL10+	1.249
COX19-2	6.93813e-145	0.0682229	0.613	0.515	2.278e-140	NHL10+	1.19
SOUL-1	1.54658e-144	0.0849451	0.56	0.459	5.07788e-140	NHL10+	1.22
AT1G53400	1.55891e-144	0.0880484	0.502	0.401	5.11836e-140	NHL10+	1.252
CAT1.1	1.68175e-144	0.0960818	0.327	0.238	5.52171e-140	NHL10+	1.374
PVA41	2.31079e-144	0.0602557	0.464	0.371	7.587e-140	NHL10+	1.251
AT1G15350	2.96175e-144	0.0662309	0.274	0.192	9.72432e-140	NHL10+	1.427
GAPC1	3.83473e-144	0.155126	0.967	0.948	1.25906e-139	NHL10+	1.02
ERD2A	4.97846e-144	0.025159	0.454	0.374	1.63458e-139	NHL10+	1.214
CYP71A12	5.22883e-144	0.185052	0.39	0.297	1.71678e-139	NHL10+	1.313
RGLG1	1.97242e-143	0.0425709	0.33	0.25	6.47604e-139	NHL10+	1.32
AT5G64250	1.67711e-142	0.103639	0.539	0.436	5.50645e-138	NHL10+	1.236
ACX1	2.18874e-142	0.0958833	0.757	0.663	7.1863e-138	NHL10+	1.142
NDT1	3.12568e-142	0.059985	0.292	0.209	1.02626e-137	NHL10+	1.397
MYB7	3.12782e-142	0.0874801	0.401	0.307	1.02696e-137	NHL10+	1.306
ZAT11	3.34127e-142	0.157193	0.549	0.444	1.09704e-137	NHL10+	1.236
BGLU30	3.70652e-142	0.199582	0.644	0.546	1.21696e-137	NHL10+	1.179
AT1G70160	4.2098e-142	0.0473228	0.287	0.208	1.3822e-137	NHL10+	1.38
IAR4	4.41375e-142	0.049028	0.357	0.272	1.44917e-137	NHL10+	1.312
AT5G25930	4.67977e-142	0.0437299	0.41	0.323	1.53651e-137	NHL10+	1.269
AATP1	4.78039e-142	0.0455938	0.34	0.258	1.56955e-137	NHL10+	1.318
ILL6	4.78997e-142	0.0292674	0.379	0.298	1.57269e-137	NHL10+	1.272
AT5G48412	5.49727e-142	0.136616	0.599	0.498	1.80492e-137	NHL10+	1.203
AT5G54300	6.11821e-142	0.0639543	0.338	0.252	2.00879e-137	NHL10+	1.341
CML9	7.62644e-142	0.131719	0.611	0.506	2.50399e-137	NHL10+	1.208
AT1G77540	8.87044e-142	0.057119	0.318	0.234	2.91243e-137	NHL10+	1.359
AT5G01800	1.06734e-141	0.0947235	0.447	0.348	3.5044e-137	NHL10+	1.284
AT1G65720	1.19476e-141	0.140481	0.823	0.755	3.92276e-137	NHL10+	1.09
VAMP727	1.22089e-141	0.0279712	0.34	0.264	4.00853e-137	NHL10+	1.288
AT1G13390	1.23201e-141	0.0535018	0.494	0.401	4.04505e-137	NHL10+	1.232
ECI2	1.25113e-141	0.0470578	0.574	0.482	4.10784e-137	NHL10+	1.191
ANAC13	1.45368e-141	0.0380985	0.277	0.204	4.77286e-137	NHL10+	1.358
VAMP714	2.04463e-141	0.0487589	0.415	0.328	6.71314e-137	NHL10+	1.265
AT5G55970	2.19129e-141	0.0758243	0.28	0.198	7.19467e-137	NHL10+	1.414
DER1	2.19973e-141	0.0578821	0.293	0.213	7.22238e-137	NHL10+	1.376
LCAT3	2.25493e-141	0.048454	0.318	0.237	7.4036e-137	NHL10+	1.342
PEP3	2.95497e-141	0.232081	0.537	0.439	9.70206e-137	NHL10+	1.223
AT5G12190	2.99124e-141	0.0562723	0.359	0.273	9.82115e-137	NHL10+	1.315
ACO2.1	3.70551e-141	0.0107728	0.348	0.276	1.21663e-136	NHL10+	1.261
DSP3	4.21871e-141	0.184427	0.384	0.288	1.38513e-136	NHL10+	1.333
AT5G37070	4.67647e-141	0.0671846	0.391	0.299	1.53543e-136	NHL10+	1.308
RABF1	5.06348e-141	0.0443887	0.443	0.355	1.66249e-136	NHL10+	1.248
ALKBH10B	5.24982e-141	0.0066381	0.306	0.235	1.72367e-136	NHL10+	1.302
SBT3.5	1.15407e-140	0.0374041	0.258	0.187	3.78917e-136	NHL10+	1.38
PP2C27	1.20208e-140	0.0177324	0.484	0.404	3.94678e-136	NHL10+	1.198
CYS1	1.204e-140	0.0960757	0.575	0.473	3.95308e-136	NHL10+	1.216
BBR	1.32578e-140	0.0328635	0.38	0.3	4.35294e-136	NHL10+	1.267
EPSIN2	2.15148e-140	0.0545524	0.587	0.493	7.06394e-136	NHL10+	1.191
APS1.1	2.16981e-140	0.132778	0.833	0.759	7.12413e-136	NHL10+	1.097
AT3G47670	3.50371e-140	0.0252219	0.273	0.205	1.15037e-135	NHL10+	1.332
AT5G53310	3.68214e-140	0.0378122	0.489	0.402	1.20896e-135	NHL10+	1.216
MYB108	4.70604e-140	0.173513	0.295	0.208	1.54514e-135	NHL10+	1.418
AT1G26580	5.24548e-140	0.0461553	0.491	0.4	1.72225e-135	NHL10+	1.227
MDAR2	6.35472e-140	0.133784	0.865	0.806	2.08644e-135	NHL10+	1.073
AT5G25940	8.9432e-140	0.109053	0.664	0.568	2.93632e-135	NHL10+	1.169
AT2G24860	9.5073e-140	0.11333	0.554	0.455	3.12153e-135	NHL10+	1.218
ATG8H	1.07257e-139	0.133247	0.842	0.773	3.52158e-135	NHL10+	1.089
APX1	1.13427e-139	0.132689	0.959	0.928	3.72414e-135	NHL10+	1.033
PRXIIB	1.31259e-139	0.153147	0.884	0.834	4.30963e-135	NHL10+	1.06
SDH2-2	1.50916e-139	0.0494733	0.348	0.264	4.95502e-135	NHL10+	1.318
APK1	2.61576e-139	0.0511353	0.269	0.192	8.58832e-135	NHL10+	1.401
PUB22	3.34905e-139	0.0827882	0.558	0.458	1.09959e-134	NHL10+	1.218
AT3G15260	4.70454e-139	0.0395333	0.326	0.247	1.54464e-134	NHL10+	1.32
AR401	5.06755e-139	0.0570924	0.395	0.306	1.66383e-134	NHL10+	1.291
AT1G15380	5.77467e-139	0.176121	0.498	0.397	1.896e-134	NHL10+	1.254
ATJ10	6.69995e-139	0.0702811	0.414	0.321	2.1998e-134	NHL10+	1.29
AT1G63720	7.98944e-139	0.0504846	0.285	0.207	2.62317e-134	NHL10+	1.377
SRO1	8.36317e-139	0.0461444	0.405	0.319	2.74588e-134	NHL10+	1.27
ALIS1	9.7535e-139	0.124804	0.794	0.711	3.20237e-134	NHL10+	1.117
SAP4	1.12456e-138	0.064833	0.629	0.534	3.69227e-134	NHL10+	1.178
AT3G52120	1.27592e-138	0.0318977	0.364	0.286	4.18924e-134	NHL10+	1.273
MED7A	1.57119e-138	0.0427026	0.284	0.208	5.15867e-134	NHL10+	1.365
AT4G17486	2.58083e-138	0.0662268	0.385	0.295	8.47362e-134	NHL10+	1.305
IDH5	2.75756e-138	0.0318096	0.588	0.502	9.05391e-134	NHL10+	1.171
AT4G28480	2.77993e-138	0.0452923	0.354	0.273	9.12733e-134	NHL10+	1.297
AT4G22530	3.61679e-138	0.0315136	0.347	0.27	1.1875e-133	NHL10+	1.285
CYP710A1	3.67753e-138	0.133537	0.37	0.276	1.20744e-133	NHL10+	1.341
AT5G60710	4.05966e-138	0.0278655	0.26	0.192	1.33291e-133	NHL10+	1.354
VAMP711	4.45075e-138	0.0643005	0.584	0.49	1.46131e-133	NHL10+	1.192
AT2G01600	5.18532e-138	0.0166279	0.288	0.22	1.7025e-133	NHL10+	1.309
AT1G01230	5.90291e-138	0.0503666	0.352	0.269	1.9381e-133	NHL10+	1.309
AT5G19230	6.49324e-138	0.1382	0.758	0.667	2.13193e-133	NHL10+	1.136
CYTC-2	8.5502e-138	0.116336	0.762	0.674	2.80729e-133	NHL10+	1.131
AT1G08315	8.93259e-138	0.0338577	0.344	0.266	2.93284e-133	NHL10+	1.293
DPMS2	9.13619e-138	0.106726	0.577	0.478	2.99969e-133	NHL10+	1.207
AT1G15400	1.08404e-137	0.087821	0.554	0.455	3.55922e-133	NHL10+	1.218
MED26B	1.14198e-137	0.0282193	0.471	0.386	3.74946e-133	NHL10+	1.22
SR45A	1.27714e-137	0.0317508	0.434	0.351	4.19323e-133	NHL10+	1.236
ABCA2	1.4175e-137	0.03516	0.27	0.199	4.65407e-133	NHL10+	1.357
CSY2	1.45863e-137	0.0177632	0.42	0.343	4.78914e-133	NHL10+	1.224
ACO3	2.45673e-137	0.0341032	0.372	0.292	8.06617e-133	NHL10+	1.274
SR30	2.47241e-137	0.093964	0.643	0.545	8.11765e-133	NHL10+	1.18
AT2G27500	2.64474e-137	0.0553834	0.604	0.51	8.68347e-133	NHL10+	1.184
AT2G33390	3.3829e-137	0.0377726	0.372	0.293	1.11071e-132	NHL10+	1.27
TOM2A	3.43037e-137	0.027587	0.449	0.368	1.12629e-132	NHL10+	1.22
AT5G58787	3.45795e-137	0.0429078	0.268	0.195	1.13535e-132	NHL10+	1.374
AT5G45410	4.20193e-137	0.0554805	0.471	0.38	1.37962e-132	NHL10+	1.239
AT5G17190	6.16768e-137	0.134228	0.535	0.434	2.02503e-132	NHL10+	1.233
AT4G20300	6.17243e-137	0.0480774	0.308	0.229	2.02659e-132	NHL10+	1.345
AT5G65480	8.64136e-137	0.0255604	0.329	0.256	2.83722e-132	NHL10+	1.285
AT5G13810	9.94831e-137	0.0221368	0.383	0.308	3.26633e-132	NHL10+	1.244
AT4G17650	1.02418e-136	0.0492994	0.313	0.232	3.36269e-132	NHL10+	1.349
RCD1	1.1515e-136	0.108401	0.734	0.641	3.78073e-132	NHL10+	1.145
AT3G53670	1.29924e-136	0.0524914	0.325	0.244	4.26578e-132	NHL10+	1.332
AT5G35680	1.44711e-136	0.0767223	0.557	0.46	4.75129e-132	NHL10+	1.211
ACT8	1.5813e-136	0.080706	0.558	0.459	5.19189e-132	NHL10+	1.216
PUB27	2.74843e-136	0.102047	0.461	0.361	9.02393e-132	NHL10+	1.277
VPS28-1	3.37708e-136	0.0455069	0.377	0.293	1.1088e-131	NHL10+	1.287
SMP2	3.96903e-136	0.0683808	0.446	0.354	1.30315e-131	NHL10+	1.26
AT3G22290	1.26639e-135	0.0401725	0.337	0.258	4.15795e-131	NHL10+	1.306
AT1G16180	1.35001e-135	0.105565	0.684	0.588	4.43248e-131	NHL10+	1.163
ABR1	1.42186e-135	0.0617513	0.635	0.54	4.66839e-131	NHL10+	1.176
BIL4	1.92977e-135	0.112547	0.736	0.647	6.33602e-131	NHL10+	1.138
LARP6A	2.36097e-135	0.0469222	0.627	0.537	7.75178e-131	NHL10+	1.168
AT2G16900	2.44681e-135	0.0790339	0.652	0.555	8.03361e-131	NHL10+	1.175
ERF3	2.54178e-135	0.0484579	0.472	0.384	8.34541e-131	NHL10+	1.229
AT4G02370	2.57901e-135	0.0793392	0.522	0.425	8.46765e-131	NHL10+	1.228
AT5G54860	2.83807e-135	0.0934779	0.467	0.368	9.31825e-131	NHL10+	1.269
CYP98A3	4.1337e-135	0.0576626	0.389	0.302	1.35722e-130	NHL10+	1.288
SAT5	4.43793e-135	0.0298959	0.373	0.296	1.4571e-130	NHL10+	1.26
VHA-C2	4.64401e-135	0.0920155	0.851	0.788	1.52477e-130	NHL10+	1.08
COL5	4.87328e-135	0.0695836	0.364	0.279	1.60004e-130	NHL10+	1.305
UBC11	7.98543e-135	0.144486	0.66	0.561	2.62186e-130	NHL10+	1.176
AT3G12510	1.07459e-134	0.0998136	0.4	0.305	3.5282e-130	NHL10+	1.311
AT1G30757	1.19055e-134	0.048812	0.276	0.2	3.90895e-130	NHL10+	1.38
AT2G39270	1.26081e-134	0.0411458	0.302	0.226	4.13962e-130	NHL10+	1.336
AT1G09920	1.48548e-134	0.0236034	0.302	0.232	4.87729e-130	NHL10+	1.302
AT1G21080	1.68628e-134	0.0369433	0.374	0.294	5.53656e-130	NHL10+	1.272
AT5G63905	1.83045e-134	0.0510823	0.323	0.242	6.00992e-130	NHL10+	1.335
AT2G20760	2.00146e-134	0.0536692	0.475	0.385	6.5714e-130	NHL10+	1.234
AT1G30720	3.59541e-134	0.0609936	0.336	0.253	1.18048e-129	NHL10+	1.328
AT5G03905	4.6755e-134	0.0582569	0.425	0.336	1.53511e-129	NHL10+	1.265
AT5G17000	5.14097e-134	0.0768364	0.481	0.387	1.68794e-129	NHL10+	1.243
ATHM3	6.68962e-134	0.0851651	0.406	0.312	2.1964e-129	NHL10+	1.301
PAHX	7.71623e-134	0.108691	0.594	0.494	2.53347e-129	NHL10+	1.202
AT4G33540	8.3632e-134	0.0898333	0.571	0.472	2.74589e-129	NHL10+	1.21
LPPD	8.44483e-134	0.082451	0.286	0.202	2.77269e-129	NHL10+	1.416
AT3G22530	8.56634e-134	0.123275	0.43	0.332	2.81259e-129	NHL10+	1.295
SCAMP3	9.7087e-134	0.127987	0.706	0.617	3.18766e-129	NHL10+	1.144
HEL	1.03319e-133	0.098815	0.346	0.258	3.39227e-129	NHL10+	1.341
AT1G27000	1.12308e-133	0.0314272	0.432	0.351	3.6874e-129	NHL10+	1.231
VPS32.2	1.88504e-133	0.0476322	0.555	0.468	6.18917e-129	NHL10+	1.186
SYP52	2.21631e-133	0.0484402	0.26	0.185	7.27682e-129	NHL10+	1.405
KTI2	2.41217e-133	0.108911	0.813	0.727	7.91989e-129	NHL10+	1.118
AT3G02880	2.6023e-133	0.0366316	0.516	0.429	8.54414e-129	NHL10+	1.203
AHL	2.72911e-133	0.0755674	0.523	0.428	8.96048e-129	NHL10+	1.222
TIFY5A	3.01926e-133	0.148917	0.398	0.302	9.91315e-129	NHL10+	1.318
PMI2.1	3.04885e-133	0.096931	0.279	0.196	1.00103e-128	NHL10+	1.423
SKD1	3.21746e-133	0.0204224	0.389	0.314	1.05639e-128	NHL10+	1.239
AT3G05165	4.14288e-133	0.0432621	0.277	0.204	1.36023e-128	NHL10+	1.358
KEU	5.19975e-133	0.0315529	0.339	0.263	1.70723e-128	NHL10+	1.289
IP5P11	1.02461e-132	0.154873	0.336	0.245	3.3641e-128	NHL10+	1.371
AT3G15770	1.13906e-132	0.037416	0.413	0.332	3.73987e-128	NHL10+	1.244
FIP1	1.21488e-132	0.0436784	0.467	0.38	3.98883e-128	NHL10+	1.229
AT5G62460	1.54164e-132	0.00954525	0.297	0.233	5.06167e-128	NHL10+	1.275
AT1G30070	1.62941e-132	0.17207	0.689	0.6	5.34985e-128	NHL10+	1.148
NBP35	2.21367e-132	0.0431594	0.478	0.391	7.26814e-128	NHL10+	1.223
CID11	2.25571e-132	0.0484411	0.501	0.412	7.40616e-128	NHL10+	1.216
ATJ2	2.62848e-132	0.101121	0.761	0.675	8.63009e-128	NHL10+	1.127
MP3	2.65988e-132	0.112187	0.54	0.44	8.7332e-128	NHL10+	1.227
ACO1.1	3.36377e-132	0.0442071	0.542	0.452	1.10443e-127	NHL10+	1.199
AT4G38940	3.56036e-132	0.0475102	0.261	0.187	1.16897e-127	NHL10+	1.396
AT5G39785	4.40719e-132	0.036792	0.333	0.257	1.44701e-127	NHL10+	1.296
UCR1-2	4.90235e-132	0.0152715	0.527	0.447	1.60959e-127	NHL10+	1.179
AT5G59950	7.54609e-132	0.0359554	0.431	0.348	2.47761e-127	NHL10+	1.239
ALA10	7.74138e-132	0.0313596	0.256	0.188	2.54173e-127	NHL10+	1.362
AT5G64230	1.12507e-131	0.0627748	0.367	0.283	3.69394e-127	NHL10+	1.297
CpNIFS3	1.13499e-131	0.0380552	0.261	0.191	3.7265e-127	NHL10+	1.366
AT4G13270	1.2016e-131	0.0457957	0.32	0.241	3.94523e-127	NHL10+	1.328
AT4G10810	1.2328e-131	0.0289162	0.388	0.311	4.04765e-127	NHL10+	1.248
AT2G38870	1.31541e-131	0.105773	1	0.999	4.31888e-127	NHL10+	1.001
RABA1G	1.51242e-131	0.0312034	0.432	0.352	4.96571e-127	NHL10+	1.227
ECH2	1.63341e-131	0.0690542	0.453	0.362	5.36297e-127	NHL10+	1.251
AT5G05600	1.68426e-131	0.0846585	0.654	0.557	5.52993e-127	NHL10+	1.174
AT3G12030	1.87866e-131	0.0492813	0.298	0.22	6.16821e-127	NHL10+	1.355
AT3G04780	2.1675e-131	0.0622283	0.395	0.306	7.11657e-127	NHL10+	1.291
AT5G17650	2.59435e-131	0.0199359	0.262	0.197	8.51802e-127	NHL10+	1.33
AT3G22600	2.9242e-131	0.161885	0.326	0.238	9.60104e-127	NHL10+	1.37
AT5G08300	3.53533e-131	0.044426	0.522	0.434	1.16076e-126	NHL10+	1.203
CEQORH	3.54981e-131	0.0219654	0.445	0.368	1.16551e-126	NHL10+	1.209
AT2G40095	4.0131e-131	0.0423474	0.47	0.384	1.31762e-126	NHL10+	1.224
AT4G30240	4.54311e-131	0.0350109	0.349	0.273	1.49164e-126	NHL10+	1.278
AT3G43230	6.31672e-131	0.0221551	0.33	0.26	2.07397e-126	NHL10+	1.269
AT5G08240	6.66052e-131	0.0865397	0.352	0.264	2.18685e-126	NHL10+	1.333
SSP4	8.07928e-131	0.0322241	0.354	0.277	2.65267e-126	NHL10+	1.278
AT4G21192	9.2255e-131	0.0328429	0.326	0.252	3.02901e-126	NHL10+	1.294
AT1G20460	9.45574e-131	0.044143	0.312	0.234	3.1046e-126	NHL10+	1.333
AT5G55530	9.818e-131	0.0258469	0.397	0.321	3.22354e-126	NHL10+	1.237
CYP71B7	1.20705e-130	0.0931949	0.274	0.195	3.9631e-126	NHL10+	1.405
AT2G03690	1.58913e-130	0.0488599	0.34	0.259	5.2176e-126	NHL10+	1.313
AT1G57680	1.60836e-130	0.0305564	0.328	0.254	5.28072e-126	NHL10+	1.291
AT1G09740	1.63508e-130	0.042849	0.342	0.263	5.36846e-126	NHL10+	1.3
TSA1.1	1.69169e-130	0.128576	0.518	0.418	5.55431e-126	NHL10+	1.239
CHIP	2.41842e-130	0.035895	0.317	0.243	7.94039e-126	NHL10+	1.305
AMC4	2.42939e-130	0.0147274	0.359	0.289	7.97643e-126	NHL10+	1.242
AT1G77770	2.44835e-130	0.0549748	0.416	0.33	8.03866e-126	NHL10+	1.261
HSP90-1	2.58433e-130	0.187817	0.957	0.932	8.48512e-126	NHL10+	1.027
RABA2A	2.65384e-130	0.0673822	0.269	0.19	8.71334e-126	NHL10+	1.416
ATL6	2.99529e-130	0.0392832	0.503	0.417	9.83442e-126	NHL10+	1.206
CDF5	3.44853e-130	0.0559107	0.261	0.189	1.13226e-125	NHL10+	1.381
SYP32	3.88889e-130	0.0288784	0.296	0.226	1.27684e-125	NHL10+	1.31
SMXL2	3.99788e-130	0.0605499	0.458	0.367	1.31262e-125	NHL10+	1.248
AT4G22470	6.76282e-130	0.111955	0.455	0.36	2.22044e-125	NHL10+	1.264
ATPK1	7.41977e-130	0.0264108	0.412	0.335	2.43613e-125	NHL10+	1.23
UBQ4	7.5839e-130	0.0415692	0.289	0.216	2.49002e-125	NHL10+	1.338
TULP2	7.71309e-130	0.0342754	0.279	0.209	2.53244e-125	NHL10+	1.335
AT1G29060	9.33067e-130	0.0756909	0.31	0.227	3.06354e-125	NHL10+	1.366
WRKY25	9.79058e-130	0.0645641	0.532	0.439	3.21454e-125	NHL10+	1.212
ELM1	1.06768e-129	0.0143209	0.259	0.197	3.50551e-125	NHL10+	1.315
AT1G56300	3.3866e-129	0.100798	0.565	0.469	1.11192e-124	NHL10+	1.205
AT2G23780	3.50294e-129	0.0453194	0.33	0.252	1.15012e-124	NHL10+	1.31
TPK1	5.07092e-129	0.0602476	0.471	0.381	1.66493e-124	NHL10+	1.236
AT5G03460	5.19668e-129	0.080435	0.583	0.488	1.70622e-124	NHL10+	1.195
AT5G17280	7.6633e-129	0.0671848	0.537	0.445	2.51609e-124	NHL10+	1.207
ACX2	8.59036e-129	0.0319463	0.394	0.315	2.82047e-124	NHL10+	1.251
AT1G19310	1.02611e-128	0.0276576	0.552	0.47	3.36902e-124	NHL10+	1.174
AT2G22880	1.27704e-128	0.125608	0.677	0.58	4.1929e-124	NHL10+	1.167
AT1G50570	1.4273e-128	0.0421335	0.29	0.217	4.68626e-124	NHL10+	1.336
AT3G02070	1.72215e-128	0.0460745	0.281	0.206	5.65434e-124	NHL10+	1.364
AT4G21920	2.45658e-128	0.0612499	0.334	0.254	8.06568e-124	NHL10+	1.315
HSP17.6B	3.12771e-128	0.175473	0.991	0.982	1.02692e-123	NHL10+	1.009
TRB1	3.1349e-128	0.0127071	0.405	0.335	1.02928e-123	NHL10+	1.209
ERDJ3A	5.03086e-128	0.0525071	0.424	0.339	1.65178e-123	NHL10+	1.251
AT2G17740	5.91558e-128	0.134297	0.301	0.218	1.94226e-123	NHL10+	1.381
AT5G16380	7.08598e-128	0.0448203	0.267	0.196	2.32654e-123	NHL10+	1.362
TIN1	7.43268e-128	0.0705947	0.46	0.369	2.44037e-123	NHL10+	1.247
NAC078	8.2443e-128	0.0283056	0.442	0.362	2.70685e-123	NHL10+	1.221
UGT85A1	8.60964e-128	0.125131	0.606	0.507	2.8268e-123	NHL10+	1.195
AIG2LB	1.04788e-127	0.0476529	0.342	0.262	3.44051e-123	NHL10+	1.305
AT3G57340	1.14827e-127	0.033531	0.339	0.265	3.77011e-123	NHL10+	1.279
SAP3	1.30706e-127	0.123056	0.821	0.746	4.29147e-123	NHL10+	1.101
emb1441	1.34033e-127	0.0303805	0.288	0.218	4.40071e-123	NHL10+	1.321
AT4G28400	2.82354e-127	0.0393065	0.381	0.302	9.27053e-123	NHL10+	1.262
AP17	3.58447e-127	0.065691	0.389	0.301	1.17689e-122	NHL10+	1.292
AT5G27860	3.63176e-127	0.0536433	0.394	0.308	1.19242e-122	NHL10+	1.279
ATEXT4	3.88448e-127	0.149	0.623	0.53	1.27539e-122	NHL10+	1.175
NAC017	5.2747e-127	0.0328986	0.263	0.195	1.73184e-122	NHL10+	1.349
TOPP3	5.46447e-127	0.0353068	0.405	0.328	1.79415e-122	NHL10+	1.235
NAC92	5.46801e-127	0.0231039	0.33	0.26	1.79531e-122	NHL10+	1.269
ASK1.1	7.27845e-127	0.0580361	0.371	0.286	2.38973e-122	NHL10+	1.297
BHLH104	7.41198e-127	0.0360112	0.319	0.245	2.43358e-122	NHL10+	1.302
ATARD2	8.91983e-127	0.0731459	0.622	0.528	2.92865e-122	NHL10+	1.178
EDR4	1.14772e-126	0.0351359	0.317	0.244	3.76829e-122	NHL10+	1.299
AIG2B	1.1828e-126	0.134848	0.697	0.605	3.88348e-122	NHL10+	1.152
AT1G68410	1.64769e-126	0.0445037	0.357	0.278	5.40986e-122	NHL10+	1.284
AT4G39670	2.83709e-126	0.144939	0.856	0.788	9.31501e-122	NHL10+	1.086
AT3G61980	3.02986e-126	0.0281159	0.346	0.273	9.94794e-122	NHL10+	1.267
HAT5	3.29938e-126	0.061336	0.28	0.205	1.08328e-121	NHL10+	1.366
AT3G22750	3.35927e-126	0.0646007	0.261	0.187	1.10295e-121	NHL10+	1.396
RIN2	4.93641e-126	0.0264401	0.398	0.322	1.62077e-121	NHL10+	1.236
PGIP1	6.12286e-126	0.0922993	0.444	0.352	2.01032e-121	NHL10+	1.261
AE7	6.14138e-126	0.071825	0.504	0.412	2.0164e-121	NHL10+	1.223
PRS3	6.19043e-126	0.0631462	0.358	0.273	2.0325e-121	NHL10+	1.311
LIP5	6.96528e-126	0.0212643	0.257	0.194	2.28691e-121	NHL10+	1.325
I-2	7.96809e-126	0.0442065	0.462	0.377	2.61616e-121	NHL10+	1.225
AT2G44410	1.01397e-125	0.0269369	0.252	0.187	3.32917e-121	NHL10+	1.348
ERABP1	1.12493e-125	0.0362178	0.274	0.205	3.69347e-121	NHL10+	1.337
OEP61	1.26829e-125	0.00956412	0.355	0.289	4.16419e-121	NHL10+	1.228
AT1G22140	1.29449e-125	0.0325461	0.267	0.199	4.25019e-121	NHL10+	1.342
EBF1	1.43141e-125	0.0114955	0.347	0.279	4.69974e-121	NHL10+	1.244
AT4G20330	1.61421e-125	0.0343992	0.291	0.221	5.29995e-121	NHL10+	1.317
SMG7	1.78475e-125	0.00796141	0.279	0.219	5.85986e-121	NHL10+	1.274
AT5G40690	1.84107e-125	0.139414	0.508	0.41	6.04479e-121	NHL10+	1.239
AT3G09000	2.27769e-125	0.0342151	0.252	0.184	7.47833e-121	NHL10+	1.37
BRG1	2.40605e-125	0.0431281	0.387	0.306	7.89978e-121	NHL10+	1.265
AT2G46260	2.98908e-125	0.011732	0.293	0.23	9.81403e-121	NHL10+	1.274
SBP1	3.39263e-125	0.0169609	0.418	0.345	1.1139e-120	NHL10+	1.212
PLDGAMMA2	3.72508e-125	0.0364979	0.338	0.264	1.22306e-120	NHL10+	1.28
AT5G12010	5.33937e-125	0.0395636	0.456	0.373	1.75308e-120	NHL10+	1.223
FAB1D	8.26983e-125	0.0287003	0.433	0.354	2.71523e-120	NHL10+	1.223
CPK9	1.09587e-124	0.0415911	0.395	0.314	3.59808e-120	NHL10+	1.258
AT1G21010	1.12454e-124	0.10788	0.68	0.586	3.69219e-120	NHL10+	1.16
ERF011	1.19482e-124	0.0732302	0.607	0.514	3.92294e-120	NHL10+	1.181
OPR3	1.19934e-124	0.061893	0.61	0.519	3.93781e-120	NHL10+	1.175
COAE	1.42656e-124	0.0388778	0.285	0.214	4.68383e-120	NHL10+	1.332
SKIP14	1.512e-124	0.0157552	0.575	0.496	4.96434e-120	NHL10+	1.159
ATRAB5A	1.59248e-124	0.0976321	0.761	0.688	5.22859e-120	NHL10+	1.106
MSRA3	1.69943e-124	0.0306801	0.498	0.417	5.57975e-120	NHL10+	1.194
AT4G22740	1.93971e-124	0.0343085	0.276	0.208	6.36866e-120	NHL10+	1.327
ERF1-1	1.98563e-124	0.0381674	0.323	0.248	6.51942e-120	NHL10+	1.302
CYP72A15	2.03355e-124	0.0925108	0.467	0.373	6.67675e-120	NHL10+	1.252
CWINV1	2.03619e-124	0.070106	0.453	0.364	6.68542e-120	NHL10+	1.245
DELTA-OAT	2.80856e-124	0.0511802	0.321	0.244	9.22133e-120	NHL10+	1.316
AT3G51660	3.22112e-124	0.13836	0.927	0.883	1.05759e-119	NHL10+	1.05
SYP21	4.3662e-124	0.0125354	0.525	0.449	1.43355e-119	NHL10+	1.169
RPT6B	4.82237e-124	0.109508	0.541	0.444	1.58333e-119	NHL10+	1.218
XBAT35	4.86198e-124	0.0173033	0.316	0.249	1.59633e-119	NHL10+	1.269
GSTU24	5.57221e-124	0.14298	0.68	0.586	1.82952e-119	NHL10+	1.16
UTR3	6.33832e-124	0.0400458	0.308	0.235	2.08106e-119	NHL10+	1.311
AT4G33780	7.115e-124	0.0486281	0.328	0.25	2.33607e-119	NHL10+	1.312
AT2G45010	7.29072e-124	0.0321014	0.273	0.205	2.39376e-119	NHL10+	1.332
ACD11	9.09845e-124	0.0316533	0.394	0.318	2.98729e-119	NHL10+	1.239
DPMS3	9.2209e-124	0.0321271	0.326	0.254	3.0275e-119	NHL10+	1.283
MLO2	9.63413e-124	0.0508777	0.51	0.421	3.16317e-119	NHL10+	1.211
LRR1.1	1.01177e-123	0.121078	0.82	0.746	3.32196e-119	NHL10+	1.099
P4H9	1.06995e-123	0.0762153	0.42	0.33	3.51295e-119	NHL10+	1.273
AT4G28290	1.11783e-123	0.0513404	0.34	0.263	3.67017e-119	NHL10+	1.293
ERF071	1.15765e-123	0.064238	0.41	0.325	3.80092e-119	NHL10+	1.262
VQ4	1.20123e-123	0.0266507	0.429	0.351	3.944e-119	NHL10+	1.222
AT1G06630	1.29591e-123	0.049361	0.306	0.229	4.25486e-119	NHL10+	1.336
PPH	2.28541e-123	0.0147246	0.343	0.275	7.50369e-119	NHL10+	1.247
PP2A11	3.08822e-123	0.102488	0.587	0.49	1.01396e-118	NHL10+	1.198
UBC9	3.25764e-123	0.118742	0.854	0.798	1.06958e-118	NHL10+	1.07
YKT61	3.36274e-123	0.0890159	0.599	0.504	1.10409e-118	NHL10+	1.188
AT2G26230	3.82757e-123	0.0501724	0.271	0.197	1.25671e-118	NHL10+	1.376
AT2G01100	4.69707e-123	0.0338325	0.36	0.285	1.54219e-118	NHL10+	1.263
AT1G69760	4.81129e-123	0.0936799	0.549	0.453	1.57969e-118	NHL10+	1.212
CAD5	4.87901e-123	0.112686	0.619	0.522	1.60193e-118	NHL10+	1.186
CBSCBSPB1	5.38688e-123	0.0398054	0.253	0.185	1.76868e-118	NHL10+	1.368
AT1G70770	6.32769e-123	0.0183397	0.371	0.3	2.07757e-118	NHL10+	1.237
EIN3	6.33705e-123	0.0170589	0.464	0.389	2.08064e-118	NHL10+	1.193
AT4G15420	8.85621e-123	0.0631791	0.537	0.447	2.90776e-118	NHL10+	1.201
SOT16	8.95764e-123	0.113343	0.353	0.265	2.94106e-118	NHL10+	1.332
CYP81F2	1.13141e-122	0.099889	0.316	0.233	3.71475e-118	NHL10+	1.356
GPT2	1.44305e-122	0.0795175	0.331	0.248	4.73796e-118	NHL10+	1.335
APG8A	2.47204e-122	0.151758	0.715	0.629	8.11646e-118	NHL10+	1.137
PRA1B4	6.11251e-122	0.0532453	0.398	0.315	2.00692e-117	NHL10+	1.263
TOPP9	6.9684e-122	0.0411745	0.331	0.256	2.28793e-117	NHL10+	1.293
BZIP60	7.40565e-122	0.105015	0.749	0.661	2.4315e-117	NHL10+	1.133
RHA1B	7.87744e-122	0.101494	0.5	0.405	2.5864e-117	NHL10+	1.235
AT5G58020	8.30192e-122	0.025764	0.424	0.349	2.72577e-117	NHL10+	1.215
AT3G02740	8.494e-122	0.0385519	0.352	0.275	2.78884e-117	NHL10+	1.28
MPK4	1.00957e-121	0.045367	0.501	0.416	3.31472e-117	NHL10+	1.204
ANAC052	1.20407e-121	0.0439306	0.255	0.186	3.95331e-117	NHL10+	1.371
AT5G59840	1.2071e-121	0.0361414	0.356	0.281	3.96326e-117	NHL10+	1.267
AT4G03260	1.22468e-121	0.0314174	0.297	0.227	4.021e-117	NHL10+	1.308
AT1G28190	1.22605e-121	0.0708424	0.586	0.494	4.0255e-117	NHL10+	1.186
PEX13	1.3117e-121	0.0139984	0.546	0.47	4.30671e-117	NHL10+	1.162
AT1G25682	1.39194e-121	0.037809	0.519	0.437	4.57016e-117	NHL10+	1.188
ETFBETA	1.46757e-121	0.0538286	0.403	0.32	4.81847e-117	NHL10+	1.259
AT2G03470	1.79573e-121	0.0206964	0.371	0.301	5.8959e-117	NHL10+	1.233
RIBA1	1.95014e-121	0.0733444	0.562	0.469	6.40289e-117	NHL10+	1.198
SGR1	2.22951e-121	0.0324561	0.279	0.212	7.32014e-117	NHL10+	1.316
AT2G39805	2.27084e-121	0.0367278	0.277	0.207	7.45586e-117	NHL10+	1.338
2022-04-01	2.67492e-121	0.126086	0.637	0.542	8.78258e-117	NHL10+	1.175
NAC019	3.37873e-121	0.0860761	0.484	0.393	1.10934e-116	NHL10+	1.232
PMAT1	3.59517e-121	0.0386709	0.427	0.347	1.1804e-116	NHL10+	1.231
CYP89A5	4.05615e-121	0.0601259	0.468	0.381	1.33176e-116	NHL10+	1.228
AT3G46845	4.43958e-121	0.0965434	0.35	0.263	1.45765e-116	NHL10+	1.331
WRKY17	6.05493e-121	0.105783	0.317	0.233	1.98802e-116	NHL10+	1.361
AT2G31390	7.45121e-121	0.0868891	0.539	0.445	2.44645e-116	NHL10+	1.211
AT3G55960	7.79878e-121	0.0362203	0.415	0.337	2.56057e-116	NHL10+	1.231
AT3G12300	9.39149e-121	0.060566	0.351	0.269	3.08351e-116	NHL10+	1.305
AGP2	1.04066e-120	0.159137	0.827	0.756	3.41679e-116	NHL10+	1.094
SAT32	1.11928e-120	0.0905365	0.597	0.503	3.67493e-116	NHL10+	1.187
RBP47B	1.15303e-120	0.00818792	0.422	0.354	3.78576e-116	NHL10+	1.192
ASNAP2	1.56417e-120	0.0538019	0.619	0.535	5.13563e-116	NHL10+	1.157
AT5G63680	1.8483e-120	0.0281087	0.283	0.216	6.06853e-116	NHL10+	1.31
AT2G23090	1.98776e-120	0.11882	0.902	0.861	6.52641e-116	NHL10+	1.048
NPR1	2.07678e-120	0.027449	0.275	0.208	6.81868e-116	NHL10+	1.322
DHAR2	2.30386e-120	0.0998611	0.596	0.501	7.56426e-116	NHL10+	1.19
SAT3	2.66234e-120	0.114789	0.571	0.474	8.74125e-116	NHL10+	1.205
AT2G06025	2.76536e-120	0.0503628	0.471	0.386	9.07951e-116	NHL10+	1.22
AT5G45350	2.83229e-120	0.0593824	0.761	0.678	9.29926e-116	NHL10+	1.122
ECH	3.15775e-120	0.0493813	0.363	0.283	1.03679e-115	NHL10+	1.283
ACBP3	3.77945e-120	0.0605129	0.466	0.378	1.24091e-115	NHL10+	1.233
AT3G14200	5.31036e-120	0.0433608	0.43	0.349	1.74355e-115	NHL10+	1.232
COL13	6.01013e-120	0.0118585	0.267	0.207	1.97331e-115	NHL10+	1.29
CUL1	6.34033e-120	0.0258624	0.468	0.391	2.08172e-115	NHL10+	1.197
FPA	7.19952e-120	0.022601	0.354	0.284	2.36382e-115	NHL10+	1.246
RABC1	7.34709e-120	0.123549	0.619	0.528	2.41227e-115	NHL10+	1.172
CYT1	7.9095e-120	0.157996	0.587	0.505	2.59693e-115	NHL10+	1.162
AT1G76980	7.94438e-120	0.0547149	0.282	0.208	2.60838e-115	NHL10+	1.356
AT3G03270	8.76607e-120	0.169355	0.734	0.653	2.87816e-115	NHL10+	1.124
AT1G53760	9.26445e-120	0.0334354	0.301	0.232	3.0418e-115	NHL10+	1.297
AT5G12310	9.45032e-120	0.0327333	0.363	0.289	3.10282e-115	NHL10+	1.256
GEBPL	1.08465e-119	0.0212357	0.345	0.275	3.56123e-115	NHL10+	1.255
CML42	1.09618e-119	0.158949	0.695	0.608	3.59907e-115	NHL10+	1.143
AT3G05545	1.28308e-119	0.0141362	0.444	0.371	4.21272e-115	NHL10+	1.197
AT1G54290	1.31823e-119	0.0264729	0.342	0.271	4.32814e-115	NHL10+	1.262
AT3G62190	1.53715e-119	0.06067	0.427	0.342	5.04691e-115	NHL10+	1.249
AT5G14710	1.78989e-119	0.0544062	0.343	0.263	5.87673e-115	NHL10+	1.304
COR413PM2	2.03211e-119	0.0167344	0.342	0.275	6.67201e-115	NHL10+	1.244
WRKY48	2.26418e-119	0.0107557	0.513	0.439	7.43397e-115	NHL10+	1.169
AT3G52220	2.98048e-119	0.052787	0.508	0.422	9.78581e-115	NHL10+	1.204
AOX4	3.30046e-119	0.0419122	0.29	0.218	1.08364e-114	NHL10+	1.33
TCP13	3.3898e-119	0.016176	0.263	0.203	1.11297e-114	NHL10+	1.296
GA2OX6	3.40471e-119	0.0798846	0.66	0.568	1.11787e-114	NHL10+	1.162
SPT6	4.42479e-119	0.030821	0.396	0.32	1.45279e-114	NHL10+	1.238
AT1G62045	4.45574e-119	0.0510232	0.256	0.186	1.46295e-114	NHL10+	1.376
SDH2-1	4.90111e-119	0.069019	0.717	0.634	1.60918e-114	NHL10+	1.131
OBE1	5.10719e-119	0.00912687	0.476	0.404	1.67684e-114	NHL10+	1.178
QCR7-2	5.15116e-119	0.159016	0.76	0.683	1.69128e-114	NHL10+	1.113
AT3G07870	5.52345e-119	0.0367703	0.266	0.198	1.81352e-114	NHL10+	1.343
SKIP32	5.99377e-119	0.0329945	0.292	0.223	1.96794e-114	NHL10+	1.309
RFNR1	6.39706e-119	0.0622105	0.38	0.298	2.10035e-114	NHL10+	1.275
PBL11	6.44308e-119	0.0340416	0.422	0.344	2.11546e-114	NHL10+	1.227
AT5G55070	6.81043e-119	0.019487	0.363	0.293	2.23607e-114	NHL10+	1.239
BIG	8.28363e-119	0.000198392	0.295	0.236	2.71977e-114	NHL10+	1.25
HIR3	8.68703e-119	0.0961901	0.718	0.627	2.85221e-114	NHL10+	1.145
AT5G44090	8.89756e-119	0.0204005	0.294	0.229	2.92134e-114	NHL10+	1.284
AT5G13030	1.01712e-118	0.0122964	0.396	0.328	3.33952e-114	NHL10+	1.207
DTX40	1.13014e-118	0.0688521	0.438	0.35	3.71059e-114	NHL10+	1.251
LAP1	1.14872e-118	0.0686716	0.454	0.365	3.77161e-114	NHL10+	1.244
CHMP1B	1.16384e-118	0.0618126	0.694	0.611	3.82124e-114	NHL10+	1.136
DER2.1	1.34833e-118	0.0782207	0.414	0.325	4.42697e-114	NHL10+	1.274
AT4G24290	1.55267e-118	0.0467537	0.292	0.218	5.0979e-114	NHL10+	1.339
AT5G42000	1.752e-118	0.0206764	0.371	0.301	5.75235e-114	NHL10+	1.233
GSTU7	1.92387e-118	0.0885829	0.755	0.668	6.31666e-114	NHL10+	1.13
VHA-D1	2.0639e-118	0.00354418	0.444	0.379	6.7764e-114	NHL10+	1.172
MKS1	2.35302e-118	0.0230364	0.3	0.234	7.72567e-114	NHL10+	1.282
AT2G19180	3.38928e-118	0.0323306	0.422	0.346	1.1128e-113	NHL10+	1.22
LACS4	3.97972e-118	0.0716744	0.662	0.574	1.30666e-113	NHL10+	1.153
AT3G18250	4.53005e-118	0.112339	0.51	0.416	1.48735e-113	NHL10+	1.226
AT1G01490	5.63328e-118	0.134604	0.569	0.475	1.84957e-113	NHL10+	1.198
AT5G42090	6.01053e-118	0.0619987	0.336	0.256	1.97344e-113	NHL10+	1.312
AT3G01520	6.16178e-118	0.0118148	0.48	0.409	2.0231e-113	NHL10+	1.174
AT3G01210	6.35918e-118	0.0286451	0.258	0.194	2.08791e-113	NHL10+	1.33
CRK19	6.45225e-118	0.0255382	0.3	0.233	2.11847e-113	NHL10+	1.288
AT3G51500	6.48693e-118	0.0751042	0.42	0.332	2.12985e-113	NHL10+	1.265
AT3G53180	9.53893e-118	0.0403228	0.53	0.446	3.13192e-113	NHL10+	1.188
AT1G80180	1.12226e-117	0.0708497	0.419	0.333	3.68471e-113	NHL10+	1.258
STOP1	1.19442e-117	0.0441579	0.587	0.503	3.92165e-113	NHL10+	1.167
VHA-E3	1.38307e-117	0.0914009	0.393	0.307	4.54102e-113	NHL10+	1.28
ELF5	1.39205e-117	0.0209519	0.288	0.224	4.57051e-113	NHL10+	1.286
ERF1A	1.42802e-117	0.142203	0.757	0.676	4.68863e-113	NHL10+	1.12
MSBP1	1.61479e-117	0.0506688	0.568	0.481	5.30184e-113	NHL10+	1.181
AT4G27680	1.88164e-117	0.0501603	0.476	0.391	6.178e-113	NHL10+	1.217
FIS1A	1.9144e-117	0.0745818	0.642	0.553	6.28556e-113	NHL10+	1.161
UGE3	2.37917e-117	0.0372192	0.262	0.194	7.81152e-113	NHL10+	1.351
CYP18-1	2.72363e-117	0.0548941	0.35	0.272	8.94249e-113	NHL10+	1.287
ADC1	2.73457e-117	0.0324933	0.462	0.383	8.97841e-113	NHL10+	1.206
AT3G13670	2.78761e-117	0.0256283	0.294	0.227	9.15256e-113	NHL10+	1.295
VQ8	3.03148e-117	0.0600724	0.259	0.188	9.95325e-113	NHL10+	1.378
SQE3	3.46957e-117	0.0156089	0.378	0.309	1.13916e-112	NHL10+	1.223
2022-04-02	3.65852e-117	0.142092	0.731	0.648	1.2012e-112	NHL10+	1.128
SSP5	4.06495e-117	0.0464448	0.276	0.205	1.33465e-112	NHL10+	1.346
AT5G18310	4.1033e-117	0.146078	0.621	0.531	1.34724e-112	NHL10+	1.169
MED37A	5.10381e-117	0.0916868	0.528	0.434	1.67573e-112	NHL10+	1.217
AT1G10890	5.31885e-117	0.0176809	0.354	0.288	1.74634e-112	NHL10+	1.229
AT4G19110	5.81183e-117	0.0352915	0.516	0.435	1.9082e-112	NHL10+	1.186
CAM2	5.85827e-117	0.139536	0.715	0.639	1.92344e-112	NHL10+	1.119
RS31	6.70114e-117	0.0134849	0.295	0.235	2.20018e-112	NHL10+	1.255
DSP8	8.56974e-117	0.0335568	0.382	0.307	2.8137e-112	NHL10+	1.244
VPS29	9.28578e-117	0.0280929	0.458	0.381	3.0488e-112	NHL10+	1.202
AT5G18490	1.10851e-116	0.0280644	0.332	0.263	3.63956e-112	NHL10+	1.262
RBL18	1.25797e-116	0.0792504	0.453	0.364	4.13031e-112	NHL10+	1.245
SFP1	1.31922e-116	0.112297	0.553	0.459	4.33139e-112	NHL10+	1.205
BZIP28	1.35085e-116	0.0337688	0.418	0.341	4.43524e-112	NHL10+	1.226
RTNLB5	1.41992e-116	0.0467272	0.5	0.417	4.66201e-112	NHL10+	1.199
SEC22	1.45452e-116	0.0293569	0.343	0.271	4.77564e-112	NHL10+	1.266
AT5G13200	1.50134e-116	0.0614028	0.463	0.377	4.92935e-112	NHL10+	1.228
ATG8I	1.78485e-116	0.0975256	0.676	0.59	5.8602e-112	NHL10+	1.146
AT1G80040	2.06359e-116	0.0267792	0.441	0.366	6.7754e-112	NHL10+	1.205
REIL2	2.12754e-116	0.102745	0.471	0.377	6.98536e-112	NHL10+	1.249
RABD2C	2.3167e-116	0.0644172	0.684	0.599	7.60643e-112	NHL10+	1.142
AT5G38830	2.74576e-116	0.0120092	0.325	0.262	9.01515e-112	NHL10+	1.24
IVD	3.12447e-116	0.0461586	0.33	0.255	1.02586e-111	NHL10+	1.294
SKIP1	3.15997e-116	0.017342	0.278	0.217	1.03751e-111	NHL10+	1.281
AT4G30260	3.16516e-116	0.017093	0.362	0.295	1.03922e-111	NHL10+	1.227
AT1G17080	3.77053e-116	0.0768965	0.692	0.607	1.23798e-111	NHL10+	1.14
ATNAP4	4.19545e-116	0.0381295	0.356	0.281	1.37749e-111	NHL10+	1.267
NUDT3	4.8821e-116	0.0693386	0.343	0.261	1.60294e-111	NHL10+	1.314
AT5G66070	5.21562e-116	0.062106	0.555	0.466	1.71244e-111	NHL10+	1.191
AT4G13110	5.95308e-116	0.0249772	0.274	0.21	1.95457e-111	NHL10+	1.305
SIP1-1	6.06617e-116	0.0698723	0.506	0.417	1.99171e-111	NHL10+	1.213
VHA-D2	6.16377e-116	0.0148565	0.399	0.33	2.02375e-111	NHL10+	1.209
AT3G18430	6.18479e-116	0.0228064	0.335	0.268	2.03065e-111	NHL10+	1.25
TAP46	6.78109e-116	0.0284072	0.374	0.302	2.22644e-111	NHL10+	1.238
AT5G01750	6.80887e-116	0.0953008	0.739	0.653	2.23556e-111	NHL10+	1.132
ALA11	8.1216e-116	0.0479912	0.277	0.206	2.66657e-111	NHL10+	1.345
AT5G61820	9.04477e-116	0.114246	0.77	0.688	2.96967e-111	NHL10+	1.119
PEX22	9.52281e-116	0.0171357	0.385	0.316	3.12662e-111	NHL10+	1.218
AT4G31420	9.8825e-116	0.0172421	0.253	0.195	3.24472e-111	NHL10+	1.297
AT3G47540	1.01623e-115	0.0711828	0.267	0.193	3.33659e-111	NHL10+	1.383
HGO	1.04452e-115	0.0451407	0.384	0.306	3.42946e-111	NHL10+	1.255
Phox4	1.06634e-115	0.0466141	0.278	0.207	3.50111e-111	NHL10+	1.343
AT3G15518	1.25601e-115	0.123074	0.659	0.568	4.12386e-111	NHL10+	1.16
PFK1	1.33209e-115	0.0153379	0.334	0.269	4.37365e-111	NHL10+	1.242
PYD1	1.40122e-115	0.0359327	0.416	0.339	4.60064e-111	NHL10+	1.227
TBP1	1.82746e-115	0.0556453	0.253	0.182	6.00011e-111	NHL10+	1.39
CSU1	1.93914e-115	0.0253433	0.344	0.275	6.36679e-111	NHL10+	1.251
TPP2.1	2.07538e-115	0.00675587	0.38	0.314	6.81411e-111	NHL10+	1.21
AT1G07040	2.17834e-115	0.0758299	0.377	0.293	7.15214e-111	NHL10+	1.287
TOM20-4	2.22238e-115	0.0626107	0.428	0.345	7.29673e-111	NHL10+	1.241
HSP15.7	2.36131e-115	0.115439	0.566	0.473	7.75288e-111	NHL10+	1.197
ACLA-3	2.48353e-115	0.0753111	0.557	0.466	8.15416e-111	NHL10+	1.195
AT3G46280	2.58089e-115	0.124108	0.324	0.241	8.47383e-111	NHL10+	1.344
JRG21	2.64127e-115	0.125945	0.491	0.397	8.67207e-111	NHL10+	1.237
GUT15	3.61511e-115	0.107501	0.762	0.686	1.18695e-110	NHL10+	1.111
ATI1	3.63744e-115	0.0370618	0.52	0.441	1.19428e-110	NHL10+	1.179
AT5G59540	3.92302e-115	0.0855279	0.569	0.477	1.28805e-110	NHL10+	1.193
AT3G29075	4.0925e-115	0.0396622	0.421	0.342	1.34369e-110	NHL10+	1.231
ORS1	4.48876e-115	0.100631	0.31	0.23	1.4738e-110	NHL10+	1.348
AT4G32870	4.99736e-115	0.0769302	0.306	0.229	1.64078e-110	NHL10+	1.336
AT1G21400	5.15071e-115	0.116127	0.463	0.373	1.69113e-110	NHL10+	1.241
AT5G37710	5.44739e-115	0.0250361	0.299	0.233	1.78854e-110	NHL10+	1.283
HYH	6.54317e-115	0.0081663	0.406	0.339	2.14832e-110	NHL10+	1.198
AT3G60300	6.64631e-115	0.0047478	0.484	0.417	2.18218e-110	NHL10+	1.161
AT2G44360	7.29561e-115	0.0896216	0.405	0.316	2.39537e-110	NHL10+	1.282
ALY3	7.30929e-115	0.0151569	0.544	0.471	2.39986e-110	NHL10+	1.155
RABG3F	7.98357e-115	0.0538237	0.562	0.476	2.62124e-110	NHL10+	1.181
ELC	8.04558e-115	0.0174021	0.301	0.238	2.6416e-110	NHL10+	1.265
AT5G05100	8.95099e-115	0.0437835	0.485	0.403	2.93888e-110	NHL10+	1.203
XTH23	1.04399e-114	0.141388	0.332	0.251	3.42774e-110	NHL10+	1.323
ADF6	1.04747e-114	0.0983453	0.61	0.519	3.43915e-110	NHL10+	1.175
TPS11	1.64154e-114	0.0272759	0.507	0.43	5.38966e-110	NHL10+	1.179
PI4KG4	1.68645e-114	0.0477499	0.65	0.567	5.53712e-110	NHL10+	1.146
RABB1B	2.21504e-114	0.070019	0.622	0.533	7.27265e-110	NHL10+	1.167
PRO1	2.25306e-114	0.089524	0.599	0.507	7.39746e-110	NHL10+	1.181
NF-YB12	2.46035e-114	0.0496549	0.289	0.216	8.07807e-110	NHL10+	1.338
AT4G02860	3.15608e-114	0.028835	0.271	0.206	1.03623e-109	NHL10+	1.316
SRC2	3.87646e-114	0.112069	0.998	0.994	1.27276e-109	NHL10+	1.004
IBR3	9.02759e-114	0.028541	0.254	0.191	2.96403e-109	NHL10+	1.33
BHLH167	1.59037e-113	0.158804	0.698	0.612	5.22166e-109	NHL10+	1.141
AT5G51040	1.67296e-113	0.0619384	0.487	0.4	5.49282e-109	NHL10+	1.217
AT5G03500	2.36673e-113	0.0222986	0.292	0.229	7.7707e-109	NHL10+	1.275
HAT22	2.6364e-113	0.0142091	0.289	0.229	8.65609e-109	NHL10+	1.262
AT3G60450	2.71091e-113	0.0424302	0.257	0.19	8.90074e-109	NHL10+	1.353
AT2G43120	3.31996e-113	0.197184	0.602	0.517	1.09004e-108	NHL10+	1.164
AT5G65575	3.35405e-113	0.0207523	0.343	0.276	1.10123e-108	NHL10+	1.243
DTX9	3.357e-113	0.000156519	0.449	0.38	1.1022e-108	NHL10+	1.182
PER62	3.79827e-113	0.137015	0.675	0.588	1.24708e-108	NHL10+	1.148
AT5G51740	4.23915e-113	0.0513828	0.271	0.199	1.39184e-108	NHL10+	1.362
STA1	4.38928e-113	0.022582	0.348	0.279	1.44113e-108	NHL10+	1.247
TOL3	4.99964e-113	0.0254402	0.308	0.242	1.64153e-108	NHL10+	1.273
CNX7	5.755e-113	0.0510046	0.41	0.33	1.88954e-108	NHL10+	1.242
PAM16L2	6.62129e-113	0.0708453	0.7	0.622	2.17397e-108	NHL10+	1.125
SUC3	8.62887e-113	0.0435299	0.316	0.242	2.83312e-108	NHL10+	1.306
FAX5	9.37204e-113	0.165814	0.795	0.732	3.07712e-108	NHL10+	1.086
FREE1	1.20463e-112	0.00375502	0.309	0.25	3.95516e-108	NHL10+	1.236
AT5G58110	1.25977e-112	0.0405491	0.546	0.464	4.13622e-108	NHL10+	1.177
AT2G38000	1.31536e-112	0.0283639	0.301	0.234	4.31873e-108	NHL10+	1.286
AT1G75280	1.41889e-112	0.169496	0.658	0.572	4.65863e-108	NHL10+	1.15
AFP4	1.43983e-112	0.0268483	0.344	0.275	4.72739e-108	NHL10+	1.251
NF-YC11	1.745e-112	0.0392344	0.401	0.324	5.72935e-108	NHL10+	1.238
CSY4	1.826e-112	0.0260722	0.448	0.372	5.9953e-108	NHL10+	1.204
AT1G51620	1.95242e-112	0.0534298	0.285	0.213	6.4104e-108	NHL10+	1.338
AT3G22845	2.18859e-112	0.081033	0.597	0.508	7.18579e-108	NHL10+	1.175
SPDS3	2.52452e-112	0.0389787	0.269	0.202	8.28875e-108	NHL10+	1.332
VTI12	2.97049e-112	0.0282092	0.42	0.346	9.75302e-108	NHL10+	1.214
AT2G41380	3.12527e-112	0.142364	0.336	0.253	1.02612e-107	NHL10+	1.328
AT1G32127	3.8112e-112	0.0379402	0.256	0.19	1.25133e-107	NHL10+	1.347
RANBP1B	5.46999e-112	0.017451	0.294	0.233	1.79596e-107	NHL10+	1.262
RSH2	5.61481e-112	0.0175646	0.526	0.452	1.84351e-107	NHL10+	1.164
ABF4	6.02497e-112	0.0183683	0.269	0.209	1.97818e-107	NHL10+	1.287
RPT3	1.19273e-111	0.132533	0.744	0.665	3.91607e-107	NHL10+	1.119
SBH1	1.39121e-111	0.0428196	0.445	0.366	4.56776e-107	NHL10+	1.216
AT3G02750	1.50927e-111	0.0279303	0.294	0.228	4.9554e-107	NHL10+	1.289
AT5G59480	1.72881e-111	0.00375809	0.491	0.425	5.6762e-107	NHL10+	1.155
MYOB7	1.76034e-111	0.0302582	0.302	0.234	5.77972e-107	NHL10+	1.291
PP2A10	2.55817e-111	0.0363387	0.37	0.297	8.39923e-107	NHL10+	1.246
AT3G19950	2.91548e-111	0.0295132	0.292	0.226	9.5724e-107	NHL10+	1.292
AT5G62865	3.09047e-111	0.0285612	0.262	0.199	1.01469e-106	NHL10+	1.317
AT4G24920	3.11086e-111	0.137764	0.836	0.78	1.02139e-106	NHL10+	1.072
PCL1	3.24808e-111	0.021824	0.294	0.231	1.06644e-106	NHL10+	1.273
AT3G27090	3.65827e-111	0.0292487	0.547	0.47	1.20112e-106	NHL10+	1.164
EMB1144	4.18527e-111	0.0896423	0.453	0.363	1.37415e-106	NHL10+	1.248
AT3G49601	5.07132e-111	0.0192848	0.348	0.282	1.66507e-106	NHL10+	1.234
HTR8	5.24818e-111	0.158683	0.915	0.873	1.72314e-106	NHL10+	1.048
FAX1	5.30309e-111	0.12303	0.644	0.556	1.74116e-106	NHL10+	1.158
SPA1	5.99015e-111	0.0197599	0.278	0.217	1.96675e-106	NHL10+	1.281
COX11	6.23305e-111	0.00672257	0.282	0.227	2.0465e-106	NHL10+	1.242
RABE1C	6.55191e-111	0.0614468	0.562	0.475	2.15119e-106	NHL10+	1.183
PTI12	6.9441e-111	0.0325722	0.283	0.216	2.27996e-106	NHL10+	1.31
CAD1.1	8.38935e-111	0.0420627	0.375	0.3	2.75447e-106	NHL10+	1.25
GT-3A	8.84532e-111	0.054191	0.454	0.373	2.90418e-106	NHL10+	1.217
AT2G45300	1.03351e-110	0.067417	0.275	0.201	3.39331e-106	NHL10+	1.368
UBC34	1.28148e-110	0.0153033	0.352	0.287	4.20749e-106	NHL10+	1.226
SAT1	1.68036e-110	0.116806	0.647	0.557	5.51711e-106	NHL10+	1.162
AT5G42570	1.73296e-110	0.0574049	0.617	0.531	5.68984e-106	NHL10+	1.162
TIM23-2	2.00052e-110	0.0238876	0.453	0.38	6.56831e-106	NHL10+	1.192
AT2G37110	2.18996e-110	0.062065	0.874	0.822	7.1903e-106	NHL10+	1.063
NAC083	2.71157e-110	0.144042	0.624	0.534	8.9029e-106	NHL10+	1.169
COX6B-3	2.91688e-110	0.0466464	0.592	0.509	9.577e-106	NHL10+	1.163
ADF2	3.07282e-110	0.115657	0.76	0.682	1.0089e-105	NHL10+	1.114
OPR2	3.8498e-110	0.0770209	0.564	0.475	1.264e-105	NHL10+	1.187
AT1G13880	4.17777e-110	0.0139025	0.305	0.245	1.37169e-105	NHL10+	1.245
AAE5	4.71744e-110	0.0382324	0.314	0.245	1.54888e-105	NHL10+	1.282
BZIP53	4.97088e-110	0.0313604	0.543	0.464	1.63209e-105	NHL10+	1.17
AT1G27020	7.34522e-110	0.130627	0.394	0.308	2.41165e-105	NHL10+	1.279
UBP6	1.09852e-109	0.00835496	0.29	0.233	3.60676e-105	NHL10+	1.245
SPS3.1	1.13242e-109	0.0364255	0.319	0.249	3.71808e-105	NHL10+	1.281
PER50	1.13504e-109	0.0950388	0.314	0.237	3.72668e-105	NHL10+	1.325
AT5G57860	1.20573e-109	0.0290459	0.364	0.294	3.95879e-105	NHL10+	1.238
AT1G49032	1.43281e-109	0.0690392	0.458	0.372	4.70436e-105	NHL10+	1.231
HPD	1.49507e-109	0.0383537	0.365	0.291	4.90878e-105	NHL10+	1.254
BAG3	1.52366e-109	0.0269777	0.268	0.206	5.00262e-105	NHL10+	1.301
LEA14	1.88199e-109	0.151579	0.677	0.591	6.17913e-105	NHL10+	1.146
DSS1(V)	2.24506e-109	0.0482159	0.357	0.281	7.37119e-105	NHL10+	1.27
AT5G06370	2.43654e-109	0.0382859	0.398	0.322	7.99991e-105	NHL10+	1.236
MKK5	3.09767e-109	0.0132668	0.27	0.213	1.01706e-104	NHL10+	1.268
AT2G18680	3.62732e-109	0.104414	0.313	0.233	1.19096e-104	NHL10+	1.343
AT3G26670	4.14163e-109	0.0295955	0.275	0.211	1.35982e-104	NHL10+	1.303
AT2G35900	4.93037e-109	0.0238816	0.287	0.224	1.61879e-104	NHL10+	1.281
UBQ3	5.3904e-109	0.144965	0.955	0.931	1.76983e-104	NHL10+	1.026
AT2G45380	6.31532e-109	0.0278874	0.372	0.301	2.07351e-104	NHL10+	1.236
AT3G54130	7.69918e-109	0.0245069	0.286	0.223	2.52787e-104	NHL10+	1.283
GRXC1	8.04424e-109	0.0147506	0.343	0.279	2.64117e-104	NHL10+	1.229
CSN7	8.43031e-109	0.0401187	0.369	0.295	2.76792e-104	NHL10+	1.251
RABB1C	8.62727e-109	0.0867153	0.638	0.55	2.83259e-104	NHL10+	1.16
LCMT1	9.08555e-109	0.00262374	0.259	0.207	2.98306e-104	NHL10+	1.251
LPAT4	9.87029e-109	0.0431732	0.281	0.211	3.24071e-104	NHL10+	1.332
AT3G07700	9.90637e-109	0.0339468	0.256	0.192	3.25256e-104	NHL10+	1.333
AT1G29850	1.01593e-108	0.0161268	0.612	0.539	3.3356e-104	NHL10+	1.135
AT1G15430	1.2233e-108	0.0988635	0.637	0.547	4.01645e-104	NHL10+	1.165
AT1G62422	1.32688e-108	0.0205118	0.34	0.274	4.35655e-104	NHL10+	1.241
AT5G38200	1.55068e-108	0.0923565	0.252	0.182	5.09136e-104	NHL10+	1.385
AT3G57810	1.5583e-108	0.0227464	0.26	0.2	5.11636e-104	NHL10+	1.3
FATB	1.93005e-108	0.0170377	0.344	0.279	6.33693e-104	NHL10+	1.233
CRK3	2.04573e-108	0.0626669	0.415	0.333	6.71675e-104	NHL10+	1.246
AT2G33590	2.15814e-108	0.0264674	0.456	0.383	7.08582e-104	NHL10+	1.191
AT5G03560	2.32167e-108	0.0244526	0.377	0.308	7.62274e-104	NHL10+	1.224
RALFL33	2.84948e-108	0.0115486	0.342	0.279	9.35571e-104	NHL10+	1.226
RTNLB22	2.96438e-108	0.0275888	0.384	0.313	9.73295e-104	NHL10+	1.227
RIPK	3.64372e-108	0.0654356	0.501	0.415	1.19634e-103	NHL10+	1.207
AT4G28770	4.10873e-108	0.035884	0.29	0.222	1.34902e-103	NHL10+	1.306
AT2G19270	4.1691e-108	0.0143355	0.363	0.299	1.36884e-103	NHL10+	1.214
AT2G43540	4.2677e-108	0.00617327	0.312	0.255	1.40121e-103	NHL10+	1.224
AT4G34412	4.45022e-108	0.0221897	0.289	0.228	1.46114e-103	NHL10+	1.268
AT5G05370	4.613e-108	0.0775023	0.702	0.622	1.51458e-103	NHL10+	1.129
AT3G55410	5.7441e-108	0.00841126	0.593	0.521	1.88596e-103	NHL10+	1.138
AT2G42780	6.22914e-108	0.015154	0.302	0.243	2.04521e-103	NHL10+	1.243
AGAL3	7.63237e-108	0.0207671	0.363	0.296	2.50594e-103	NHL10+	1.226
TIFY11B	7.8295e-108	0.032656	0.522	0.444	2.57066e-103	NHL10+	1.176
CDF2	8.64995e-108	0.0344337	0.284	0.22	2.84004e-103	NHL10+	1.291
AZF2	8.70027e-108	0.0516145	0.379	0.302	2.85656e-103	NHL10+	1.255
BGLU16	9.30244e-108	0.0630386	0.267	0.196	3.05427e-103	NHL10+	1.362
EBF2	9.80402e-108	0.0255993	0.281	0.217	3.21895e-103	NHL10+	1.295
PAP26	1.18703e-107	0.0055974	0.421	0.357	3.89736e-103	NHL10+	1.179
GOLS1	1.5471e-107	0.135508	0.643	0.554	5.07959e-103	NHL10+	1.161
ASK7.1	1.81259e-107	0.0440489	0.557	0.476	5.95129e-103	NHL10+	1.17
SKIP	1.89799e-107	0.0240534	0.441	0.369	6.23167e-103	NHL10+	1.195
AT1G44770	2.01751e-107	0.0252501	0.412	0.341	6.62409e-103	NHL10+	1.208
AT3G52105	2.02488e-107	0.0416102	0.333	0.261	6.64829e-103	NHL10+	1.276
AT1G50670	2.12076e-107	0.0177248	0.359	0.294	6.96309e-103	NHL10+	1.221
TULP10	2.19162e-107	0.0222377	0.252	0.193	7.19575e-103	NHL10+	1.306
CML16	2.217e-107	0.00534046	0.441	0.376	7.27909e-103	NHL10+	1.173
AT5G04250	2.26651e-107	0.0252078	0.334	0.268	7.44164e-103	NHL10+	1.246
SKIP5	2.86092e-107	0.0536362	0.444	0.363	9.39327e-103	NHL10+	1.223
AT1G03140	2.96816e-107	0.0114147	0.278	0.221	9.74537e-103	NHL10+	1.258
FACE1	3.04062e-107	0.0158415	0.361	0.296	9.98326e-103	NHL10+	1.22
SSL9	3.2265e-107	0.0243964	0.427	0.354	1.05936e-102	NHL10+	1.206
ATSIZ1	4.07207e-107	0.024839	0.321	0.255	1.33698e-102	NHL10+	1.259
SUS1	4.95007e-107	0.0459954	0.281	0.215	1.62526e-102	NHL10+	1.307
ATTI1	5.07496e-107	0.193328	0.967	0.947	1.66626e-102	NHL10+	1.021
UBC35	6.6907e-107	0.0453368	0.465	0.385	2.19676e-102	NHL10+	1.208
GLTP1	8.24359e-107	0.0362834	0.426	0.351	2.70662e-102	NHL10+	1.214
AT1G65845	8.60253e-107	0.108949	0.347	0.267	2.82447e-102	NHL10+	1.3
PER71	9.11102e-107	0.130299	0.417	0.336	2.99142e-102	NHL10+	1.241
SAP2	1.08488e-106	0.0820963	0.66	0.575	3.562e-102	NHL10+	1.148
PYR6	1.08839e-106	0.0224313	0.467	0.395	3.5735e-102	NHL10+	1.182
PYM	1.11539e-106	0.0288893	0.355	0.286	3.66215e-102	NHL10+	1.241
SDH1-1	1.1861e-106	0.0385571	0.405	0.33	3.89432e-102	NHL10+	1.227
FC1	1.25814e-106	0.0300378	0.481	0.405	4.13086e-102	NHL10+	1.188
AT4G10110	1.30215e-106	0.0319148	0.262	0.199	4.27534e-102	NHL10+	1.317
BPC1	1.39787e-106	0.0374715	0.328	0.257	4.58964e-102	NHL10+	1.276
IWS1	1.40506e-106	0.0521024	0.462	0.381	4.61324e-102	NHL10+	1.213
AT5G19860	1.43921e-106	0.0432288	0.548	0.468	4.72535e-102	NHL10+	1.171
FYD	1.47361e-106	0.0286916	0.274	0.211	4.83829e-102	NHL10+	1.299
RIN4	1.55435e-106	0.019483	0.452	0.381	5.1034e-102	NHL10+	1.186
AT1G66070	1.64714e-106	0.0266709	0.262	0.2	5.40807e-102	NHL10+	1.31
ATMKK2	1.73856e-106	0.0268191	0.27	0.207	5.70821e-102	NHL10+	1.304
HSP18.1	1.81428e-106	0.21855	0.775	0.712	5.95683e-102	NHL10+	1.088
WPP2	1.83003e-106	0.0243908	0.307	0.243	6.00854e-102	NHL10+	1.263
HSPRO1	2.04673e-106	0.0761368	0.362	0.282	6.72004e-102	NHL10+	1.284
VIP1	2.31008e-106	0.0102933	0.278	0.222	7.58468e-102	NHL10+	1.252
AL3	2.50645e-106	0.00139476	0.527	0.464	8.22942e-102	NHL10+	1.136
AT5G11090	2.734e-106	0.106266	0.622	0.532	8.97653e-102	NHL10+	1.169
AT1G66090	2.97101e-106	0.140263	0.581	0.493	9.75473e-102	NHL10+	1.178
AT4G17940	3.43174e-106	0.0206532	0.452	0.381	1.12674e-101	NHL10+	1.186
AIM1	3.55717e-106	0.0197449	0.377	0.309	1.16792e-101	NHL10+	1.22
PDF1.1	3.63138e-106	0.133454	0.262	0.193	1.19229e-101	NHL10+	1.358
WAV2	3.70883e-106	0.000697176	0.361	0.302	1.21772e-101	NHL10+	1.195
LBD41	5.01151e-106	0.00673419	0.49	0.42	1.64543e-101	NHL10+	1.167
AT1G61780	5.43488e-106	0.0679354	0.596	0.51	1.78443e-101	NHL10+	1.169
ATI2	5.81156e-106	0.0355155	0.321	0.253	1.90811e-101	NHL10+	1.269
RH14	5.95505e-106	0.0277915	0.571	0.494	1.95522e-101	NHL10+	1.156
AFC2	6.6718e-106	0.0281628	0.333	0.265	2.19055e-101	NHL10+	1.257
TRAF1A	6.68027e-106	0.021414	0.329	0.265	2.19333e-101	NHL10+	1.242
SYP22	6.93592e-106	0.0175724	0.411	0.344	2.27727e-101	NHL10+	1.195
PIPC	7.96804e-106	0.0356288	0.592	0.513	2.61615e-101	NHL10+	1.154
AT3G53650	9.29366e-106	0.102571	0.354	0.275	3.05139e-101	NHL10+	1.287
PUMP1	1.92911e-105	0.0654619	0.484	0.398	6.33383e-101	NHL10+	1.216
RD26	2.10009e-105	0.0617078	0.378	0.3	6.89522e-101	NHL10+	1.26
AT1G12320	2.19815e-105	0.0327758	0.297	0.233	7.21718e-101	NHL10+	1.275
AT1G72060	2.37803e-105	0.18292	0.503	0.417	7.80779e-101	NHL10+	1.206
PBS1	2.63158e-105	0.0199771	0.304	0.241	8.64027e-101	NHL10+	1.261
LSD1	3.05803e-105	0.0276448	0.476	0.404	1.00404e-100	NHL10+	1.178
ERF069	3.19724e-105	0.128236	0.578	0.488	1.04975e-100	NHL10+	1.184
RHF2A	3.26261e-105	0.0169928	0.453	0.382	1.07121e-100	NHL10+	1.186
AT1G68140	3.26524e-105	0.102726	0.491	0.401	1.07208e-100	NHL10+	1.224
UEV1D-4	3.40256e-105	0.0498541	0.475	0.394	1.11716e-100	NHL10+	1.206
RPT2A	4.19927e-105	0.0732666	0.464	0.379	1.37875e-100	NHL10+	1.224
COX17-2	4.34216e-105	0.0232157	0.276	0.215	1.42566e-100	NHL10+	1.284
AT3G56050	4.43908e-105	0.0136038	0.365	0.301	1.45748e-100	NHL10+	1.213
SUD1	8.13478e-105	0.00302377	0.436	0.371	2.67089e-100	NHL10+	1.175
AT2G20940	8.15248e-105	0.0206883	0.276	0.216	2.6767e-100	NHL10+	1.278
SDH4	8.76945e-105	0.0294256	0.523	0.447	2.87927e-100	NHL10+	1.17
GPX8	9.95964e-105	0.0193808	0.309	0.247	3.27005e-100	NHL10+	1.251
SDP1	1.03157e-104	0.0112855	0.283	0.226	3.38694e-100	NHL10+	1.252
AT5G46030	1.07684e-104	0.00155795	0.537	0.473	3.5356e-100	NHL10+	1.135
AT1G04970	1.24855e-104	0.023098	0.277	0.215	4.09936e-100	NHL10+	1.288
AT4G02550	1.25316e-104	0.0893063	0.353	0.272	4.1145e-100	NHL10+	1.298
AT4G31340	1.3906e-104	0.00447744	0.447	0.383	4.56575e-100	NHL10+	1.167
ATCRT1	1.40633e-104	0.013989	0.29	0.232	4.61739e-100	NHL10+	1.25
PDF1.4	1.57655e-104	0.0921321	0.399	0.32	5.1763e-100	NHL10+	1.247
UXS2	1.84703e-104	0.0463237	0.277	0.21	6.06435e-100	NHL10+	1.319
AT1G07700	2.64034e-104	0.0282226	0.386	0.318	8.66904e-100	NHL10+	1.214
FAMT	2.74433e-104	0.128362	0.407	0.322	9.01046e-100	NHL10+	1.264
GDPD1	2.91257e-104	0.0555551	0.278	0.209	9.56286e-100	NHL10+	1.33
TLP1	3.21438e-104	0.117247	0.462	0.374	1.05538e-99	NHL10+	1.235
AT3G23600	4.24201e-104	0.00679243	0.587	0.517	1.39278e-99	NHL10+	1.135
ENY	4.40664e-104	0.0114132	0.261	0.207	1.44683e-99	NHL10+	1.261
AT2G47950	6.91235e-104	0.076142	0.278	0.206	2.26953e-99	NHL10+	1.35
GLN1-1	6.97447e-104	0.0705767	0.308	0.234	2.28993e-99	NHL10+	1.316
PP2AB2	8.50605e-104	0.00122625	0.388	0.328	2.79279e-99	NHL10+	1.183
AT1G29120	9.1999e-104	0.0268813	0.271	0.209	3.0206e-99	NHL10+	1.297
TOM1	9.43506e-104	0.0135927	0.577	0.507	3.09781e-99	NHL10+	1.138
ATOZI1	9.80998e-104	0.0940567	0.756	0.679	3.22091e-99	NHL10+	1.113
AT2G04520	1.0183e-103	0.100305	0.785	0.714	3.34337e-99	NHL10+	1.099
CBSX2	1.07019e-103	0.103243	0.797	0.729	3.51376e-99	NHL10+	1.093
CLPD	1.09307e-103	0.0770706	0.811	0.738	3.58888e-99	NHL10+	1.099
CLPB4	1.29149e-103	0.0165866	0.373	0.307	4.24034e-99	NHL10+	1.215
NBR1	1.29454e-103	0.016471	0.596	0.522	4.25037e-99	NHL10+	1.142
AT2G44200	1.52558e-103	0.0124602	0.35	0.288	5.00895e-99	NHL10+	1.215
SR33	1.58802e-103	0.015924	0.366	0.302	5.21394e-99	NHL10+	1.212
PEX4	1.6441e-103	0.0206578	0.402	0.335	5.39809e-99	NHL10+	1.2
AT5G64160	2.19144e-103	0.0286459	0.303	0.239	7.19515e-99	NHL10+	1.268
PBL1	2.3509e-103	0.0322048	0.455	0.381	7.7187e-99	NHL10+	1.194
PAPP2C	2.42219e-103	0.0608441	0.691	0.609	7.95279e-99	NHL10+	1.135
PVA12	2.47521e-103	0.0314952	0.434	0.361	8.12684e-99	NHL10+	1.202
AT2G33585	2.83664e-103	0.0229603	0.363	0.297	9.31355e-99	NHL10+	1.222
CCR1	2.92202e-103	0.0232853	0.267	0.207	9.59388e-99	NHL10+	1.29
AT5G64270	3.18644e-103	0.00312179	0.32	0.264	1.04621e-98	NHL10+	1.212
AT3G03880	3.24547e-103	0.0404881	0.258	0.194	1.06559e-98	NHL10+	1.33
ATUPF3	3.48874e-103	0.00991702	0.377	0.316	1.14546e-98	NHL10+	1.193
BI-1	3.49051e-103	0.0944024	0.814	0.742	1.14604e-98	NHL10+	1.097
UGT73B2	3.84171e-103	0.0935996	0.555	0.467	1.26135e-98	NHL10+	1.188
PEX11E	4.02611e-103	0.0513518	0.379	0.302	1.32189e-98	NHL10+	1.255
RER1C	4.2082e-103	0.0202049	0.408	0.34	1.38168e-98	NHL10+	1.2
AT5G32440	4.46571e-103	0.0439884	0.474	0.396	1.46623e-98	NHL10+	1.197
AT3G16150	4.65757e-103	0.0551407	0.289	0.221	1.52922e-98	NHL10+	1.308
PEX7	5.44321e-103	0.000281449	0.321	0.268	1.78717e-98	NHL10+	1.198
PMP	5.85083e-103	4.1993e-05	0.434	0.373	1.921e-98	NHL10+	1.164
PILS5	5.91204e-103	0.124882	0.585	0.497	1.9411e-98	NHL10+	1.177
VPS2.1	6.45763e-103	0.0274678	0.648	0.573	2.12023e-98	NHL10+	1.131
NAC055	7.12636e-103	0.116154	0.638	0.55	2.3398e-98	NHL10+	1.16
RABG3E	7.92406e-103	0.0271257	0.398	0.328	2.60171e-98	NHL10+	1.213
UGT87A2	8.23467e-103	0.0282359	0.287	0.224	2.70369e-98	NHL10+	1.281
AT4G38060	8.50496e-103	0.0587921	0.445	0.366	2.79243e-98	NHL10+	1.216
AT1G11200	8.56394e-103	0.067981	0.263	0.191	2.8118e-98	NHL10+	1.377
NIFS1	8.59608e-103	0.0278135	0.274	0.213	2.82235e-98	NHL10+	1.286
AT1G33590	9.0132e-103	0.102442	0.844	0.777	2.9593e-98	NHL10+	1.086
HPAT1	1.20175e-102	0.0301148	0.368	0.299	3.94572e-98	NHL10+	1.231
ATG8D	1.30471e-102	0.0232422	0.381	0.314	4.28375e-98	NHL10+	1.213
ATS3B	1.32177e-102	0.0859194	0.511	0.423	4.33976e-98	NHL10+	1.208
CAT2	1.43488e-102	0.010653	0.419	0.354	4.71115e-98	NHL10+	1.184
ILR1	1.67819e-102	0.0263309	0.343	0.278	5.51001e-98	NHL10+	1.234
AT2G04900	1.71583e-102	0.0903423	0.631	0.546	5.63358e-98	NHL10+	1.156
AGD9	2.12879e-102	0.0117196	0.348	0.288	6.98946e-98	NHL10+	1.208
ATG3	2.26844e-102	0.0149701	0.285	0.227	7.44797e-98	NHL10+	1.256
AT1G23220	2.44692e-102	0.0396511	0.317	0.249	8.03398e-98	NHL10+	1.273
RAP2-12	3.05771e-102	0.00722098	0.416	0.353	1.00394e-97	NHL10+	1.178
RPT1A	3.13768e-102	0.0516994	0.541	0.459	1.0302e-97	NHL10+	1.179
DGAT1	3.31241e-102	0.0155282	0.394	0.327	1.08756e-97	NHL10+	1.205
AT5G58770	3.34162e-102	0.0921495	0.367	0.287	1.09715e-97	NHL10+	1.279
AT5G04750	3.63296e-102	0.08476	0.601	0.514	1.19281e-97	NHL10+	1.169
ATG12A	3.79516e-102	0.020964	0.251	0.194	1.24606e-97	NHL10+	1.294
AT3G51730	4.03643e-102	0.132391	0.713	0.635	1.32528e-97	NHL10+	1.123
CKA4	5.05649e-102	0.0193034	0.585	0.513	1.6602e-97	NHL10+	1.14
RTFL17	5.54287e-102	0.0910283	0.5	0.414	1.81989e-97	NHL10+	1.208
MYB15	5.82206e-102	0.156349	0.571	0.485	1.91156e-97	NHL10+	1.177
AT5G61560	6.34031e-102	0.0288712	0.305	0.241	2.08172e-97	NHL10+	1.266
ATSRX	7.09488e-102	0.0171863	0.39	0.325	2.32946e-97	NHL10+	1.2
AT4G01000	7.45357e-102	0.0198999	0.404	0.337	2.44723e-97	NHL10+	1.199
GLY3	7.55225e-102	0.101536	0.589	0.5	2.47963e-97	NHL10+	1.178
NCBP	7.62986e-102	0.0557036	0.626	0.544	2.50511e-97	NHL10+	1.151
VHA-E1	7.90932e-102	0.0599465	0.48	0.398	2.59687e-97	NHL10+	1.206
AT4G14615	7.91152e-102	0.00888629	0.405	0.342	2.59759e-97	NHL10+	1.184
AT4G27350	7.99683e-102	0.00155106	0.41	0.349	2.6256e-97	NHL10+	1.175
MPK6	8.9366e-102	0.0192974	0.349	0.285	2.93415e-97	NHL10+	1.225
PH1	1.09062e-101	0.015766	0.385	0.32	3.58084e-97	NHL10+	1.203
SKIP31	1.33855e-101	0.00694495	0.408	0.347	4.39485e-97	NHL10+	1.176
HSA32	1.47915e-101	0.0798256	0.565	0.479	4.85648e-97	NHL10+	1.18
AT3G03160	1.51703e-101	0.00616701	0.413	0.35	4.98087e-97	NHL10+	1.18
AT3G13410	1.66887e-101	0.0378976	0.481	0.405	5.4794e-97	NHL10+	1.188
PYL5	1.74271e-101	0.0474643	0.445	0.368	5.72186e-97	NHL10+	1.209
NF-YB1	1.96903e-101	0.00472979	0.263	0.211	6.46493e-97	NHL10+	1.246
BTS	2.15866e-101	0.00430078	0.294	0.238	7.08752e-97	NHL10+	1.235
AMT2	2.38113e-101	0.0234669	0.577	0.503	7.81796e-97	NHL10+	1.147
AT3G59080	2.46385e-101	0.0421177	0.285	0.218	8.08957e-97	NHL10+	1.307
SDH7A	2.67799e-101	0.039201	0.472	0.396	8.79266e-97	NHL10+	1.192
HSP17.4A	3.07982e-101	0.164766	0.996	0.993	1.0112e-96	NHL10+	1.003
AVT6A	3.19699e-101	0.0573284	0.604	0.521	1.04967e-96	NHL10+	1.159
AT4G33666	3.34289e-101	0.153257	0.459	0.373	1.09757e-96	NHL10+	1.231
AT3G06780	3.56006e-101	0.00285253	0.421	0.361	1.16887e-96	NHL10+	1.166
HTA7	3.62257e-101	0.0370513	0.443	0.368	1.1894e-96	NHL10+	1.204
AT5G58800	4.19223e-101	0.0183632	0.343	0.28	1.37643e-96	NHL10+	1.225
CML5	4.6055e-101	0.0831227	0.422	0.341	1.51212e-96	NHL10+	1.238
RTNLB2	5.16712e-101	0.0712537	0.661	0.58	1.69652e-96	NHL10+	1.14
ESL1	5.41169e-101	0.0529119	0.278	0.211	1.77682e-96	NHL10+	1.318
AAP19-1	5.59959e-101	0.0450408	0.535	0.456	1.83851e-96	NHL10+	1.173
RANBP1C	5.60887e-101	0.0213271	0.261	0.203	1.84156e-96	NHL10+	1.286
BOB1	5.93985e-101	0.0242178	0.456	0.385	1.95023e-96	NHL10+	1.184
AT3G05570	6.74161e-101	0.0305763	0.258	0.196	2.21347e-96	NHL10+	1.316
KING1	6.89812e-101	0.0435185	0.394	0.32	2.26486e-96	NHL10+	1.231
AT2G21640	7.71788e-101	0.109864	0.388	0.305	2.53401e-96	NHL10+	1.272
AT5G11680	7.80467e-101	0.0836873	0.614	0.527	2.56251e-96	NHL10+	1.165
AT5G19440	8.67967e-101	0.0325896	0.619	0.542	2.84979e-96	NHL10+	1.142
NOI	8.82497e-101	0.0912772	0.712	0.632	2.8975e-96	NHL10+	1.127
AT1G80440	9.8589e-101	0.0848447	0.395	0.317	3.23697e-96	NHL10+	1.246
AT5G18400	1.00525e-100	0.100647	0.742	0.666	3.30055e-96	NHL10+	1.114
BPA1	1.3633e-100	0.00997137	0.431	0.366	4.47612e-96	NHL10+	1.178
ARR4	1.54793e-100	0.0643025	0.48	0.398	5.08232e-96	NHL10+	1.206
AT3G52360	1.75728e-100	0.0375173	0.584	0.505	5.76968e-96	NHL10+	1.156
AT3G48140	1.8541e-100	0.105661	0.917	0.881	6.08755e-96	NHL10+	1.041
AT1G07660	2.01363e-100	0.0234632	0.314	0.251	6.61134e-96	NHL10+	1.251
LZF1	2.12162e-100	0.0359486	0.267	0.204	6.96592e-96	NHL10+	1.309
GPX2	2.24729e-100	0.0929359	0.831	0.761	7.37853e-96	NHL10+	1.092
UGT76E12	2.33358e-100	0.0381751	0.279	0.215	7.66185e-96	NHL10+	1.298
ECT1	2.71996e-100	0.0336263	0.281	0.218	8.93046e-96	NHL10+	1.289
AT3G11530	2.76674e-100	0.0240537	0.335	0.27	9.08405e-96	NHL10+	1.241
AT3G53600	3.55237e-100	0.125598	0.271	0.198	1.16635e-95	NHL10+	1.369
DSK2B	3.574e-100	0.0237617	0.302	0.239	1.17345e-95	NHL10+	1.264
SAR1A	3.60022e-100	0.0245435	0.499	0.427	1.18206e-95	NHL10+	1.169
SKP1A	4.02743e-100	0.128073	0.895	0.855	1.32232e-95	NHL10+	1.047
AT2G34160	4.8875e-100	0.0104172	0.383	0.322	1.60471e-95	NHL10+	1.189
AT5G19590	5.4478e-100	0.0367554	0.515	0.438	1.78868e-95	NHL10+	1.176
AT5G13070	6.59952e-100	0.0182768	0.345	0.283	2.16682e-95	NHL10+	1.219
PBL17	8.94525e-100	0.00986715	0.314	0.257	2.93699e-95	NHL10+	1.222
CYP706A2	9.40578e-100	0.124428	0.318	0.243	3.0882e-95	NHL10+	1.309
AT4G01870	1.05339e-99	0.107346	0.729	0.648	3.45859e-95	NHL10+	1.125
NUDT17	1.08306e-99	0.131503	0.7	0.619	3.55602e-95	NHL10+	1.131
AT3G11780	1.0969e-99	0.102484	0.612	0.525	3.60146e-95	NHL10+	1.166
AT5G25280	1.34526e-99	0.105326	0.636	0.55	4.41691e-95	NHL10+	1.156
AT5G13370	1.47508e-99	0.0245468	0.278	0.218	4.84314e-95	NHL10+	1.275
AT1G16840	1.81455e-99	0.0423117	0.629	0.551	5.95771e-95	NHL10+	1.142
RBG5	1.8274e-99	0.00801372	0.394	0.333	5.99989e-95	NHL10+	1.183
AT4	1.96358e-99	0.097771	0.278	0.206	6.44702e-95	NHL10+	1.35
CHMP1A	2.1659e-99	0.00654907	0.309	0.253	7.11131e-95	NHL10+	1.221
AT5G14730	3.3885e-99	0.106444	0.326	0.249	1.11255e-94	NHL10+	1.309
AT5G64400	3.47932e-99	0.0770701	0.98	0.967	1.14236e-94	NHL10+	1.013
AT2G21520	3.57116e-99	0.0145047	0.287	0.229	1.17252e-94	NHL10+	1.253
CYP81D8	3.61476e-99	0.0873478	0.641	0.557	1.18683e-94	NHL10+	1.151
AT2G20920	3.66325e-99	0.0254881	0.501	0.429	1.20276e-94	NHL10+	1.168
AT5G20165	4.01462e-99	0.0291675	0.495	0.423	1.31812e-94	NHL10+	1.17
SRP19	4.15588e-99	0.0247366	0.398	0.331	1.3645e-94	NHL10+	1.202
AT3G25910	4.18109e-99	0.0262824	0.446	0.377	1.37278e-94	NHL10+	1.183
AT1G21120	4.79942e-99	0.162675	0.421	0.338	1.57579e-94	NHL10+	1.246
AT1G33600	5.50712e-99	0.0620888	0.59	0.509	1.80815e-94	NHL10+	1.159
BCA6	5.64228e-99	0.0480971	0.285	0.218	1.85253e-94	NHL10+	1.307
AT5G63620	5.82703e-99	0.0241549	0.288	0.227	1.91319e-94	NHL10+	1.269
AT2G15695	5.95424e-99	0.0194562	0.274	0.216	1.95496e-94	NHL10+	1.269
CNX1	6.41508e-99	0.0342627	0.333	0.265	2.10626e-94	NHL10+	1.257
UGT72B1	6.56987e-99	0.101928	0.595	0.508	2.15708e-94	NHL10+	1.171
AT3G19520	7.3735e-99	0.0156914	0.298	0.24	2.42094e-94	NHL10+	1.242
SYP122	7.81668e-99	0.107568	0.679	0.595	2.56645e-94	NHL10+	1.141
SYP51	7.8792e-99	0.0546957	0.646	0.568	2.58698e-94	NHL10+	1.137
AT3G07680	7.9395e-99	0.0688341	0.545	0.46	2.60678e-94	NHL10+	1.185
PXN	8.19024e-99	0.0208388	0.304	0.243	2.6891e-94	NHL10+	1.251
PYRP2	8.3496e-99	0.0326093	0.58	0.505	2.74142e-94	NHL10+	1.149
ML1	8.38766e-99	0.00876823	0.387	0.324	2.75392e-94	NHL10+	1.194
AOX1A	8.64572e-99	0.0800207	0.765	0.688	2.83865e-94	NHL10+	1.112
ASP2	9.42331e-99	0.0376755	0.696	0.619	3.09395e-94	NHL10+	1.124
AT4G25030	1.11439e-98	0.115619	0.798	0.728	3.65888e-94	NHL10+	1.096
EMB2769	1.17832e-98	0.0327652	0.681	0.608	3.86878e-94	NHL10+	1.12
AT3G60690	1.27505e-98	0.0692695	0.455	0.373	4.18636e-94	NHL10+	1.22
AT3G07910	1.39334e-98	0.0289441	0.43	0.359	4.57475e-94	NHL10+	1.198
AT2G25250	1.44966e-98	0.043675	0.454	0.378	4.75965e-94	NHL10+	1.201
UBC3	1.64687e-98	0.133525	0.585	0.5	5.40717e-94	NHL10+	1.17
AT1G07310	1.77935e-98	0.0125197	0.27	0.215	5.84214e-94	NHL10+	1.256
AT2G46490	2.74021e-98	0.0370483	0.461	0.387	8.99694e-94	NHL10+	1.191
AHB1	3.74888e-98	0.120325	0.537	0.452	1.23087e-93	NHL10+	1.188
AT4G21660	4.52608e-98	0.0390648	0.581	0.504	1.48605e-93	NHL10+	1.153
DHQS	4.82416e-98	0.034096	0.384	0.313	1.58392e-93	NHL10+	1.227
ELF5A-3	5.03498e-98	0.120559	0.82	0.752	1.65314e-93	NHL10+	1.09
NRPB12	5.11787e-98	0.00389983	0.316	0.263	1.68035e-93	NHL10+	1.202
HAB1	5.19362e-98	0.0104297	0.273	0.218	1.70522e-93	NHL10+	1.252
RHA2A	5.22773e-98	0.0133641	0.315	0.255	1.71642e-93	NHL10+	1.235
CSLD2	6.7866e-98	0.028654	0.281	0.22	2.22824e-93	NHL10+	1.277
SCL5	6.8493e-98	0.0150609	0.276	0.22	2.24883e-93	NHL10+	1.255
MPSR1	7.87917e-98	0.110083	0.472	0.39	2.58697e-93	NHL10+	1.21
AT3G11230	8.74519e-98	0.0407494	0.32	0.251	2.87131e-93	NHL10+	1.275
AT5G53590	9.04509e-98	0.0968464	0.273	0.202	2.96978e-93	NHL10+	1.351
RER1A	1.45543e-97	0.00471498	0.344	0.288	4.77862e-93	NHL10+	1.194
AT4G15940	1.73861e-97	0.0155279	0.262	0.207	5.70837e-93	NHL10+	1.266
AT3G06760	1.80926e-97	0.0382489	0.573	0.496	5.94035e-93	NHL10+	1.155
AT2G25610	1.87364e-97	0.00474357	0.402	0.343	6.15172e-93	NHL10+	1.172
LSU3	1.9764e-97	0.112305	0.596	0.509	6.48912e-93	NHL10+	1.171
AT4G03020	2.19742e-97	0.0312557	0.311	0.245	7.21479e-93	NHL10+	1.269
AT3G59500	2.69853e-97	0.0158798	0.292	0.234	8.86008e-93	NHL10+	1.248
AT4G25170	2.7706e-97	0.0215163	0.629	0.558	9.09671e-93	NHL10+	1.127
AT4G30760	2.78871e-97	0.0137679	0.372	0.311	9.15616e-93	NHL10+	1.196
SINAT2	2.9189e-97	0.00897861	0.264	0.211	9.58363e-93	NHL10+	1.251
S1FA3	3.17354e-97	0.0364866	0.559	0.483	1.04197e-92	NHL10+	1.157
PAP1.1	3.53925e-97	0.058917	0.363	0.288	1.16204e-92	NHL10+	1.26
WRKY11	3.65687e-97	0.125276	0.743	0.666	1.20066e-92	NHL10+	1.116
PUB16	4.02645e-97	0.00235095	0.275	0.224	1.322e-92	NHL10+	1.228
ASK1	4.24493e-97	0.00417927	0.266	0.215	1.39374e-92	NHL10+	1.237
NRPB4	4.42919e-97	0.0226786	0.354	0.29	1.45423e-92	NHL10+	1.221
NDL1	4.83087e-97	0.0179298	0.479	0.41	1.58612e-92	NHL10+	1.168
TTG1	5.60641e-97	0.0265528	0.3	0.238	1.84075e-92	NHL10+	1.261
UBC16	5.81519e-97	0.00758316	0.317	0.26	1.9093e-92	NHL10+	1.219
AT5G53970	7.39145e-97	0.0558706	0.346	0.274	2.42683e-92	NHL10+	1.263
CP12-3	1.14534e-96	0.0328022	0.254	0.194	3.76049e-92	NHL10+	1.309
AT4G16380	1.16878e-96	0.0722284	0.399	0.32	3.83745e-92	NHL10+	1.247
AT3G56210	1.84929e-96	0.0198131	0.256	0.2	6.07177e-92	NHL10+	1.28
AT4G02920	2.01848e-96	0.0759988	0.555	0.471	6.62729e-92	NHL10+	1.178
APRL5	2.12589e-96	0.012791	0.273	0.218	6.97992e-92	NHL10+	1.252
ROC1	2.14907e-96	0.0197443	0.579	0.509	7.05604e-92	NHL10+	1.138
DRG3	2.39425e-96	0.0295765	0.45	0.379	7.86104e-92	NHL10+	1.187
AT3G55770	2.49066e-96	0.0238416	0.59	0.518	8.1776e-92	NHL10+	1.139
RAP2-6	2.71504e-96	0.0583962	0.373	0.302	8.91428e-92	NHL10+	1.235
RD21B	4.17134e-96	0.052612	0.295	0.227	1.36958e-91	NHL10+	1.3
AP1M2	4.22153e-96	0.0356691	0.294	0.229	1.38605e-91	NHL10+	1.284
ATNFXL1	4.33969e-96	0.0230051	0.451	0.379	1.42485e-91	NHL10+	1.19
RPN3A	4.45339e-96	0.0278938	0.296	0.235	1.46218e-91	NHL10+	1.26
POX1	4.6982e-96	0.095013	0.61	0.527	1.54256e-91	NHL10+	1.157
AT4G33920	4.96268e-96	0.0295008	0.464	0.392	1.6294e-91	NHL10+	1.184
AT4G13615	5.21158e-96	0.0553246	0.618	0.539	1.71112e-91	NHL10+	1.147
CDKG1	5.82059e-96	0.0213454	0.51	0.439	1.91108e-91	NHL10+	1.162
AT3G52060	7.25553e-96	0.0218014	0.315	0.255	2.38221e-91	NHL10+	1.235
NQR.1	7.3554e-96	0.0365915	0.482	0.408	2.415e-91	NHL10+	1.181
AT4G23470	7.52414e-96	0.0946157	0.763	0.691	2.4704e-91	NHL10+	1.104
FYPP1	9.29342e-96	0.0153946	0.37	0.309	3.05131e-91	NHL10+	1.197
VDAC2	9.7833e-96	0.0238085	0.54	0.468	3.21215e-91	NHL10+	1.154
AT3G07790	1.03337e-95	0.0227225	0.488	0.42	3.39287e-91	NHL10+	1.162
AT1G23960	1.40066e-95	0.0207588	0.351	0.289	4.59878e-91	NHL10+	1.215
AT3G05670	1.41524e-95	0.0142684	0.335	0.276	4.64667e-91	NHL10+	1.214
AT1G79985	1.89e-95	0.0195521	0.291	0.233	6.20544e-91	NHL10+	1.249
HHO3	2.09488e-95	0.0559701	0.606	0.525	6.8781e-91	NHL10+	1.154
AT4G13530	2.23353e-95	0.0221103	0.367	0.302	7.33334e-91	NHL10+	1.215
ILR3	2.29113e-95	0.00749969	0.573	0.508	7.52246e-91	NHL10+	1.128
PEX11C	2.50307e-95	0.030671	0.491	0.419	8.21832e-91	NHL10+	1.172
RPL39B	2.66341e-95	0.0363466	0.386	0.316	8.74478e-91	NHL10+	1.222
MBF1A	2.89329e-95	0.0705598	0.738	0.66	9.49953e-91	NHL10+	1.118
AT1G69680	3.43058e-95	0.0662544	0.394	0.317	1.12636e-90	NHL10+	1.243
UBC19	3.79898e-95	0.0401273	0.603	0.527	1.24732e-90	NHL10+	1.144
AT4G12340	3.92649e-95	0.00123384	0.342	0.289	1.28918e-90	NHL10+	1.183
SRP9	4.02768e-95	0.0124449	0.263	0.21	1.32241e-90	NHL10+	1.252
SMP1	4.36528e-95	0.0053127	0.325	0.27	1.43325e-90	NHL10+	1.204
AT4G12790	4.42755e-95	0.0459163	0.484	0.407	1.4537e-90	NHL10+	1.189
AT1G69460	4.85014e-95	0.0207283	0.388	0.324	1.59245e-90	NHL10+	1.198
AT5G54760	4.88569e-95	0.0541008	0.562	0.483	1.60412e-90	NHL10+	1.164
AT5G51400	5.58173e-95	0.0188712	0.468	0.402	1.83265e-90	NHL10+	1.164
TIM23-1	6.21071e-95	0.00632499	0.263	0.213	2.03916e-90	NHL10+	1.235
TIF4A-2	9.48167e-95	0.012958	0.465	0.399	3.11312e-90	NHL10+	1.165
AT5G47430	1.00855e-94	0.00725028	0.333	0.277	3.31136e-90	NHL10+	1.202
RABA1C	1.32441e-94	0.0185043	0.478	0.412	4.34842e-90	NHL10+	1.16
ADC2	1.59684e-94	0.0540861	0.756	0.68	5.24289e-90	NHL10+	1.112
AT5G53650	1.63317e-94	0.0347199	0.519	0.446	5.36217e-90	NHL10+	1.164
RPN10	1.70913e-94	0.0338969	0.462	0.389	5.6116e-90	NHL10+	1.188
AT1G64065	1.97139e-94	0.0944681	0.499	0.415	6.47265e-90	NHL10+	1.202
CYP94B3	2.21803e-94	0.0691073	0.436	0.359	7.28245e-90	NHL10+	1.214
ATARFA1F	2.28179e-94	0.012925	0.459	0.395	7.4918e-90	NHL10+	1.162
AT4G02880	2.62805e-94	0.00365399	0.297	0.245	8.62867e-90	NHL10+	1.212
LPLAT1	3.10499e-94	0.0283343	0.268	0.208	1.01946e-89	NHL10+	1.288
AT1G55680	3.31199e-94	0.0142459	0.287	0.231	1.08743e-89	NHL10+	1.242
TOPP1	3.45732e-94	0.00588029	0.437	0.377	1.13514e-89	NHL10+	1.159
LSU2	3.72244e-94	0.14478	0.635	0.553	1.22219e-89	NHL10+	1.148
RTNLB1	3.74502e-94	0.025386	0.572	0.499	1.2296e-89	NHL10+	1.146
UEV1A	3.82343e-94	0.0121117	0.366	0.306	1.25535e-89	NHL10+	1.196
SRL1	3.87637e-94	0.0148046	0.266	0.211	1.27273e-89	NHL10+	1.261
AT3G19970	4.18403e-94	0.037095	0.36	0.292	1.37374e-89	NHL10+	1.233
HSP70-14	4.19536e-94	0.0114285	0.388	0.327	1.37746e-89	NHL10+	1.187
AT5G36290	5.45285e-94	0.0362329	0.427	0.355	1.79034e-89	NHL10+	1.203
TRX9	6.31654e-94	0.0664511	0.615	0.534	2.07391e-89	NHL10+	1.152
AT3G26910	6.39082e-94	0.00166304	0.374	0.316	2.0983e-89	NHL10+	1.184
AT1G04770	6.55765e-94	0.0448854	0.319	0.252	2.15307e-89	NHL10+	1.266
TULP7	6.72401e-94	0.00510508	0.304	0.251	2.20769e-89	NHL10+	1.211
AER	7.10827e-94	0.142666	0.926	0.893	2.33386e-89	NHL10+	1.037
AT3G25597	7.27497e-94	0.0405194	0.266	0.205	2.38859e-89	NHL10+	1.298
AT2G47380	8.01718e-94	0.0254607	0.589	0.517	2.63228e-89	NHL10+	1.139
AT2G44310	8.24745e-94	0.0374905	0.511	0.436	2.70789e-89	NHL10+	1.172
AT3G09480	9.33471e-94	0.048333	0.267	0.204	3.06487e-89	NHL10+	1.309
SGT1A	9.97472e-94	0.027378	0.414	0.346	3.275e-89	NHL10+	1.197
AT1G16210	1.22532e-93	0.0297402	0.459	0.388	4.02308e-89	NHL10+	1.183
GF14 PHI	1.34168e-93	0.018381	0.587	0.519	4.40515e-89	NHL10+	1.131
AT3G48050	1.53038e-93	0.0143279	0.32	0.262	5.0247e-89	NHL10+	1.221
ADF4	1.55251e-93	0.0962045	0.673	0.591	5.09737e-89	NHL10+	1.139
OPR1	1.72171e-93	0.121998	0.968	0.95	5.65289e-89	NHL10+	1.019
ATARLB1	1.83774e-93	0.0184164	0.265	0.21	6.03385e-89	NHL10+	1.262
AT1G56140	1.90892e-93	0.0184438	0.32	0.259	6.26754e-89	NHL10+	1.236
LNK3	2.35551e-93	0.051472	0.381	0.309	7.73383e-89	NHL10+	1.233
AT5G04830	2.55795e-93	0.0226703	0.445	0.376	8.39852e-89	NHL10+	1.184
AT3G03890	3.46671e-93	0.0202481	0.403	0.339	1.13822e-88	NHL10+	1.189
AT2G15910	4.11683e-93	0.021831	0.462	0.395	1.35168e-88	NHL10+	1.17
LPPG	4.12509e-93	0.032378	0.257	0.197	1.35439e-88	NHL10+	1.305
XCT	4.96522e-93	0.0212743	0.279	0.221	1.63023e-88	NHL10+	1.262
AT1G72510	5.49821e-93	0.0763865	0.519	0.439	1.80523e-88	NHL10+	1.182
AT1G67480	5.77359e-93	0.0605538	0.276	0.208	1.89564e-88	NHL10+	1.327
AT2G28400	5.93068e-93	0.0169134	0.578	0.509	1.94722e-88	NHL10+	1.136
ATG8E	6.47428e-93	0.119372	0.874	0.824	2.1257e-88	NHL10+	1.061
AT3G52470	7.481e-93	0.0630898	0.372	0.296	2.45624e-88	NHL10+	1.257
AT3G18950	9.37887e-93	0.00175927	0.262	0.213	3.07936e-88	NHL10+	1.23
PBL19	9.62483e-93	0.0128805	0.404	0.341	3.16012e-88	NHL10+	1.185
TIM17-2	9.75948e-93	0.00999501	0.487	0.423	3.20433e-88	NHL10+	1.151
DIN4	1.03696e-92	0.0840574	0.475	0.393	3.40466e-88	NHL10+	1.209
AT2G32150	1.36146e-92	0.113139	0.705	0.625	4.47007e-88	NHL10+	1.128
PP2AA2	1.67008e-92	0.0013824	0.269	0.221	5.48339e-88	NHL10+	1.217
AT3G02555	1.73762e-92	0.0309536	0.329	0.265	5.70513e-88	NHL10+	1.242
PAP2.1	1.74993e-92	0.073694	0.682	0.604	5.74555e-88	NHL10+	1.129
CXIP4	1.94251e-92	0.0181544	0.674	0.605	6.37785e-88	NHL10+	1.114
AT3G23325	2.24488e-92	0.014016	0.421	0.359	7.37063e-88	NHL10+	1.173
CDC25	2.33148e-92	0.0067843	0.503	0.441	7.65495e-88	NHL10+	1.141
AT1G63830	2.72267e-92	0.00625312	0.59	0.525	8.93933e-88	NHL10+	1.124
UGE1	3.53945e-92	0.0875322	0.549	0.466	1.16211e-87	NHL10+	1.178
AT4G21450	3.72271e-92	0.018274	0.514	0.447	1.22228e-87	NHL10+	1.15
URGT1	4.19722e-92	0.00829598	0.437	0.377	1.37807e-87	NHL10+	1.159
AT5G42850	4.56469e-92	0.016725	0.553	0.485	1.49873e-87	NHL10+	1.14
PSY1	4.80502e-92	0.132309	0.335	0.262	1.57763e-87	NHL10+	1.279
NAC032	5.43324e-92	0.0661246	0.359	0.285	1.7839e-87	NHL10+	1.26
ALPHAC-AD	6.68611e-92	0.0218219	0.277	0.219	2.19525e-87	NHL10+	1.265
RUB2	7.06225e-92	0.0769138	0.605	0.522	2.31875e-87	NHL10+	1.159
AT1G25275	7.21169e-92	0.114509	0.978	0.965	2.36781e-87	NHL10+	1.013
FAB1C	1.28066e-91	0.00233231	0.322	0.268	4.2048e-87	NHL10+	1.201
PCFS5	1.28172e-91	0.0551824	0.394	0.321	4.20826e-87	NHL10+	1.227
AT5G59140	1.36102e-91	0.0466306	0.516	0.44	4.46863e-87	NHL10+	1.173
CKL3	1.66691e-91	0.00701489	0.279	0.227	5.47298e-87	NHL10+	1.229
AT4G01960	2.09439e-91	0.0178493	0.313	0.255	6.87651e-87	NHL10+	1.227
AT1G32700	2.46243e-91	0.0510169	0.36	0.288	8.08489e-87	NHL10+	1.25
AT4G30780	2.72226e-91	0.00767098	0.277	0.225	8.93798e-87	NHL10+	1.231
COX5B-2	2.85458e-91	0.00731695	0.301	0.247	9.37243e-87	NHL10+	1.219
DRP1E	3.03654e-91	0.00543028	0.288	0.236	9.96988e-87	NHL10+	1.22
AT4G21570	3.1042e-91	0.00276348	0.605	0.541	1.0192e-86	NHL10+	1.118
RPN6	3.17465e-91	0.0529704	0.595	0.517	1.04233e-86	NHL10+	1.151
AT2G25910	3.19713e-91	0.018624	0.301	0.243	1.04971e-86	NHL10+	1.239
LFG4	3.38718e-91	0.142846	0.268	0.199	1.11211e-86	NHL10+	1.347
PA200	3.44173e-91	0.00663786	0.257	0.207	1.13002e-86	NHL10+	1.242
ERF020	4.0386e-91	0.0823425	0.569	0.487	1.32599e-86	NHL10+	1.168
ABCC1	4.21447e-91	0.0318262	0.283	0.222	1.38374e-86	NHL10+	1.275
FDH1	4.95811e-91	0.0895834	0.771	0.696	1.6279e-86	NHL10+	1.108
AT1G26665	5.01282e-91	0.0117805	0.354	0.296	1.64586e-86	NHL10+	1.196
AT2G31800	5.74342e-91	0.0201711	0.272	0.216	1.88574e-86	NHL10+	1.259
HOP3	6.04917e-91	0.112203	0.81	0.743	1.98612e-86	NHL10+	1.09
AL2	6.47668e-91	0.0199051	0.351	0.289	2.12649e-86	NHL10+	1.215
GLPK	6.62702e-91	0.0155699	0.357	0.296	2.17585e-86	NHL10+	1.206
AT5G46910	6.71983e-91	0.0222803	0.295	0.236	2.20632e-86	NHL10+	1.25
AT1G30630	8.246e-91	0.0126112	0.437	0.374	2.70741e-86	NHL10+	1.168
CAF1-7	8.90807e-91	0.0365137	0.276	0.215	2.92479e-86	NHL10+	1.284
PAA2.1	9.00212e-91	0.0531136	0.412	0.338	2.95566e-86	NHL10+	1.219
AT1G71950	9.01083e-91	0.117403	0.842	0.792	2.95853e-86	NHL10+	1.063
PPI1	1.09165e-90	0.0283047	0.729	0.659	3.58422e-86	NHL10+	1.106
ASB1	1.25694e-90	0.152242	0.744	0.684	4.12691e-86	NHL10+	1.088
SOT12	1.33098e-90	0.121026	0.272	0.203	4.37001e-86	NHL10+	1.34
OMT1	1.43505e-90	0.0489101	0.462	0.386	4.71171e-86	NHL10+	1.197
SAP1	1.57244e-90	0.00936004	0.528	0.463	5.16279e-86	NHL10+	1.14
ATSCP2	1.61309e-90	0.0137094	0.463	0.4	5.29626e-86	NHL10+	1.157
AT4G01360	1.74263e-90	0.113667	0.519	0.437	5.72158e-86	NHL10+	1.188
AT2G14878	1.84207e-90	0.0320473	0.384	0.317	6.04808e-86	NHL10+	1.211
AT5G14700	2.36821e-90	0.162098	0.339	0.266	7.77553e-86	NHL10+	1.274
ISCA	2.40875e-90	0.0714695	0.591	0.51	7.90866e-86	NHL10+	1.159
AtPP2-A13	2.49244e-90	0.0663163	0.324	0.253	8.18344e-86	NHL10+	1.281
AT3G07565	2.992e-90	0.0137399	0.302	0.246	9.82362e-86	NHL10+	1.228
RH42	3.23426e-90	0.0300094	0.301	0.239	1.06191e-85	NHL10+	1.259
AT1G34418	3.34534e-90	0.0525873	0.347	0.276	1.09837e-85	NHL10+	1.257
BCDH BETA1	3.42058e-90	0.0575348	0.283	0.217	1.12308e-85	NHL10+	1.304
AT3G12050	3.63368e-90	0.064902	0.613	0.533	1.19305e-85	NHL10+	1.15
CIPK6	4.06149e-90	0.0343777	0.436	0.365	1.33351e-85	NHL10+	1.195
AT3G51370	4.26426e-90	0.0303631	0.364	0.298	1.40009e-85	NHL10+	1.221
PRA1B1	4.41379e-90	0.0223541	0.29	0.232	1.44918e-85	NHL10+	1.25
AT2G16860	4.65523e-90	0.018663	0.313	0.255	1.52845e-85	NHL10+	1.227
HST	6.46248e-90	0.089711	0.402	0.324	2.12183e-85	NHL10+	1.241
AT3G48115	6.48936e-90	0.00104498	0.267	0.219	2.13065e-85	NHL10+	1.219
AT2G25520	6.9233e-90	0.0358887	0.35	0.283	2.27313e-85	NHL10+	1.237
IPK2A	8.51395e-90	0.021964	0.388	0.325	2.79539e-85	NHL10+	1.194
HSP23.5	1.21011e-89	0.101816	0.79	0.719	3.97314e-85	NHL10+	1.099
ATJ3	1.24272e-89	0.102032	0.821	0.761	4.08023e-85	NHL10+	1.079
FH	1.29531e-89	0.0248064	0.296	0.237	4.2529e-85	NHL10+	1.249
MFDX2	1.53435e-89	0.0354841	0.283	0.22	5.03773e-85	NHL10+	1.286
DTX33	1.55056e-89	0.0472848	0.36	0.29	5.09095e-85	NHL10+	1.241
CUTA	1.91047e-89	0.00309833	0.411	0.355	6.27266e-85	NHL10+	1.158
AGP15	2.19559e-89	0.134989	0.959	0.936	7.20879e-85	NHL10+	1.025
ACX4	2.32849e-89	0.0811139	0.684	0.605	7.64512e-85	NHL10+	1.131
AT1G18070	3.18018e-89	0.00344749	0.554	0.493	1.04415e-84	NHL10+	1.124
AT5G24735	3.27185e-89	0.0151091	0.466	0.403	1.07424e-84	NHL10+	1.156
AT1G18720	3.51294e-89	0.0925297	0.614	0.532	1.15341e-84	NHL10+	1.154
GRF10	3.76313e-89	0.0414625	0.681	0.608	1.23555e-84	NHL10+	1.12
PCKA	4.59086e-89	0.00985297	0.361	0.302	1.50732e-84	NHL10+	1.195
MIK2	5.19985e-89	0.0405432	0.434	0.363	1.70727e-84	NHL10+	1.196
TET8	5.37052e-89	0.136641	0.877	0.835	1.7633e-84	NHL10+	1.05
NIFU1	5.79058e-89	0.0176317	0.444	0.381	1.90122e-84	NHL10+	1.165
AT3G26510	6.65715e-89	0.0183533	0.427	0.362	2.18574e-84	NHL10+	1.18
UBC14	7.72211e-89	0.0388515	0.425	0.354	2.5354e-84	NHL10+	1.201
PIA2	9.51809e-89	0.0102271	0.307	0.253	3.12507e-84	NHL10+	1.213
LLG1	1.05911e-88	0.0347819	0.548	0.475	3.47737e-84	NHL10+	1.154
CRK11	1.22129e-88	0.0308566	0.352	0.287	4.00987e-84	NHL10+	1.226
SWEET2	1.58966e-88	0.0231319	0.29	0.233	5.21933e-84	NHL10+	1.245
AT4G07390	1.66893e-88	0.0178628	0.274	0.219	5.47961e-84	NHL10+	1.251
RPS2	2.36245e-88	0.00695968	0.253	0.205	7.75663e-84	NHL10+	1.234
CDC48A	2.54014e-88	0.0668458	0.69	0.613	8.34005e-84	NHL10+	1.126
BAP1	2.5611e-88	0.0447097	0.363	0.294	8.40885e-84	NHL10+	1.235
DOT2	2.72576e-88	0.0378146	0.421	0.351	8.94948e-84	NHL10+	1.199
AT1G80780	3.15454e-88	0.00136722	0.416	0.36	1.03573e-83	NHL10+	1.156
AT4G09830	3.84429e-88	0.0133274	0.401	0.341	1.26219e-83	NHL10+	1.176
UGT75D1	4.13887e-88	0.0550853	0.264	0.202	1.35892e-83	NHL10+	1.307
MEKK1	4.25797e-88	0.00424015	0.255	0.207	1.39802e-83	NHL10+	1.232
STY46	4.66899e-88	0.0679694	0.388	0.313	1.53297e-83	NHL10+	1.24
AT5G43260	5.00868e-88	0.0695221	0.596	0.517	1.6445e-83	NHL10+	1.153
AT1G27300	6.15768e-88	0.0262034	0.372	0.309	2.02175e-83	NHL10+	1.204
CAD1	6.19507e-88	0.00658121	0.341	0.285	2.03403e-83	NHL10+	1.196
AT5G56260	6.79613e-88	0.00221618	0.287	0.238	2.23137e-83	NHL10+	1.206
UGT74E1	7.22579e-88	0.0876016	0.392	0.316	2.37244e-83	NHL10+	1.241
CSN2	1.17594e-87	0.0074942	0.293	0.242	3.86098e-83	NHL10+	1.211
AT1G20100	1.3406e-87	0.0867167	0.702	0.624	4.40159e-83	NHL10+	1.125
ATMDAR1	1.35237e-87	0.0163839	0.591	0.523	4.44025e-83	NHL10+	1.13
SRK2B	1.35313e-87	0.0621924	0.428	0.351	4.44274e-83	NHL10+	1.219
PLAT1	1.50972e-87	0.011076	0.429	0.367	4.95685e-83	NHL10+	1.169
AT1G78280	1.64842e-87	0.00363084	0.294	0.242	5.41225e-83	NHL10+	1.215
PROT2	1.71188e-87	0.034083	0.278	0.219	5.62061e-83	NHL10+	1.269
AT4G18950	1.77712e-87	0.078156	0.905	0.856	5.83482e-83	NHL10+	1.057
SDF2	2.08278e-87	0.0647695	0.365	0.291	6.83838e-83	NHL10+	1.254
ARL8A	2.11062e-87	0.0163403	0.546	0.481	6.92981e-83	NHL10+	1.135
AT1G07590	2.45367e-87	0.12013	1	1	8.05614e-83	NHL10+	1
AT1G55530	2.5641e-87	0.0469267	0.621	0.545	8.41872e-83	NHL10+	1.139
AT4G24160	3.2799e-87	0.0163988	0.618	0.55	1.07689e-82	NHL10+	1.124
AT2G41730	4.30851e-87	0.0472505	0.354	0.286	1.41461e-82	NHL10+	1.238
AT5G01430	4.36376e-87	0.0259801	0.26	0.204	1.43275e-82	NHL10+	1.275
AT5G48655	5.42114e-87	0.00825199	0.617	0.553	1.77992e-82	NHL10+	1.116
AT4G00300	7.48291e-87	0.00611555	0.415	0.358	2.45686e-82	NHL10+	1.159
AT3G62560	8.24365e-87	0.000586253	0.327	0.276	2.70664e-82	NHL10+	1.185
RAT5	8.68978e-87	0.152914	0.663	0.589	2.85312e-82	NHL10+	1.126
AIR12	1.07461e-86	0.0888075	0.678	0.6	3.52827e-82	NHL10+	1.13
NAKR1	1.13859e-86	0.0740213	0.3	0.233	3.73832e-82	NHL10+	1.288
UBC36	1.32522e-86	0.0931356	0.747	0.676	4.35109e-82	NHL10+	1.105
AT5G18800	1.42948e-86	0.00382606	0.576	0.514	4.6934e-82	NHL10+	1.121
GATA1	1.5198e-86	0.0237208	0.287	0.229	4.98995e-82	NHL10+	1.253
HSFA4A	2.02163e-86	0.0534093	0.589	0.514	6.63762e-82	NHL10+	1.146
AT3G24100	2.11404e-86	0.104343	0.721	0.648	6.94104e-82	NHL10+	1.113
NIT4	2.48562e-86	0.0491763	0.29	0.227	8.16105e-82	NHL10+	1.278
AT3G57880	2.97956e-86	0.00528619	0.292	0.241	9.78277e-82	NHL10+	1.212
AT1G78830	2.9811e-86	0.0630529	0.494	0.419	9.78786e-82	NHL10+	1.179
XPO1	3.04698e-86	0.000879025	0.275	0.227	1.00041e-81	NHL10+	1.211
AT4G18930	3.05598e-86	0.0219115	0.29	0.232	1.00337e-81	NHL10+	1.25
UBC2	3.80614e-86	0.113052	0.756	0.689	1.24967e-81	NHL10+	1.097
VHA-F	4.8476e-86	0.0595391	0.627	0.551	1.59161e-81	NHL10+	1.138
TIFY11A	5.70569e-86	0.0290554	0.508	0.439	1.87335e-81	NHL10+	1.157
CAM4	5.7656e-86	0.00385607	0.626	0.563	1.89302e-81	NHL10+	1.112
GRXS15	6.08264e-86	0.0364469	0.551	0.481	1.99711e-81	NHL10+	1.146
AT5G07960	6.7653e-86	0.0117294	0.31	0.256	2.22125e-81	NHL10+	1.211
STL2P	7.5658e-86	0.0141199	0.369	0.31	2.48408e-81	NHL10+	1.19
AT5G13240	9.39066e-86	0.0301933	0.496	0.428	3.08324e-81	NHL10+	1.159
RPN12A	9.98596e-86	0.0239404	0.471	0.405	3.27869e-81	NHL10+	1.163
AT5G64500	1.00706e-85	0.00631818	0.305	0.254	3.30647e-81	NHL10+	1.201
CML27	1.01376e-85	0.0315916	0.852	0.799	3.32849e-81	NHL10+	1.066
PCAP1	1.10785e-85	0.0266367	0.619	0.549	3.6374e-81	NHL10+	1.128
NSP5	1.27652e-85	0.139848	0.92	0.883	4.19119e-81	NHL10+	1.042
AT2G28370	1.33931e-85	0.00245442	0.292	0.243	4.39735e-81	NHL10+	1.202
WIH2	1.81519e-85	0.0715467	0.874	0.825	5.95982e-81	NHL10+	1.059
AT3G62260	1.99585e-85	0.0557629	0.554	0.477	6.55298e-81	NHL10+	1.161
AT3G07480	2.14831e-85	0.00660549	0.639	0.577	7.05356e-81	NHL10+	1.107
OEP24B	2.20232e-85	0.0334748	0.407	0.34	7.23089e-81	NHL10+	1.197
TMN12	2.20352e-85	0.0161418	0.259	0.207	7.23483e-81	NHL10+	1.251
MEMB11	2.26118e-85	0.0133748	0.393	0.335	7.42412e-81	NHL10+	1.173
GDI1.1	2.93582e-85	0.00945253	0.291	0.239	9.63919e-81	NHL10+	1.218
AT3G55430	3.61586e-85	0.0848357	0.848	0.79	1.1872e-80	NHL10+	1.073
AT5G45190	4.96422e-85	0.0182989	0.284	0.229	1.6299e-80	NHL10+	1.24
BET11	5.67949e-85	0.0166982	0.301	0.247	1.86475e-80	NHL10+	1.219
AT5G14030	8.45503e-85	0.00384335	0.554	0.495	2.77604e-80	NHL10+	1.119
IQD23	9.94428e-85	0.0240148	0.36	0.298	3.265e-80	NHL10+	1.208
RABE1D	1.30366e-84	0.0239687	0.3	0.242	4.28031e-80	NHL10+	1.24
AT5G40190	1.39583e-84	0.00194711	0.269	0.223	4.58292e-80	NHL10+	1.206
P5CSB	2.83943e-84	0.00578721	0.327	0.275	9.32269e-80	NHL10+	1.189
HTA13	2.94811e-84	0.109453	0.569	0.489	9.67954e-80	NHL10+	1.164
RBCX2	3.5803e-84	0.0616739	0.629	0.554	1.17552e-79	NHL10+	1.135
AT1G10590	3.75269e-84	0.00537266	0.676	0.617	1.23212e-79	NHL10+	1.096
UGT74E2	4.31522e-84	0.0801402	0.403	0.331	1.41682e-79	NHL10+	1.218
AT4G24370	4.62716e-84	0.0500055	0.333	0.266	1.51924e-79	NHL10+	1.252
AT2G36895	4.63492e-84	0.0122801	0.369	0.312	1.52178e-79	NHL10+	1.183
AT5G14240	6.01745e-84	0.00684956	0.361	0.306	1.97571e-79	NHL10+	1.18
FD3	7.25003e-84	0.0445357	0.613	0.539	2.3804e-79	NHL10+	1.137
FKBP65	1.01925e-83	0.162462	0.664	0.594	3.34652e-79	NHL10+	1.118
RBP45B	1.05482e-83	0.00912895	0.689	0.629	3.46329e-79	NHL10+	1.095
ATGSL10	1.07067e-83	0.00742436	0.296	0.243	3.51532e-79	NHL10+	1.218
AT3G44100	1.1008e-83	0.0231588	0.35	0.289	3.61426e-79	NHL10+	1.211
CYS3	1.10626e-83	0.09031	0.645	0.566	3.63218e-79	NHL10+	1.14
BPS1	1.31557e-83	0.0160333	0.654	0.589	4.3194e-79	NHL10+	1.11
RPN7	1.38054e-83	0.0483234	0.525	0.45	4.53274e-79	NHL10+	1.167
RPN11	1.599e-83	0.100973	0.572	0.493	5.24998e-79	NHL10+	1.16
AT5G27280	1.69778e-83	0.0249687	0.423	0.358	5.57431e-79	NHL10+	1.182
AT2G25950	2.20145e-83	0.00577651	0.268	0.22	7.22803e-79	NHL10+	1.218
CRWN1	2.40743e-83	0.0065675	0.409	0.351	7.90432e-79	NHL10+	1.165
BHLH147	2.43184e-83	0.00222046	0.282	0.235	7.98446e-79	NHL10+	1.2
AT2G32190	2.71683e-83	0.124322	0.925	0.889	8.92017e-79	NHL10+	1.04
EIF6-2	3.18145e-83	0.0508022	0.468	0.394	1.04457e-78	NHL10+	1.188
AT4G14420	3.22383e-83	0.0720783	0.571	0.491	1.05848e-78	NHL10+	1.163
PGIC	3.6185e-83	0.00937081	0.308	0.255	1.18806e-78	NHL10+	1.208
ACS	3.8407e-83	0.0338403	0.294	0.233	1.26102e-78	NHL10+	1.262
AT5G47830	4.74968e-83	0.0636079	0.513	0.437	1.55946e-78	NHL10+	1.174
JAZ9	4.87556e-83	0.0783914	0.542	0.463	1.60079e-78	NHL10+	1.171
IAA18	7.31313e-83	0.00582894	0.299	0.249	2.40112e-78	NHL10+	1.201
PHB3	8.10779e-83	0.0143907	0.513	0.45	2.66203e-78	NHL10+	1.14
CHC1.1	9.69634e-83	0.00177888	0.304	0.253	3.1836e-78	NHL10+	1.202
NIP2	1.01027e-82	0.0341122	0.257	0.2	3.31702e-78	NHL10+	1.285
HIR1	1.01601e-82	0.0350565	0.421	0.353	3.33585e-78	NHL10+	1.193
AT1G21770	1.03274e-82	0.0210757	0.475	0.411	3.39078e-78	NHL10+	1.156
ATAILP1	1.10469e-82	0.12299	0.782	0.722	3.62701e-78	NHL10+	1.083
AT5G22140	1.11772e-82	0.0972443	0.349	0.277	3.66981e-78	NHL10+	1.26
AT1G76590	1.13871e-82	0.0157315	0.322	0.267	3.73874e-78	NHL10+	1.206
AT4G32480	1.17289e-82	0.0518425	0.423	0.352	3.85096e-78	NHL10+	1.202
HSFB2A	1.20921e-82	0.0256313	0.494	0.428	3.97021e-78	NHL10+	1.154
ABCE2	1.33412e-82	0.0108246	0.416	0.357	4.38032e-78	NHL10+	1.165
RSH3	2.0819e-82	0.0415566	0.618	0.545	6.83549e-78	NHL10+	1.134
KTI1	3.25828e-82	0.0617676	0.382	0.318	1.06979e-77	NHL10+	1.201
CONNEXIN 32	4.51714e-82	0.0127533	0.295	0.242	1.48311e-77	NHL10+	1.219
PPC3-1.2	4.62966e-82	0.0174532	0.715	0.651	1.52005e-77	NHL10+	1.098
AT3G15450	5.15166e-82	0.174507	0.956	0.937	1.69144e-77	NHL10+	1.02
TRX2	6.51359e-82	0.0639651	0.686	0.612	2.13861e-77	NHL10+	1.121
AT5G28050	6.53757e-82	0.103188	0.78	0.716	2.14648e-77	NHL10+	1.089
AT2G20670	7.53243e-82	0.0810329	0.431	0.358	2.47312e-77	NHL10+	1.204
GB1	8.9357e-82	0.0647248	0.526	0.448	2.93386e-77	NHL10+	1.174
PUP18	9.32871e-82	0.0757202	0.67	0.594	3.0629e-77	NHL10+	1.128
UCH3	1.0571e-81	0.00761624	0.341	0.289	3.47077e-77	NHL10+	1.18
AT1G21000	1.16712e-81	0.0121784	0.512	0.449	3.832e-77	NHL10+	1.14
AT1G14450	1.17412e-81	0.0135321	0.628	0.564	3.85497e-77	NHL10+	1.113
AT1G51160	1.19346e-81	0.00838192	0.374	0.319	3.9185e-77	NHL10+	1.172
AT1G19400	1.27191e-81	0.0279806	0.501	0.434	4.17607e-77	NHL10+	1.154
AT2G43620	1.55032e-81	0.181161	0.491	0.417	5.09018e-77	NHL10+	1.177
NIP1-2	2.10224e-81	0.0261407	0.255	0.203	6.9023e-77	NHL10+	1.256
ATPHOS32	2.32745e-81	0.00320623	0.38	0.326	7.64172e-77	NHL10+	1.166
AT4G17410	2.47987e-81	0.013563	0.275	0.223	8.14215e-77	NHL10+	1.233
SPD1	2.4822e-81	0.0325181	0.271	0.214	8.14979e-77	NHL10+	1.266
AT3G62400	2.59391e-81	0.000365216	0.638	0.579	8.51658e-77	NHL10+	1.102
HVA22K	2.79124e-81	0.0132818	0.251	0.202	9.16447e-77	NHL10+	1.243
COR47	2.83382e-81	0.130342	0.724	0.653	9.30428e-77	NHL10+	1.109
UGT73B3	2.85998e-81	0.0503349	0.442	0.372	9.39017e-77	NHL10+	1.188
AT5G41560	3.11239e-81	0.00957064	0.336	0.282	1.02189e-76	NHL10+	1.191
AT1G27290	3.23932e-81	0.0350993	0.669	0.6	1.06357e-76	NHL10+	1.115
Fes1A	3.36387e-81	0.124588	0.885	0.84	1.10446e-76	NHL10+	1.054
PBD2	3.94267e-81	0.0363692	0.433	0.364	1.2945e-76	NHL10+	1.19
AT2G20560	4.01689e-81	0.0416522	0.636	0.564	1.31887e-76	NHL10+	1.128
AT2G30270	4.7624e-81	0.0159915	0.351	0.294	1.56364e-76	NHL10+	1.194
AT4G09150	5.56905e-81	0.0448849	0.685	0.613	1.82849e-76	NHL10+	1.117
AT1G68680	5.88932e-81	0.00508257	0.261	0.216	1.93364e-76	NHL10+	1.208
NIT2	6.72555e-81	0.0692451	0.651	0.583	2.2082e-76	NHL10+	1.117
GSTL3	7.22089e-81	0.0046195	0.603	0.545	2.37083e-76	NHL10+	1.106
AT3G44190	7.47835e-81	0.059487	0.741	0.67	2.45537e-76	NHL10+	1.106
TAF7	7.58618e-81	0.0172911	0.346	0.289	2.49077e-76	NHL10+	1.197
RNP1	7.92483e-81	0.00543136	0.299	0.249	2.60196e-76	NHL10+	1.201
CKL2	8.03376e-81	0.0132228	0.34	0.284	2.63773e-76	NHL10+	1.197
AT5G67490	8.16817e-81	0.00218431	0.429	0.373	2.68185e-76	NHL10+	1.15
AT5G11770	9.9546e-81	0.035695	0.789	0.727	3.2684e-76	NHL10+	1.085
AT1G63840	1.02625e-80	0.0873364	0.74	0.667	3.36949e-76	NHL10+	1.109
ATJ8	1.1027e-80	0.0341574	0.641	0.57	3.6205e-76	NHL10+	1.125
AT1G09500	1.45845e-80	0.0920138	0.4	0.329	4.78854e-76	NHL10+	1.216
ACA2	1.59176e-80	0.0546327	0.395	0.324	5.22623e-76	NHL10+	1.219
PBE1	1.66922e-80	0.00941677	0.58	0.518	5.48056e-76	NHL10+	1.12
SDRB	1.86214e-80	0.00518328	0.545	0.485	6.11397e-76	NHL10+	1.124
AT1G15140	2.17089e-80	0.0110329	0.382	0.326	7.12768e-76	NHL10+	1.172
AT3G10300	2.27173e-80	0.0201902	0.609	0.543	7.45877e-76	NHL10+	1.122
GSTF8	2.548e-80	0.100167	0.999	0.999	8.36586e-76	NHL10+	1
AT3G12130	3.80175e-80	0.00464678	0.256	0.21	1.24823e-75	NHL10+	1.219
ANS	4.07988e-80	0.104994	0.85	0.792	1.33955e-75	NHL10+	1.073
AT5G11500	5.44927e-80	0.00251524	0.59	0.531	1.78916e-75	NHL10+	1.111
MBS2	9.28309e-80	0.0431129	0.66	0.589	3.04792e-75	NHL10+	1.121
AT1G05340	9.32473e-80	0.118315	0.851	0.794	3.06159e-75	NHL10+	1.072
AT1G66510	9.59906e-80	0.0470062	0.284	0.222	3.15166e-75	NHL10+	1.279
AT1G26920	1.24529e-79	0.0654331	0.286	0.221	4.08865e-75	NHL10+	1.294
ADF1	1.41557e-79	0.0302394	0.641	0.573	4.64776e-75	NHL10+	1.119
AT1G64850	1.74085e-79	0.00261614	0.317	0.269	5.71572e-75	NHL10+	1.178
UBA2A	1.96195e-79	0.0111282	0.254	0.206	6.44167e-75	NHL10+	1.233
QPT	2.361e-79	0.00899646	0.264	0.215	7.75187e-75	NHL10+	1.228
AT5G48480	2.50749e-79	0.00103788	0.384	0.33	8.23284e-75	NHL10+	1.164
RER1B	2.58034e-79	0.00423847	0.33	0.281	8.47204e-75	NHL10+	1.174
DGK3	2.90334e-79	0.0111148	0.261	0.211	9.53255e-75	NHL10+	1.237
AT2G03820	3.2657e-79	0.000162429	0.322	0.274	1.07223e-74	NHL10+	1.175
ACR3	3.51283e-79	0.000936331	0.313	0.265	1.15337e-74	NHL10+	1.181
VQ1	3.60722e-79	0.0837315	0.357	0.288	1.18436e-74	NHL10+	1.24
VAMP721	3.64106e-79	0.0478128	0.521	0.449	1.19547e-74	NHL10+	1.16
CYP72A13	4.21044e-79	0.0525649	0.475	0.402	1.38241e-74	NHL10+	1.182
AT2G46900	4.36084e-79	0.00388385	0.405	0.35	1.43179e-74	NHL10+	1.157
SDH8	4.6352e-79	0.0376177	0.644	0.574	1.52188e-74	NHL10+	1.122
AT5G51880	4.99712e-79	0.0148585	0.28	0.228	1.6407e-74	NHL10+	1.228
ALDH2B4	5.09184e-79	0.0186155	0.615	0.55	1.6718e-74	NHL10+	1.118
AT1G28250	5.21074e-79	0.041697	0.302	0.239	1.71084e-74	NHL10+	1.264
AT5G20190	5.67032e-79	0.033451	0.571	0.502	1.86174e-74	NHL10+	1.137
AT2G21120	5.75197e-79	0.0102545	0.372	0.317	1.88854e-74	NHL10+	1.174
ALDH7B4	7.84687e-79	0.0498837	0.649	0.576	2.57636e-74	NHL10+	1.127
BIP	1.25274e-78	0.077164	0.427	0.353	4.11313e-74	NHL10+	1.21
AT5G43580	1.41385e-78	0.181424	0.935	0.908	4.64209e-74	NHL10+	1.03
HTA5	1.47721e-78	0.0964336	0.437	0.363	4.85014e-74	NHL10+	1.204
AT3G10770	1.93655e-78	0.012076	0.459	0.401	6.35828e-74	NHL10+	1.145
AT3G61200	2.06058e-78	0.00220578	0.274	0.229	6.76549e-74	NHL10+	1.197
GBF4	2.39015e-78	0.0197788	0.255	0.203	7.84759e-74	NHL10+	1.256
AT5G39570	3.3225e-78	0.0464529	0.64	0.567	1.09088e-73	NHL10+	1.129
RBG8	3.33414e-78	0.0997295	0.614	0.537	1.0947e-73	NHL10+	1.143
ATCES1	3.40176e-78	0.0311433	0.37	0.308	1.1169e-73	NHL10+	1.201
AT3G17800	3.66278e-78	0.0637021	0.664	0.591	1.2026e-73	NHL10+	1.124
AT2G22425	5.70306e-78	0.00766513	0.376	0.322	1.87249e-73	NHL10+	1.168
HINT1	6.20089e-78	0.00903187	0.642	0.582	2.03594e-73	NHL10+	1.103
AT3G02910	7.30991e-78	0.0243683	0.356	0.296	2.40006e-73	NHL10+	1.203
AT5G19250	8.742e-78	0.0378533	0.521	0.452	2.87026e-73	NHL10+	1.153
DJ1A	1.21313e-77	0.116972	0.628	0.552	3.98306e-73	NHL10+	1.138
PAG1	1.26412e-77	0.0239449	0.551	0.485	4.15049e-73	NHL10+	1.136
RCE1	1.27696e-77	0.0616617	0.705	0.634	4.19264e-73	NHL10+	1.112
LCV2	1.36253e-77	0.0139214	0.269	0.219	4.47358e-73	NHL10+	1.228
VPS25	1.40594e-77	0.0103577	0.269	0.221	4.61611e-73	NHL10+	1.217
AT1G03850	1.51702e-77	0.111727	0.545	0.471	4.98085e-73	NHL10+	1.157
AT3G12760	1.556e-77	0.0178017	0.323	0.268	5.10881e-73	NHL10+	1.205
BZIP1	1.81697e-77	0.117742	0.761	0.696	5.96566e-73	NHL10+	1.093
AT1G70420	1.83084e-77	0.0197089	0.592	0.525	6.01119e-73	NHL10+	1.128
AT3G17780	1.92866e-77	0.0130118	0.323	0.27	6.33237e-73	NHL10+	1.196
AT3G07090	2.23677e-77	0.109036	0.787	0.722	7.34397e-73	NHL10+	1.09
AT5G52530	2.51594e-77	0.0015141	0.252	0.208	8.26057e-73	NHL10+	1.212
AT2G24100	3.37871e-77	0.036606	0.526	0.458	1.10933e-72	NHL10+	1.148
AT1G58235	4.31748e-77	0.0164792	0.369	0.312	1.41756e-72	NHL10+	1.183
HMGB1	4.35324e-77	0.0216559	0.523	0.459	1.4293e-72	NHL10+	1.139
CYP81D11	5.54541e-77	0.115034	0.608	0.533	1.82072e-72	NHL10+	1.141
HSP70-10	6.92279e-77	0.0522665	0.656	0.585	2.27296e-72	NHL10+	1.121
UBC1	7.01253e-77	0.0499686	0.73	0.662	2.30242e-72	NHL10+	1.103
AT2G37480	7.82128e-77	0.0143424	0.445	0.385	2.56796e-72	NHL10+	1.156
POP2	8.79053e-77	0.0501124	0.492	0.42	2.88619e-72	NHL10+	1.171
XTH18	1.01783e-76	0.174207	0.644	0.585	3.34184e-72	NHL10+	1.101
AT2G42750	1.27343e-76	0.031745	0.274	0.218	4.18105e-72	NHL10+	1.257
BOI	1.75181e-76	0.00924553	0.41	0.352	5.7517e-72	NHL10+	1.165
AT1G72020	1.82637e-76	0.0206685	0.711	0.648	5.99651e-72	NHL10+	1.097
AT1G75220	2.11514e-76	0.0335218	0.498	0.432	6.94464e-72	NHL10+	1.153
EARLI1	2.26741e-76	0.104087	0.436	0.373	7.44458e-72	NHL10+	1.169
AT1G07160	2.37771e-76	0.0723773	0.463	0.391	7.80672e-72	NHL10+	1.184
TPR4	2.64266e-76	0.00206617	0.299	0.252	8.67665e-72	NHL10+	1.187
JAZ10	2.80438e-76	0.00208016	0.494	0.437	9.20761e-72	NHL10+	1.13
GSTU17	3.16399e-76	0.053705	0.791	0.725	1.03883e-71	NHL10+	1.091
AT5G27430	3.42462e-76	0.0530952	0.47	0.399	1.1244e-71	NHL10+	1.178
AT4G16146	6.48571e-76	0.051873	0.382	0.314	2.12945e-71	NHL10+	1.217
HSP90-3	7.33227e-76	0.126989	0.69	0.621	2.40741e-71	NHL10+	1.111
AT4G33640	9.46133e-76	0.020856	0.397	0.338	3.10644e-71	NHL10+	1.175
AT5G03030	1.30439e-75	0.0429361	0.789	0.726	4.28269e-71	NHL10+	1.087
AT1G04985	1.4693e-75	0.00103953	0.31	0.263	4.82415e-71	NHL10+	1.179
XTH27	1.66589e-75	0.0226164	0.364	0.305	5.46961e-71	NHL10+	1.193
AT2G40270	1.88157e-75	0.0155807	0.266	0.216	6.17777e-71	NHL10+	1.231
ATX1	2.03257e-75	0.0416728	0.762	0.698	6.67355e-71	NHL10+	1.092
ADH1	2.40484e-75	0.0243293	0.443	0.381	7.89582e-71	NHL10+	1.163
HEMA2	3.40788e-75	0.0354293	0.645	0.578	1.11891e-70	NHL10+	1.116
FKBP15-1	3.48231e-75	0.05222	0.511	0.439	1.14335e-70	NHL10+	1.164
AT3G48070	5.06194e-75	0.045556	0.618	0.547	1.66199e-70	NHL10+	1.13
PBB2	5.10808e-75	0.0258091	0.35	0.291	1.67714e-70	NHL10+	1.203
COPT5	5.83288e-75	0.0489043	0.494	0.423	1.91511e-70	NHL10+	1.168
ISU1	6.01961e-75	0.0510693	0.775	0.712	1.97642e-70	NHL10+	1.088
ATSEH	7.21417e-75	0.0374472	0.523	0.455	2.36863e-70	NHL10+	1.149
PMK	7.97421e-75	0.00529591	0.265	0.219	2.61817e-70	NHL10+	1.21
BZIP2	8.26463e-75	0.039459	0.418	0.352	2.71353e-70	NHL10+	1.188
FRO1.1	9.31817e-75	0.00098921	0.609	0.555	3.05944e-70	NHL10+	1.097
AT2G40765	9.92121e-75	0.0242354	0.654	0.59	3.25743e-70	NHL10+	1.108
AT1G27330	1.14628e-74	0.0930014	0.655	0.581	3.76359e-70	NHL10+	1.127
MPC1	1.24149e-74	0.0216586	0.657	0.594	4.0762e-70	NHL10+	1.106
CSN8	1.32536e-74	0.0115018	0.309	0.259	4.35156e-70	NHL10+	1.193
AT5G21020	1.32869e-74	0.0217333	0.699	0.637	4.36248e-70	NHL10+	1.097
PBC2	1.43781e-74	0.0366213	0.373	0.309	4.72077e-70	NHL10+	1.207
RAP2-3	1.55919e-74	0.011707	0.612	0.55	5.1193e-70	NHL10+	1.113
FAX7	1.60249e-74	0.00736449	0.435	0.381	5.26145e-70	NHL10+	1.142
CRRSP38	1.70988e-74	0.0483313	0.612	0.542	5.61404e-70	NHL10+	1.129
AT1G75560	2.13203e-74	0.000224683	0.279	0.235	7.00008e-70	NHL10+	1.187
TFIIB1	2.25142e-74	0.0036795	0.575	0.519	7.3921e-70	NHL10+	1.108
AT2G37470	2.76235e-74	0.073217	0.514	0.44	9.06961e-70	NHL10+	1.168
AT5G22450	4.05043e-74	0.00320231	0.335	0.286	1.32988e-69	NHL10+	1.171
CYS6	6.99042e-74	0.0596773	0.678	0.606	2.29516e-69	NHL10+	1.119
ARIA	6.99067e-74	0.00754566	0.26	0.213	2.29525e-69	NHL10+	1.221
HTB11	7.49272e-74	0.078838	0.549	0.475	2.46009e-69	NHL10+	1.156
SNG1	8.07489e-74	0.0610321	0.362	0.295	2.65123e-69	NHL10+	1.227
AT3G03100	9.66183e-74	0.00200746	0.726	0.672	3.17227e-69	NHL10+	1.08
AT1G73920	1.01393e-73	0.00589798	0.345	0.292	3.32903e-69	NHL10+	1.182
AT5G13190	1.12887e-73	0.105102	0.835	0.781	3.70641e-69	NHL10+	1.069
AT3G53990	1.95718e-73	0.0116819	0.671	0.61	6.42602e-69	NHL10+	1.1
ATL31	3.08944e-73	0.0629486	0.562	0.491	1.01436e-68	NHL10+	1.145
AT3G47800	3.55674e-73	0.0399851	0.371	0.308	1.16779e-68	NHL10+	1.205
CLPB3	3.89572e-73	0.0235599	0.546	0.482	1.27908e-68	NHL10+	1.133
AT2G36690	4.23968e-73	0.120669	0.31	0.245	1.39201e-68	NHL10+	1.265
AT2G27310	4.62008e-73	0.0648799	0.691	0.621	1.51691e-68	NHL10+	1.113
AT1G79160	4.83547e-73	0.0104424	0.375	0.322	1.58763e-68	NHL10+	1.165
AT1G67365	5.81837e-73	0.0637091	0.438	0.369	1.91035e-68	NHL10+	1.187
GSTU19	6.57944e-73	0.108195	0.998	0.997	2.16023e-68	NHL10+	1.001
RNS2	6.61549e-73	0.00854056	0.371	0.319	2.17206e-68	NHL10+	1.163
AT5G16120	6.7706e-73	0.00875614	0.3	0.251	2.22299e-68	NHL10+	1.195
YLS8	8.15047e-73	0.0146206	0.66	0.601	2.67604e-68	NHL10+	1.098
PPA4	8.94255e-73	0.0548687	0.268	0.209	2.93611e-68	NHL10+	1.282
PCFS1	9.51943e-73	0.0552806	0.567	0.497	3.12551e-68	NHL10+	1.141
AT3G03150	9.62142e-73	0.00827801	0.497	0.441	3.159e-68	NHL10+	1.127
AT1G21670	9.68775e-73	0.0220485	0.321	0.266	3.18078e-68	NHL10+	1.207
AT2G43590	1.12251e-72	0.108967	0.314	0.254	3.68552e-68	NHL10+	1.236
HSP70-8	1.44452e-72	0.0360596	0.604	0.537	4.74278e-68	NHL10+	1.125
AT1G56060	1.46731e-72	0.181712	0.522	0.459	4.81762e-68	NHL10+	1.137
2022-04-03	1.95358e-72	0.10849	0.744	0.68	6.41418e-68	NHL10+	1.094
AT1G21830	2.17614e-72	0.0125939	0.313	0.262	7.14491e-68	NHL10+	1.195
AT2G30990	2.25786e-72	0.0182816	0.263	0.213	7.41322e-68	NHL10+	1.235
AT3G08590	2.64597e-72	0.0912328	0.599	0.525	8.6875e-68	NHL10+	1.141
CBR1	3.88946e-72	0.0132855	0.4	0.344	1.27703e-67	NHL10+	1.163
ASN1	4.21697e-72	0.0705751	0.64	0.575	1.38456e-67	NHL10+	1.113
AT5G24570	5.14491e-72	0.0363866	0.342	0.283	1.68923e-67	NHL10+	1.208
RD19A	5.38778e-72	0.0756134	0.792	0.728	1.76897e-67	NHL10+	1.088
AT5G10695	5.47708e-72	0.12581	0.974	0.961	1.79829e-67	NHL10+	1.014
SQE6	5.56349e-72	0.0408551	0.467	0.401	1.82666e-67	NHL10+	1.165
PATL1	5.96601e-72	0.0408383	0.46	0.393	1.95882e-67	NHL10+	1.17
AT2G44525	8.8648e-72	0.00740079	0.341	0.293	2.91058e-67	NHL10+	1.164
PMDH1	9.60332e-72	0.00532956	0.251	0.206	3.15306e-67	NHL10+	1.218
HMG1	1.0308e-71	0.0415166	0.523	0.455	3.38442e-67	NHL10+	1.149
PAF1	1.13762e-71	0.0655913	0.574	0.501	3.73515e-67	NHL10+	1.146
HTA10	1.23049e-71	0.0995782	0.561	0.488	4.04006e-67	NHL10+	1.15
MIOX2	3.03812e-71	0.00497048	0.273	0.227	9.97506e-67	NHL10+	1.203
RAE1	3.30562e-71	0.00128208	0.368	0.318	1.08533e-66	NHL10+	1.157
CID12	3.77394e-71	0.00874378	0.308	0.258	1.2391e-66	NHL10+	1.194
RPT4A	5.31341e-71	0.0113942	0.251	0.205	1.74455e-66	NHL10+	1.224
AT5G49645	5.33615e-71	0.030104	0.278	0.223	1.75202e-66	NHL10+	1.247
AT2G46220	5.82758e-71	0.0706317	0.714	0.644	1.91337e-66	NHL10+	1.109
PAC1	7.2142e-71	0.00588371	0.404	0.351	2.36864e-66	NHL10+	1.151
AT4G14500	7.29856e-71	0.000820843	0.281	0.237	2.39634e-66	NHL10+	1.186
AT4G19006	7.96873e-71	0.029955	0.296	0.241	2.61637e-66	NHL10+	1.228
PBF1	8.74546e-71	0.0186126	0.585	0.523	2.8714e-66	NHL10+	1.119
CYS4	8.95317e-71	0.0856055	0.879	0.829	2.9396e-66	NHL10+	1.06
AT3G07350	1.00946e-70	0.00185102	0.273	0.228	3.31437e-66	NHL10+	1.197
AT3G19240	1.20347e-70	0.0012156	0.532	0.478	3.95137e-66	NHL10+	1.113
AT4G19520	1.33794e-70	0.0189625	0.301	0.248	4.39285e-66	NHL10+	1.214
OST3B	1.51785e-70	0.00160088	0.37	0.323	4.98355e-66	NHL10+	1.146
AT2G18110	1.69983e-70	0.0149627	0.55	0.491	5.58105e-66	NHL10+	1.12
FRB1	1.7067e-70	0.0349883	0.396	0.334	5.6036e-66	NHL10+	1.186
RPN13	1.73854e-70	0.00676265	0.26	0.216	5.70815e-66	NHL10+	1.204
EDA39	2.74376e-70	0.0803386	0.636	0.568	9.00858e-66	NHL10+	1.12
AT2G39650	3.16865e-70	0.0113791	0.262	0.215	1.04036e-65	NHL10+	1.219
VHA-c3	3.39069e-70	0.036537	0.6	0.533	1.11327e-65	NHL10+	1.126
SPP.1	3.5082e-70	0.0256724	0.323	0.268	1.15185e-65	NHL10+	1.205
AT2G15960	3.79954e-70	0.105614	0.845	0.792	1.2475e-65	NHL10+	1.067
AT5G65300	5.53854e-70	0.0925639	0.783	0.719	1.81847e-65	NHL10+	1.089
AT1G68440	5.78054e-70	0.0572328	0.753	0.689	1.89793e-65	NHL10+	1.093
AT1G15370	5.92143e-70	0.0169491	0.403	0.347	1.94418e-65	NHL10+	1.161
UBC10	7.17505e-70	0.0690569	0.954	0.93	2.35578e-65	NHL10+	1.026
AT5G54940	8.91061e-70	0.0924865	0.989	0.982	2.92562e-65	NHL10+	1.007
AT3G06125	8.99944e-70	0.0771064	0.421	0.35	2.95479e-65	NHL10+	1.203
NHL13	9.25624e-70	0.0193385	0.268	0.218	3.0391e-65	NHL10+	1.229
AT3G47250	9.6232e-70	0.0174519	0.304	0.253	3.15959e-65	NHL10+	1.202
AT2G14045	9.74027e-70	0.00404661	0.341	0.294	3.19802e-65	NHL10+	1.16
ROF1	1.56166e-69	0.048599	0.706	0.639	5.1274e-65	NHL10+	1.105
CML35	2.37885e-69	0.0557282	0.539	0.471	7.81048e-65	NHL10+	1.144
GATL10	2.95026e-69	0.0371213	0.363	0.303	9.6866e-65	NHL10+	1.198
PDIL2-1	3.08878e-69	0.0391514	0.405	0.341	1.01414e-64	NHL10+	1.188
ABCF5	3.44106e-69	0.00843429	0.267	0.221	1.1298e-64	NHL10+	1.208
PBG1	4.63814e-69	0.0416545	0.513	0.445	1.52284e-64	NHL10+	1.153
AT2G30000	4.73217e-69	0.0471094	0.346	0.284	1.55371e-64	NHL10+	1.218
MSD1	5.35601e-69	0.00205254	0.694	0.641	1.75854e-64	NHL10+	1.083
CCoAOMT1	5.54587e-69	0.106521	0.562	0.512	1.82087e-64	NHL10+	1.098
WRKY15	5.6707e-69	0.0458715	0.84	0.785	1.86186e-64	NHL10+	1.07
ATG8F	8.50581e-69	0.03217	0.603	0.538	2.79271e-64	NHL10+	1.121
RFS2	1.02186e-68	0.124027	0.676	0.617	3.35509e-64	NHL10+	1.096
AT1G09490	1.46437e-68	0.0188635	0.262	0.213	4.80798e-64	NHL10+	1.23
SOS4	1.93511e-68	0.00494014	0.325	0.279	6.35354e-64	NHL10+	1.165
ASK8.1	2.1953e-68	0.000660356	0.275	0.233	7.20784e-64	NHL10+	1.18
AT1G56700	2.7207e-68	0.0483855	0.315	0.254	8.93287e-64	NHL10+	1.24
AT3G03020	2.81156e-68	0.0480453	0.41	0.344	9.2312e-64	NHL10+	1.192
AT1G53560	2.99109e-68	0.0154273	0.423	0.367	9.82065e-64	NHL10+	1.153
PRO2	3.67332e-68	0.0120626	0.692	0.634	1.20606e-63	NHL10+	1.091
CPK5	3.73117e-68	0.00685335	0.261	0.217	1.22506e-63	NHL10+	1.203
FRL3	3.86958e-68	0.0117763	0.324	0.274	1.2705e-63	NHL10+	1.182
HSP70-3	3.98607e-68	0.0564059	0.911	0.873	1.30875e-63	NHL10+	1.044
AT3G56360	4.33734e-68	0.0668369	0.782	0.719	1.42408e-63	NHL10+	1.088
PBD1	5.17858e-68	0.0428161	0.493	0.426	1.70028e-63	NHL10+	1.157
HSP18.5	5.56822e-68	0.117854	0.859	0.817	1.82821e-63	NHL10+	1.051
LSM4	7.72222e-68	0.000405674	0.357	0.311	2.53544e-63	NHL10+	1.148
AT3G54880	1.20387e-67	0.0356146	0.305	0.247	3.95267e-63	NHL10+	1.235
PAB1	1.2907e-67	0.0596458	0.515	0.444	4.23774e-63	NHL10+	1.16
AT5G63150	1.30935e-67	0.00129841	0.277	0.235	4.29898e-63	NHL10+	1.179
AT5G35320	1.42636e-67	0.0695553	0.715	0.649	4.68318e-63	NHL10+	1.102
ARF1.1	1.76134e-67	0.00582089	0.703	0.649	5.78302e-63	NHL10+	1.083
AT4G30010	1.8348e-67	0.0412565	0.726	0.662	6.0242e-63	NHL10+	1.097
ATJ20	2.74394e-67	0.011402	0.524	0.468	9.00919e-63	NHL10+	1.12
AT5G27660	3.01037e-67	0.00787444	0.518	0.462	9.88395e-63	NHL10+	1.121
DIN10	3.07136e-67	0.047389	0.648	0.581	1.00842e-62	NHL10+	1.115
ERDJ3B	3.16215e-67	0.0479232	0.32	0.26	1.03823e-62	NHL10+	1.231
AT1G50020	3.3362e-67	0.0142821	0.356	0.305	1.09538e-62	NHL10+	1.167
XERO2	3.56271e-67	0.0927841	0.271	0.212	1.16974e-62	NHL10+	1.278
AT2G27830	4.13429e-67	0.0275408	0.519	0.457	1.35741e-62	NHL10+	1.136
PED1	6.18616e-67	0.0607961	0.849	0.795	2.0311e-62	NHL10+	1.068
DTX27	6.79564e-67	0.0186814	0.285	0.235	2.23121e-62	NHL10+	1.213
SAG20	6.86612e-67	0.059096	0.655	0.587	2.25435e-62	NHL10+	1.116
PAE1.1	7.00293e-67	0.0289337	0.313	0.258	2.29927e-62	NHL10+	1.213
AT5G01350	7.02278e-67	0.0543947	0.817	0.76	2.30579e-62	NHL10+	1.075
EMB2107	7.6277e-67	0.0194373	0.471	0.412	2.5044e-62	NHL10+	1.143
EMB3004	7.65594e-67	0.00413371	0.318	0.272	2.51367e-62	NHL10+	1.169
XYLA	8.69374e-67	0.0741092	0.506	0.436	2.85441e-62	NHL10+	1.161
CAF1-10	9.38457e-67	0.0611097	0.553	0.483	3.08124e-62	NHL10+	1.145
RPN9A	1.00108e-66	0.00352345	0.342	0.296	3.28685e-62	NHL10+	1.155
LST8-1	1.15202e-66	8.52489e-05	0.292	0.25	3.78244e-62	NHL10+	1.168
CSP1	1.20848e-66	0.0107931	0.31	0.262	3.96779e-62	NHL10+	1.183
GSH2	1.21275e-66	0.0597037	0.437	0.369	3.98181e-62	NHL10+	1.184
RABD1	1.4867e-66	0.00532764	0.269	0.227	4.88127e-62	NHL10+	1.185
UBC27	2.04472e-66	0.00175963	0.328	0.283	6.71344e-62	NHL10+	1.159
AOC3	3.75844e-66	0.0589236	0.611	0.544	1.23401e-61	NHL10+	1.123
SAP5	5.65738e-66	0.0439591	0.787	0.729	1.85749e-61	NHL10+	1.08
AT1G80930	1.15344e-65	3.87174e-05	0.285	0.243	3.7871e-61	NHL10+	1.173
HIPP06	1.16032e-65	0.0644512	0.885	0.841	3.80967e-61	NHL10+	1.052
ERD14	1.43179e-65	0.0923466	0.968	0.952	4.70099e-61	NHL10+	1.017
C50	1.49604e-65	0.019484	0.258	0.209	4.91195e-61	NHL10+	1.234
AT4G35750	2.01914e-65	0.0577602	0.694	0.627	6.62946e-61	NHL10+	1.107
PRA1B2	2.03937e-65	0.0341026	0.254	0.202	6.69588e-61	NHL10+	1.257
AT4G29070	2.33139e-65	0.0290784	0.435	0.375	7.65465e-61	NHL10+	1.16
AT1G61740	2.45176e-65	0.0287237	0.29	0.237	8.04987e-61	NHL10+	1.224
ATR2	3.92531e-65	0.0862568	0.85	0.798	1.2888e-60	NHL10+	1.065
IAA16	4.12751e-65	0.0265663	0.605	0.543	1.35518e-60	NHL10+	1.114
AT2G39960	5.22298e-65	0.00352887	0.357	0.311	1.71486e-60	NHL10+	1.148
AT1G72416	5.36533e-65	0.0638945	0.347	0.284	1.7616e-60	NHL10+	1.222
PGK3	5.49819e-65	0.0267428	0.735	0.674	1.80522e-60	NHL10+	1.091
PBA1	5.55839e-65	0.0414749	0.592	0.526	1.82499e-60	NHL10+	1.125
AT2G47710	6.18611e-65	0.0241901	0.783	0.729	2.03109e-60	NHL10+	1.074
AT1G77710	7.35287e-65	0.0311657	0.746	0.686	2.41417e-60	NHL10+	1.087
AT1G03230	7.36355e-65	0.0019532	0.285	0.241	2.41767e-60	NHL10+	1.183
RCI2A	9.65055e-65	0.144818	0.695	0.641	3.16856e-60	NHL10+	1.084
VHA-E1.1	1.11997e-64	0.036415	0.782	0.728	3.67719e-60	NHL10+	1.074
AT5G46170	1.21422e-64	0.0068707	0.348	0.3	3.98666e-60	NHL10+	1.16
SEC61 BETA	1.26974e-64	0.0706323	0.734	0.672	4.16895e-60	NHL10+	1.092
AT1G74320	1.45346e-64	0.0214175	0.26	0.212	4.77214e-60	NHL10+	1.226
ATRABG3A	1.45669e-64	0.00395799	0.294	0.251	4.78274e-60	NHL10+	1.171
HSP21	1.47843e-64	0.0932779	0.461	0.393	4.85411e-60	NHL10+	1.173
AT2G34250	1.64815e-64	0.0523991	0.708	0.643	5.41137e-60	NHL10+	1.101
AT1G47970	1.6848e-64	0.0234514	0.268	0.219	5.53171e-60	NHL10+	1.224
AT3G01820	2.29015e-64	0.00145312	0.483	0.433	7.51926e-60	NHL10+	1.115
PAT13	2.74192e-64	0.005813	0.301	0.256	9.00255e-60	NHL10+	1.176
AT5G23590	2.9566e-64	0.00821924	0.29	0.245	9.7074e-60	NHL10+	1.184
WRKY22	2.9927e-64	0.0529803	0.781	0.723	9.82594e-60	NHL10+	1.08
CLC2	3.28359e-64	0.0349484	0.605	0.541	1.0781e-59	NHL10+	1.118
STP4	4.62602e-64	0.0331933	0.279	0.227	1.51886e-59	NHL10+	1.229
AT1G20220	6.68297e-64	0.0159368	0.301	0.251	2.19422e-59	NHL10+	1.199
PAT1.1	6.89456e-64	0.0246371	0.388	0.331	2.26369e-59	NHL10+	1.172
COX1	6.97168e-64	0.0081324	0.847	0.797	2.28901e-59	NHL10+	1.063
AT3G10860	7.87713e-64	0.000727075	0.739	0.689	2.5863e-59	NHL10+	1.073
UBC18	8.73933e-64	0.00286664	0.326	0.283	2.86938e-59	NHL10+	1.152
ADK	9.53353e-64	0.0282743	0.379	0.322	3.13014e-59	NHL10+	1.177
GATA8	9.58011e-64	0.0225208	0.34	0.287	3.14544e-59	NHL10+	1.185
HSP17.6A	1.20234e-63	0.022961	0.702	0.642	3.94763e-59	NHL10+	1.093
DAD2	1.60898e-63	0.019393	0.384	0.33	5.28275e-59	NHL10+	1.164
SAP7	1.70662e-63	0.0520146	0.889	0.85	5.60334e-59	NHL10+	1.046
AT5G66900	1.76101e-63	0.0124982	0.28	0.233	5.78192e-59	NHL10+	1.202
VBF	2.01974e-63	0.143193	0.305	0.246	6.63141e-59	NHL10+	1.24
AT5G06660	2.32635e-63	0.0175882	0.258	0.212	7.63811e-59	NHL10+	1.217
AT3G61260	2.60573e-63	0.028615	0.679	0.618	8.55541e-59	NHL10+	1.099
HSP81-2	2.63349e-63	0.113317	0.904	0.87	8.64655e-59	NHL10+	1.039
SAR1B	2.6538e-63	0.0529352	0.496	0.429	8.71322e-59	NHL10+	1.156
ACO2	2.94686e-63	0.11536	0.815	0.773	9.67543e-59	NHL10+	1.054
AT5G54170	4.35033e-63	0.00820629	0.777	0.722	1.42834e-58	NHL10+	1.076
AT3G53730	5.56861e-63	0.0837035	0.46	0.394	1.82834e-58	NHL10+	1.168
PDIL5-1	8.73959e-63	0.00495965	0.256	0.214	2.86947e-58	NHL10+	1.196
AT4G14385	9.05108e-63	0.00856994	0.292	0.247	2.97174e-58	NHL10+	1.182
PBC1	1.03679e-62	0.00852292	0.559	0.505	3.40408e-58	NHL10+	1.107
AT1G67360	1.03805e-62	0.0654226	0.616	0.55	3.40824e-58	NHL10+	1.12
AT5G42050	1.51758e-62	0.0647924	0.815	0.759	4.98268e-58	NHL10+	1.074
SAM2	2.02493e-62	0.00550023	0.57	0.525	6.64845e-58	NHL10+	1.086
MED37C	2.98083e-62	0.108716	0.975	0.963	9.78697e-58	NHL10+	1.012
AALP	4.71434e-62	0.0219182	0.722	0.665	1.54786e-57	NHL10+	1.086
CRK29	5.50169e-62	0.0291284	0.321	0.267	1.80637e-57	NHL10+	1.202
UBQ14	6.72317e-62	0.0938327	0.927	0.894	2.20742e-57	NHL10+	1.037
AT3G52730	9.99589e-62	0.039381	0.754	0.695	3.28195e-57	NHL10+	1.085
D14	1.67232e-61	0.0455201	0.329	0.271	5.49072e-57	NHL10+	1.214
PPD	1.76278e-61	0.0227536	0.334	0.283	5.78774e-57	NHL10+	1.18
AT5G43460	2.234e-61	0.0571511	0.716	0.652	7.33488e-57	NHL10+	1.098
TIFY10A	3.40657e-61	0.0877816	0.861	0.815	1.11848e-56	NHL10+	1.056
AT4G08555	4.6473e-61	0.114362	0.688	0.627	1.52585e-56	NHL10+	1.097
PVA11	4.96964e-61	0.0518431	0.576	0.51	1.63168e-56	NHL10+	1.129
AT4G22360	5.17147e-61	0.00951311	0.266	0.222	1.69795e-56	NHL10+	1.198
AAE3	5.66373e-61	0.0480566	0.854	0.807	1.85957e-56	NHL10+	1.058
APA1	6.77481e-61	0.0198992	0.698	0.641	2.22437e-56	NHL10+	1.089
AT1G67250	7.439e-61	0.0344939	0.513	0.451	2.44245e-56	NHL10+	1.137
AT2G24550	8.17595e-61	0.0367096	0.644	0.583	2.68441e-56	NHL10+	1.105
MTP1	9.36314e-61	0.0094349	0.281	0.237	3.0742e-56	NHL10+	1.186
ATDI19	2.30231e-60	0.0488331	0.803	0.747	7.55916e-56	NHL10+	1.075
DREB2C	3.48512e-60	0.0356013	0.3	0.249	1.14427e-55	NHL10+	1.205
CAM5.1	4.13409e-60	0.0228218	0.643	0.584	1.35734e-55	NHL10+	1.101
UBC28	4.57574e-60	0.054687	0.793	0.736	1.50235e-55	NHL10+	1.077
CYTC-1	5.18291e-60	0.0252975	0.854	0.809	1.70171e-55	NHL10+	1.056
PARG2	7.15144e-60	0.0279809	0.269	0.22	2.34803e-55	NHL10+	1.223
BAG6	8.01647e-60	0.0595025	0.642	0.582	2.63205e-55	NHL10+	1.103
HSP23.6	9.79681e-60	0.113199	0.756	0.7	3.21659e-55	NHL10+	1.08
HTB4	1.01405e-59	0.0816724	0.693	0.629	3.32945e-55	NHL10+	1.102
PBP1	1.10244e-59	0.0637315	0.438	0.373	3.61963e-55	NHL10+	1.174
ACHT2	1.20571e-59	0.0549725	0.607	0.542	3.95872e-55	NHL10+	1.12
RGP1	2.18487e-59	0.000682136	0.305	0.262	7.17359e-55	NHL10+	1.164
AGT3	2.61803e-59	0.0276255	0.283	0.234	8.59579e-55	NHL10+	1.209
AT1G11930	2.80042e-59	0.00210414	0.287	0.245	9.19463e-55	NHL10+	1.171
MAPKKK14	2.9258e-59	0.0102256	0.452	0.399	9.60627e-55	NHL10+	1.133
AT2G25735	3.32271e-59	0.107175	0.658	0.596	1.09094e-54	NHL10+	1.104
SYP121	5.89014e-59	0.0301937	0.707	0.651	1.93391e-54	NHL10+	1.086
AT4G24380	6.96127e-59	0.0908184	0.822	0.77	2.28559e-54	NHL10+	1.068
AMT1-1	9.43233e-59	0.00798369	0.505	0.454	3.09692e-54	NHL10+	1.112
AT1G16040	2.88674e-58	0.0374396	0.258	0.208	9.47805e-54	NHL10+	1.24
CAM5	7.14362e-58	0.0819288	0.8	0.748	2.34546e-53	NHL10+	1.07
ERD7	7.24297e-58	0.00398939	0.735	0.684	2.37808e-53	NHL10+	1.075
AT1G33055	8.08475e-58	0.00530947	0.303	0.259	2.65447e-53	NHL10+	1.17
[truncated: 12,256 more rows]
