# Supplementary material for: Single‐Cell Transcriptomics Reveals FLS2‐Dependent Hypoxia Signaling and ERF13‐Mediated Transcription During flg22‐Triggered Immunity
Source: Adv Sci (Weinh). 2026 Mar 9;13(28):e16380. doi: 10.1002/advs.202516380 (PMC13185882; doi:10.1002/advs.202516380)
Supplement: Supplementary file 10 — Supporting File 10: advs74740‐sup‐0010‐TableS9.xlsx. [file ADVS-13-e16380-s008.xlsx]

## Sheet: Sheet1
	List of mutants used in this study.
	Gene	Mutants/Transgenic lines	Homozygote/Heterozygote
	FLS2	fls2 (SALK_141277)	Homozygote
	ERF13	erf13-1(GK_724B09)	Homozygote
	ERF13	erf13-2 (GK_121A12)	Homozygote
	ATE1	SALK_023492C	Homozygote
	List of primers for mutant identification in this study.
	Gene	Name	Sequence (5' - 3')
	ATE1	SALK_023492CLP	GTGGAAAGAGCCGAAGCCACA
		SALK_023492CRP	CAGCCCAGGGAACAAAGAGGT
		LBb1.3	ATTTTGCCGATTTCGGAAC
		List of primers for qPCR in this study.
	基因	正向引物序列（5’-3’）	反向引物序列（3’-5’）
	ACTIN（AT1G13180）	TCTTGCTAATAACGCTCGTACT	ATACTCCTCTTTCGTTCTGCAA
	ATE1（AT5G05700）	CAGAAAACCATCAGGCAAGAAA	CTGGCTTATCATTGTGCACTTT
	PRT6（AT5G02310）	TGAGCATTCTCTTAAAGGCTGA	CTGCTTAACCACTTCGCTTATC
	ZPR2（AT3G60890）	TCGTATCCTTAATCTCACCAGC	GCTTCATTCTCTCGTATGATGC
	PCO1（AT5G15120）	AAGAGGAGAAGGAAGGTTATGC	TGTATAACGCTCCAACTACGTT
	PCO2（AT5G39890）	CGGTTCTTGATGTTATTGGTCC	CATCGACCGAGAAACTAGAGAA
	ERF13（AT2G44840）	GGAGATTAGGGATCCGAAGAAG	ATTCAGCTTAGCTTTCGATCCT
	ERF11（AT1G28370）	GATGATGGTGTTCGATGAAAGG	CACACGTCGTCCTTCATATCTA
	ERF15（AT2G31230）	TCTTGCAACACTTAATTTCCCG	ACGAAGAAGAAGAGCAAGAAGA
	EF1112（AT1G75490）	TCATCCAACGAGATGTCATCAT	AATCATCCATTACCGGCAAATC
	SIM（AT5G04470）	GTCAACAAAGATGAGATCGAGC	AACAAGAACGGAAACTTCTTCG
	SMR（AT3G10525）	AACAAGAACGGAAACTTCTTCG	TCGACACTAAAAGCTTCCTCTT
	E2FB（AT5G22220）	TCGAATCTCATGACTTTGTCGA	TCGAAACCAGTAATCTACACCC
	E2FC（AT1G47870）	TAACTGCCGTTATGACAGTTCT	CCTCCAAAACAACTGCACAATA
	PSBO1 (AT5G66570)	CCGTCAAGGCAGACAGTGTA	CACACGTTCACCTCCTGGAA
	EPFL9 (AT4G12970)	AGTTCAAGCCTCAAGACCTCG	AGTTCAAGCCTCAAGACCTCG
	FLS2（AT5G46330）	ACAATCTTCTTACCGGACCAAT	CAGTCATTTGGTTGTGAGACAG
List of primers for YFP-fusion expression constructs in the study.
Gene	Name	Sequence (5' - 3')	Analysis purpose
Plant transformant (cloned in pB7YWG2)
PSBO1	PSBO1s	AAAAAGCAGGCTTC ATGGCAGCCTCTCTCCAATC	Overexpression of gene
	PSBO1a	AGAAAGCTGGGTG CTCAAGTTGACCATACCACAC
EPFL9	EPFL9s	AAAAAGCAGGCTTC ATGAAGCATGAAATGATGAA	Overexpression of gene
	EPFL9a	AGAAAGCTGGGTG TCTATGACAA ACACATCTAT
